# Supplementary material for: Acetylproteomics analyses reveal critical features of lysine-ε-acetylation in Arabidopsis and a role of 14-3-3 protein acetylation in alkaline response
Source: Stress Biol. 2022 Jan 4;2(1):1. doi: 10.1007/s44154-021-00024-z (PMC10442023; doi:10.1007/s44154-021-00024-z)
Supplement: Supplementary file 2 — Additional file 2. [file 44154_2021_24_MOESM2_ESM.xlsx]

## Sheet: Kac sites
		Supplemental Table 1 List of acetylation sites identified
ProteinID	Protein_group_IDs			#PSM													Description	Interpro_id	Interpro_domain_name
		Identical_proteins	Kac_site	leaf_1	leaf_2	leaf_3	root_1	root_2	seed_1	seed_2	flower_1	flower_2	flower_3	stem_1	stem_2	stem_3
AT3G04590.1	AT3G04590.1;AT3G04590.2	AT3G04590.1	125	10	4	11	3	6	6	7	7	6	4	7	8	6	Symbols:|AT hook motif DNA-binding family protein	NULL	NULL
AT1G72370.1	AT1G72370.1;AT1G72370.2;AT3G04770.2;AT3G04770.1	AT1G72370.1	44	0	0	0	0	0	0	0	1	0	0	0	0	0	Symbols: P40, AP40, RP40, RPSAA ; 40s ribosomal protein SA	IPR005707	Ribosomal protein S2, eukaryotic/archaeal;Molecular Function: structural constituent of ribosome (GO:0003735), Biological Process: translation (GO:0006412), Cellular Component: small ribosomal subunit (GO:0015935
AT2G24530.1	AT2G24530.1	AT2G24530.1	188	1	0	0	3	3	0	0	1	0	1	0	0	0	Symbols:|unknown protein; BEST Arabidopsis thaliana protein match is: unknown protein (TAIR:AT4G31440.1); Has 30201 Blast hits to 17322 proteins in 780 species: Archae - 12; Bacteria - 1396; Metazoa - 17338; Fungi - 3422; Plants - 5037; Viruses - 0; Other Eukaryotes - 2996 (source: NCBI BLink).	NULL	NULL
AT3G14510.1	AT3G14510.1;AT3G32040.1;AT4G36810.1;AT3G29430.1;AT3G14550.1;AT3G14530.1	AT3G14510.1	30	1	1	1	0	0	0	0	2	2	1	2	2	3	Symbols:|Polyprenyl synthetase family protein	IPR000092	Polyprenyl synthetase;Biological Process: isoprenoid biosynthetic process (GO:0008299
AT4G32520.2	AT4G32520.2;AT4G32520.1	AT4G32520.1;AT4G32520.2	137	1	1	1	4	8	1	1	4	5	5	9	5	7	Symbols: SHM3 ; serine hydroxymethyltransferase 3	IPR015424	Pyridoxal phosphate-dependent transferase, major domai
AT2G01140.1	AT2G01140.1	AT2G01140.1	382	1	0	0	4	5	1	0	3	3	2	0	0	0	Symbols:|Aldolase superfamily protein	IPR013785	Aldolase-type TIM barrel;Molecular Function: catalytic activity (GO:0003824), Biological Process: metabolic process (GO:0008152
AT2G01140.1	AT2G01140.1	AT2G01140.1	381	0	0	0	1	0	0	0	1	0	0	0	0	0	Symbols:|Aldolase superfamily protein	IPR013785	Aldolase-type TIM barrel;Molecular Function: catalytic activity (GO:0003824), Biological Process: metabolic process (GO:0008152
AT1G01370.1	AT1G01370.1;AT1G01370.2	AT1G01370.1;AT1G01370.2	88	0	0	0	0	0	0	0	1	0	0	0	0	1	Symbols: HTR12, CENH3 ; Histone superfamily protein	IPR009072	Histone-fold;Molecular Function: DNA binding (GO:0003677
AT2G39730.1	AT2G39730.1;AT2G39730.2;AT2G39730.3	AT2G39730.1	218	1	1	2	0	0	0	0	1	2	0	2	3	3	Symbols: RCA ; rubisco activase	IPR003959	ATPase, AAA-type, core;Molecular Function: ATP binding (GO:0005524
AT1G79570.1	AT1G79570.1	AT1G79570.1	270	0	0	0	0	0	0	0	1	0	0	0	0	0	Symbols:|Protein kinase superfamily protein with octicosapeptide/Phox/Bem1p domain	IPR000270	Octicosapeptide/Phox/Bem1
AT5G46280.1	AT5G46280.1	AT5G46280.1	534	0	0	0	0	0	0	0	2	0	0	0	0	0	Symbols: MCM3 ; Minichromosome maintenance (MCM2/3/5) family protein	IPR001208	DNA-dependent ATPase MCM;Molecular Function: DNA binding (GO:0003677), Molecular Function: ATP binding (GO:0005524), Biological Process: DNA replication (GO:0006260
AT5G46280.1	AT5G46280.1	AT5G46280.1	533	0	0	0	0	0	0	0	2	0	0	0	0	0	Symbols: MCM3 ; Minichromosome maintenance (MCM2/3/5) family protein	IPR001208	DNA-dependent ATPase MCM;Molecular Function: DNA binding (GO:0003677), Molecular Function: ATP binding (GO:0005524), Biological Process: DNA replication (GO:0006260
AT3G49010.2	AT3G49010.2;AT3G49010.1;AT5G23900.1;AT3G49010.5;AT3G49010.4;AT3G49010.3	AT3G49010.1;AT3G49010.2;AT3G49010.3	67	1	1	1	0	0	0	0	1	1	2	0	0	0	Symbols: ATBBC1, BBC1, RSU2 ; breast basic conserved 1	IPR001380	Ribosomal protein L13e;Molecular Function: structural constituent of ribosome (GO:0003735), Cellular Component: intracellular (GO:0005622), Cellular Component: ribosome (GO:0005840), Biological Process: translation (GO:0006412
AT3G08580.2	AT3G08580.2;AT3G08580.1	AT3G08580.1;AT3G08580.2	325	3	5	5	11	7	0	0	1	2	1	3	2	0	Symbols: AAC1 ; ADP/ATP carrier 1	IPR018108	Mitochondrial substrate/solute carrie
AT5G35360.3	AT5G35360.3;AT5G35360.2;AT5G35360.1	AT5G35360.3	396	0	0	0	0	0	0	0	2	0	0	0	0	0	Symbols: CAC2 ; acetyl Co-enzyme a carboxylase biotin carboxylase subunit	IPR013816	ATP-grasp fold, subdomain 2;Molecular Function: catalytic activity (GO:0003824), Molecular Function: ATP binding (GO:0005524
AT5G51970.2	AT5G51970.2;AT5G51970.1	AT5G51970.1;AT5G51970.2	312	0	0	0	0	1	0	0	2	1	0	0	1	1	Symbols:|GroES-like zinc-binding alcohol dehydrogenase family protein	IPR013149	Alcohol dehydrogenase, C-terminal;Molecular Function: zinc ion binding (GO:0008270), Molecular Function: oxidoreductase activity (GO:0016491), Biological Process: oxidation reduction (GO:0055114
AT5G46280.1	AT5G46280.1	AT5G46280.1	498	0	0	0	0	0	0	0	1	0	0	0	0	0	Symbols: MCM3 ; Minichromosome maintenance (MCM2/3/5) family protein	IPR001208	DNA-dependent ATPase MCM;Molecular Function: DNA binding (GO:0003677), Molecular Function: ATP binding (GO:0005524), Biological Process: DNA replication (GO:0006260
AT1G09290.1	AT1G09290.1	AT1G09290.1	105	0	0	0	0	0	0	0	1	0	0	0	0	0	Symbols:|unknown protein; Has 73 Blast hits to 71 proteins in 26 species: Archae - 0; Bacteria - 0; Metazoa - 5; Fungi - 11; Plants - 54; Viruses - 0; Other Eukaryotes - 3 (source: NCBI BLink).	NULL	NULL
AT5G22450.1	AT5G22450.1	AT5G22450.1	548	0	0	0	6	8	0	0	4	2	1	0	0	0	Symbols:|unknown protein; LOCATED IN: chloroplast; EXPRESSED IN: 22 plant structures; EXPRESSED DURING: 13 growth stages; BEST Arabidopsis thaliana protein match is: unknown protein (TAIR:AT2G19390.1); Has 30201 Blast hits to 17322 proteins in 780 species: Archae - 12; Bacteria - 1396; Metazoa - 17338; Fungi - 3422; Plants - 5037; Viruses - 0; Other Eukaryotes - 2996 (source: NCBI BLink).	NULL	NULL
AT3G26420.1	AT3G26420.1	AT3G26420.1	169	0	0	0	2	1	0	0	1	1	0	0	0	0	Symbols: ATRZ-1A ; RNA-binding (RRM/RBD/RNP motifs) family protein with retrovirus zinc finger-like domain	NULL	NULL
AT5G13490.2	AT5G13490.2;AT4G28390.1;AT3G08580.2;AT3G08580.1;AT5G13490.1	AT5G13490.1;AT5G13490.2	173	0	0	0	0	0	0	0	1	2	0	1	1	0	Symbols: AAC2 ; ADP/ATP carrier 2	IPR002113	Adenine nucleotide translocator 1;Molecular Function: transporter activity (GO:0005215), Cellular Component: mitochondrial inner membrane (GO:0005743), Biological Process: transport (GO:0006810), Biological Process: transmembrane transport (GO:0055085
AT1G07940.1	AT1G07940.1;AT1G07940.2;AT5G60390.2;AT5G60390.1;AT5G60390.3;AT1G07920.1;AT1G07930.2;AT1G07930.1	AT1G07920.1;AT1G07930.1;AT1G07940.1;AT1G07940.2;AT5G60390.1;AT5G60390.3	180	3	1	2	7	10	8	9	3	3	0	10	7	9	Symbols:|GTP binding Elongation factor Tu family protein	IPR004539	Translation elongation factor EF1A, eukaryotic/archaeal;Molecular Function: translation elongation factor activity (GO:0003746), Molecular Function: GTP binding (GO:0005525), Cellular Component: cytoplasm (GO:0005737), Biological Process: translational elongation (GO:0006414
AT1G07940.1	AT1G07940.1;AT1G07940.2;AT5G60390.2;AT5G60390.1;AT5G60390.3;AT1G07920.1;AT1G07930.2;AT1G07930.1	AT1G07920.1;AT1G07930.1;AT1G07940.1;AT1G07940.2;AT5G60390.1;AT5G60390.3	179	0	0	0	3	2	3	3	4	0	0	7	5	6	Symbols:|GTP binding Elongation factor Tu family protein	IPR004539	Translation elongation factor EF1A, eukaryotic/archaeal;Molecular Function: translation elongation factor activity (GO:0003746), Molecular Function: GTP binding (GO:0005525), Cellular Component: cytoplasm (GO:0005737), Biological Process: translational elongation (GO:0006414
AT5G35180.1	AT5G35180.1;AT5G35180.2;AT5G35180.3;AT5G35180.4	AT5G35180.1	206	0	0	0	0	0	0	0	1	0	0	0	0	0	Symbols:|Protein of unknown function (DUF1336)	NULL	NULL
AT5G63860.1	AT5G63860.1	AT5G63860.1	436	4	1	0	0	3	5	6	4	5	2	5	1	5	Symbols: UVR8 ; Regulator of chromosome condensation (RCC1) family protein	NULL	NULL
AT1G02140.1	AT1G02140.1	AT1G02140.1	45	0	0	0	1	0	0	3	2	2	0	2	0	0	Symbols: MEE63, MAGO, HAP1 ; mago nashi family protein	IPR004023	Mago nashi protein;Cellular Component: nucleus (GO:0005634
AT5G08180.2	AT5G08180.2;AT5G08180.1	AT5G08180.1;AT5G08180.2	33	0	0	1	1	4	0	1	1	3	1	0	0	0	Symbols:|Ribosomal protein L7Ae/L30e/S12e/Gadd45 family protein	IPR002415	H/ACA ribonucleoprotein complex, subunit Nhp2, eukaryot
AT1G10760.1	AT1G10760.1	AT1G10760.1	189	0	0	0	0	0	0	0	3	0	0	3	1	5	Symbols: SEX1, SOP1, SOP, GWD1, GWD ; Pyruvate phosphate dikinase, PEP/pyruvate binding domain	NULL	NULL
AT3G48690.1	AT3G48690.1	AT3G48690.1	149	0	0	0	0	0	0	0	1	1	0	2	0	0	Symbols: ATCXE12, CXE12 ; alpha/beta-Hydrolases superfamily protein	IPR013094	Alpha/beta hydrolase fold-3;Biological Process: metabolic process (GO:0008152), Molecular Function: hydrolase activity (GO:0016787
AT5G23680.1	AT5G23680.1	AT5G23680.1	98	0	0	0	4	9	0	0	1	0	0	0	0	1	Symbols:|Sterile alpha motif (SAM) domain-containing protein	NULL	NULL
AT2G46020.1	AT2G46020.1;AT2G46020.2	AT2G46020.1	2178	0	0	1	4	2	4	2	8	9	4	0	0	1	Symbols: CHR2, ATBRM, BRM, CHA2 ; transcription regulatory protein SNF2, putative	NULL	NULL
AT1G27400.1	AT1G27400.1;AT1G67430.1;AT1G67430.2	AT1G27400.1	87	0	0	0	2	5	0	0	7	3	1	3	3	5	Symbols:|Ribosomal protein L22p/L17e family protein	IPR001063	Ribosomal protein L22/L17;Molecular Function: structural constituent of ribosome (GO:0003735), Cellular Component: intracellular (GO:0005622), Cellular Component: ribosome (GO:0005840), Biological Process: translation (GO:0006412
AT1G80070.1	AT1G80070.1	AT1G80070.1	67	1	0	1	4	9	0	0	1	2	1	2	1	0	Symbols: SUS2, EMB33, EMB177, EMB14 ; Pre-mRNA-processing-splicing factor	IPR012591	Pre-mRNA-processing-splicing factor 8;Biological Process: nuclear mRNA splicing, via spliceosome (GO:0000398), Cellular Component: spliceosomal complex (GO:0005681
AT4G23680.1	AT4G23680.1	AT4G23680.1	25	0	0	0	5	5	0	0	20	20	11	0	0	0	Symbols:|Polyketide cyclase/dehydrase and lipid transport superfamily protein	IPR000916	Bet v I allergen;Biological Process: defense response (GO:0006952), Biological Process: response to biotic stimulus (GO:0009607
AT4G00450.1	AT4G00450.1	AT4G00450.1	180	0	1	1	4	6	0	0	2	6	4	3	1	0	Symbols: CRP, CCT ; RNA polymerase II transcription mediators	IPR019035	Mediator complex, subunit Med12;Biological Process: regulation of transcription from RNA polymerase II promoter (GO:0006357), Molecular Function: RNA polymerase II transcription mediator activity (GO:0016455), Cellular Component: mediator complex (GO:0016592
AT4G06599.1	AT4G06599.1	AT4G06599.1	335	0	0	0	0	2	0	0	1	3	0	2	1	3	Symbols:|ubiquitin family protein	NULL	NULL
AT3G27690.1	AT3G27690.1;AT2G05100.1;AT2G05070.1	AT3G27690.1	121	0	0	0	0	0	0	0	1	0	0	0	0	0	Symbols: LHCB2.4, LHCB2.3, LHCB2 ; photosystem II light harvesting complex gene 2.3	IPR001344	Chlorophyll A-B binding protein;Biological Process: photosynthesis, light harvesting (GO:0009765), Cellular Component: membrane (GO:0016020
AT1G79600.1	AT1G79600.1	AT1G79600.1	308	0	0	0	0	0	0	0	1	0	0	0	0	0	Symbols:|Protein kinase superfamily protein	IPR011009	Protein kinase-like domai
AT1G28290.1	AT1G28290.1;AT1G28290.2	AT1G28290.1	304	0	0	0	2	3	1	2	3	1	0	1	0	0	Symbols: AGP31 ; arabinogalactan protein 31	IPR006041	Pollen Ole e 1 allergen/extensi
AT3G25050.1	AT3G25050.1	AT3G25050.1	186	0	0	0	0	0	0	0	3	1	1	0	0	0	Symbols: XTH3 ; xyloglucan endotransglucosylase/hydrolase 3	IPR008985	Concanavalin A-like lectin/glucanas
AT3G25050.1	AT3G25050.1	AT3G25050.1	176	0	0	0	0	0	0	0	3	4	2	0	0	0	Symbols: XTH3 ; xyloglucan endotransglucosylase/hydrolase 3	IPR008985	Concanavalin A-like lectin/glucanas
AT2G38770.1	AT2G38770.1	AT2G38770.1	13	3	1	3	10	8	5	7	9	5	2	6	6	3	Symbols: EMB2765 ; P-loop containing nucleoside triphosphate hydrolases superfamily protein	NULL	NULL
AT2G30860.1	AT2G30860.1;AT2G30860.2	AT2G30860.1	14	3	2	2	14	18	0	0	6	3	1	0	0	1	Symbols: ATGSTF9, GLUTTR, ATGSTF7, GSTF9 ; glutathione S-transferase PHI 9	IPR012336	Thioredoxin-like fol
AT2G16600.1	AT2G16600.1;AT2G16600.2	AT2G16600.1	16	0	0	2	8	11	3	3	4	4	3	2	2	1	Symbols: ROC3 ; rotamase CYP 3	IPR002130	Peptidyl-prolyl cis-trans isomerase, cyclophilin-type;Molecular Function: peptidyl-prolyl cis-trans isomerase activity (GO:0003755), Biological Process: protein folding (GO:0006457
AT2G05990.2	AT2G05990.2;AT2G05990.1	AT2G05990.1;AT2G05990.2	179	0	0	2	0	0	0	0	1	0	0	0	0	0	Symbols: MOD1, ENR1 ; NAD(P)-binding Rossmann-fold superfamily protein	IPR014358	Enoyl-[acyl-carrier-protein] reductase (NADH);Molecular Function: enoyl-[acyl-carrier-protein] reductase (NADH) activity (GO:0004318), Biological Process: fatty acid biosynthetic process (GO:0006633), Biological Process: oxidation reduction (GO:0055114
AT5G38430.1	AT5G38430.1;AT5G38420.1;AT5G38410.2;AT5G38410.1;AT5G38410.3	AT5G38430.1	65	0	1	0	0	0	0	0	2	0	0	2	1	2	Symbols:|Ribulose bisphosphate carboxylase (small chain) family protein	IPR000894	Ribulose bisphosphate carboxylase, small chain;Biological Process: carbon fixation (GO:0015977), Molecular Function: ribulose-bisphosphate carboxylase activity (GO:0016984
AT5G38430.1	AT5G38430.1;AT5G38420.1;AT5G38410.2;AT5G38410.1;AT5G38410.3	AT5G38430.1	64	0	1	1	0	0	0	0	1	1	0	1	1	2	Symbols:|Ribulose bisphosphate carboxylase (small chain) family protein	IPR000894	Ribulose bisphosphate carboxylase, small chain;Biological Process: carbon fixation (GO:0015977), Molecular Function: ribulose-bisphosphate carboxylase activity (GO:0016984
AT2G44730.1	AT2G44730.1	AT2G44730.1	281	2	1	2	2	5	3	5	5	5	5	5	3	6	Symbols:|Alcohol dehydrogenase transcription factor Myb/SANT-like family protein	NULL	NULL
AT1G30814.1	AT1G30814.1;AT1G30814.3	AT1G30814.1;AT1G30814.3	294	0	0	0	0	0	0	0	1	0	0	0	0	0	Symbols:|unknown protein; Has 35333 Blast hits to 34131 proteins in 2444 species: Archae - 798; Bacteria - 22429; Metazoa - 974; Fungi - 991; Plants - 531; Viruses - 0; Other Eukaryotes - 9610 (source: NCBI BLink).	NULL	NULL
AT3G18035.1	AT3G18035.1	AT3G18035.1	331	5	1	0	8	9	10	6	5	7	5	2	3	2	Symbols: HON4 ; winged-helix DNA-binding transcription factor family protein	IPR020478	A.T hook-lik
AT1G23740.1	AT1G23740.1	AT1G23740.1	123	5	5	7	0	0	9	8	6	3	4	13	12	12	Symbols:|Oxidoreductase, zinc-binding dehydrogenase family protein	IPR011032	GroES-lik
AT2G45290.1	AT2G45290.1;AT3G60750.2;AT3G60750.1	AT2G45290.1	333	0	2	3	2	3	0	3	1	0	2	6	2	7	Symbols:|Transketolase	IPR005478	Transketolase, bacterial-like;Molecular Function: transketolase activity (GO:0004802
AT5G22450.1	AT5G22450.1	AT5G22450.1	1031	2	2	1	9	9	2	1	8	3	4	10	7	10	Symbols:|unknown protein; LOCATED IN: chloroplast; EXPRESSED IN: 22 plant structures; EXPRESSED DURING: 13 growth stages; BEST Arabidopsis thaliana protein match is: unknown protein (TAIR:AT2G19390.1); Has 30201 Blast hits to 17322 proteins in 780 species: Archae - 12; Bacteria - 1396; Metazoa - 17338; Fungi - 3422; Plants - 5037; Viruses - 0; Other Eukaryotes - 2996 (source: NCBI BLink).	NULL	NULL
AT5G22450.1	AT5G22450.1	AT5G22450.1	1044	4	4	2	11	11	4	3	13	8	9	15	11	15	Symbols:|unknown protein; LOCATED IN: chloroplast; EXPRESSED IN: 22 plant structures; EXPRESSED DURING: 13 growth stages; BEST Arabidopsis thaliana protein match is: unknown protein (TAIR:AT2G19390.1); Has 30201 Blast hits to 17322 proteins in 780 species: Archae - 12; Bacteria - 1396; Metazoa - 17338; Fungi - 3422; Plants - 5037; Viruses - 0; Other Eukaryotes - 2996 (source: NCBI BLink).	NULL	NULL
AT1G67730.1	AT1G67730.1	AT1G67730.1	180	2	0	1	0	0	0	0	2	0	0	1	1	1	Symbols: YBR159, KCR1, ATKCR1 ; beta-ketoacyl reductase 1	IPR016040	NAD(P)-binding domain;Molecular Function: catalytic activity (GO:0003824), Molecular Function: binding (GO:0005488), Biological Process: metabolic process (GO:0008152
AT3G48750.1	AT3G48750.1	AT3G48750.1	34	3	1	2	1	2	1	0	1	2	0	0	1	0	Symbols: CDKA;1, CDC2AAT, CDK2, CDC2, CDC2A, CDKA1 ; cell division control 2	IPR011009	Protein kinase-like domai
AT4G18140.1	AT4G18140.1;AT4G18140.2;AT4G18140.3	AT4G18140.1;AT4G18140.2	308	0	0	0	0	0	0	0	1	0	0	0	0	0	Symbols: SSP4b ; SCP1-like small phosphatase 4b	IPR004274	NLI interacting facto
AT5G48480.1	AT5G48480.1	AT5G48480.1	156	0	0	0	0	0	0	0	2	4	0	0	0	0	Symbols:|Lactoylglutathione lyase / glyoxalase I family protein	NULL	NULL
ATCG00340.1	ATCG00340.1	ATCG00340.1	169	1	2	0	0	0	0	0	1	4	1	3	2	1	Symbols: PSAB ; Photosystem I, PsaA/PsaB protein	IPR001280	Photosystem I, PsaA/PsaB;Cellular Component: photosystem I (GO:0009522), Cellular Component: thylakoid (GO:0009579), Biological Process: photosynthesis (GO:0015979), Cellular Component: integral to membrane (GO:0016021
AT3G24880.1	AT3G24880.1;AT3G24870.1;AT3G24870.2	AT3G24880.1	271	0	1	2	3	3	4	2	4	1	1	1	0	1	Symbols:|Helicase/SANT-associated, DNA binding protein	NULL	NULL
AT3G27260.2	AT3G27260.2;AT3G27260.1	AT3G27260.2	93	0	1	0	4	3	1	0	4	1	0	4	3	2	Symbols: GTE8 ; global transcription factor group E8	NULL	NULL
AT4G14200.1	AT4G14200.1	AT4G14200.1	478	0	0	0	0	0	0	0	1	0	0	0	0	0	Symbols:|Pentatricopeptide repeat (PPR) superfamily protein	NULL	NULL
AT3G44110.2	AT3G44110.2;AT3G44110.1	AT3G44110.2	139	0	0	0	0	1	0	0	1	0	0	0	0	0	Symbols: ATJ3, ATJ ; DNAJ homologue 3	IPR001305	Heat shock protein DnaJ, cysteine-rich domain;Biological Process: protein folding (GO:0006457), Molecular Function: heat shock protein binding (GO:0031072), Molecular Function: unfolded protein binding (GO:0051082
AT4G16155.1	AT4G16155.1	AT4G16155.1	532	2	2	5	11	9	12	12	4	2	2	8	6	10	Symbols:|dihydrolipoyl dehydrogenases	IPR004099	Pyridine nucleotide-disulphide oxidoreductase, dimerisation;Cellular Component: cytoplasm (GO:0005737), Molecular Function: oxidoreductase activity (GO:0016491), Biological Process: cell redox homeostasis (GO:0045454), Molecular Function: FAD binding (GO:0050660), Biological Process: oxidation reduction (GO:0055114
AT5G62390.1	AT5G62390.1	AT5G62390.1	102	0	0	0	0	0	0	0	2	1	2	0	0	0	Symbols: ATBAG7, BAG7 ; BCL-2-associated athanogene 7	NULL	NULL
AT2G18040.1	AT2G18040.1	AT2G18040.1	73	0	0	0	0	0	0	0	1	0	0	0	0	0	Symbols: PIN1AT ; peptidylprolyl cis/trans isomerase, NIMA-interacting 1	IPR000297	Peptidyl-prolyl cis-trans isomerase, PpiC-type;Molecular Function: isomerase activity (GO:0016853
AT2G30580.1	AT2G30580.1	AT2G30580.1	132	0	0	0	0	0	0	0	3	0	0	0	0	0	Symbols: DRIP2 ; DREB2A-interacting protein 2	NULL	NULL
AT1G20910.1	AT1G20910.1	AT1G20910.1	79	2	0	1	3	5	0	0	4	5	8	1	2	6	Symbols:|ARID/BRIGHT DNA-binding domain-containing protein	NULL	NULL
AT1G20910.1	AT1G20910.1	AT1G20910.1	87	0	0	0	0	0	0	0	8	8	9	0	1	0	Symbols:|ARID/BRIGHT DNA-binding domain-containing protein	IPR001606	ARID/BRIGHT DNA-binding domain;Molecular Function: DNA binding (GO:0003677), Cellular Component: intracellular (GO:0005622
AT1G12900.3	AT1G12900.3;AT1G12900.4;AT1G12900.1;AT3G26650.1;AT1G12900.2	AT1G12900.3;AT1G12900.4	266	0	0	0	0	0	0	0	2	0	1	4	3	2	Symbols: GAPA-2 ; glyceraldehyde 3-phosphate dehydrogenase A subunit 2	IPR006424	Glyceraldehyde-3-phosphate dehydrogenase, type I;Biological Process: glucose metabolic process (GO:0006006), Molecular Function: glyceraldehyde-3-phosphate dehydrogenase activity (GO:0008943), Molecular Function: NAD or NADH binding (GO:0051287), Biological Process: oxidation reduction (GO:0055114
AT3G09630.1	AT3G09630.1;AT3G09630.2;AT5G02870.1;AT5G02870.2	AT3G09630.1	125	0	0	0	0	1	0	0	2	2	1	3	3	2	Symbols:|Ribosomal protein L4/L1 family	IPR002136	Ribosomal protein L4/L1e;Molecular Function: structural constituent of ribosome (GO:0003735), Cellular Component: intracellular (GO:0005622), Cellular Component: ribosome (GO:0005840), Biological Process: translation (GO:0006412
AT3G55410.1	AT3G55410.1	AT3G55410.1	568	1	0	0	8	9	0	0	4	4	1	7	2	7	Symbols:|2-oxoglutarate dehydrogenase, E1 component	IPR011603	2-oxoglutarate dehydrogenase, E1 component;Molecular Function: oxoglutarate dehydrogenase (succinyl-transferring) activity (GO:0004591), Biological Process: glycolysis (GO:0006096), Molecular Function: thiamin pyrophosphate binding (GO:0030976
AT4G35800.1	AT4G35800.1	AT4G35800.1	743	0	0	0	0	0	0	0	1	0	0	0	0	0	Symbols: NRPB1, RPB1, RNA_POL_II_LSRNA_POL_II_LS, RNA_POL_II_LS ; RNA polymerase II large subunit	IPR007083	RNA polymerase Rpb1, domain 4;Molecular Function: DNA binding (GO:0003677), Molecular Function: DNA-directed RNA polymerase activity (GO:0003899), Biological Process: transcription (GO:0006350
AT5G15090.2	AT5G15090.2;AT5G15090.1	AT5G15090.1;AT5G15090.2	246	1	0	0	7	13	1	1	1	0	0	3	2	0	Symbols: VDAC3 ; voltage dependent anion channel 3	IPR001925	Porin, eukaryotic type;Cellular Component: mitochondrial outer membrane (GO:0005741), Biological Process: anion transport (GO:0006820), Molecular Function: voltage-gated anion channel activity (GO:0008308), Biological Process: transmembrane transport (GO:0055085
AT1G21200.1	AT1G21200.1	AT1G21200.1	320	0	0	0	0	2	0	0	1	0	0	1	1	0	Symbols:|sequence-specific DNA binding transcription factors	NULL	NULL
AT3G07740.2	AT3G07740.2;AT3G07740.1;AT3G07740.4;AT3G07740.3	AT3G07740.2	160	5	2	3	3	7	2	0	8	6	4	1	2	0	Symbols: ADA2A, ATADA2A, HAC10, HXA02, HXA2 ; homolog of yeast ADA2 2A	IPR016827	Transcriptional adaptor
AT3G07740.2	AT3G07740.2;AT3G07740.1;AT3G07740.4;AT3G07740.3	AT3G07740.2	159	4	3	8	7	8	6	11	8	5	4	7	2	2	Symbols: ADA2A, ATADA2A, HAC10, HXA02, HXA2 ; homolog of yeast ADA2 2A	IPR016827	Transcriptional adaptor
AT3G07740.2	AT3G07740.2;AT3G07740.1;AT3G07740.4;AT3G07740.3	AT3G07740.2	158	4	1	4	3	15	6	8	10	8	3	2	0	1	Symbols: ADA2A, ATADA2A, HAC10, HXA02, HXA2 ; homolog of yeast ADA2 2A	IPR016827	Transcriptional adaptor
AT2G47620.1	AT2G47620.1	AT2G47620.1	325	0	0	0	0	0	0	0	3	1	2	0	0	0	Symbols: ATSWI3A, CHB1, SWI3A ; SWITCH/sucrose nonfermenting 3A	NULL	NULL
AT2G44040.1	AT2G44040.1	AT2G44040.1	139	0	0	0	0	0	0	0	1	0	0	0	0	0	Symbols:|Dihydrodipicolinate reductase, bacterial/plant	IPR016040	NAD(P)-binding domain;Molecular Function: catalytic activity (GO:0003824), Molecular Function: binding (GO:0005488), Biological Process: metabolic process (GO:0008152
AT2G05990.2	AT2G05990.2;AT2G05990.1	AT2G05990.1;AT2G05990.2	160	1	1	1	0	1	4	4	2	0	0	0	3	1	Symbols: MOD1, ENR1 ; NAD(P)-binding Rossmann-fold superfamily protein	IPR014358	Enoyl-[acyl-carrier-protein] reductase (NADH);Molecular Function: enoyl-[acyl-carrier-protein] reductase (NADH) activity (GO:0004318), Biological Process: fatty acid biosynthetic process (GO:0006633), Biological Process: oxidation reduction (GO:0055114
AT4G09800.1	AT4G09800.1;AT1G22780.1;AT1G34030.1	AT1G22780.1;AT1G34030.1;AT4G09800.1	25	1	0	1	0	0	0	0	1	0	0	0	0	0	Symbols: RPS18C ; S18 ribosomal protein	IPR001892	Ribosomal protein S13;Molecular Function: RNA binding (GO:0003723), Molecular Function: structural constituent of ribosome (GO:0003735), Cellular Component: intracellular (GO:0005622), Cellular Component: ribosome (GO:0005840), Biological Process: translation (GO:0006412
AT1G05500.1	AT1G05500.1	AT1G05500.1	414	0	0	0	4	5	0	0	5	5	3	3	0	2	Symbols: SYTE, ATSYTE, NTMC2TYPE2.1, NTMC2T2.1, SYT5 ; Calcium-dependent lipid-binding (CaLB domain) family protein	IPR008973	C2 calcium/lipid-binding domain, CaL
AT5G23060.1	AT5G23060.1	AT5G23060.1	328	2	1	1	0	0	0	0	3	6	4	4	2	2	Symbols: CaS ; calcium sensing receptor	IPR001763	Rhodanese-lik
AT2G42740.1	AT2G42740.1;AT3G58700.1;AT5G45775.1;AT5G45775.2;AT4G18730.1	AT2G42740.1	51	2	3	2	5	5	1	0	3	1	2	3	3	3	Symbols: RPL16A ; ribosomal protein large subunit 16A	IPR020927	Ribosomal protein L5, N-terminal;Molecular Function: structural constituent of ribosome (GO:0003735), Cellular Component: intracellular (GO:0005622), Cellular Component: ribosome (GO:0005840), Biological Process: translation (GO:0006412
AT3G23990.1	AT3G23990.1	AT3G23990.1	272	1	0	1	0	0	0	0	4	2	0	0	1	0	Symbols: HSP60, HSP60-3B ; heat shock protein 60	IPR001844	Chaperonin Cpn6
AT3G15190.1	AT3G15190.1	AT3G15190.1	127	4	1	1	0	0	2	0	1	0	0	2	1	2	Symbols:|chloroplast 30S ribosomal protein S20, putative	IPR002583	Ribosomal protein S20;Molecular Function: RNA binding (GO:0003723), Molecular Function: structural constituent of ribosome (GO:0003735), Cellular Component: intracellular (GO:0005622), Cellular Component: ribosome (GO:0005840), Biological Process: translation (GO:0006412
AT3G15190.1	AT3G15190.1	AT3G15190.1	126	1	2	2	0	0	0	0	1	0	0	0	0	0	Symbols:|chloroplast 30S ribosomal protein S20, putative	IPR002583	Ribosomal protein S20;Molecular Function: RNA binding (GO:0003723), Molecular Function: structural constituent of ribosome (GO:0003735), Cellular Component: intracellular (GO:0005622), Cellular Component: ribosome (GO:0005840), Biological Process: translation (GO:0006412
AT2G35940.3	AT2G35940.3;AT2G35940.2;AT2G35940.1	AT2G35940.1;AT2G35940.2;AT2G35940.3	668	0	0	0	1	1	0	0	7	3	0	0	1	0	Symbols: BLH1 ; BEL1-like homeodomain 1	NULL	NULL
AT5G26000.2	AT5G26000.2;AT5G26000.1	AT5G26000.2	198	0	0	0	0	0	0	0	4	3	1	6	2	3	Symbols: TGG1, BGLU38 ; thioglucoside glucohydrolase 1	IPR013781	Glycoside hydrolase, subgroup, catalytic core;Molecular Function: catalytic activity (GO:0003824), Biological Process: carbohydrate metabolic process (GO:0005975), Molecular Function: cation binding (GO:0043169
AT4G35460.1	AT4G35460.1;AT2G17420.1	AT4G35460.1	278	1	2	1	3	4	0	0	1	2	0	5	3	3	Symbols: ATNTRB, NTRB, NTR1 ; NADPH-dependent thioredoxin reductase B	IPR013027	FAD-dependent pyridine nucleotide-disulphide oxidoreductas
AT5G25980.3	AT5G25980.3;AT5G25980.1;AT5G25980.2	AT5G25980.1;AT5G25980.3	210	0	0	0	0	0	0	0	2	0	0	2	3	2	Symbols: TGG2, BGLU37 ; glucoside glucohydrolase 2	IPR013781	Glycoside hydrolase, subgroup, catalytic core;Molecular Function: catalytic activity (GO:0003824), Biological Process: carbohydrate metabolic process (GO:0005975), Molecular Function: cation binding (GO:0043169
AT3G23700.1	AT3G23700.1	AT3G23700.1	262	1	1	0	0	0	0	0	1	0	0	6	2	6	Symbols:|Nucleic acid-binding proteins superfamily	IPR003029	Ribosomal protein S1, RNA-binding domain;Molecular Function: RNA binding (GO:0003723
AT3G23700.1	AT3G23700.1	AT3G23700.1	260	0	0	0	0	0	0	0	1	0	0	0	0	0	Symbols:|Nucleic acid-binding proteins superfamily	IPR003029	Ribosomal protein S1, RNA-binding domain;Molecular Function: RNA binding (GO:0003723
AT4G11010.1	AT4G11010.1	AT4G11010.1	134	0	0	0	3	2	0	0	1	0	0	0	1	0	Symbols: NDPK3 ; nucleoside diphosphate kinase 3	IPR001564	Nucleoside diphosphate kinase, core;Molecular Function: nucleoside diphosphate kinase activity (GO:0004550), Molecular Function: ATP binding (GO:0005524), Biological Process: GTP biosynthetic process (GO:0006183), Biological Process: UTP biosynthetic process (GO:0006228), Biological Process: CTP biosynthetic process (GO:0006241
AT5G57800.1	AT5G57800.1	AT5G57800.1	412	0	0	0	0	0	0	0	6	6	6	4	4	3	Symbols: FLP1, YRE, CER3, WAX2 ; Fatty acid hydroxylase superfamily	NULL	NULL
AT2G30200.1	AT2G30200.1	AT2G30200.1	380	2	2	2	3	7	5	7	3	3	1	4	3	5	Symbols:|catalytics;transferases;[acyl-carrier-protein] S-malonyltransferases;binding	IPR016035	Acyl transferase/acyl hydrolase/lysophospholipase;Biological Process: metabolic process (GO:0008152
AT3G61050.2	AT3G61050.2;AT3G61050.1	AT3G61050.1;AT3G61050.2	393	1	0	0	0	0	0	0	1	0	0	1	0	1	Symbols: NTMC2TYPE4, NTMC2T4 ; Calcium-dependent lipid-binding (CaLB domain) family protein	IPR008973	C2 calcium/lipid-binding domain, CaL
AT1G77800.1	AT1G77800.1;AT1G77800.2	AT1G77800.1	678	0	0	0	7	8	3	1	10	6	1	3	2	2	Symbols:|PHD finger family protein	NULL	NULL
AT1G27400.1	AT1G27400.1;AT1G67430.1;AT1G67430.2	AT1G27400.1	27	0	0	1	4	9	0	0	5	2	2	0	0	0	Symbols:|Ribosomal protein L22p/L17e family protein	IPR001063	Ribosomal protein L22/L17;Molecular Function: structural constituent of ribosome (GO:0003735), Cellular Component: intracellular (GO:0005622), Cellular Component: ribosome (GO:0005840), Biological Process: translation (GO:0006412
AT1G67430.1	AT1G67430.1;AT1G67430.2	AT1G67430.1	27	0	0	1	4	9	0	1	5	2	2	0	0	0	Symbols:|Ribosomal protein L22p/L17e family protein	IPR001063	Ribosomal protein L22/L17;Molecular Function: structural constituent of ribosome (GO:0003735), Cellular Component: intracellular (GO:0005622), Cellular Component: ribosome (GO:0005840), Biological Process: translation (GO:0006412
AT1G34430.1	AT1G34430.1	AT1G34430.1	286	3	0	3	4	6	8	7	2	1	1	3	2	0	Symbols: EMB3003 ; 2-oxoacid dehydrogenases acyltransferase family protein	IPR001078	2-oxoacid dehydrogenase acyltransferase, catalytic domain;Biological Process: metabolic process (GO:0008152), Molecular Function: acyltransferase activity (GO:0008415
ATCG00120.1	ATCG00120.1	ATCG00120.1	374	3	2	3	0	0	4	3	1	0	0	0	1	1	Symbols: ATPA ; ATP synthase subunit alpha	IPR017458	ATPase, F1 complex, alpha subunit, C-terminal;Biological Process: ATP synthesis coupled proton transport (GO:0015986), Cellular Component: proton-transporting ATP synthase complex, catalytic core F(1) (GO:0045261), Molecular Function: hydrogen ion transporting ATP synthase activity, rotational mechanism (GO:0046933), Molecular Function: proton-transporting ATPase activity, rotational mechanism (G…
AT4G24970.1	AT4G24970.1	AT4G24970.1	59	1	0	0	5	4	0	0	3	4	1	0	0	0	Symbols:|Histidine kinase-, DNA gyrase B-, and HSP90-like ATPase family protein	NULL	NULL
AT3G29200.1	AT3G29200.1	AT3G29200.1	295	0	0	0	0	0	0	0	1	0	1	0	0	0	Symbols: CM1, ATCM1 ; chorismate mutase 1	IPR008238	Chorismate mutase, AroQ class, eukaryotic type;Molecular Function: chorismate mutase activity (GO:0004106), Biological Process: aromatic amino acid family biosynthetic process (GO:0009073
AT3G06010.1	AT3G06010.1	AT3G06010.1	676	0	0	0	0	0	0	0	2	0	0	0	0	0	Symbols: ATCHR12 ; Homeotic gene regulator	IPR000330	SNF2-related;Molecular Function: DNA binding (GO:0003677), Molecular Function: ATP binding (GO:0005524
AT3G06010.1	AT3G06010.1	AT3G06010.1	674	0	0	0	0	0	0	0	1	0	1	0	0	0	Symbols: ATCHR12 ; Homeotic gene regulator	IPR000330	SNF2-related;Molecular Function: DNA binding (GO:0003677), Molecular Function: ATP binding (GO:0005524
AT4G26450.1	AT4G26450.1	AT4G26450.1	445	0	1	1	1	7	0	0	4	1	0	0	1	1	Symbols:|unknown protein; Has 614 Blast hits to 492 proteins in 137 species: Archae - 0; Bacteria - 94; Metazoa - 255; Fungi - 76; Plants - 69; Viruses - 0; Other Eukaryotes - 120 (source: NCBI BLink).	NULL	NULL
AT4G26450.1	AT4G26450.1	AT4G26450.1	458	0	0	0	0	4	0	0	3	1	0	0	1	0	Symbols:|unknown protein; Has 614 Blast hits to 492 proteins in 137 species: Archae - 0; Bacteria - 94; Metazoa - 255; Fungi - 76; Plants - 69; Viruses - 0; Other Eukaryotes - 120 (source: NCBI BLink).	NULL	NULL
AT1G79730.1	AT1G79730.1	AT1G79730.1	554	0	0	0	5	4	0	0	5	5	5	0	0	0	Symbols: ELF7 ; hydroxyproline-rich glycoprotein family protein	IPR007133	RNA polymerase II-associated, Paf
AT2G45960.1	AT2G45960.1;AT3G61430.1;AT3G61430.2;AT2G45960.3;AT4G00430.1;AT2G45960.2;AT4G00430.2;AT1G01620.1	AT2G45960.1	14	0	0	0	0	0	0	0	3	1	2	0	0	0	Symbols: PIP1B, TMP-A, ATHH2, PIP1;2 ; plasma membrane intrinsic protein 1B	NULL	NULL
AT5G39740.1	AT5G39740.1;AT5G39740.2	AT5G39740.1;AT5G39740.2	5	0	0	0	5	5	0	0	3	3	0	1	0	0	Symbols: OLI7, RPL5B ; ribosomal protein L5 B	IPR005485	Ribosomal protein L5, eukaryotic;Molecular Function: structural constituent of ribosome (GO:0003735), Cellular Component: intracellular (GO:0005622), Cellular Component: ribosome (GO:0005840), Biological Process: translation (GO:0006412), Molecular Function: 5S rRNA binding (GO:0008097
AT3G48930.1	AT3G48930.1;AT4G30800.1	AT3G48930.1	21	0	0	0	5	4	3	3	4	1	1	0	1	0	Symbols: EMB1080 ; Nucleic acid-binding, OB-fold-like protein	NULL	NULL
AT1G55300.1	AT1G55300.1	AT1G55300.1	163	0	0	1	0	0	0	1	1	1	0	0	0	0	Symbols: TAF7 ; TBP-associated factor 7	NULL	NULL
AT2G28290.2	AT2G28290.2;AT2G28290.1;AT2G28290.3	AT2G28290.2	1028	1	0	1	0	3	4	2	2	1	0	1	0	0	Symbols: SYD, CHR3 ; P-loop containing nucleoside triphosphate hydrolases superfamily protein	IPR000330	SNF2-related;Molecular Function: DNA binding (GO:0003677), Molecular Function: ATP binding (GO:0005524
AT1G54270.2	AT1G54270.2;AT3G13920.3;AT1G54270.1;AT3G13920.2;AT3G13920.1;AT3G13920.4;AT1G72730.1	AT1G54270.2	292	0	0	0	0	0	0	0	2	1	1	0	0	0	Symbols: EIF4A-2 ; eif4a-2	IPR001650	DNA/RNA helicase, C-terminal;Molecular Function: nucleic acid binding (GO:0003676), Molecular Function: helicase activity (GO:0004386), Molecular Function: ATP binding (GO:0005524
AT2G19390.1	AT2G19390.1	AT2G19390.1	358	1	1	2	7	7	7	4	9	7	8	6	6	5	Symbols:|unknown protein; BEST Arabidopsis thaliana protein match is: unknown protein (TAIR:AT4G29790.1); Has 203 Blast hits to 188 proteins in 60 species: Archae - 0; Bacteria - 11; Metazoa - 24; Fungi - 34; Plants - 93; Viruses - 0; Other Eukaryotes - 41 (source: NCBI BLink).	NULL	NULL
AT5G17530.3	AT5G17530.3;AT5G17530.2;AT5G17530.1	AT5G17530.3	230	0	0	0	0	0	0	0	2	0	1	0	0	0	Symbols:|phosphoglucosamine mutase family protein	IPR005844	Alpha-D-phosphohexomutase, alpha/beta/alpha domain I;Biological Process: carbohydrate metabolic process (GO:0005975), Molecular Function: intramolecular transferase activity, phosphotransferases (GO:0016868
AT4G14920.1	AT4G14920.1	AT4G14920.1	546	0	0	0	14	15	0	0	18	13	15	12	4	14	Symbols:|Acyl-CoA N-acyltransferase with RING/FYVE/PHD-type zinc finger protein	NULL	NULL
AT4G14920.1	AT4G14920.1	AT4G14920.1	549	0	0	0	19	16	0	0	18	13	15	12	4	14	Symbols:|Acyl-CoA N-acyltransferase with RING/FYVE/PHD-type zinc finger protein	NULL	NULL
AT5G55190.1	AT5G55190.1;AT5G20020.1;AT5G20010.1	AT5G55190.1	130	1	0	0	0	0	0	0	1	2	0	0	0	0	Symbols: RAN3, ATRAN3 ; RAN GTPase 3	IPR005225	Small GTP-binding protein;Molecular Function: GTP binding (GO:0005525
AT3G19760.1	AT3G19760.1	AT3G19760.1	169	0	0	0	0	0	0	0	1	1	1	0	0	1	Symbols: EIF4A-III ; eukaryotic initiation factor 4A-III	IPR011545	DNA/RNA helicase, DEAD/DEAH box type, N-terminal;Molecular Function: nucleic acid binding (GO:0003676), Molecular Function: ATP binding (GO:0005524), Molecular Function: ATP-dependent helicase activity (GO:0008026
AT1G06760.1	AT1G06760.1	AT1G06760.1	248	0	0	0	0	0	0	0	5	3	3	0	0	0	Symbols:|winged-helix DNA-binding transcription factor family protein	NULL	NULL
AT1G20450.2	AT1G20450.2;AT1G20450.1	AT1G20450.2	28	0	0	0	1	2	0	0	3	3	2	3	0	2	Symbols: LTI29, LTI45, ERD10 ; Dehydrin family protein	NULL	NULL
AT3G44600.1	AT3G44600.1	AT3G44600.1	397	0	0	0	0	0	0	0	1	2	0	0	0	0	Symbols: CYP71 ; cyclophilin71	NULL	NULL
AT3G44600.1	AT3G44600.1	AT3G44600.1	396	0	0	0	0	0	0	0	1	0	0	0	1	1	Symbols: CYP71 ; cyclophilin71	NULL	NULL
AT1G77800.1	AT1G77800.1;AT1G77800.2	AT1G77800.1	58	0	0	0	0	0	0	0	3	3	0	0	0	0	Symbols:|PHD finger family protein	NULL	NULL
AT5G52510.1	AT5G52510.1	AT5G52510.1	67	1	0	0	5	4	0	0	2	3	1	0	0	0	Symbols: SCL8 ; SCARECROW-like 8	NULL	NULL
AT2G30620.1	AT2G30620.1	AT2G30620.1	167	0	0	0	0	0	1	2	4	4	2	0	0	0	Symbols:|winged-helix DNA-binding transcription factor family protein	IPR005819	Histone H5;Cellular Component: nucleosome (GO:0000786), Molecular Function: DNA binding (GO:0003677), Biological Process: nucleosome assembly (GO:0006334
AT1G15250.1	AT1G15250.1;AT1G52300.1;AT3G16080.1	AT1G15250.1	52	0	0	1	5	3	1	2	5	1	0	4	3	3	Symbols:|Zinc-binding ribosomal protein family protein	IPR011332	Ribosomal protein, zinc-binding domain;Molecular Function: structural constituent of ribosome (GO:0003735), Cellular Component: intracellular (GO:0005622), Cellular Component: ribosome (GO:0005840), Biological Process: translation (GO:0006412
AT4G25740.1	AT4G25740.1;AT4G25740.2;AT5G52650.1	AT4G25740.1	93	0	0	0	0	0	0	0	1	0	0	0	0	0	Symbols:|RNA binding Plectin/S10 domain-containing protein	IPR005326	Plectin/S10, N-termina
AT2G37520.1	AT2G37520.1	AT2G37520.1	345	1	2	2	9	13	5	5	14	12	8	11	8	8	Symbols:|Acyl-CoA N-acyltransferase with RING/FYVE/PHD-type zinc finger domain	NULL	NULL
AT2G37520.1	AT2G37520.1	AT2G37520.1	338	0	0	0	0	1	0	0	1	2	1	0	0	0	Symbols:|Acyl-CoA N-acyltransferase with RING/FYVE/PHD-type zinc finger domain	NULL	NULL
AT4G29840.1	AT4G29840.1;AT1G72810.1	AT4G29840.1	477	0	0	0	0	1	0	0	2	1	1	0	0	0	Symbols: MTO2, TS ; Pyridoxal-5'-phosphate-dependent enzyme family protein	IPR001926	Pyridoxal phosphate-dependent enzyme, beta subunit;Molecular Function: catalytic activity (GO:0003824), Biological Process: metabolic process (GO:0008152), Molecular Function: pyridoxal phosphate binding (GO:0030170
AT1G07820.1	AT1G07820.1;AT3G45930.1;AT3G53730.1;AT1G07820.2;AT3G46320.1;AT5G59970.1;AT2G28740.1;AT1G07660.2;AT1G07660.1;AT5G59690.1	AT1G07660.1;AT1G07820.1;AT1G07820.2;AT2G28740.1;AT3G45930.1;AT3G53730.1;AT3G46320.1;AT5G59690.1;AT5G59970.1	92	3	4	5	20	20	4	4	13	12	10	19	10	19	Symbols:|Histone superfamily protein	IPR001951	Histone H4;Cellular Component: nucleosome (GO:0000786), Molecular Function: DNA binding (GO:0003677), Cellular Component: nucleus (GO:0005634), Biological Process: nucleosome assembly (GO:0006334
AT1G56070.1	AT1G56070.1	AT1G56070.1	438	1	2	1	2	4	1	0	1	1	2	5	2	3	Symbols: LOS1 ; Ribosomal protein S5/Elongation factor G/III/V family protein	IPR009000	Translation elongation/initiation factor/Ribosomal, beta-barre
AT4G14960.2	AT4G14960.2;AT4G14960.1;AT1G04820.1;AT1G50010.1	AT4G14960.2	60	0	0	0	0	0	0	0	3	2	1	4	3	3	Symbols: TUA6 ; Tubulin/FtsZ family protein	IPR003008	Tubulin/FtsZ, GTPase domain;Cellular Component: protein complex (GO:0043234), Biological Process: protein polymerization (GO:0051258
AT3G04120.1	AT3G04120.1;AT1G16300.1;AT1G13440.1;AT1G13440.2;AT1G79530.1	AT3G04120.1	198	3	1	4	5	5	5	7	5	4	3	4	4	5	Symbols: GAPC, GAPC-1, GAPC1 ; glyceraldehyde-3-phosphate dehydrogenase C subunit 1	IPR006424	Glyceraldehyde-3-phosphate dehydrogenase, type I;Biological Process: glucose metabolic process (GO:0006006), Molecular Function: glyceraldehyde-3-phosphate dehydrogenase activity (GO:0008943), Molecular Function: NAD or NADH binding (GO:0051287), Biological Process: oxidation reduction (GO:0055114
AT3G25860.1	AT3G25860.1	AT3G25860.1	194	0	1	0	7	6	1	1	3	2	0	4	0	1	Symbols: LTA2, PLE2 ; 2-oxoacid dehydrogenases acyltransferase family protein	IPR004167	E3 binding;Molecular Function: protein binding (GO:0005515), Biological Process: metabolic process (GO:0008152), Molecular Function: acyltransferase activity (GO:0008415
AT3G28730.1	AT3G28730.1	AT3G28730.1	549	0	0	0	0	0	0	0	3	0	2	0	0	0	Symbols: ATHMG, SSRP1, NFD, HMG ; high mobility group	IPR000910	High mobility group, HMG1/HMG2;Molecular Function: DNA binding (GO:0003677), Cellular Component: nucleus (GO:0005634
AT1G64190.1	AT1G64190.1;AT5G41670.2;AT5G41670.1	AT1G64190.1	41	0	0	0	1	3	4	3	1	0	2	1	3	1	Symbols:|6-phosphogluconate dehydrogenase family protein	IPR016040	NAD(P)-binding domain;Molecular Function: catalytic activity (GO:0003824), Molecular Function: binding (GO:0005488), Biological Process: metabolic process (GO:0008152
AT5G41670.2	AT5G41670.2;AT5G41670.1	AT5G41670.1;AT5G41670.2	41	0	0	0	3	5	3	2	1	0	2	1	3	1	Symbols:|6-phosphogluconate dehydrogenase family protein	IPR016040	NAD(P)-binding domain;Molecular Function: catalytic activity (GO:0003824), Molecular Function: binding (GO:0005488), Biological Process: metabolic process (GO:0008152
AT3G09670.1	AT3G09670.1;AT3G09670.2	AT3G09670.1;AT3G09670.2	626	4	0	3	6	9	0	0	12	7	6	3	3	1	Symbols:|Tudor/PWWP/MBT superfamily protein	NULL	NULL
AT1G07360.1	AT1G07360.1;AT2G29580.1	AT1G07360.1	156	0	0	0	0	0	0	0	3	1	0	0	0	0	Symbols:|CCCH-type zinc fingerfamily protein with RNA-binding domain	NULL	NULL
AT1G15340.1	AT1G15340.1;AT1G15340.2	AT1G15340.1	316	0	0	0	0	0	0	0	1	1	0	0	0	0	Symbols: MBD10 ; methyl-CPG-binding domain 10	NULL	NULL
AT3G17240.1	AT3G17240.1;AT3G17240.2;AT1G48030.2;AT3G17240.3;AT1G48030.1	AT3G17240.1;AT3G17240.3	74	0	0	0	0	1	0	0	1	0	0	0	0	0	Symbols: mtLPD2 ; lipoamide dehydrogenase 2	IPR006258	Dihydrolipoamide dehydrogenase;Molecular Function: dihydrolipoyl dehydrogenase activity (GO:0004148), Molecular Function: FAD binding (GO:0050660), Biological Process: oxidation reduction (GO:0055114
AT5G38600.1	AT5G38600.1	AT5G38600.1	129	0	0	0	0	4	0	0	2	2	0	1	2	1	Symbols:|Proline-rich spliceosome-associated (PSP) family protein / zinc knuckle (CCHC-type) family protein	NULL	NULL
AT3G62030.3	AT3G62030.3;AT3G62030.2;AT3G62030.1	AT3G62030.3	215	1	3	2	0	0	2	1	3	1	2	2	3	4	Symbols: ROC4 ; rotamase CYP 4	IPR002130	Peptidyl-prolyl cis-trans isomerase, cyclophilin-type;Molecular Function: peptidyl-prolyl cis-trans isomerase activity (GO:0003755), Biological Process: protein folding (GO:0006457
AT4G34870.1	AT4G34870.1	AT4G34870.1	132	2	1	1	4	4	1	0	1	0	1	1	0	0	Symbols: ROC5, ATCYP1 ; rotamase cyclophilin 5	IPR002130	Peptidyl-prolyl cis-trans isomerase, cyclophilin-type;Molecular Function: peptidyl-prolyl cis-trans isomerase activity (GO:0003755), Biological Process: protein folding (GO:0006457
AT2G16600.1	AT2G16600.1;AT2G16600.2	AT2G16600.1	133	0	0	0	4	5	1	0	4	3	1	2	0	0	Symbols: ROC3 ; rotamase CYP 3	IPR002130	Peptidyl-prolyl cis-trans isomerase, cyclophilin-type;Molecular Function: peptidyl-prolyl cis-trans isomerase activity (GO:0003755), Biological Process: protein folding (GO:0006457
AT2G36720.1	AT2G36720.1	AT2G36720.1	425	0	0	0	0	0	0	0	3	1	2	3	0	0	Symbols:|Acyl-CoA N-acyltransferase with RING/FYVE/PHD-type zinc finger domain	NULL	NULL
AT1G49950.3	AT1G49950.3;AT1G49950.2;AT1G49950.1	AT1G49950.3;AT1G49950.2;AT1G49950.1	213	0	0	1	2	3	0	1	2	0	1	0	0	0	Symbols: TRB1, ATTRB1 ; telomere repeat binding factor 1	NULL	NULL
AT1G55325.1	AT1G55325.1;AT1G55325.2	AT1G55325.1	683	0	0	0	0	0	0	0	1	0	0	0	0	0	Symbols: GCT ; RNA polymerase II transcription mediators	NULL	NULL
AT2G32730.1	AT2G32730.1	AT2G32730.1	882	0	0	0	0	0	0	0	3	0	0	0	0	0	Symbols:|26S proteasome regulatory complex, non-ATPase subcomplex, Rpn2/Psmd1 subunit	IPR016642	26S proteasome regulatory complex, non-ATPase subcomplex, Rpn2/Psmd1 subunit;Cellular Component: proteasome complex (GO:0000502), Molecular Function: enzyme regulator activity (GO:0030234), Biological Process: regulation of protein catabolic process (GO:0042176
AT2G32730.1	AT2G32730.1	AT2G32730.1	880	0	0	0	0	0	0	0	2	0	0	0	0	0	Symbols:|26S proteasome regulatory complex, non-ATPase subcomplex, Rpn2/Psmd1 subunit	IPR016642	26S proteasome regulatory complex, non-ATPase subcomplex, Rpn2/Psmd1 subunit;Cellular Component: proteasome complex (GO:0000502), Molecular Function: enzyme regulator activity (GO:0030234), Biological Process: regulation of protein catabolic process (GO:0042176
AT4G26450.1	AT4G26450.1	AT4G26450.1	490	0	0	0	0	0	0	0	1	0	0	0	0	0	Symbols:|unknown protein; Has 614 Blast hits to 492 proteins in 137 species: Archae - 0; Bacteria - 94; Metazoa - 255; Fungi - 76; Plants - 69; Viruses - 0; Other Eukaryotes - 120 (source: NCBI BLink).	NULL	NULL
AT3G16950.1	AT3G16950.1;AT3G16950.2;AT4G16155.1	AT3G16950.1	476	0	0	0	6	5	0	0	5	1	2	0	0	0	Symbols: LPD1, ptlpd1 ; lipoamide dehydrogenase 1	IPR006258	Dihydrolipoamide dehydrogenase;Molecular Function: dihydrolipoyl dehydrogenase activity (GO:0004148), Molecular Function: FAD binding (GO:0050660), Biological Process: oxidation reduction (GO:0055114
AT4G22140.2	AT4G22140.2;AT4G22140.1	AT4G22140.2	11	0	0	1	6	9	0	0	1	0	0	0	0	0	Symbols: EBS ; PHD finger family protein / bromo-adjacent homology (BAH) domain-containing protein	NULL	NULL
AT2G36880.1	AT2G36880.1;AT2G36880.2	AT2G36880.1;AT2G36880.2	177	0	0	0	7	22	0	2	6	6	2	3	9	7	Symbols: MAT3 ; methionine adenosyltransferase 3	IPR022629	S-adenosylmethionine synthetase, central domai
AT3G55800.1	AT3G55800.1	AT3G55800.1	368	0	0	0	0	0	0	0	2	1	1	7	2	9	Symbols: SBPASE ; sedoheptulose-bisphosphatase	IPR000146	Fructose-1,6-bisphosphatase;Biological Process: carbohydrate metabolic process (GO:0005975), Molecular Function: phosphoric ester hydrolase activity (GO:0042578
AT2G21380.1	AT2G21380.1	AT2G21380.1	643	0	0	0	0	0	0	0	1	0	0	0	0	0	Symbols:|Kinesin motor family protein	NULL	NULL
AT3G52810.1	AT3G52810.1	AT3G52810.1	312	0	0	0	0	0	0	0	1	0	0	0	0	0	Symbols: ATPAP21, PAP21 ; purple acid phosphatase 21	IPR004843	Metallophosphoesterase;Molecular Function: hydrolase activity (GO:0016787
AT4G29730.1	AT4G29730.1	AT4G29730.1	29	1	0	0	0	0	0	0	1	2	1	0	0	0	Symbols: NFC5, MSI5 ; nucleosome/chromatin assembly factor group C5	NULL	NULL
AT1G77610.1	AT1G77610.1	AT1G77610.1	331	0	0	0	0	0	0	0	1	0	0	0	0	0	Symbols:|EamA-like transporter family protein	NULL	NULL
AT1G51745.1	AT1G51745.1;AT1G51745.2	AT1G51745.1	205	0	0	0	0	1	0	0	11	13	8	3	2	4	Symbols:|Tudor/PWWP/MBT superfamily protein	NULL	NULL
AT1G19570.2	AT1G19570.2;AT1G19570.1	AT1G19570.2	112	0	0	0	0	0	0	0	1	0	0	0	0	0	Symbols: DHAR1, ATDHAR1, DHAR5 ; dehydroascorbate reductase	IPR010987	Glutathione S-transferase, C-terminal-lik
AT1G19570.2	AT1G19570.2;AT1G19570.1	AT1G19570.2	110	0	0	0	0	0	0	0	1	1	1	0	0	0	Symbols: DHAR1, ATDHAR1, DHAR5 ; dehydroascorbate reductase	IPR010987	Glutathione S-transferase, C-terminal-lik
AT4G35630.1	AT4G35630.1	AT4G35630.1	192	0	0	1	6	5	2	1	6	4	4	3	2	0	Symbols: PSAT ; phosphoserine aminotransferase	IPR003248	Phosphoserine aminotransferase, subgroup;Biological Process: L-serine biosynthetic process (GO:0006564
AT4G17330.1	AT4G17330.1	AT4G17330.1	913	0	0	0	1	1	3	2	1	2	2	1	0	0	Symbols: ATG2484-1, G2484-1 ; G2484-1 protein	NULL	NULL
AT2G36720.1	AT2G36720.1	AT2G36720.1	191	0	0	0	0	0	0	0	1	1	0	0	0	0	Symbols:|Acyl-CoA N-acyltransferase with RING/FYVE/PHD-type zinc finger domain	NULL	NULL
AT5G26742.3	AT5G26742.3	AT5G26742.3	30	0	0	0	0	0	0	0	1	0	0	0	0	0	Symbols: emb1138 ; DEAD box RNA helicase (RH3)	IPR014001	DEAD-like helicase, N-termina
AT4G02230.1	AT4G02230.1;AT1G02780.1	AT4G02230.1	162	2	1	1	5	8	0	0	3	3	0	3	3	3	Symbols:|Ribosomal protein L19e family protein	NULL	NULL
AT3G14180.1	AT3G14180.1	AT3G14180.1	290	0	0	0	2	5	6	4	4	1	2	0	1	1	Symbols:|sequence-specific DNA binding transcription factors	NULL	NULL
AT2G10550.1	AT2G10550.1;AT3G18630.1	AT2G10550.1	17	1	1	1	3	5	0	0	1	0	0	0	1	0	Symbols:|Most likely an inactive paralog of the uracil DNA glycosylase AtUNG (At3g18630) generated by a gene duplication event and subsequently disrupted by transposon insertions (PubMed ID: 20056608).	NULL	NULL
AT2G13360.1	AT2G13360.1;AT2G13360.2	AT2G13360.1;AT2G13360.2	53	0	0	0	0	0	0	0	1	0	0	1	1	0	Symbols: AGT, AGT1, SGAT ; alanine:glyoxylate aminotransferase	IPR015424	Pyridoxal phosphate-dependent transferase, major domai
AT2G13360.1	AT2G13360.1;AT2G13360.2	AT2G13360.1;AT2G13360.2	52	0	0	0	0	0	0	0	1	0	0	0	0	0	Symbols: AGT, AGT1, SGAT ; alanine:glyoxylate aminotransferase	IPR015424	Pyridoxal phosphate-dependent transferase, major domai
ATCG00130.1	ATCG00130.1	ATCG00130.1	125	3	1	8	0	1	6	7	7	6	5	5	3	10	Symbols: ATPF ; ATPase, F0 complex, subunit B/B', bacterial/chloroplast	IPR002146	ATPase, F0 complex, subunit B/B&apos;, bacterial/chloroplast;Molecular Function: hydrogen ion transmembrane transporter activity (GO:0015078), Biological Process: ATP synthesis coupled proton transport (GO:0015986), Cellular Component: proton-transporting ATP synthase complex, coupling factor F(o) (GO:0045263
AT3G20670.1	AT3G20670.1	AT3G20670.1	15	0	0	0	0	0	0	0	1	0	0	0	0	0	Symbols: HTA13 ; histone H2A 13	IPR002119	Histone H2A;Cellular Component: nucleosome (GO:0000786), Molecular Function: DNA binding (GO:0003677), Cellular Component: nucleus (GO:0005634), Biological Process: nucleosome assembly (GO:0006334
AT5G20070.1	AT5G20070.1	AT5G20070.1	340	0	0	1	0	0	0	0	2	1	0	0	0	0	Symbols: ATNUDT19, ATNUDX19, NUDX19 ; nudix hydrolase homolog 19	IPR000086	NUDIX hydrolase domain;Molecular Function: hydrolase activity (GO:0016787
AT3G09670.1	AT3G09670.1;AT3G09670.2	AT3G09670.1;AT3G09670.2	473	0	0	6	5	10	5	8	8	3	8	8	5	2	Symbols:|Tudor/PWWP/MBT superfamily protein	NULL	NULL
AT1G52300.1	AT1G52300.1	AT1G52300.1	10	0	0	0	2	10	0	0	6	7	3	3	0	2	Symbols:|Zinc-binding ribosomal protein family protein	IPR011332	Ribosomal protein, zinc-binding domain;Molecular Function: structural constituent of ribosome (GO:0003735), Cellular Component: intracellular (GO:0005622), Cellular Component: ribosome (GO:0005840), Biological Process: translation (GO:0006412
AT1G29470.2	AT1G29470.2;AT1G29470.1	AT1G29470.1;AT1G29470.2	67	2	2	3	0	0	0	0	17	6	8	36	26	36	Symbols:|S-adenosyl-L-methionine-dependent methyltransferases superfamily protein	NULL	NULL
AT1G29470.2	AT1G29470.2;AT1G29470.1	AT1G29470.1;AT1G29470.2	63	2	2	3	1	1	0	0	9	10	7	27	19	28	Symbols:|S-adenosyl-L-methionine-dependent methyltransferases superfamily protein	NULL	NULL
AT3G54230.1	AT3G54230.1;AT3G54230.2	AT3G54230.1	423	0	1	1	2	0	2	5	2	1	2	0	0	1	Symbols: SUA ; suppressor of abi3-5	NULL	NULL
AT1G60200.1	AT1G60200.1	AT1G60200.1	801	0	0	0	0	0	0	0	2	1	1	1	1	0	Symbols:|splicing factor PWI domain-containing protein / RNA recognition motif (RRM)-containing protein	NULL	NULL
ATCG00770.1	ATCG00770.1	ATCG00770.1	80	0	0	1	0	0	0	0	1	0	0	2	3	0	Symbols: RPS8 ; ribosomal protein S8	IPR000630	Ribosomal protein S8;Molecular Function: structural constituent of ribosome (GO:0003735), Cellular Component: intracellular (GO:0005622), Cellular Component: ribosome (GO:0005840), Biological Process: translation (GO:0006412
AT2G21330.3	AT2G21330.3;AT2G21330.2;AT2G21330.1	AT2G21330.3	82	5	3	9	0	0	0	0	3	2	3	6	4	7	Symbols: FBA1 ; fructose-bisphosphate aldolase 1	IPR013785	Aldolase-type TIM barrel;Molecular Function: catalytic activity (GO:0003824), Biological Process: metabolic process (GO:0008152
AT3G55800.1	AT3G55800.1	AT3G55800.1	110	1	1	1	0	0	0	0	3	0	0	0	0	3	Symbols: SBPASE ; sedoheptulose-bisphosphatase	IPR000146	Fructose-1,6-bisphosphatase;Biological Process: carbohydrate metabolic process (GO:0005975), Molecular Function: phosphoric ester hydrolase activity (GO:0042578
AT4G06634.3	AT4G06634.3;AT4G06634.1;AT4G06634.2	AT4G06634.3	170	0	0	0	0	1	0	0	1	2	0	0	0	0	Symbols:|zinc finger (C2H2 type) family protein	IPR007087	Zinc finger, C2H2-type;Cellular Component: intracellular (GO:0005622), Molecular Function: zinc ion binding (GO:0008270
AT2G44440.1	AT2G44440.1	AT2G44440.1	191	2	2	4	0	2	0	0	2	1	0	0	1	0	Symbols:|Emsy N Terminus (ENT) domain-containing protein	NULL	NULL
AT5G28060.1	AT5G28060.1	AT5G28060.1	70	1	0	0	10	12	3	3	4	5	4	3	3	3	Symbols:|Ribosomal protein S24e family protein	IPR001976	Ribosomal protein S24e;Molecular Function: structural constituent of ribosome (GO:0003735), Cellular Component: intracellular (GO:0005622), Cellular Component: ribosome (GO:0005840), Biological Process: translation (GO:0006412
AT1G08060.2	AT1G08060.2;AT1G08060.1	AT1G08060.1;AT1G08060.2	364	0	0	1	2	2	1	0	2	1	1	0	0	0	Symbols: MOM, MOM1 ; ATP-dependent helicase family protein	NULL	NULL
AT5G42190.1	AT5G42190.1	AT5G42190.1	151	0	0	1	0	0	0	0	3	1	1	0	1	0	Symbols: ASK2, SKP1B ; E3 ubiquitin ligase SCF complex subunit SKP1/ASK1 family protein	IPR016072	SKP1 component, dimerisation;Biological Process: ubiquitin-dependent protein catabolic process (GO:0006511
AT5G09510.2	AT5G09510.2;AT5G09510.1;AT1G04270.1;AT1G04270.2	AT5G09510.2	100	0	0	0	11	8	0	0	3	1	0	0	1	0	Symbols:|Ribosomal protein S19 family protein	IPR005713	Ribosomal protein S15, eukaryotic/archaeal;Molecular Function: structural constituent of ribosome (GO:0003735), Biological Process: translation (GO:0006412), Cellular Component: small ribosomal subunit (GO:0015935
AT5G67530.1	AT5G67530.1	AT5G67530.1	26	0	0	0	0	1	0	0	1	0	0	0	0	0	Symbols: ATPUB49, PUB49 ; plant U-box 49	NULL	NULL
AT3G09670.1	AT3G09670.1;AT3G09670.2	AT3G09670.1;AT3G09670.2	97	0	0	0	0	0	0	0	1	0	0	0	0	0	Symbols:|Tudor/PWWP/MBT superfamily protein	NULL	NULL
AT1G20910.1	AT1G20910.1	AT1G20910.1	86	0	0	0	1	3	0	0	6	7	7	0	0	0	Symbols:|ARID/BRIGHT DNA-binding domain-containing protein	NULL	NULL
ATCG01060.1	ATCG01060.1	ATCG01060.1	52	0	0	0	0	0	0	0	1	0	0	3	0	0	Symbols: PSAC ; iron-sulfur cluster binding;electron carriers;4 iron, 4 sulfur cluster binding	IPR001450	4Fe-4S binding domain;Molecular Function: electron carrier activity (GO:0009055), Molecular Function: iron-sulfur cluster binding (GO:0051536
AT2G21130.1	AT2G21130.1;AT4G38740.1	AT2G21130.1	133	0	0	0	1	3	3	3	1	1	0	1	0	0	Symbols:|Cyclophilin-like peptidyl-prolyl cis-trans isomerase family protein	IPR002130	Peptidyl-prolyl cis-trans isomerase, cyclophilin-type;Molecular Function: peptidyl-prolyl cis-trans isomerase activity (GO:0003755), Biological Process: protein folding (GO:0006457
AT2G22610.2	AT2G22610.2;AT2G22610.1	AT2G22610.2	1037	0	0	0	2	2	0	0	2	1	0	0	0	0	Symbols:|Di-glucose binding protein with Kinesin motor domain	NULL	NULL
AT2G36720.1	AT2G36720.1	AT2G36720.1	212	0	0	0	2	5	0	0	5	3	5	0	2	0	Symbols:|Acyl-CoA N-acyltransferase with RING/FYVE/PHD-type zinc finger domain	NULL	NULL
AT2G44430.1	AT2G44430.1	AT2G44430.1	625	0	0	0	0	0	0	0	5	1	1	0	0	0	Symbols:|DNA-binding bromodomain-containing protein	NULL	NULL
AT1G06680.2	AT1G06680.2;AT1G06680.1;AT2G30790.1	AT1G06680.2	176	4	1	8	0	0	2	3	3	2	1	3	5	7	Symbols: PSBP-1, OEE2, PSII-P ; photosystem II subunit P-1	IPR002683	Photosystem II oxygen evolving complex protein PsbP;Molecular Function: calcium ion binding (GO:0005509), Cellular Component: oxygen evolving complex (GO:0009654), Biological Process: photosynthesis (GO:0015979), Cellular Component: extrinsic to membrane (GO:0019898
AT2G31840.1	AT2G31840.1	AT2G31840.1	317	0	0	0	0	0	0	0	1	0	0	0	0	0	Symbols:|Thioredoxin superfamily protein	IPR012336	Thioredoxin-like fol
AT2G31840.1	AT2G31840.1	AT2G31840.1	328	0	0	0	0	0	0	0	1	0	0	0	0	0	Symbols:|Thioredoxin superfamily protein	NULL	NULL
AT3G62870.1	AT3G62870.1	AT3G62870.1	198	0	0	0	0	0	0	0	1	0	0	0	0	0	Symbols:|Ribosomal protein L7Ae/L30e/S12e/Gadd45 family protein	IPR001921	Ribosomal protein L7A/L
AT3G15640.2	AT3G15640.2;AT3G15640.1	AT3G15640.2	116	0	0	0	0	0	0	0	1	0	0	0	0	0	Symbols:|Rubredoxin-like superfamily protein	IPR002124	Cytochrome c oxidase, subunit Vb;Molecular Function: cytochrome-c oxidase activity (GO:0004129), Cellular Component: mitochondrial envelope (GO:0005740
AT2G36720.1	AT2G36720.1	AT2G36720.1	200	0	0	0	0	0	0	0	2	0	1	0	0	0	Symbols:|Acyl-CoA N-acyltransferase with RING/FYVE/PHD-type zinc finger domain	NULL	NULL
AT2G36720.1	AT2G36720.1	AT2G36720.1	199	0	0	0	0	0	0	0	2	0	0	0	0	0	Symbols:|Acyl-CoA N-acyltransferase with RING/FYVE/PHD-type zinc finger domain	NULL	NULL
AT2G36720.1	AT2G36720.1	AT2G36720.1	198	0	0	0	0	0	0	0	3	2	2	0	0	0	Symbols:|Acyl-CoA N-acyltransferase with RING/FYVE/PHD-type zinc finger domain	NULL	NULL
AT3G45140.1	AT3G45140.1	AT3G45140.1	214	1	0	2	0	0	0	0	1	0	0	0	0	0	Symbols: LOX2, ATLOX2 ; lipoxygenase 2	IPR013819	Lipoxygenase, C-terminal;Molecular Function: oxidoreductase activity, acting on single donors with incorporation of molecular oxygen, incorporation of two atoms of oxygen (GO:0016702), Molecular Function: metal ion binding (GO:0046872), Biological Process: oxidation reduction (GO:0055114
AT3G09520.1	AT3G09520.1	AT3G09520.1	237	0	0	0	0	0	0	0	1	0	0	0	0	0	Symbols: ATEXO70H4, EXO70H4 ; exocyst subunit exo70 family protein H4	IPR004140	Exo70 exocyst complex subunit;Cellular Component: exocyst (GO:0000145), Biological Process: exocytosis (GO:0006887
AT3G44310.3	AT3G44310.3;AT3G44310.2;AT3G44310.1	AT3G44310.1;AT3G44310.3	339	2	2	1	0	0	1	0	1	1	0	0	0	0	Symbols: NIT1, ATNIT1, NITI ; nitrilase 1	NULL	NULL
AT2G36720.1	AT2G36720.1	AT2G36720.1	511	0	0	0	0	0	0	0	6	12	7	0	0	1	Symbols:|Acyl-CoA N-acyltransferase with RING/FYVE/PHD-type zinc finger domain	NULL	NULL
AT5G24490.1	AT5G24490.1	AT5G24490.1	111	0	0	1	0	0	0	0	4	2	0	0	0	1	Symbols:|30S ribosomal protein, putative	IPR003489	Ribosomal protein S30Ae/sigma 54 modulation protein;Molecular Function: binding (GO:0005488), Biological Process: primary metabolic process (GO:0044238
AT4G29790.1	AT4G29790.1	AT4G29790.1	606	5	1	2	5	8	9	4	4	2	6	3	2	5	Symbols:|unknown protein; BEST Arabidopsis thaliana protein match is: unknown protein (TAIR:AT2G19390.1); Has 538 Blast hits to 357 proteins in 124 species: Archae - 0; Bacteria - 74; Metazoa - 109; Fungi - 58; Plants - 105; Viruses - 2; Other Eukaryotes - 190 (source: NCBI BLink).	NULL	NULL
AT4G29790.1	AT4G29790.1	AT4G29790.1	611	5	1	2	5	8	9	4	4	2	6	3	2	5	Symbols:|unknown protein; BEST Arabidopsis thaliana protein match is: unknown protein (TAIR:AT2G19390.1); Has 538 Blast hits to 357 proteins in 124 species: Archae - 0; Bacteria - 74; Metazoa - 109; Fungi - 58; Plants - 105; Viruses - 2; Other Eukaryotes - 190 (source: NCBI BLink).	NULL	NULL
AT1G79000.2	AT1G79000.2;AT1G79000.1	AT1G79000.2	752	0	0	0	0	2	0	0	2	1	0	0	0	0	Symbols: HAC1 ; histone acetyltransferase of the CBP family 1	NULL	NULL
AT1G79000.2	AT1G79000.2;AT1G79000.1	AT1G79000.2	770	0	0	1	6	11	6	2	8	8	6	6	4	6	Symbols: HAC1 ; histone acetyltransferase of the CBP family 1	NULL	NULL
AT1G32200.2	AT1G32200.2;AT1G32200.1	AT1G32200.1;AT1G32200.2	440	0	0	0	0	0	0	0	1	0	0	0	0	0	Symbols: ATS1, ACT1 ; phospholipid/glycerol acyltransferase family protein	IPR016222	Glycerol-3-phosphate O-acyltransferase;Molecular Function: glycerol-3-phosphate O-acyltransferase activity (GO:0004366
AT3G07740.2	AT3G07740.2;AT3G07740.1;AT3G07740.4;AT3G07740.3	AT3G07740.2	186	4	2	4	1	7	2	2	4	2	1	1	1	1	Symbols: ADA2A, ATADA2A, HAC10, HXA02, HXA2 ; homolog of yeast ADA2 2A	IPR016827	Transcriptional adaptor
AT3G07740.2	AT3G07740.2;AT3G07740.1;AT3G07740.4;AT3G07740.3	AT3G07740.2	187	1	2	2	2	4	1	0	4	2	1	1	1	1	Symbols: ADA2A, ATADA2A, HAC10, HXA02, HXA2 ; homolog of yeast ADA2 2A	IPR016827	Transcriptional adaptor
AT3G12780.1	AT3G12780.1	AT3G12780.1	93	2	2	2	0	0	1	2	1	1	0	1	2	0	Symbols: PGK1 ; phosphoglycerate kinase 1	IPR001576	Phosphoglycerate kinase;Molecular Function: phosphoglycerate kinase activity (GO:0004618), Biological Process: glycolysis (GO:0006096
AT3G45140.1	AT3G45140.1	AT3G45140.1	194	0	0	0	0	0	0	0	2	1	0	0	0	0	Symbols: LOX2, ATLOX2 ; lipoxygenase 2	IPR001024	Lipoxygenase, LH
AT5G25520.2	AT5G25520.2;AT5G25520.1	AT5G25520.2	106	0	0	0	0	0	0	0	1	1	1	0	0	0	Symbols:|SPOC domain / Transcription elongation factor S-II protein	NULL	NULL
AT5G53080.1	AT5G53080.1	AT5G53080.1	109	0	0	0	0	0	0	0	1	0	0	0	0	0	Symbols:|Tetratricopeptide repeat (TPR)-like superfamily protein	NULL	NULL
AT5G53080.1	AT5G53080.1	AT5G53080.1	113	0	0	0	0	0	0	0	1	0	0	0	0	0	Symbols:|Tetratricopeptide repeat (TPR)-like superfamily protein	NULL	NULL
AT5G53080.1	AT5G53080.1	AT5G53080.1	116	0	0	0	0	0	0	0	1	0	0	0	0	0	Symbols:|Tetratricopeptide repeat (TPR)-like superfamily protein	NULL	NULL
AT3G25520.1	AT3G25520.1	AT3G25520.1	8	2	3	3	11	11	2	1	3	1	4	7	2	11	Symbols: ATL5, PGY3, OLI5, RPL5A ; ribosomal protein L5	IPR005485	Ribosomal protein L5, eukaryotic;Molecular Function: structural constituent of ribosome (GO:0003735), Cellular Component: intracellular (GO:0005622), Cellular Component: ribosome (GO:0005840), Biological Process: translation (GO:0006412), Molecular Function: 5S rRNA binding (GO:0008097
AT2G17930.1	AT2G17930.1	AT2G17930.1	2035	0	0	0	0	0	0	0	5	1	0	0	0	0	Symbols:|Phosphatidylinositol 3- and 4-kinase family protein with FAT domain	IPR016024	Armadillo-type fold;Molecular Function: binding (GO:0005488
AT3G24880.1	AT3G24880.1;AT3G24870.1;AT3G24870.2	AT3G24880.1	463	0	0	0	0	0	0	0	1	0	3	0	0	0	Symbols:|Helicase/SANT-associated, DNA binding protein	NULL	NULL
AT3G24880.1	AT3G24880.1;AT3G24870.1;AT3G24870.2	AT3G24880.1	461	0	0	0	0	0	0	0	1	2	1	0	0	0	Symbols:|Helicase/SANT-associated, DNA binding protein	NULL	NULL
AT4G08390.1	AT4G08390.1;AT4G08390.2;AT4G08390.3;AT4G08390.4	AT4G08390.1;AT4G08390.2	108	0	0	0	1	3	0	0	1	0	1	0	0	1	Symbols: SAPX ; stromal ascorbate peroxidase	IPR002207	Plant ascorbate peroxidase;Molecular Function: peroxidase activity (GO:0004601), Biological Process: response to oxidative stress (GO:0006979), Molecular Function: heme binding (GO:0020037), Biological Process: oxidation reduction (GO:0055114
AT4G29790.1	AT4G29790.1;AT2G19390.1	AT4G29790.1	465	0	0	1	2	2	1	1	8	7	2	1	3	1	Symbols:|unknown protein; BEST Arabidopsis thaliana protein match is: unknown protein (TAIR:AT2G19390.1); Has 538 Blast hits to 357 proteins in 124 species: Archae - 0; Bacteria - 74; Metazoa - 109; Fungi - 58; Plants - 105; Viruses - 2; Other Eukaryotes - 190 (source: NCBI BLink).	NULL	NULL
AT1G54060.1	AT1G54060.1	AT1G54060.1	213	0	0	0	0	0	0	0	1	0	0	0	0	0	Symbols: ASIL1 ; 6B-interacting protein 1-like 1	NULL	NULL
AT5G39740.1	AT5G39740.1;AT5G39740.2	AT5G39740.1;AT5G39740.2	8	2	1	1	16	12	5	7	10	7	2	9	5	8	Symbols: OLI7, RPL5B ; ribosomal protein L5 B	IPR005485	Ribosomal protein L5, eukaryotic;Molecular Function: structural constituent of ribosome (GO:0003735), Cellular Component: intracellular (GO:0005622), Cellular Component: ribosome (GO:0005840), Biological Process: translation (GO:0006412), Molecular Function: 5S rRNA binding (GO:0008097
AT2G34900.2	AT2G34900.2;AT2G34900.1	AT2G34900.2	256	0	0	0	0	1	0	0	6	6	5	0	0	0	Symbols: IMB1 ; Transcription factor GTE6	NULL	NULL
AT5G23680.1	AT5G23680.1	AT5G23680.1	157	1	1	1	11	10	5	5	11	10	11	10	7	10	Symbols:|Sterile alpha motif (SAM) domain-containing protein	NULL	NULL
AT2G47980.1	AT2G47980.1	AT2G47980.1	58	1	2	1	0	2	0	0	5	4	2	5	3	1	Symbols: SCC3, ATSCC3 ; sister-chromatid cohesion protein 3	NULL	NULL
AT4G38900.3	AT4G38900.3;AT4G38900.2;AT4G38900.1	AT4G38900.2;AT4G38900.3	57	3	1	3	7	8	0	0	4	6	4	6	4	4	Symbols:|Basic-leucine zipper (bZIP) transcription factor family protein	NULL	NULL
AT1G65440.1	AT1G65440.1	AT1G65440.1	1624	0	0	0	0	0	0	0	1	0	0	0	0	0	Symbols: GTB1 ; global transcription factor group B1	NULL	NULL
AT1G26880.2	AT1G26880.2;AT1G26880.1;AT1G69620.1;AT3G28900.1	AT1G26880.2	16	4	3	4	23	27	7	6	7	2	1	0	0	2	Symbols:|Ribosomal protein L34e superfamily protein	IPR018065	Ribosomal protein L34e, conserved sit
AT3G07220.1	AT3G07220.1	AT3G07220.1	185	0	0	0	0	2	1	2	3	2	3	2	0	1	Symbols:|SMAD/FHA domain-containing protein	NULL	NULL
AT1G67630.1	AT1G67630.1	AT1G67630.1	141	0	0	0	4	8	0	0	1	1	0	1	0	0	Symbols: POLA2 ; DNA polymerase alpha 2	IPR016722	DNA polymerase alpha, subunit
AT1G74060.1	AT1G74060.1;AT1G18540.1;AT1G74050.1	AT1G74060.1	31	0	0	0	4	3	0	0	5	3	2	0	0	0	Symbols:|Ribosomal protein L6 family protein	IPR000915	Ribosomal protein L6E;Molecular Function: structural constituent of ribosome (GO:0003735), Cellular Component: intracellular (GO:0005622), Cellular Component: ribosome (GO:0005840), Biological Process: translation (GO:0006412
AT3G13930.1	AT3G13930.1	AT3G13930.1	363	1	2	2	4	5	1	0	5	4	1	3	2	5	Symbols:|Dihydrolipoamide acetyltransferase, long form protein	IPR001078	2-oxoacid dehydrogenase acyltransferase, catalytic domain;Biological Process: metabolic process (GO:0008152), Molecular Function: acyltransferase activity (GO:0008415
AT1G49760.2	AT1G49760.2;AT1G49760.1	AT1G49760.1;AT1G49760.2	332	2	0	1	2	3	0	0	1	0	0	0	0	0	Symbols: PAB8 ; poly(A) binding protein 8	IPR012677	Nucleotide-binding, alpha-beta plait;Molecular Function: nucleotide binding (GO:0000166
AT1G16710.2	AT1G16710.2;AT1G16710.1	AT1G16710.2	552	2	0	4	13	20	11	7	9	4	4	4	3	4	Symbols: HAC12 ; histone acetyltransferase of the CBP family 12	NULL	NULL
AT1G04410.1	AT1G04410.1	AT1G04410.1	119	1	1	1	6	7	0	0	2	0	0	8	1	3	Symbols:|Lactate/malate dehydrogenase family protein	IPR016040	NAD(P)-binding domain;Molecular Function: catalytic activity (GO:0003824), Molecular Function: binding (GO:0005488), Biological Process: metabolic process (GO:0008152
AT3G24880.1	AT3G24880.1;AT3G24870.1;AT3G24870.2	AT3G24880.1	1618	0	0	0	0	0	0	0	1	1	0	0	0	0	Symbols:|Helicase/SANT-associated, DNA binding protein	NULL	NULL
AT4G31440.1	AT4G31440.1	AT4G31440.1	91	4	0	5	10	10	2	6	5	1	0	1	1	0	Symbols:|unknown protein; BEST Arabidopsis thaliana protein match is: unknown protein (TAIR:AT2G24530.1); Has 210 Blast hits to 209 proteins in 55 species: Archae - 0; Bacteria - 72; Metazoa - 2; Fungi - 6; Plants - 128; Viruses - 0; Other Eukaryotes - 2 (source: NCBI BLink).	NULL	NULL
AT5G65770.1	AT5G65770.1;AT5G65780.2;AT5G65770.3;AT5G65770.2	AT5G65770.1;AT5G65770.3	42	2	1	3	4	7	0	0	4	1	0	2	1	1	Symbols: LINC4 ; little nuclei4	NULL	NULL
AT4G23380.1	AT4G23380.1	AT4G23380.1	337	0	0	0	0	0	0	0	1	0	0	0	0	0	Symbols:|Protein of Unknown Function (DUF239)	IPR004314	Protein of unknown function DUF239, plan
AT4G23380.1	AT4G23380.1	AT4G23380.1	342	0	0	0	0	0	0	0	1	0	0	0	0	0	Symbols:|Protein of Unknown Function (DUF239)	IPR004314	Protein of unknown function DUF239, plan
AT1G71695.1	AT1G71695.1	AT1G71695.1	269	0	0	1	0	0	6	6	2	1	0	0	0	0	Symbols:|Peroxidase superfamily protein	IPR010255	Haem peroxidase;Molecular Function: peroxidase activity (GO:0004601), Biological Process: response to oxidative stress (GO:0006979), Molecular Function: heme binding (GO:0020037), Biological Process: oxidation reduction (GO:0055114
AT1G20130.2	AT1G20130.2;AT1G20130.1	AT1G20130.2	217	0	0	0	0	0	0	0	4	3	2	0	0	0	Symbols:|GDSL-like Lipase/Acylhydrolase superfamily protein	IPR001087	Lipase, GDSL;Biological Process: lipid metabolic process (GO:0006629), Molecular Function: hydrolase activity, acting on ester bonds (GO:0016788
AT5G27850.1	AT5G27850.1	AT5G27850.1	50	0	0	0	4	4	0	0	2	2	3	2	3	3	Symbols:|Ribosomal protein L18e/L15 superfamily protein	IPR000039	Ribosomal protein L18e;Molecular Function: structural constituent of ribosome (GO:0003735), Cellular Component: intracellular (GO:0005622), Cellular Component: ribosome (GO:0005840), Biological Process: translation (GO:0006412
AT5G40490.1	AT5G40490.1	AT5G40490.1	252	0	0	0	1	0	0	0	1	0	0	0	0	0	Symbols:|RNA-binding (RRM/RBD/RNP motifs) family protein	NULL	NULL
AT3G46040.1	AT3G46040.1;AT5G59850.1;AT1G07770.2;AT1G07770.1	AT3G46040.1	19	0	0	0	0	0	0	0	2	1	0	0	0	0	Symbols: RPS15AD ; ribosomal protein S15A D	IPR000630	Ribosomal protein S8;Molecular Function: structural constituent of ribosome (GO:0003735), Cellular Component: intracellular (GO:0005622), Cellular Component: ribosome (GO:0005840), Biological Process: translation (GO:0006412
AT5G07530.1	AT5G07530.1;AT5G07530.2	AT5G07530.1	372	0	0	0	0	0	0	0	1	0	0	0	0	0	Symbols: GRP17, ATGRP17, ATGRP-7 ; glycine rich protein 17	NULL	NULL
AT2G38810.1	AT2G38810.1;AT2G38810.2;AT2G38810.3	AT2G38810.1;AT2G38810.3;AT2G38810.2	135	0	0	0	0	0	0	0	1	0	0	0	0	0	Symbols: HTA8 ; histone H2A 8	IPR002119	Histone H2A;Cellular Component: nucleosome (GO:0000786), Molecular Function: DNA binding (GO:0003677), Cellular Component: nucleus (GO:0005634), Biological Process: nucleosome assembly (GO:0006334
AT1G80810.1	AT1G80810.1;AT1G80810.2	AT1G80810.1	357	0	0	0	0	0	0	0	1	0	0	0	0	0	Symbols:|Tudor/PWWP/MBT superfamily protein	IPR016024	Armadillo-type fold;Molecular Function: binding (GO:0005488
AT5G01630.1	AT5G01630.1;AT4G00020.2;AT4G00020.1	AT5G01630.1	280	0	0	0	0	0	0	0	2	0	0	0	0	0	Symbols: BRCA2B, BRCA2(V), ATBRCA2(V) ; BRCA2-like B	IPR011370	DNA recombination and repair protein, BRCA2;Biological Process: DNA repair (GO:0006281
AT5G47210.1	AT5G47210.1	AT5G47210.1	312	1	0	1	3	7	6	6	3	3	2	0	0	0	Symbols:|Hyaluronan / mRNA binding family	NULL	NULL
AT2G34590.1	AT2G34590.1	AT2G34590.1	334	1	2	2	0	0	0	0	2	0	0	0	0	0	Symbols:|Transketolase family protein	IPR009014	Transketolase, C-terminal/Pyruvate-ferredoxin oxidoreductase, domain II;Molecular Function: catalytic activity (GO:0003824), Biological Process: metabolic process (GO:0008152
AT5G13490.2	AT5G13490.2;AT4G28390.1;AT3G08580.2;AT3G08580.1;AT5G13490.1	AT5G13490.1;AT5G13490.2	349	1	0	0	3	4	0	0	1	1	0	0	0	0	Symbols: AAC2 ; ADP/ATP carrier 2	IPR002113	Adenine nucleotide translocator 1;Molecular Function: transporter activity (GO:0005215), Cellular Component: mitochondrial inner membrane (GO:0005743), Biological Process: transport (GO:0006810), Biological Process: transmembrane transport (GO:0055085
AT5G10020.2	AT5G10020.2;AT5G10020.1	AT5G10020.2	180	0	0	0	0	0	0	0	1	1	0	0	0	0	Symbols:|Leucine-rich receptor-like protein kinase family protein	NULL	NULL
AT1G03140.1	AT1G03140.1	AT1G03140.1	23	0	0	0	0	0	3	1	6	1	3	0	0	0	Symbols:|splicing factor Prp18 family protein	NULL	NULL
AT5G64420.1	AT5G64420.1	AT5G64420.1	35	0	0	0	0	0	0	0	1	0	0	0	0	0	Symbols:|DNA polymerase V family	IPR007015	DNA polymerase V;Molecular Function: DNA binding (GO:0003677), Molecular Function: DNA-directed DNA polymerase activity (GO:0003887), Biological Process: transcription (GO:0006350
AT5G64420.1	AT5G64420.1	AT5G64420.1	61	0	0	0	0	0	0	0	1	0	0	0	0	0	Symbols:|DNA polymerase V family	IPR007015	DNA polymerase V;Molecular Function: DNA binding (GO:0003677), Molecular Function: DNA-directed DNA polymerase activity (GO:0003887), Biological Process: transcription (GO:0006350
AT5G64420.1	AT5G64420.1	AT5G64420.1	65	0	0	0	0	0	0	0	1	0	0	0	0	0	Symbols:|DNA polymerase V family	IPR007015	DNA polymerase V;Molecular Function: DNA binding (GO:0003677), Molecular Function: DNA-directed DNA polymerase activity (GO:0003887), Biological Process: transcription (GO:0006350
AT5G64420.1	AT5G64420.1	AT5G64420.1	66	0	0	0	0	0	0	0	1	0	0	0	0	0	Symbols:|DNA polymerase V family	IPR007015	DNA polymerase V;Molecular Function: DNA binding (GO:0003677), Molecular Function: DNA-directed DNA polymerase activity (GO:0003887), Biological Process: transcription (GO:0006350
AT1G67780.1	AT1G67780.1	AT1G67780.1	180	1	0	0	0	0	1	0	1	0	0	0	1	0	Symbols:|Zinc-finger domain of monoamine-oxidase A repressor R1 protein	NULL	NULL
AT1G19570.2	AT1G19570.2;AT1G19570.1	AT1G19570.2	134	0	0	1	0	0	0	0	2	1	0	0	0	0	Symbols: DHAR1, ATDHAR1, DHAR5 ; dehydroascorbate reductase	IPR010987	Glutathione S-transferase, C-terminal-lik
AT3G46030.1	AT3G46030.1;AT5G59910.1;AT3G45980.1	AT3G46030.1	23	8	5	10	22	27	6	6	20	22	22	23	17	22	Symbols: HTB11 ; Histone superfamily protein	IPR009072	Histone-fold;Molecular Function: DNA binding (GO:0003677
AT3G46030.1	AT3G46030.1;AT5G59910.1;AT3G45980.1	AT3G46030.1	29	1	2	3	0	2	0	0	2	0	3	1	0	0	Symbols: HTB11 ; Histone superfamily protein	IPR009072	Histone-fold;Molecular Function: DNA binding (GO:0003677
AT3G46030.1	AT3G46030.1;AT5G59910.1;AT3G45980.1	AT3G46030.1	28	14	11	18	22	32	6	6	20	23	21	23	17	23	Symbols: HTB11 ; Histone superfamily protein	IPR009072	Histone-fold;Molecular Function: DNA binding (GO:0003677
AT4G32620.2	AT4G32620.2;AT4G32620.1	AT4G32620.2	959	0	0	1	9	9	5	6	14	6	10	4	4	4	Symbols:|Enhancer of polycomb-like transcription factor protein	NULL	NULL
AT4G32620.2	AT4G32620.2;AT4G32620.1	AT4G32620.2	974	0	0	0	0	1	1	0	1	1	0	1	0	2	Symbols:|Enhancer of polycomb-like transcription factor protein	NULL	NULL
AT1G12230.2	AT1G12230.2;AT1G12230.1	AT1G12230.2	316	3	3	2	5	4	1	4	3	3	1	5	0	3	Symbols:|Aldolase superfamily protein	IPR001585	Transaldolase;Biological Process: carbohydrate metabolic process (GO:0005975
AT4G00930.1	AT4G00930.1	AT4G00930.1	822	0	0	0	0	0	0	0	1	0	0	0	0	0	Symbols: CIP4.1 ; COP1-interacting protein 4.1	NULL	NULL
AT4G00930.1	AT4G00930.1	AT4G00930.1	855	0	0	0	0	0	0	0	1	0	0	0	0	0	Symbols: CIP4.1 ; COP1-interacting protein 4.1	NULL	NULL
AT1G80070.1	AT1G80070.1;AT4G38780.1	AT1G80070.1	769	0	0	0	0	0	0	0	1	1	0	0	0	0	Symbols: SUS2, EMB33, EMB177, EMB14 ; Pre-mRNA-processing-splicing factor	IPR012592	PROCN;Biological Process: nuclear mRNA splicing, via spliceosome (GO:0000398), Cellular Component: spliceosomal complex (GO:0005681
AT3G53020.1	AT3G53020.1;AT2G36620.1	AT3G53020.1	96	3	0	2	3	1	1	4	2	1	1	1	1	0	Symbols: STV1, RPL24B, RPL24 ; Ribosomal protein L24e family protein	IPR000988	Ribosomal protein L24e;Molecular Function: structural constituent of ribosome (GO:0003735), Cellular Component: intracellular (GO:0005622), Cellular Component: ribosome (GO:0005840), Biological Process: translation (GO:0006412
AT5G66120.1	AT5G66120.1;AT5G66120.2	AT5G66120.1	299	0	0	0	0	2	0	0	4	0	0	0	0	0	Symbols:|3-dehydroquinate synthase, putative	IPR016303	3-dehydroquinate synthase;Biological Process: biosynthetic process (GO:0009058), Molecular Function: carbon-oxygen lyase activity, acting on phosphates (GO:0016838
AT5G64270.1	AT5G64270.1	AT5G64270.1	94	2	0	0	1	1	2	1	3	4	1	2	2	4	Symbols:|splicing factor, putative	NULL	NULL
AT5G49460.1	AT5G49460.1;AT3G06650.1	AT5G49460.1	590	0	0	0	0	0	0	0	1	0	1	7	3	3	Symbols: ACLB-2 ; ATP citrate lyase subunit B 2	IPR016141	Citrate synthase-like, core;Biological Process: cellular carbohydrate metabolic process (GO:0044262), Molecular Function: transferase activity, transferring acyl groups, acyl groups converted into alkyl on transfer (GO:0046912
AT3G56120.1	AT3G56120.1	AT3G56120.1	358	0	1	1	0	2	0	0	10	5	7	1	0	3	Symbols:|S-adenosyl-L-methionine-dependent methyltransferases superfamily protein	IPR003402	Protein of unknown function Met1
AT3G11200.1	AT3G11200.1;AT3G11200.2	AT3G11200.1	168	0	0	0	0	0	0	0	1	0	0	0	0	0	Symbols: AL2 ; alfin-like 2	NULL	NULL
AT4G26450.1	AT4G26450.1	AT4G26450.1	441	0	1	1	1	3	0	0	2	0	0	0	0	1	Symbols:|unknown protein; Has 614 Blast hits to 492 proteins in 137 species: Archae - 0; Bacteria - 94; Metazoa - 255; Fungi - 76; Plants - 69; Viruses - 0; Other Eukaryotes - 120 (source: NCBI BLink).	NULL	NULL
AT1G77800.1	AT1G77800.1;AT1G77800.2	AT1G77800.1	109	0	0	0	5	10	0	0	9	8	4	1	1	2	Symbols:|PHD finger family protein	NULL	NULL
AT1G77800.1	AT1G77800.1;AT1G77800.2	AT1G77800.1	110	0	0	0	4	10	0	0	9	7	4	1	1	2	Symbols:|PHD finger family protein	NULL	NULL
AT1G77800.1	AT1G77800.1;AT1G77800.2	AT1G77800.1	112	0	0	0	2	2	0	0	4	6	0	0	1	0	Symbols:|PHD finger family protein	NULL	NULL
AT1G77800.1	AT1G77800.1;AT1G77800.2	AT1G77800.1	111	0	0	0	4	8	0	0	7	7	4	1	1	2	Symbols:|PHD finger family protein	NULL	NULL
AT1G77800.1	AT1G77800.1;AT1G77800.2	AT1G77800.1	113	0	0	0	1	5	0	0	3	2	2	1	0	2	Symbols:|PHD finger family protein	NULL	NULL
AT4G39680.1	AT4G39680.1;AT4G39680.2	AT4G39680.1;AT4G39680.2	378	0	0	0	0	2	7	3	1	0	1	0	0	0	Symbols:|SAP domain-containing protein	NULL	NULL
AT1G61730.1	AT1G61730.1	AT1G61730.1	140	0	0	0	11	16	0	0	8	7	8	0	0	0	Symbols:|DNA-binding storekeeper protein-related transcriptional regulator	NULL	NULL
AT5G51660.1	AT5G51660.1	AT5G51660.1	468	4	1	3	10	8	5	2	10	12	12	14	6	13	Symbols: CPSF160, ATCPSF160 ; cleavage and polyadenylation specificity factor 160	NULL	NULL
AT3G08590.1	AT3G08590.1;AT3G08590.2	AT3G08590.1;AT3G08590.2	487	0	0	0	1	2	0	0	3	0	0	0	0	1	Symbols:|Phosphoglycerate mutase, 2,3-bisphosphoglycerate-independent	IPR005995	Phosphoglycerate mutase, 2,3-bisphosphoglycerate-independent;Molecular Function: phosphoglycerate mutase activity (GO:0004619), Biological Process: glucose catabolic process (GO:0006007
AT3G08590.1	AT3G08590.1;AT3G08590.2	AT3G08590.1;AT3G08590.2	505	0	0	0	1	0	0	0	1	0	0	0	0	1	Symbols:|Phosphoglycerate mutase, 2,3-bisphosphoglycerate-independent	IPR005995	Phosphoglycerate mutase, 2,3-bisphosphoglycerate-independent;Molecular Function: phosphoglycerate mutase activity (GO:0004619), Biological Process: glucose catabolic process (GO:0006007
AT3G08590.1	AT3G08590.1;AT3G08590.2	AT3G08590.1;AT3G08590.2	492	0	0	0	0	2	0	0	2	0	0	0	0	2	Symbols:|Phosphoglycerate mutase, 2,3-bisphosphoglycerate-independent	IPR005995	Phosphoglycerate mutase, 2,3-bisphosphoglycerate-independent;Molecular Function: phosphoglycerate mutase activity (GO:0004619), Biological Process: glucose catabolic process (GO:0006007
AT2G34460.1	AT2G34460.1	AT2G34460.1	213	0	0	0	0	0	0	0	12	3	2	0	0	0	Symbols:|NAD(P)-binding Rossmann-fold superfamily protein	IPR016040	NAD(P)-binding domain;Molecular Function: catalytic activity (GO:0003824), Molecular Function: binding (GO:0005488), Biological Process: metabolic process (GO:0008152
AT1G67370.1	AT1G67370.1	AT1G67370.1	531	0	0	0	0	0	0	0	1	0	0	0	0	0	Symbols: ASY1, ATASY1 ; DNA-binding HORMA family protein	NULL	NULL
AT1G29470.2	AT1G29470.2;AT1G29470.1	AT1G29470.1;AT1G29470.2	110	0	0	0	0	0	0	0	5	5	6	5	4	7	Symbols:|S-adenosyl-L-methionine-dependent methyltransferases superfamily protein	NULL	NULL
AT1G12230.2	AT1G12230.2;AT1G12230.1	AT1G12230.2	302	4	1	4	1	5	3	1	3	2	2	3	3	3	Symbols:|Aldolase superfamily protein	IPR001585	Transaldolase;Biological Process: carbohydrate metabolic process (GO:0005975
AT1G29470.2	AT1G29470.2;AT1G29470.1	AT1G29470.1;AT1G29470.2	96	3	1	0	0	0	0	0	6	4	7	1	0	0	Symbols:|S-adenosyl-L-methionine-dependent methyltransferases superfamily protein	NULL	NULL
AT1G29470.2	AT1G29470.2;AT1G29470.1	AT1G29470.1;AT1G29470.2	82	0	0	0	0	0	0	0	7	8	2	3	0	2	Symbols:|S-adenosyl-L-methionine-dependent methyltransferases superfamily protein	NULL	NULL
AT3G57610.1	AT3G57610.1	AT3G57610.1	196	1	0	0	0	2	0	0	2	0	3	3	3	3	Symbols: ADSS ; adenylosuccinate synthase	IPR001114	Adenylosuccinate synthetase;Molecular Function: magnesium ion binding (GO:0000287), Molecular Function: adenylosuccinate synthase activity (GO:0004019), Molecular Function: GTP binding (GO:0005525), Cellular Component: cytoplasm (GO:0005737), Biological Process: purine nucleotide biosynthetic process (GO:0006164
AT1G15250.1	AT1G15250.1;AT1G52300.1;AT3G16080.1	AT1G15250.1	31	0	0	0	2	7	0	0	4	1	0	0	0	0	Symbols:|Zinc-binding ribosomal protein family protein	IPR011332	Ribosomal protein, zinc-binding domain;Molecular Function: structural constituent of ribosome (GO:0003735), Cellular Component: intracellular (GO:0005622), Cellular Component: ribosome (GO:0005840), Biological Process: translation (GO:0006412
AT4G21670.1	AT4G21670.1	AT4G21670.1	947	0	1	1	5	5	2	5	1	4	3	4	3	3	Symbols: CPL1, FRY2, ATCPL1 ; C-terminal domain phosphatase-like 1	NULL	NULL
AT4G16420.3	AT4G16420.3;AT4G16420.2;AT4G16420.1	AT4G16420.3	216	1	1	0	0	0	0	0	1	0	1	0	0	0	Symbols: ADA2B, PRZ1 ; homolog of yeast ADA2 2B	IPR016827	Transcriptional adaptor
AT4G16420.3	AT4G16420.3;AT4G16420.2;AT4G16420.1	AT4G16420.3	235	0	0	0	0	0	0	0	1	2	1	0	0	0	Symbols: ADA2B, PRZ1 ; homolog of yeast ADA2 2B	IPR016827	Transcriptional adaptor
AT2G02160.1	AT2G02160.1	AT2G02160.1	517	0	0	0	0	0	0	0	1	0	0	0	0	0	Symbols:|CCCH-type zinc finger family protein	NULL	NULL
AT5G10550.1	AT5G10550.1	AT5G10550.1	206	0	0	0	0	0	2	2	2	0	0	0	0	0	Symbols: GTE2 ; global transcription factor group E2	NULL	NULL
AT1G30120.1	AT1G30120.1	AT1G30120.1	264	1	0	1	0	0	0	0	6	2	3	4	1	3	Symbols: PDH-E1 BETA ; pyruvate dehydrogenase E1 beta	NULL	NULL
AT5G22450.1	AT5G22450.1	AT5G22450.1	532	3	1	9	8	20	6	4	9	13	10	5	2	3	Symbols:|unknown protein; LOCATED IN: chloroplast; EXPRESSED IN: 22 plant structures; EXPRESSED DURING: 13 growth stages; BEST Arabidopsis thaliana protein match is: unknown protein (TAIR:AT2G19390.1); Has 30201 Blast hits to 17322 proteins in 780 species: Archae - 12; Bacteria - 1396; Metazoa - 17338; Fungi - 3422; Plants - 5037; Viruses - 0; Other Eukaryotes - 2996 (source: NCBI BLink).	NULL	NULL
AT5G22450.1	AT5G22450.1	AT5G22450.1	537	2	1	5	8	15	6	4	9	13	10	5	2	3	Symbols:|unknown protein; LOCATED IN: chloroplast; EXPRESSED IN: 22 plant structures; EXPRESSED DURING: 13 growth stages; BEST Arabidopsis thaliana protein match is: unknown protein (TAIR:AT2G19390.1); Has 30201 Blast hits to 17322 proteins in 780 species: Archae - 12; Bacteria - 1396; Metazoa - 17338; Fungi - 3422; Plants - 5037; Viruses - 0; Other Eukaryotes - 2996 (source: NCBI BLink).	NULL	NULL
AT5G22450.1	AT5G22450.1	AT5G22450.1	526	0	0	4	4	10	3	1	1	4	3	1	0	0	Symbols:|unknown protein; LOCATED IN: chloroplast; EXPRESSED IN: 22 plant structures; EXPRESSED DURING: 13 growth stages; BEST Arabidopsis thaliana protein match is: unknown protein (TAIR:AT2G19390.1); Has 30201 Blast hits to 17322 proteins in 780 species: Archae - 12; Bacteria - 1396; Metazoa - 17338; Fungi - 3422; Plants - 5037; Viruses - 0; Other Eukaryotes - 2996 (source: NCBI BLink).	NULL	NULL
AT3G18035.1	AT3G18035.1	AT3G18035.1	178	3	0	2	1	4	20	13	4	0	4	6	3	2	Symbols: HON4 ; winged-helix DNA-binding transcription factor family protein	IPR020478	A.T hook-lik
AT1G76890.2	AT1G76890.2;AT1G76880.1	AT1G76890.2	115	1	0	1	0	5	0	0	4	1	3	0	0	0	Symbols: GT2, AT-GT2 ; Duplicated homeodomain-like superfamily protein	NULL	NULL
AT5G07530.1	AT5G07530.1;AT5G07530.2	AT5G07530.1	420	0	0	0	0	0	0	0	2	4	4	0	0	0	Symbols: GRP17, ATGRP17, ATGRP-7 ; glycine rich protein 17	NULL	NULL
AT5G07530.1	AT5G07530.1;AT5G07530.2	AT5G07530.1	418	0	0	0	0	0	0	0	6	4	3	0	0	0	Symbols: GRP17, ATGRP17, ATGRP-7 ; glycine rich protein 17	NULL	NULL
AT4G17060.1	AT4G17060.1	AT4G17060.1	88	2	2	2	3	6	2	3	2	3	4	0	0	0	Symbols: FIP2 ; FRIGIDA interacting protein 2	NULL	NULL
AT1G29470.2	AT1G29470.2;AT1G29470.1	AT1G29470.1;AT1G29470.2	196	0	0	0	0	0	0	0	2	1	1	1	0	0	Symbols:|S-adenosyl-L-methionine-dependent methyltransferases superfamily protein	NULL	NULL
AT5G58330.1	AT5G58330.1;AT5G58330.3;AT5G58330.2	AT5G58330.1	416	1	1	1	0	0	0	0	1	0	0	1	1	0	Symbols:|lactate/malate dehydrogenase family protein	IPR015955	Lactate dehydrogenase/glycoside hydrolase, family 4, C-terminal;Molecular Function: catalytic activity (GO:0003824), Biological Process: carbohydrate metabolic process (GO:0005975
AT1G09340.1	AT1G09340.1	AT1G09340.1	184	2	0	5	0	0	0	0	2	2	3	2	0	1	Symbols: CRB, CSP41B, HIP1.3 ; chloroplast RNA binding	IPR016040	NAD(P)-binding domain;Molecular Function: catalytic activity (GO:0003824), Molecular Function: binding (GO:0005488), Biological Process: metabolic process (GO:0008152
AT2G42530.1	AT2G42530.1	AT2G42530.1	68	0	1	0	0	0	0	0	1	0	0	0	0	0	Symbols: COR15B ; cold regulated 15b	NULL	NULL
AT3G06250.1	AT3G06250.1	AT3G06250.1	171	1	1	1	6	5	3	3	5	1	2	3	0	2	Symbols: FRS7 ; FAR1-related sequence 7	NULL	NULL
AT4G39230.1	AT4G39230.1	AT4G39230.1	135	0	0	0	0	0	0	0	1	0	1	0	0	0	Symbols:|NmrA-like negative transcriptional regulator family protein	IPR016040	NAD(P)-binding domain;Molecular Function: catalytic activity (GO:0003824), Molecular Function: binding (GO:0005488), Biological Process: metabolic process (GO:0008152
AT2G19390.1	AT2G19390.1	AT2G19390.1	627	2	1	1	6	2	1	0	1	1	1	5	2	3	Symbols:|unknown protein; BEST Arabidopsis thaliana protein match is: unknown protein (TAIR:AT4G29790.1); Has 203 Blast hits to 188 proteins in 60 species: Archae - 0; Bacteria - 11; Metazoa - 24; Fungi - 34; Plants - 93; Viruses - 0; Other Eukaryotes - 41 (source: NCBI BLink).	NULL	NULL
AT1G27400.1	AT1G27400.1;AT1G67430.1	AT1G27400.1	97	0	0	0	2	2	0	0	1	0	0	0	0	0	Symbols:|Ribosomal protein L22p/L17e family protein	IPR001063	Ribosomal protein L22/L17;Molecular Function: structural constituent of ribosome (GO:0003735), Cellular Component: intracellular (GO:0005622), Cellular Component: ribosome (GO:0005840), Biological Process: translation (GO:0006412
AT4G40040.1	AT4G40040.1;AT5G10980.1;AT4G40030.2;AT4G40030.1;AT4G40040.2;AT1G75600.1;AT1G13370.1;AT4G40030.3	AT4G40030.1;AT4G40040.1;AT4G40040.2;AT4G40030.3;AT5G10980.1	37	7	4	7	24	22	7	4	36	29	19	22	16	21	Symbols:|Histone superfamily protein	IPR000164	Histone H3;Cellular Component: nucleosome (GO:0000786), Molecular Function: DNA binding (GO:0003677), Biological Process: nucleosome assembly (GO:0006334
AT4G02660.1	AT4G02660.1	AT4G02660.1	2381	0	0	0	0	0	0	0	1	0	0	0	0	0	Symbols:|Beige/BEACH domain ;WD domain, G-beta repeat protein	NULL	NULL
AT1G51510.1	AT1G51510.1	AT1G51510.1	54	0	0	0	0	3	0	0	4	2	3	1	0	1	Symbols: Y14 ; RNA-binding (RRM/RBD/RNP motifs) family protein	IPR012677	Nucleotide-binding, alpha-beta plait;Molecular Function: nucleotide binding (GO:0000166
AT1G77800.1	AT1G77800.1;AT1G77800.2	AT1G77800.1	1118	0	0	0	0	3	0	0	5	2	0	0	0	0	Symbols:|PHD finger family protein	IPR001965	Zinc finger, PHD-type;Molecular Function: protein binding (GO:0005515), Molecular Function: zinc ion binding (GO:0008270
AT5G48480.1	AT5G48480.1	AT5G48480.1	60	0	0	0	0	0	0	0	8	2	3	0	0	0	Symbols:|Lactoylglutathione lyase / glyoxalase I family protein	NULL	NULL
AT2G30620.1	AT2G30620.1;AT2G30620.2	AT2G30620.1	146	0	0	0	0	0	0	0	1	0	0	0	0	0	Symbols:|winged-helix DNA-binding transcription factor family protein	NULL	NULL
AT2G30620.1	AT2G30620.1;AT2G30620.2	AT2G30620.1	145	0	0	0	0	0	0	0	3	2	0	0	0	0	Symbols:|winged-helix DNA-binding transcription factor family protein	NULL	NULL
AT2G30620.1	AT2G30620.1;AT2G30620.2	AT2G30620.1	144	0	0	0	0	0	0	0	1	0	1	0	0	0	Symbols:|winged-helix DNA-binding transcription factor family protein	NULL	NULL
AT3G10030.1	AT3G10030.1;AT3G10030.2	AT3G10030.1	295	0	1	0	0	0	0	0	1	1	2	0	0	0	Symbols:|aspartate/glutamate/uridylate kinase family protein	NULL	NULL
AT5G47660.1	AT5G47660.1	AT5G47660.1	376	0	0	0	0	0	0	0	1	0	0	0	0	0	Symbols:|Homeodomain-like superfamily protein	IPR006578	MADF domai
AT1G48620.1	AT1G48620.1	AT1G48620.1	343	2	1	3	1	3	7	4	1	0	1	0	0	1	Symbols: HON5 ; high mobility group A5	IPR020478	A.T hook-lik
AT1G48620.1	AT1G48620.1	AT1G48620.1	342	1	0	0	0	0	2	1	2	1	0	0	0	0	Symbols: HON5 ; high mobility group A5	IPR020478	A.T hook-lik
AT1G52030.1	AT1G52030.1;AT1G52030.2	AT1G52030.2;AT1G52030.1	242	0	0	0	0	0	0	0	1	0	0	0	0	0	Symbols: MBP2, MBP1.2, F-ATMBP ; myrosinase-binding protein 2	IPR001229	Mannose-binding lecti
AT5G39850.1	AT5G39850.1;AT5G15200.1;AT5G15200.2	AT5G39850.1	23	0	0	0	0	0	0	0	1	0	0	0	0	0	Symbols:|Ribosomal protein S4	IPR001912	Ribosomal protein S4;Cellular Component: intracellular (GO:0005622), Molecular Function: rRNA binding (GO:0019843
AT5G43630.1	AT5G43630.1	AT5G43630.1	281	0	0	0	2	3	9	8	3	3	0	0	0	0	Symbols: TZP ; zinc knuckle (CCHC-type) family protein	NULL	NULL
AT2G34040.1	AT2G34040.1	AT2G34040.1	504	0	0	0	0	0	1	0	2	0	0	0	0	0	Symbols:|Apoptosis inhibitory protein 5 (API5)	IPR008383	Apoptosis inhibitory
AT2G34040.1	AT2G34040.1	AT2G34040.1	505	0	0	0	0	0	0	0	1	1	0	0	0	0	Symbols:|Apoptosis inhibitory protein 5 (API5)	IPR008383	Apoptosis inhibitory
AT5G35630.1	AT5G35630.1;AT5G35630.2;AT5G35630.3	AT5G35630.1;AT5G35630.2;AT5G35630.3	353	0	0	1	0	0	0	0	2	0	1	4	3	7	Symbols: GS2, GLN2, ATGSL1 ; glutamine synthetase 2	IPR014746	Glutamine synthetase/guanido kinase, catalytic domain;Molecular Function: catalytic activity (GO:0003824
AT1G43190.3	AT1G43190.3;AT1G43190.2;AT1G43190.1	AT1G43190.3	316	0	0	0	0	2	0	0	12	2	2	2	5	7	Symbols: PTB3 ; polypyrimidine tract-binding protein 3	IPR012677	Nucleotide-binding, alpha-beta plait;Molecular Function: nucleotide binding (GO:0000166
AT1G73150.1	AT1G73150.1	AT1G73150.1	95	0	0	2	2	3	5	4	1	0	0	0	0	0	Symbols: GTE3 ; global transcription factor group E3	IPR001487	Bromodomai
AT1G62740.1	AT1G62740.1	AT1G62740.1	237	0	0	0	0	0	0	0	1	0	0	0	0	0	Symbols: Hop2 ; stress-inducible protein, putative	NULL	NULL
AT1G49950.3	AT1G49950.3;AT1G49950.2;AT1G49950.1	AT1G49950.3;AT1G49950.2;AT1G49950.1	203	2	1	1	19	18	14	14	11	7	4	13	4	0	Symbols: TRB1, ATTRB1 ; telomere repeat binding factor 1	NULL	NULL
AT3G48070.1	AT3G48070.1;AT3G48070.2	AT3G48070.1	53	0	0	0	0	0	0	0	1	0	0	0	0	0	Symbols:|RING/U-box superfamily protein	NULL	NULL
AT5G17920.1	AT5G17920.1;AT5G20980.2;AT5G20980.1;AT3G03780.3;AT3G03780.2;AT3G03780.1;AT5G17920.2	AT5G17920.1;AT5G17920.2	18	2	0	2	18	24	12	11	10	10	5	15	13	16	Symbols: ATCIMS, ATMETS, ATMS1 ; Cobalamin-independent synthase family protein	IPR006276	5-methyltetrahydropteroyltriglutamate--homocysteine S-methyltransferase;Molecular Function: 5-methyltetrahydropteroyltriglutamate-homocysteine S-methyltransferase activity (GO:0003871), Biological Process: methionine biosynthetic process (GO:0009086
AT3G03780.3	AT3G03780.3;AT3G03780.2;AT3G03780.1	AT3G03780.1;AT3G03780.2;AT3G03780.3	18	1	0	2	8	8	3	3	8	8	4	9	5	5	Symbols: ATMS2, MS2 ; methionine synthase 2	IPR006276	5-methyltetrahydropteroyltriglutamate--homocysteine S-methyltransferase;Molecular Function: 5-methyltetrahydropteroyltriglutamate-homocysteine S-methyltransferase activity (GO:0003871), Biological Process: methionine biosynthetic process (GO:0009086
AT1G77310.1	AT1G77310.1	AT1G77310.1	567	0	0	0	0	0	0	0	1	1	0	0	0	0	Symbols:|BEST Arabidopsis thaliana protein match is: wound-responsive family protein (TAIR:AT1G21610.1); Has 493 Blast hits to 482 proteins in 163 species: Archae - 0; Bacteria - 100; Metazoa - 172; Fungi - 66; Plants - 65; Viruses - 7; Other Eukaryotes - 83 (source: NCBI BLink).	NULL	NULL
AT2G17410.1	AT2G17410.1	AT2G17410.1	674	1	0	1	17	18	15	18	12	10	9	10	8	10	Symbols:|ARID/BRIGHT DNA-binding domain-containing protein	NULL	NULL
AT3G09670.1	AT3G09670.1;AT3G09670.2	AT3G09670.1;AT3G09670.2	421	0	0	0	0	0	0	0	3	4	2	0	0	0	Symbols:|Tudor/PWWP/MBT superfamily protein	NULL	NULL
AT1G03280.1	AT1G03280.1	AT1G03280.1	424	0	0	0	1	1	0	0	2	0	1	0	1	2	Symbols:|Transcription factor TFIIE, alpha subunit	NULL	NULL
ATCG00540.1	ATCG00540.1	ATCG00540.1	101	0	1	1	0	0	0	0	1	0	0	3	3	1	Symbols: PETA ; photosynthetic electron transfer A	IPR002325	Cytochrome f;Molecular Function: iron ion binding (GO:0005506), Molecular Function: electron carrier activity (GO:0009055), Biological Process: photosynthesis (GO:0015979), Molecular Function: heme binding (GO:0020037), Cellular Component: integral to thylakoid membrane (GO:0031361
ATCG00120.1	ATCG00120.1	ATCG00120.1	382	1	1	1	0	0	0	0	2	0	0	5	4	4	Symbols: ATPA ; ATP synthase subunit alpha	IPR017458	ATPase, F1 complex, alpha subunit, C-terminal;Biological Process: ATP synthesis coupled proton transport (GO:0015986), Cellular Component: proton-transporting ATP synthase complex, catalytic core F(1) (GO:0045261), Molecular Function: hydrogen ion transporting ATP synthase activity, rotational mechanism (GO:0046933), Molecular Function: proton-transporting ATPase activity, rotational mechanism (G…
AT4G31880.1	AT4G31880.1;AT4G31880.2	AT4G31880.1	593	0	0	0	0	4	0	0	4	5	4	0	0	0	Symbols:|LOCATED IN: cytosol, chloroplast; EXPRESSED IN: 24 plant structures; EXPRESSED DURING: 14 growth stages; BEST Arabidopsis thaliana protein match is: Tudor/PWWP/MBT superfamily protein (TAIR:AT1G15940.1); Has 137162 Blast hits to 70781 proteins in 2973 species: Archae - 289; Bacteria - 24182; Metazoa - 56725; Fungi - 20130; Plants - 6559; Viruses - 758; Other Eukaryotes - 28519 (source: N…	NULL	NULL
AT3G54280.1	AT3G54280.1;AT3G54280.2	AT3G54280.1	1417	0	0	0	0	0	0	0	1	0	0	0	0	0	Symbols: CHR16, CHA16, RGD3, ATBTAF1, BTAF1 ; DNA binding;ATP binding;nucleic acid binding;binding;helicases;ATP binding;DNA binding;helicases	NULL	NULL
AT5G13480.1	AT5G13480.1;AT5G13480.2	AT5G13480.1	50	2	0	2	2	2	3	4	2	7	8	1	1	2	Symbols: FY ; Transducin/WD40 repeat-like superfamily protein	IPR011046	WD40 repeat-like-containing domai
AT3G10030.1	AT3G10030.1;AT3G10030.2	AT3G10030.1	142	4	0	0	0	0	0	0	1	1	1	1	0	0	Symbols:|aspartate/glutamate/uridylate kinase family protein	NULL	NULL
AT1G22840.1	AT1G22840.1;AT1G22840.2	AT1G22840.1	64	0	1	1	0	1	0	0	1	0	1	0	0	1	Symbols: CYTC-1, ATCYTC-A ; CYTOCHROME C-1	IPR003088	Cytochrome c, class I;Molecular Function: iron ion binding (GO:0005506), Molecular Function: electron carrier activity (GO:0009055), Molecular Function: heme binding (GO:0020037
AT1G22840.1	AT1G22840.1;AT1G22840.2	AT1G22840.1	62	1	0	2	2	0	0	0	2	1	1	3	0	1	Symbols: CYTC-1, ATCYTC-A ; CYTOCHROME C-1	IPR003088	Cytochrome c, class I;Molecular Function: iron ion binding (GO:0005506), Molecular Function: electron carrier activity (GO:0009055), Molecular Function: heme binding (GO:0020037
AT5G13950.2	AT5G13950.2;AT5G13950.1;AT5G13950.3	AT5G13950.1;AT5G13950.2	331	1	1	1	1	5	0	0	1	0	0	0	0	0	Symbols:|unknown protein; FUNCTIONS IN: molecular_function unknown; INVOLVED IN: biological_process unknown; LOCATED IN: cellular_component unknown; EXPRESSED IN: 23 plant structures; EXPRESSED DURING: 13 growth stages; BEST Arabidopsis thaliana protein match is: unknown protein (TAIR:AT1G02290.1); Has 147 Blast hits to 145 proteins in 44 species: Archae - 0; Bacteria - 2; Metazoa - 56; Fungi - 6…	NULL	NULL
AT5G13010.1	AT5G13010.1	AT5G13010.1	188	0	0	0	0	3	0	0	2	1	0	0	0	0	Symbols: EMB3011 ; RNA helicase family protein	NULL	NULL
AT4G29790.1	AT4G29790.1	AT4G29790.1	553	0	0	1	12	15	0	0	2	1	0	5	3	4	Symbols:|unknown protein; BEST Arabidopsis thaliana protein match is: unknown protein (TAIR:AT2G19390.1); Has 538 Blast hits to 357 proteins in 124 species: Archae - 0; Bacteria - 74; Metazoa - 109; Fungi - 58; Plants - 105; Viruses - 2; Other Eukaryotes - 190 (source: NCBI BLink).	NULL	NULL
AT1G31180.1	AT1G31180.1	AT1G31180.1	122	0	0	0	0	0	1	1	1	0	0	0	1	2	Symbols: ATIMD3, IMD3, IPMDH1 ; isopropylmalate dehydrogenase 3	IPR004429	Isopropylmalate dehydrogenase;Molecular Function: 3-isopropylmalate dehydrogenase activity (GO:0003862), Cellular Component: cytoplasm (GO:0005737), Biological Process: leucine biosynthetic process (GO:0009098), Biological Process: oxidation reduction (GO:0055114
AT3G09630.1	AT3G09630.1;AT3G09630.2;AT5G02870.1;AT5G02870.2	AT3G09630.1	62	0	1	0	1	3	0	0	4	4	4	2	2	0	Symbols:|Ribosomal protein L4/L1 family	IPR002136	Ribosomal protein L4/L1e;Molecular Function: structural constituent of ribosome (GO:0003735), Cellular Component: intracellular (GO:0005622), Cellular Component: ribosome (GO:0005840), Biological Process: translation (GO:0006412
AT3G09630.1	AT3G09630.1;AT3G09630.2;AT5G02870.1;AT5G02870.2	AT3G09630.1	61	1	0	1	1	1	0	0	1	0	0	1	0	0	Symbols:|Ribosomal protein L4/L1 family	IPR002136	Ribosomal protein L4/L1e;Molecular Function: structural constituent of ribosome (GO:0003735), Cellular Component: intracellular (GO:0005622), Cellular Component: ribosome (GO:0005840), Biological Process: translation (GO:0006412
AT2G13370.1	AT2G13370.1	AT2G13370.1	89	0	2	1	0	0	0	0	1	0	3	0	0	0	Symbols: CHR5 ; chromatin remodeling 5	NULL	NULL
AT3G61660.1	AT3G61660.1	AT3G61660.1	105	0	0	0	0	0	0	0	1	0	0	0	0	0	Symbols:|unknown protein; BEST Arabidopsis thaliana protein match is: unknown protein (TAIR:AT2G46375.1); Has 28 Blast hits to 28 proteins in 7 species: Archae - 0; Bacteria - 0; Metazoa - 0; Fungi - 0; Plants - 28; Viruses - 0; Other Eukaryotes - 0 (source: NCBI BLink).	NULL	NULL
AT3G02480.1	AT3G02480.1	AT3G02480.1	21	0	0	0	0	0	0	0	3	1	2	0	0	0	Symbols:|Late embryogenesis abundant protein (LEA) family protein	NULL	NULL
AT3G02480.1	AT3G02480.1	AT3G02480.1	19	0	0	0	0	0	0	1	1	2	1	0	0	0	Symbols:|Late embryogenesis abundant protein (LEA) family protein	NULL	NULL
AT3G56880.1	AT3G56880.1;AT2G41010.1	AT3G56880.1	143	0	0	0	0	0	0	0	1	0	0	0	0	0	Symbols:|VQ motif-containing protein	IPR008889	V
AT3G24830.1	AT3G24830.1	AT3G24830.1	181	0	0	0	0	0	0	0	3	0	0	3	1	0	Symbols:|Ribosomal protein L13 family protein	IPR005755	Ribosomal protein L13, eukaryotic/archaeal;Molecular Function: structural constituent of ribosome (GO:0003735), Biological Process: translation (GO:0006412), Cellular Component: large ribosomal subunit (GO:0015934
AT5G18620.1	AT5G18620.1	AT5G18620.1	1066	0	0	0	0	0	0	0	2	1	0	0	0	0	Symbols: CHR17 ; chromatin remodeling factor17	NULL	NULL
AT1G04020.1	AT1G04020.1;AT1G04020.2	AT1G04020.1	198	0	0	0	0	0	0	0	2	2	0	0	0	0	Symbols: ATBARD1, BARD1, ROW1 ; breast cancer associated RING 1	NULL	NULL
AT5G06780.2	AT5G06780.2;AT5G06780.1	AT5G06780.2	63	3	0	3	8	7	7	5	4	5	3	3	2	4	Symbols:|Emsy N Terminus (ENT)/ plant Tudor-like domains-containing protein	IPR005491	EN
AT4G40040.1	AT4G40040.1;AT5G10980.1;AT4G40030.2;AT4G40030.1;AT4G40040.2;AT5G10390.1;AT5G10400.1;AT4G40030.3;AT1G09200.1;AT3G27360.1;AT5G65360.1	AT4G40030.1;AT4G40040.1;AT4G40040.2;AT4G40030.3;AT5G10980.1	24	14	16	12	30	36	23	23	27	24	21	33	27	33	Symbols:|Histone superfamily protein	IPR000164	Histone H3;Cellular Component: nucleosome (GO:0000786), Molecular Function: DNA binding (GO:0003677), Biological Process: nucleosome assembly (GO:0006334
AT5G53440.1	AT5G53440.1	AT5G53440.1	501	4	1	2	6	3	0	0	2	0	2	0	0	0	Symbols:|unknown protein; FUNCTIONS IN: molecular_function unknown; INVOLVED IN: biological_process unknown; LOCATED IN: cytosol; EXPRESSED IN: 25 plant structures; EXPRESSED DURING: 15 growth stages; Has 1807 Blast hits to 1807 proteins in 277 species: Archae - 0; Bacteria - 0; Metazoa - 736; Fungi - 347; Plants - 385; Viruses - 0; Other Eukaryotes - 339 (source: NCBI BLink).	NULL	NULL
AT1G47230.1	AT1G47230.1	AT1G47230.1	186	0	0	0	0	0	0	0	1	0	0	0	0	0	Symbols: CYCA3;4 ; CYCLIN A3;4	IPR014400	Cyclin, A/B/D/
AT5G53440.1	AT5G53440.1	AT5G53440.1	497	0	0	0	0	2	0	0	1	0	0	0	1	0	Symbols:|unknown protein; FUNCTIONS IN: molecular_function unknown; INVOLVED IN: biological_process unknown; LOCATED IN: cytosol; EXPRESSED IN: 25 plant structures; EXPRESSED DURING: 15 growth stages; Has 1807 Blast hits to 1807 proteins in 277 species: Archae - 0; Bacteria - 0; Metazoa - 736; Fungi - 347; Plants - 385; Viruses - 0; Other Eukaryotes - 339 (source: NCBI BLink).	NULL	NULL
ATCG00490.1	ATCG00490.1	ATCG00490.1	305	9	12	22	0	0	0	0	12	12	8	12	10	10	Symbols: RBCL ; ribulose-bisphosphate carboxylases	IPR000685	Ribulose bisphosphate carboxylase, large subunit, C-terminal;Molecular Function: magnesium ion binding (GO:0000287), Cellular Component: plastid (GO:0009536), Biological Process: carbon fixation (GO:0015977), Molecular Function: ribulose-bisphosphate carboxylase activity (GO:0016984
AT1G26300.1	AT1G26300.1;AT1G26300.2;AT1G69030.1	AT1G26300.1	184	0	0	0	0	0	0	0	2	0	0	0	0	0	Symbols:|BSD domain-containing protein	IPR005607	BS
AT3G08580.2	AT3G08580.2;AT3G08580.1	AT3G08580.1;AT3G08580.2	336	1	2	2	5	7	0	0	4	2	0	0	0	0	Symbols: AAC1 ; ADP/ATP carrier 1	IPR018108	Mitochondrial substrate/solute carrie
AT2G17410.2	AT2G17410.2;AT2G17410.1	AT2G17410.2	664	2	2	3	9	10	11	11	6	6	4	6	5	7	Symbols:|ARID/BRIGHT DNA-binding domain-containing protein	NULL	NULL
AT3G09630.1	AT3G09630.1;AT3G09630.2;AT5G02870.1;AT5G02870.2	AT3G09630.1	189	0	0	1	1	5	0	0	6	2	0	1	0	1	Symbols:|Ribosomal protein L4/L1 family	IPR002136	Ribosomal protein L4/L1e;Molecular Function: structural constituent of ribosome (GO:0003735), Cellular Component: intracellular (GO:0005622), Cellular Component: ribosome (GO:0005840), Biological Process: translation (GO:0006412
AT3G09630.1	AT3G09630.1;AT3G09630.2;AT5G02870.1;AT5G02870.2	AT3G09630.1	187	0	0	0	0	0	0	0	1	0	1	0	1	1	Symbols:|Ribosomal protein L4/L1 family	IPR002136	Ribosomal protein L4/L1e;Molecular Function: structural constituent of ribosome (GO:0003735), Cellular Component: intracellular (GO:0005622), Cellular Component: ribosome (GO:0005840), Biological Process: translation (GO:0006412
AT1G72390.1	AT1G72390.1	AT1G72390.1	609	0	1	0	7	9	4	1	6	6	5	0	0	0	Symbols:|CONTAINS InterPro DOMAIN/s: Spt20 family (InterPro:IPR021950); Has 8778 Blast hits to 7244 proteins in 477 species: Archae - 6; Bacteria - 326; Metazoa - 4198; Fungi - 1506; Plants - 923; Viruses - 22; Other Eukaryotes - 1797 (source: NCBI BLink).	NULL	NULL
AT1G03780.3	AT1G03780.3;AT1G03780.1;AT1G03780.2	AT1G03780.3	414	0	0	0	0	0	0	0	1	0	0	0	0	0	Symbols: TPX2 ; targeting protein for XKLP2	IPR022021	Cell cycle regulated microtubule associated protei
AT1G29850.1	AT1G29850.1;AT1G29850.2;AT1G29850.3	AT1G29850.1	36	0	0	0	0	0	0	0	1	1	1	0	0	0	Symbols:|double-stranded DNA-binding family protein	IPR002836	DNA-binding TFAR19-related protein;Molecular Function: DNA binding (GO:0003677
AT3G63140.1	AT3G63140.1	AT3G63140.1	197	7	2	4	0	0	0	0	2	0	0	0	0	0	Symbols: CSP41A ; chloroplast stem-loop binding protein of 41 kDa	IPR016040	NAD(P)-binding domain;Molecular Function: catalytic activity (GO:0003824), Molecular Function: binding (GO:0005488), Biological Process: metabolic process (GO:0008152
AT3G13870.2	AT3G13870.2;AT3G13870.1	AT3G13870.2	589	3	0	3	2	7	0	0	8	3	7	9	7	8	Symbols: RHD3 ; Root hair defective 3 GTP-binding protein (RHD3)	IPR008803	Root hair defective 3 GTP-bindin
AT3G14600.1	AT3G14600.1;AT1G29965.1;AT1G29970.2;AT2G34480.1	AT3G14600.1	148	0	0	0	0	0	0	0	1	0	0	0	0	0	Symbols:|Ribosomal protein L18ae/LX family protein	IPR002670	Ribosomal protein L18ae;Molecular Function: structural constituent of ribosome (GO:0003735), Cellular Component: intracellular (GO:0005622), Cellular Component: ribosome (GO:0005840), Biological Process: translation (GO:0006412
AT4G18070.4	AT4G18070.4;AT4G18070.3;AT4G18070.1	AT4G18070.1;AT4G18070.3;AT4G18070.4	43	0	0	0	0	0	0	0	1	0	0	0	0	0	Symbols:|unknown protein; BEST Arabidopsis thaliana protein match is: unknown protein (TAIR:AT1G29530.1); Has 30201 Blast hits to 17322 proteins in 780 species: Archae - 12; Bacteria - 1396; Metazoa - 17338; Fungi - 3422; Plants - 5037; Viruses - 0; Other Eukaryotes - 2996 (source: NCBI BLink).	NULL	NULL
AT3G54760.1	AT3G54760.1;AT3G54760.2	AT3G54760.1	199	0	0	0	0	0	0	0	3	0	0	0	0	0	Symbols:|dentin sialophosphoprotein-related	NULL	NULL
AT2G17410.2	AT2G17410.2;AT2G17410.1	AT2G17410.2	434	8	7	6	1	1	1	3	6	3	2	2	3	3	Symbols:|ARID/BRIGHT DNA-binding domain-containing protein	NULL	NULL
AT3G16590.1	AT3G16590.1	AT3G16590.1	124	0	0	0	0	0	0	0	1	0	0	0	0	0	Symbols:|F-box and associated interaction domains-containing protein	IPR017451	F-box associated interaction domai
AT3G16590.1	AT3G16590.1	AT3G16590.1	129	0	0	0	0	0	0	0	1	0	0	0	0	0	Symbols:|F-box and associated interaction domains-containing protein	IPR017451	F-box associated interaction domai
AT4G21660.2	AT4G21660.2;AT4G21660.1	AT4G21660.2	265	0	0	0	0	0	0	0	1	0	0	0	0	0	Symbols:|proline-rich spliceosome-associated (PSP) family protein	IPR007180	Protein of unknown function DUF382;Cellular Component: nucleus (GO:0005634), Biological Process: mRNA processing (GO:0006397
AT5G01410.1	AT5G01410.1	AT5G01410.1	97	1	3	2	4	5	1	2	4	1	1	3	2	5	Symbols: PDX1, ATPDX1.3, RSR4, PDX1.3, ATPDX1 ; Aldolase-type TIM barrel family protein	IPR001852	Vitamin B6 biosynthesis protei
AT1G19790.1	AT1G19790.1;AT1G19790.2	AT1G19790.1;AT1G19790.2	173	0	0	0	5	8	0	0	5	6	6	1	0	0	Symbols: SRS7 ; SHI-related sequence 7	IPR007818	Protein of unknown function DUF70
AT2G35040.2	AT2G35040.2;AT2G35040.1	AT2G35040.2	30	4	2	3	7	3	0	0	2	5	2	4	3	5	Symbols:|AICARFT/IMPCHase bienzyme family protein	IPR002695	AICARFT/IMPCHase bienzyme;Molecular Function: IMP cyclohydrolase activity (GO:0003937), Molecular Function: phosphoribosylaminoimidazolecarboxamide formyltransferase activity (GO:0004643), Biological Process: purine nucleotide biosynthetic process (GO:0006164
AT1G31812.1	AT1G31812.1	AT1G31812.1	37	1	0	0	2	2	0	0	1	0	0	1	0	0	Symbols: ACBP6, ACBP ; acyl-CoA-binding protein 6	IPR000582	Acyl-CoA-binding protein, ACBP;Molecular Function: acyl-CoA binding (GO:0000062
AT4G38510.5	AT4G38510.5;AT1G76030.1;AT1G20260.1;AT4G38510.4;AT4G38510.3;AT4G38510.2;AT4G38510.1	AT4G38510.5	194	0	1	0	0	0	0	0	2	0	0	5	2	4	Symbols:|ATPase, V1 complex, subunit B protein	IPR005723	ATPase, V1 complex, subunit B;Biological Process: ATP synthesis coupled proton transport (GO:0015986), Molecular Function: hydrolase activity, acting on acid anhydrides, catalyzing transmembrane movement of substances (GO:0016820), Cellular Component: proton-transporting V-type ATPase, V1 domain (GO:0033180
AT2G47210.1	AT2G47210.1	AT2G47210.1	431	1	0	2	0	0	0	0	11	6	5	0	0	0	Symbols:|myb-like transcription factor family protein	NULL	NULL
AT3G57730.1	AT3G57730.1	AT3G57730.1	337	0	0	0	0	0	0	0	1	0	0	0	0	0	Symbols:|Protein kinase superfamily protein	IPR011009	Protein kinase-like domai
AT3G57730.1	AT3G57730.1	AT3G57730.1	343	0	0	0	0	0	0	0	1	0	0	0	0	0	Symbols:|Protein kinase superfamily protein	IPR011009	Protein kinase-like domai
AT3G57730.1	AT3G57730.1	AT3G57730.1	346	0	0	0	0	0	0	0	1	0	0	0	0	0	Symbols:|Protein kinase superfamily protein	IPR011009	Protein kinase-like domai
AT1G33520.1	AT1G33520.1	AT1G33520.1	173	0	0	0	0	0	0	0	2	0	2	5	3	3	Symbols: MOS2 ; D111/G-patch domain-containing protein	IPR000467	D111/G-patch;Molecular Function: nucleic acid binding (GO:0003676), Cellular Component: intracellular (GO:0005622
AT1G33520.1	AT1G33520.1	AT1G33520.1	177	0	0	0	0	0	0	0	2	0	2	5	3	3	Symbols: MOS2 ; D111/G-patch domain-containing protein	IPR000467	D111/G-patch;Molecular Function: nucleic acid binding (GO:0003676), Cellular Component: intracellular (GO:0005622
AT2G22690.2	AT2G22690.2;AT2G22690.1	AT2G22690.1;AT2G22690.2	142	0	0	0	0	0	0	0	1	0	0	0	0	0	Symbols:|zinc ion binding	NULL	NULL
AT1G23000.1	AT1G23000.1	AT1G23000.1	160	0	0	0	0	0	0	0	1	0	0	0	0	0	Symbols:|Heavy metal transport/detoxification superfamily protein	NULL	NULL
AT3G07740.1	AT3G07740.1;AT3G07740.4	AT3G07740.1	21	0	0	1	1	1	0	3	3	2	2	4	2	2	Symbols: ADA2A, ATADA2A, HAC10, HXA02, HXA2 ; homolog of yeast ADA2 2A	IPR016827	Transcriptional adaptor
AT3G07740.1	AT3G07740.1;AT3G07740.4	AT3G07740.1	19	0	1	2	1	1	0	3	5	5	2	5	1	0	Symbols: ADA2A, ATADA2A, HAC10, HXA02, HXA2 ; homolog of yeast ADA2 2A	IPR016827	Transcriptional adaptor
AT1G71990.1	AT1G71990.1	AT1G71990.1	211	0	0	0	0	0	0	0	2	0	0	3	0	2	Symbols: FUT13, ATFUT13, FUCTC, FT4-M, ATFT4 ; fucosyltransferase 13	IPR001503	Glycosyl transferase, family 10;Biological Process: protein amino acid glycosylation (GO:0006486), Molecular Function: fucosyltransferase activity (GO:0008417), Cellular Component: membrane (GO:0016020
AT5G39850.1	AT5G39850.1;AT5G15200.1;AT5G15200.2	AT5G39850.1	12	0	0	0	5	3	0	0	4	2	0	4	2	2	Symbols:|Ribosomal protein S4	IPR001912	Ribosomal protein S4;Cellular Component: intracellular (GO:0005622), Molecular Function: rRNA binding (GO:0019843
AT5G15200.1	AT5G15200.1;AT5G15200.2	AT5G15200.1	12	1	1	2	15	9	7	5	6	2	0	9	4	6	Symbols:|Ribosomal protein S4	IPR001912	Ribosomal protein S4;Cellular Component: intracellular (GO:0005622), Molecular Function: rRNA binding (GO:0019843
AT4G11790.1	AT4G11790.1	AT4G11790.1	49	0	0	0	2	4	0	0	1	0	0	0	0	0	Symbols:|Pleckstrin homology (PH) domain superfamily protein	NULL	NULL
AT1G04410.1	AT1G04410.1	AT1G04410.1	111	1	0	1	1	5	2	0	2	0	1	1	3	2	Symbols:|Lactate/malate dehydrogenase family protein	IPR016040	NAD(P)-binding domain;Molecular Function: catalytic activity (GO:0003824), Molecular Function: binding (GO:0005488), Biological Process: metabolic process (GO:0008152
AT3G58630.1	AT3G58630.1	AT3G58630.1	77	0	0	0	5	4	0	0	1	0	0	0	0	0	Symbols:|sequence-specific DNA binding transcription factors	NULL	NULL
AT2G19390.1	AT2G19390.1	AT2G19390.1	616	1	1	3	17	18	22	12	14	13	9	11	7	11	Symbols:|unknown protein; BEST Arabidopsis thaliana protein match is: unknown protein (TAIR:AT4G29790.1); Has 203 Blast hits to 188 proteins in 60 species: Archae - 0; Bacteria - 11; Metazoa - 24; Fungi - 34; Plants - 93; Viruses - 0; Other Eukaryotes - 41 (source: NCBI BLink).	NULL	NULL
AT4G28750.1	AT4G28750.1;AT2G20260.1	AT4G28750.1	111	1	2	4	0	0	0	0	2	1	2	4	3	3	Symbols: PSAE-1 ; Photosystem I reaction centre subunit IV / PsaE protein	IPR003375	Photosystem I reaction centre subunit IV/PsaE;Cellular Component: photosystem I reaction center (GO:0009538
ATCG00130.1	ATCG00130.1	ATCG00130.1	94	5	4	3	0	0	0	0	2	0	0	0	0	0	Symbols: ATPF ; ATPase, F0 complex, subunit B/B', bacterial/chloroplast	IPR002146	ATPase, F0 complex, subunit B/B&apos;, bacterial/chloroplast;Molecular Function: hydrogen ion transmembrane transporter activity (GO:0015078), Biological Process: ATP synthesis coupled proton transport (GO:0015986), Cellular Component: proton-transporting ATP synthase complex, coupling factor F(o) (GO:0045263
AT3G19820.1	AT3G19820.1;AT3G19820.2;AT3G19820.3	AT3G19820.1;AT3G19820.2;AT3G19820.3	103	0	0	0	0	0	0	0	1	0	0	0	0	0	Symbols: DWF1, DIM, EVE1, DIM1, CBB1 ; cell elongation protein / DWARF1 / DIMINUTO (DIM)	IPR016166	FAD-binding, type 2;Molecular Function: catalytic activity (GO:0003824), Molecular Function: FAD binding (GO:0050660
AT1G34070.1	AT1G34070.1	AT1G34070.1	168	0	0	0	0	0	0	0	1	0	0	0	0	0	Symbols:|CONTAINS InterPro DOMAIN/s: Retrotransposon gag protein (InterPro:IPR005162); BEST Arabidopsis thaliana protein match is: unknown protein (TAIR:AT5G48050.1); Has 648 Blast hits to 647 proteins in 29 species: Archae - 0; Bacteria - 0; Metazoa - 16; Fungi - 25; Plants - 607; Viruses - 0; Other Eukaryotes - 0 (source: NCBI BLink).	NULL	NULL
AT1G48610.1	AT1G48610.1;AT1G48610.2	AT1G48610.1	94	0	0	0	0	1	1	1	2	0	0	0	0	0	Symbols:|AT hook motif-containing protein	IPR017956	AT hook, DNA-binding motif;Molecular Function: DNA binding (GO:0003677
AT3G12580.1	AT3G12580.1;AT3G09440.2;AT4G37910.1;AT5G02500.1;AT3G09440.1;AT5G02490.1;AT5G09590.1	AT3G12580.1	430	2	1	1	3	4	3	3	3	4	2	5	3	2	Symbols: HSP70, ATHSP70 ; heat shock protein 70	IPR001023	Heat shock protein Hsp70;Molecular Function: ATP binding (GO:0005524
AT3G15790.1	AT3G15790.1	AT3G15790.1	214	0	0	0	0	0	0	0	1	1	1	0	0	0	Symbols: MBD11, ATMBD11 ; methyl-CPG-binding domain 11	NULL	NULL
AT3G15790.1	AT3G15790.1	AT3G15790.1	213	0	0	0	0	0	0	0	2	0	2	0	0	0	Symbols: MBD11, ATMBD11 ; methyl-CPG-binding domain 11	NULL	NULL
AT4G13560.1	AT4G13560.1	AT4G13560.1	109	0	0	0	0	0	0	0	1	3	4	0	0	0	Symbols: UNE15 ; Late embryogenesis abundant protein (LEA) family protein	NULL	NULL
AT4G13560.1	AT4G13560.1	AT4G13560.1	108	0	0	0	0	0	0	0	1	0	0	0	0	0	Symbols: UNE15 ; Late embryogenesis abundant protein (LEA) family protein	NULL	NULL
AT3G09630.1	AT3G09630.1;AT3G09630.2;AT5G02870.1;AT5G02870.2	AT3G09630.1	200	1	0	0	0	2	0	0	1	0	0	0	0	0	Symbols:|Ribosomal protein L4/L1 family	IPR002136	Ribosomal protein L4/L1e;Molecular Function: structural constituent of ribosome (GO:0003735), Cellular Component: intracellular (GO:0005622), Cellular Component: ribosome (GO:0005840), Biological Process: translation (GO:0006412
AT3G09630.1	AT3G09630.1;AT3G09630.2;AT5G02870.1;AT5G02870.2	AT3G09630.1	198	0	0	1	0	0	0	0	2	0	0	0	0	0	Symbols:|Ribosomal protein L4/L1 family	IPR002136	Ribosomal protein L4/L1e;Molecular Function: structural constituent of ribosome (GO:0003735), Cellular Component: intracellular (GO:0005622), Cellular Component: ribosome (GO:0005840), Biological Process: translation (GO:0006412
AT1G27390.1	AT1G27390.1	AT1G27390.1	26	0	1	1	1	1	1	1	7	5	2	2	1	1	Symbols: TOM20-2 ; translocase outer membrane 20-2	IPR010547	Plant specific mitochondrial import receptor subunit TOM20;Molecular Function: protein binding (GO:0005515), Cellular Component: mitochondrial outer membrane translocase complex (GO:0005742), Biological Process: protein import into mitochondrial outer membrane (GO:0045040
AT1G15820.1	AT1G15820.1	AT1G15820.1	220	3	2	3	0	0	0	0	3	2	0	0	0	0	Symbols: LHCB6, CP24 ; light harvesting complex photosystem II subunit 6	IPR001344	Chlorophyll A-B binding protein;Biological Process: photosynthesis, light harvesting (GO:0009765), Cellular Component: membrane (GO:0016020
AT5G02500.2	AT5G02500.2;AT1G56410.1;AT5G02500.1;AT5G02490.1	AT5G02500.2	74	5	1	8	2	9	0	0	1	2	1	8	1	2	Symbols: HSC70-1, HSP70-1, AT-HSC70-1, HSC70 ; heat shock cognate protein 70-1	IPR001023	Heat shock protein Hsp70;Molecular Function: ATP binding (GO:0005524
AT3G50890.1	AT3G50890.1	AT3G50890.1	171	3	4	2	0	0	0	0	1	2	0	0	0	0	Symbols: AtHB28, HB28, ZHD7 ; homeobox protein 28	IPR012287	Homeodomain-related;Molecular Function: DNA binding (GO:0003677), Biological Process: regulation of transcription (GO:0045449
AT2G19730.1	AT2G19730.1;AT2G19730.2;AT2G19730.3	AT2G19730.1;AT2G19730.2;AT2G19730.3	22	1	1	1	2	1	0	0	2	0	0	3	1	0	Symbols:|Ribosomal L28e protein family	IPR002672	Ribosomal protein L28e;Molecular Function: structural constituent of ribosome (GO:0003735), Cellular Component: intracellular (GO:0005622), Cellular Component: ribosome (GO:0005840), Biological Process: translation (GO:0006412
AT3G23810.1	AT3G23810.1;AT4G13940.1;AT4G13940.2;AT4G13940.3	AT3G23810.1	367	0	0	0	0	0	0	0	2	1	0	1	0	0	Symbols: SAHH2, ATSAHH2 ; S-adenosyl-l-homocysteine (SAH) hydrolase 2	IPR000043	S-adenosyl-L-homocysteine hydrolase;Molecular Function: adenosylhomocysteinase activity (GO:0004013), Biological Process: one-carbon metabolic process (GO:0006730
AT4G13560.1	AT4G13560.1	AT4G13560.1	100	0	0	0	0	0	0	0	4	3	2	0	0	0	Symbols: UNE15 ; Late embryogenesis abundant protein (LEA) family protein	NULL	NULL
AT5G27650.1	AT5G27650.1	AT5G27650.1	621	0	0	0	0	0	0	0	2	0	0	0	0	0	Symbols:|Tudor/PWWP/MBT superfamily protein	NULL	NULL
AT4G25630.1	AT4G25630.1;AT5G52470.1;AT5G52470.2	AT4G25630.1	115	3	1	1	3	3	0	0	1	1	1	3	0	3	Symbols: FIB2, ATFIB2 ; fibrillarin 2	IPR000692	Fibrillarin;Molecular Function: RNA binding (GO:0003723), Biological Process: rRNA processing (GO:0006364), Biological Process: tRNA processing (GO:0008033), Molecular Function: methyltransferase activity (GO:0008168
AT2G17410.2	AT2G17410.2;AT2G17410.1	AT2G17410.2	651	1	0	7	11	16	8	3	15	9	9	8	6	7	Symbols:|ARID/BRIGHT DNA-binding domain-containing protein	NULL	NULL
AT5G49460.1	AT5G49460.1;AT3G06650.1	AT5G49460.1	479	2	2	1	3	4	1	2	3	0	1	2	0	2	Symbols: ACLB-2 ; ATP citrate lyase subunit B 2	IPR016141	Citrate synthase-like, core;Biological Process: cellular carbohydrate metabolic process (GO:0044262), Molecular Function: transferase activity, transferring acyl groups, acyl groups converted into alkyl on transfer (GO:0046912
AT5G49460.1	AT5G49460.1;AT3G06650.1	AT5G49460.1	478	2	0	4	0	4	0	3	1	1	0	5	5	9	Symbols: ACLB-2 ; ATP citrate lyase subunit B 2	IPR016141	Citrate synthase-like, core;Biological Process: cellular carbohydrate metabolic process (GO:0044262), Molecular Function: transferase activity, transferring acyl groups, acyl groups converted into alkyl on transfer (GO:0046912
AT5G49460.1	AT5G49460.1;AT3G06650.1	AT5G49460.1	477	1	1	3	1	1	1	2	1	0	0	3	3	2	Symbols: ACLB-2 ; ATP citrate lyase subunit B 2	IPR016141	Citrate synthase-like, core;Biological Process: cellular carbohydrate metabolic process (GO:0044262), Molecular Function: transferase activity, transferring acyl groups, acyl groups converted into alkyl on transfer (GO:0046912
AT5G60980.2	AT5G60980.2;AT5G60980.1	AT5G60980.2	314	0	0	0	5	5	0	0	3	0	0	1	0	0	Symbols:|Nuclear transport factor 2 (NTF2) family protein with RNA binding (RRM-RBD-RNP motifs) domain	IPR012677	Nucleotide-binding, alpha-beta plait;Molecular Function: nucleotide binding (GO:0000166
AT1G19860.1	AT1G19860.1	AT1G19860.1	406	3	1	0	8	5	3	3	3	2	3	0	0	0	Symbols:|Zinc finger C-x8-C-x5-C-x3-H type family protein	NULL	NULL
AT2G36460.2	AT2G36460.2;AT3G52930.1;AT2G36460.1	AT2G36460.2	194	0	1	2	0	3	0	0	1	0	0	0	0	0	Symbols:|Aldolase superfamily protein	IPR013785	Aldolase-type TIM barrel;Molecular Function: catalytic activity (GO:0003824), Biological Process: metabolic process (GO:0008152
AT2G36460.2	AT2G36460.2;AT3G52930.1;AT2G36460.1	AT2G36460.2	196	1	1	0	3	1	0	0	1	0	0	0	0	1	Symbols:|Aldolase superfamily protein	IPR013785	Aldolase-type TIM barrel;Molecular Function: catalytic activity (GO:0003824), Biological Process: metabolic process (GO:0008152
AT2G36460.2	AT2G36460.2;AT3G52930.1;AT2G36460.1	AT2G36460.2	197	0	0	0	0	0	0	0	1	0	0	0	0	0	Symbols:|Aldolase superfamily protein	IPR013785	Aldolase-type TIM barrel;Molecular Function: catalytic activity (GO:0003824), Biological Process: metabolic process (GO:0008152
AT2G42590.3	AT2G42590.3;AT2G42590.2;AT2G42590.1	AT2G42590.3	53	0	0	0	1	5	0	1	1	0	0	0	1	1	Symbols: GRF9, GF14 MU ; general regulatory factor 9	IPR000308	14-3-3 protein;Molecular Function: protein domain specific binding (GO:0019904
AT5G10450.1	AT5G10450.1;AT5G10450.2;AT5G10450.3;AT5G10450.4;AT5G65430.3;AT5G65430.1;AT5G65430.2	AT5G10450.1	56	0	0	0	8	6	3	1	3	3	2	9	3	9	Symbols: GRF6, AFT1, 14-3-3lambda ; G-box regulating factor 6	IPR000308	14-3-3 protein;Molecular Function: protein domain specific binding (GO:0019904
AT1G35160.1	AT1G35160.1;AT3G02520.1;AT1G35160.2;AT5G38480.1;AT5G16050.1;AT4G09000.1;AT4G09000.2;AT5G38480.2;AT1G78300.1	AT1G35160.1	59	0	0	0	10	8	3	3	6	4	1	9	3	5	Symbols: GRF4, 14-3-3PHI, GF14 PHI ; GF14 protein phi chain	IPR000308	14-3-3 protein;Molecular Function: protein domain specific binding (GO:0019904
AT1G79020.1	AT1G79020.1	AT1G79020.1	266	0	0	0	0	1	0	0	2	2	0	0	0	0	Symbols:|Enhancer of polycomb-like transcription factor protein	NULL	NULL
AT4G32620.2	AT4G32620.2;AT4G32620.1	AT4G32620.2	1012	0	0	0	0	0	15	8	5	1	2	0	0	0	Symbols:|Enhancer of polycomb-like transcription factor protein	NULL	NULL
AT4G32620.2	AT4G32620.2;AT4G32620.1	AT4G32620.2	1017	0	0	0	0	0	14	8	4	1	2	0	0	0	Symbols:|Enhancer of polycomb-like transcription factor protein	NULL	NULL
AT4G32620.2	AT4G32620.2;AT4G32620.1	AT4G32620.2	1007	0	0	0	0	0	5	3	1	0	0	0	0	0	Symbols:|Enhancer of polycomb-like transcription factor protein	NULL	NULL
AT3G61940.1	AT3G61940.1	AT3G61940.1	226	0	0	0	0	0	0	0	1	0	0	0	0	0	Symbols: MTPA1, ATMTPA1 ; Cation efflux family protein	IPR002524	Cation efflux protein;Biological Process: cation transport (GO:0006812), Molecular Function: cation transmembrane transporter activity (GO:0008324), Cellular Component: membrane (GO:0016020), Biological Process: transmembrane transport (GO:0055085
AT1G76510.3	AT1G76510.3;AT1G76510.2;AT1G76510.1	AT1G76510.3	340	0	0	0	0	0	0	0	2	0	0	0	0	0	Symbols:|ARID/BRIGHT DNA-binding domain-containing protein	NULL	NULL
AT3G48930.1	AT3G48930.1;AT5G23740.1;AT4G30800.1	AT3G48930.1	44	4	4	5	5	7	3	3	4	4	3	4	4	5	Symbols: EMB1080 ; Nucleic acid-binding, OB-fold-like protein	IPR019978	Ribosomal protein S17, archaeal;Molecular Function: structural constituent of ribosome (GO:0003735), Cellular Component: intracellular (GO:0005622), Cellular Component: ribosome (GO:0005840), Biological Process: translation (GO:0006412
AT3G55580.1	AT3G55580.1	AT3G55580.1	19	0	0	0	0	0	0	0	1	0	0	0	0	0	Symbols:|Regulator of chromosome condensation (RCC1) family protein	NULL	NULL
AT1G76510.3	AT1G76510.3;AT1G76510.2;AT1G76510.1	AT1G76510.3	88	0	0	0	0	5	0	0	4	2	2	0	0	0	Symbols:|ARID/BRIGHT DNA-binding domain-containing protein	NULL	NULL
AT1G29470.2	AT1G29470.2;AT1G29470.1	AT1G29470.1;AT1G29470.2	148	0	0	0	0	0	0	0	4	3	3	3	1	4	Symbols:|S-adenosyl-L-methionine-dependent methyltransferases superfamily protein	NULL	NULL
AT1G29470.2	AT1G29470.2;AT1G29470.1	AT1G29470.1;AT1G29470.2	146	0	0	0	0	0	0	0	1	2	1	0	0	0	Symbols:|S-adenosyl-L-methionine-dependent methyltransferases superfamily protein	NULL	NULL
AT1G15780.1	AT1G15780.1	AT1G15780.1	1119	1	1	2	4	1	0	2	2	1	0	2	1	1	Symbols:|unknown protein; BEST Arabidopsis thaliana protein match is: unknown protein (TAIR:AT2G10440.1); Has 103701 Blast hits to 43153 proteins in 1828 species: Archae - 30; Bacteria - 7385; Metazoa - 38639; Fungi - 11531; Plants - 7727; Viruses - 307; Other Eukaryotes - 38082 (source: NCBI BLink).	NULL	NULL
AT1G79280.3	AT1G79280.3;AT1G79280.1;AT1G79280.2	AT1G79280.3	685	0	0	1	0	2	0	0	2	2	0	0	0	0	Symbols: NUA ; nuclear pore anchor	NULL	NULL
AT1G78570.1	AT1G78570.1;AT3G14790.1;AT1G53500.1	AT1G78570.1	555	0	0	1	2	4	0	0	3	3	3	5	2	3	Symbols: RHM1, ROL1, ATRHM1 ; rhamnose biosynthesis 1	IPR016040	NAD(P)-binding domain;Molecular Function: catalytic activity (GO:0003824), Molecular Function: binding (GO:0005488), Biological Process: metabolic process (GO:0008152
AT4G14920.1	AT4G14920.1	AT4G14920.1	498	0	0	0	0	0	0	0	1	0	0	0	0	0	Symbols:|Acyl-CoA N-acyltransferase with RING/FYVE/PHD-type zinc finger protein	NULL	NULL
AT4G34910.1	AT4G34910.1	AT4G34910.1	513	0	0	0	0	0	0	0	1	0	0	0	0	0	Symbols:|P-loop containing nucleoside triphosphate hydrolases superfamily protein	NULL	NULL
AT4G34910.1	AT4G34910.1	AT4G34910.1	515	0	0	0	0	0	0	0	1	0	0	0	0	0	Symbols:|P-loop containing nucleoside triphosphate hydrolases superfamily protein	NULL	NULL
AT4G30200.1	AT4G30200.1;AT4G30200.2;AT4G30200.3;AT4G30200.4	AT4G30200.1	494	0	0	0	2	3	0	0	2	3	1	2	0	2	Symbols: VEL1, VIL2 ; vernalization5/VIN3-like	NULL	NULL
AT5G16780.1	AT5G16780.1	AT5G16780.1	307	0	0	0	0	0	0	0	1	1	0	0	0	0	Symbols: DOT2, MDF ; SART-1 family	IPR005011	SART-1 protei
AT5G57800.1	AT5G57800.1	AT5G57800.1	426	0	0	0	0	0	0	0	1	1	0	0	1	0	Symbols: FLP1, YRE, CER3, WAX2 ; Fatty acid hydroxylase superfamily	NULL	NULL
AT3G22220.2	AT3G22220.2;AT3G22220.1	AT3G22220.1;AT3G22220.2	176	0	0	0	0	4	0	0	3	2	0	0	0	0	Symbols:|hAT transposon superfamily	NULL	NULL
AT1G56070.1	AT1G56070.1	AT1G56070.1	319	0	0	2	1	0	2	2	1	1	1	0	0	0	Symbols: LOS1 ; Ribosomal protein S5/Elongation factor G/III/V family protein	IPR000795	Protein synthesis factor, GTP-binding;Molecular Function: GTPase activity (GO:0003924), Molecular Function: GTP binding (GO:0005525
AT1G70480.1	AT1G70480.1;AT1G70480.2	AT1G70480.1	49	0	0	0	0	0	0	0	2	0	0	0	0	0	Symbols:|Domain of unknown function (DUF220)	NULL	NULL
AT5G39740.1	AT5G39740.1;AT3G25520.1;AT5G39740.2	AT5G39740.1;AT5G39740.2	43	0	0	0	2	3	0	0	1	1	0	1	0	0	Symbols: OLI7, RPL5B ; ribosomal protein L5 B	IPR005484	Ribosomal protein L18/L5;Molecular Function: structural constituent of ribosome (GO:0003735), Cellular Component: intracellular (GO:0005622), Cellular Component: ribosome (GO:0005840), Biological Process: translation (GO:0006412
AT1G76510.3	AT1G76510.3;AT1G76510.2;AT1G76510.1	AT1G76510.3	87	1	1	0	0	0	0	0	1	1	0	0	0	0	Symbols:|ARID/BRIGHT DNA-binding domain-containing protein	NULL	NULL
AT1G52280.1	AT1G52280.1	AT1G52280.1	178	0	0	0	0	1	0	0	2	5	1	0	0	0	Symbols: AtRABG3d, RABG3d ; RAB GTPase homolog G3D	IPR003579	Ras small GTPase, Rab type;Molecular Function: GTP binding (GO:0005525), Biological Process: small GTPase mediated signal transduction (GO:0007264), Biological Process: protein transport (GO:0015031
AT1G56070.1	AT1G56070.1	AT1G56070.1	232	2	1	4	0	0	0	0	4	1	1	1	0	1	Symbols: LOS1 ; Ribosomal protein S5/Elongation factor G/III/V family protein	IPR000795	Protein synthesis factor, GTP-binding;Molecular Function: GTPase activity (GO:0003924), Molecular Function: GTP binding (GO:0005525
AT3G12580.1	AT3G12580.1;AT3G09440.2;AT5G02500.2;AT1G56410.1;AT5G02500.1;AT3G09440.1;AT5G02490.1	AT3G12580.1	254	2	3	3	0	0	0	0	1	2	1	1	1	0	Symbols: HSP70, ATHSP70 ; heat shock protein 70	IPR001023	Heat shock protein Hsp70;Molecular Function: ATP binding (GO:0005524
AT3G12580.1	AT3G12580.1;AT3G09440.2;AT5G02500.2;AT1G56410.1;AT5G02500.1;AT3G09440.1;AT5G02490.1	AT3G12580.1	252	7	5	6	9	12	7	3	6	9	6	8	7	13	Symbols: HSP70, ATHSP70 ; heat shock protein 70	IPR001023	Heat shock protein Hsp70;Molecular Function: ATP binding (GO:0005524
AT2G25170.1	AT2G25170.1	AT2G25170.1	746	0	0	0	0	0	0	0	1	1	1	0	0	0	Symbols: PKL, GYM, CHD3, CHR6, SSL2 ; chromatin remodeling factor CHD3 (PICKLE)	IPR001650	DNA/RNA helicase, C-terminal;Molecular Function: nucleic acid binding (GO:0003676), Molecular Function: helicase activity (GO:0004386), Molecular Function: ATP binding (GO:0005524
AT2G39782.1	AT2G39782.1	AT2G39782.1	8	0	0	0	0	0	0	0	1	0	0	0	0	0	Symbols:|unknown protein; FUNCTIONS IN: molecular_function unknown; INVOLVED IN: biological_process unknown; LOCATED IN: cellular_component unknown; BEST Arabidopsis thaliana protein match is: unknown protein (TAIR:AT5G39010.1); Has 30201 Blast hits to 17322 proteins in 780 species: Archae - 12; Bacteria - 1396; Metazoa - 17338; Fungi - 3422; Plants - 5037; Viruses - 0; Other Eukaryotes - 2996 (s…	NULL	NULL
AT1G59640.2	AT1G59640.2;AT1G59640.1	AT1G59640.2	76	0	0	0	0	0	0	0	1	0	0	0	0	0	Symbols: ZCW32, BPE, BPEp ; BIG PETAL P	NULL	NULL
AT4G04640.1	AT4G04640.1	AT4G04640.1	344	3	4	3	0	0	0	3	4	0	0	5	3	3	Symbols: ATPC1 ; ATPase, F1 complex, gamma subunit protein	IPR000131	ATPase, F1 complex, gamma subunit;Biological Process: ATP synthesis coupled proton transport (GO:0015986), Cellular Component: proton-transporting ATP synthase complex, catalytic core F(1) (GO:0045261), Molecular Function: hydrogen ion transporting ATP synthase activity, rotational mechanism (GO:0046933), Molecular Function: proton-transporting ATPase activity, rotational mechanism (GO:0046961
AT5G16270.1	AT5G16270.1	AT5G16270.1	546	2	1	5	3	4	5	1	6	2	3	1	2	1	Symbols: ATRAD21.3, SYN4 ; sister chromatid cohesion 1 protein 4	NULL	NULL
AT3G16950.1	AT3G16950.1;AT3G16950.2;AT4G16155.1	AT3G16950.1	152	0	0	0	1	0	2	1	1	1	0	1	0	0	Symbols: LPD1, ptlpd1 ; lipoamide dehydrogenase 1	IPR006258	Dihydrolipoamide dehydrogenase;Molecular Function: dihydrolipoyl dehydrogenase activity (GO:0004148), Molecular Function: FAD binding (GO:0050660), Biological Process: oxidation reduction (GO:0055114
AT4G17330.1	AT4G17330.1	AT4G17330.1	1874	1	0	1	1	2	5	5	1	1	0	1	0	0	Symbols: ATG2484-1, G2484-1 ; G2484-1 protein	NULL	NULL
AT2G44990.1	AT2G44990.1;AT1G02330.1;AT3G43490.1;AT4G03830.1	AT2G44990.1	261	0	0	0	0	0	0	0	1	2	0	1	0	0	Symbols: CCD7, MAX3, ATCCD7 ; carotenoid cleavage dioxygenase 7	IPR004294	Carotenoid oxygenas
AT2G36720.1	AT2G36720.1	AT2G36720.1	19	7	2	9	9	10	3	6	11	11	11	5	7	7	Symbols:|Acyl-CoA N-acyltransferase with RING/FYVE/PHD-type zinc finger domain	NULL	NULL
AT4G34240.2	AT4G34240.2;AT4G34240.1	AT4G34240.2	111	0	0	0	0	0	0	0	5	4	3	1	2	3	Symbols: ALDH3I1, ALDH3 ; aldehyde dehydrogenase 3I1	IPR016161	Aldehyde/histidinol dehydrogenase;Biological Process: metabolic process (GO:0008152), Molecular Function: oxidoreductase activity (GO:0016491), Biological Process: oxidation reduction (GO:0055114
AT3G21320.1	AT3G21320.1	AT3G21320.1	9	0	0	0	0	0	0	0	1	0	0	0	0	0	Symbols:|BEST Arabidopsis thaliana protein match is: hydroxyproline-rich glycoprotein family protein (TAIR:AT2G25930.1); Has 63 Blast hits to 58 proteins in 21 species: Archae - 0; Bacteria - 0; Metazoa - 3; Fungi - 0; Plants - 58; Viruses - 0; Other Eukaryotes - 2 (source: NCBI BLink).	NULL	NULL
AT2G38810.1	AT2G38810.1;AT2G38810.2;AT2G38810.3	AT2G38810.1;AT2G38810.3;AT2G38810.2	7	6	4	9	18	28	12	3	20	12	9	9	7	9	Symbols: HTA8 ; histone H2A 8	NULL	NULL
AT5G63320.3	AT5G63320.3;AT5G63320.1;AT5G63320.2	AT5G63320.2;AT5G63320.3	43	0	0	0	1	2	0	0	1	1	0	0	0	0	Symbols: NPX1 ; nuclear protein X1	NULL	NULL
AT1G36160.1	AT1G36160.1;AT1G36160.2	AT1G36160.1;AT1G36160.2	624	0	0	0	0	0	0	0	5	1	2	0	0	0	Symbols: ACC1, AT-ACC1, EMB22, GK, PAS3 ; acetyl-CoA carboxylase 1	NULL	NULL
AT2G38040.2	AT2G38040.2;AT2G38040.1	AT2G38040.1;AT2G38040.2	260	0	0	0	0	0	0	0	1	0	0	0	0	0	Symbols: CAC3 ; acetyl Co-enzyme a carboxylase carboxyltransferase alpha subunit	IPR011763	Acetyl-coenzyme A carboxyltransferase, C-terminal;Molecular Function: ligase activity (GO:0016874
AT5G13490.2	AT5G13490.2;AT4G28390.1;AT3G08580.2;AT3G08580.1;AT5G13490.1	AT5G13490.1;AT5G13490.2	327	1	1	5	2	4	0	0	2	0	0	2	0	0	Symbols: AAC2 ; ADP/ATP carrier 2	IPR001993	Mitochondrial substrate carrier;Molecular Function: binding (GO:0005488), Biological Process: transport (GO:0006810), Cellular Component: membrane (GO:0016020), Biological Process: transmembrane transport (GO:0055085
AT2G36720.1	AT2G36720.1	AT2G36720.1	498	0	0	0	2	5	0	0	6	6	6	5	1	5	Symbols:|Acyl-CoA N-acyltransferase with RING/FYVE/PHD-type zinc finger domain	NULL	NULL
AT2G36720.1	AT2G36720.1	AT2G36720.1	501	0	0	0	2	5	0	0	13	17	14	5	1	6	Symbols:|Acyl-CoA N-acyltransferase with RING/FYVE/PHD-type zinc finger domain	NULL	NULL
AT2G36720.1	AT2G36720.1	AT2G36720.1	510	0	0	0	0	0	0	0	7	3	5	0	0	0	Symbols:|Acyl-CoA N-acyltransferase with RING/FYVE/PHD-type zinc finger domain	NULL	NULL
AT2G26340.2	AT2G26340.2;AT2G26340.1	AT2G26340.2	42	0	0	0	0	0	0	0	1	0	0	0	0	0	Symbols:|unknown protein.	NULL	NULL
AT4G14920.1	AT4G14920.1	AT4G14920.1	1062	0	0	0	1	4	0	0	2	2	3	1	0	0	Symbols:|Acyl-CoA N-acyltransferase with RING/FYVE/PHD-type zinc finger protein	NULL	NULL
AT2G24500.1	AT2G24500.1	AT2G24500.1	363	0	0	0	1	0	0	0	1	3	0	0	0	2	Symbols: FZF ; Zinc finger protein 622	NULL	NULL
AT2G24500.1	AT2G24500.1	AT2G24500.1	370	0	0	0	0	0	0	0	1	3	0	0	0	2	Symbols: FZF ; Zinc finger protein 622	NULL	NULL
AT2G36720.1	AT2G36720.1	AT2G36720.1	2	1	0	1	0	3	0	0	2	4	1	0	3	1	Symbols:|Acyl-CoA N-acyltransferase with RING/FYVE/PHD-type zinc finger domain	NULL	NULL
AT5G64360.1	AT5G64360.1;AT5G64360.3;AT5G64360.2;AT5G64360.4	AT5G64360.1	353	0	0	0	5	5	0	0	2	1	0	0	0	0	Symbols:|Chaperone DnaJ-domain superfamily protein	NULL	NULL
AT3G09630.1	AT3G09630.1;AT3G09630.2;AT5G02870.1;AT5G02870.2	AT3G09630.1	111	0	0	0	4	4	0	0	3	1	2	0	0	0	Symbols:|Ribosomal protein L4/L1 family	IPR002136	Ribosomal protein L4/L1e;Molecular Function: structural constituent of ribosome (GO:0003735), Cellular Component: intracellular (GO:0005622), Cellular Component: ribosome (GO:0005840), Biological Process: translation (GO:0006412
AT5G09650.1	AT5G09650.1	AT5G09650.1	136	3	4	7	0	1	1	2	2	0	3	5	4	3	Symbols: AtPPa6, PPa6 ; pyrophosphorylase 6	IPR008162	Inorganic pyrophosphatase;Molecular Function: magnesium ion binding (GO:0000287), Molecular Function: inorganic diphosphatase activity (GO:0004427), Cellular Component: cytoplasm (GO:0005737), Biological Process: phosphate metabolic process (GO:0006796
AT5G09650.1	AT5G09650.1	AT5G09650.1	135	9	5	7	2	1	2	0	4	0	0	5	2	4	Symbols: AtPPa6, PPa6 ; pyrophosphorylase 6	IPR008162	Inorganic pyrophosphatase;Molecular Function: magnesium ion binding (GO:0000287), Molecular Function: inorganic diphosphatase activity (GO:0004427), Cellular Component: cytoplasm (GO:0005737), Biological Process: phosphate metabolic process (GO:0006796
AT1G59900.1	AT1G59900.1;AT1G24180.1	AT1G59900.1	83	0	2	1	4	5	0	0	1	1	0	1	1	3	Symbols: AT-E1 ALPHA, E1 ALPHA ; pyruvate dehydrogenase complex E1 alpha subunit	IPR001017	Dehydrogenase, E1 component;Biological Process: metabolic process (GO:0008152), Molecular Function: oxidoreductase activity, acting on the aldehyde or oxo group of donors, disulfide as acceptor (GO:0016624
AT2G46020.1	AT2G46020.1;AT2G46020.2	AT2G46020.1	849	0	0	0	2	2	0	0	1	1	1	0	0	0	Symbols: CHR2, ATBRM, BRM, CHA2 ; transcription regulatory protein SNF2, putative	NULL	NULL
AT3G63030.1	AT3G63030.1	AT3G63030.1	121	0	0	0	0	0	0	0	2	2	1	3	1	1	Symbols: MBD4 ; methyl-CPG-binding domain 4	IPR001739	Methyl-CpG DNA binding;Molecular Function: DNA binding (GO:0003677), Cellular Component: nucleus (GO:0005634
AT3G63030.1	AT3G63030.1	AT3G63030.1	120	1	1	2	0	0	0	0	1	1	2	2	1	1	Symbols: MBD4 ; methyl-CPG-binding domain 4	IPR001739	Methyl-CpG DNA binding;Molecular Function: DNA binding (GO:0003677), Cellular Component: nucleus (GO:0005634
AT3G12480.1	AT3G12480.1	AT3G12480.1	280	0	1	3	0	0	0	0	4	5	6	2	1	3	Symbols: NF-YC11 ; nuclear factor Y, subunit C11	NULL	NULL
AT1G06950.1	AT1G06950.1	AT1G06950.1	424	0	0	2	0	0	0	0	1	1	0	2	1	0	Symbols: ATTIC110, TIC110 ; translocon at the inner envelope membrane of chloroplasts 110	NULL	NULL
AT4G22745.1	AT4G22745.1	AT4G22745.1	148	0	2	0	0	1	0	0	1	2	1	0	0	0	Symbols: MBD1 ; methyl-CPG-binding domain 1	IPR001739	Methyl-CpG DNA binding;Molecular Function: DNA binding (GO:0003677), Cellular Component: nucleus (GO:0005634
AT4G22745.1	AT4G22745.1	AT4G22745.1	147	1	0	0	0	0	1	0	1	0	1	0	0	0	Symbols: MBD1 ; methyl-CPG-binding domain 1	IPR001739	Methyl-CpG DNA binding;Molecular Function: DNA binding (GO:0003677), Cellular Component: nucleus (GO:0005634
AT5G22450.1	AT5G22450.1	AT5G22450.1	135	4	1	3	0	0	0	0	1	1	1	0	0	0	Symbols:|unknown protein; LOCATED IN: chloroplast; EXPRESSED IN: 22 plant structures; EXPRESSED DURING: 13 growth stages; BEST Arabidopsis thaliana protein match is: unknown protein (TAIR:AT2G19390.1); Has 30201 Blast hits to 17322 proteins in 780 species: Archae - 12; Bacteria - 1396; Metazoa - 17338; Fungi - 3422; Plants - 5037; Viruses - 0; Other Eukaryotes - 2996 (source: NCBI BLink).	NULL	NULL
AT1G77800.1	AT1G77800.1;AT1G77800.2	AT1G77800.1	945	0	0	0	5	5	3	3	3	1	4	3	1	2	Symbols:|PHD finger family protein	NULL	NULL
ATCG00160.1	ATCG00160.1	ATCG00160.1	38	0	0	0	0	0	0	0	1	2	2	1	0	0	Symbols: RPS2 ; ribosomal protein S2	IPR001865	Ribosomal protein S2;Molecular Function: structural constituent of ribosome (GO:0003735), Cellular Component: intracellular (GO:0005622), Cellular Component: ribosome (GO:0005840), Biological Process: translation (GO:0006412
AT1G22410.1	AT1G22410.1;AT4G33510.2;AT4G33510.1;AT4G39980.1	AT1G22410.1	185	2	2	2	0	0	0	0	5	1	1	4	1	5	Symbols:|Class-II DAHP synthetase family protein	IPR002480	DAHP synthetase, class II;Molecular Function: 3-deoxy-7-phosphoheptulonate synthase activity (GO:0003849), Biological Process: aromatic amino acid family biosynthetic process (GO:0009073
AT3G22890.1	AT3G22890.1	AT3G22890.1	418	0	0	0	1	3	0	0	3	3	0	2	0	0	Symbols: APS1 ; ATP sulfurylase 1	IPR002650	Sulphate adenylyltransferase;Biological Process: sulfate assimilation (GO:0000103), Molecular Function: sulfate adenylyltransferase (ATP) activity (GO:0004781
AT5G02530.2	AT5G02530.2;AT5G02530.1	AT5G02530.2	125	0	0	0	0	0	0	0	2	0	0	0	0	0	Symbols:|RNA-binding (RRM/RBD/RNP motifs) family protein	IPR012677	Nucleotide-binding, alpha-beta plait;Molecular Function: nucleotide binding (GO:0000166
AT4G34350.1	AT4G34350.1	AT4G34350.1	158	3	2	2	0	0	0	0	1	0	0	0	0	0	Symbols: CLB6, ISPH, HDR ; 4-hydroxy-3-methylbut-2-enyl diphosphate reductase	IPR003451	LytB protein;Biological Process: isopentenyl diphosphate biosynthetic process, mevalonate-independent pathway (GO:0019288), Biological Process: oxidation reduction (GO:0055114
AT2G38740.1	AT2G38740.1	AT2G38740.1	243	0	0	0	0	0	0	0	1	0	0	0	0	0	Symbols:|Haloacid dehalogenase-like hydrolase (HAD) superfamily protein	NULL	NULL
AT5G62390.1	AT5G62390.1	AT5G62390.1	110	0	0	0	0	3	0	0	4	3	3	0	0	0	Symbols: ATBAG7, BAG7 ; BCL-2-associated athanogene 7	NULL	NULL
AT5G02570.1	AT5G02570.1;AT3G46030.1;AT5G59910.1;AT3G09480.1;AT2G28720.1;AT5G22880.1;AT2G37470.1;AT3G45980.1;AT1G07790.1	AT5G02570.1	116	1	1	2	13	10	9	7	11	10	8	8	6	9	Symbols:|Histone superfamily protein	IPR000558	Histone H2B;Cellular Component: nucleosome (GO:0000786), Molecular Function: DNA binding (GO:0003677), Cellular Component: nucleus (GO:0005634), Biological Process: nucleosome assembly (GO:0006334
AT3G23810.1	AT3G23810.1;AT4G13940.1;AT4G13940.2;AT4G13940.3;AT4G13940.4	AT3G23810.1	211	2	1	1	3	4	4	3	5	5	5	5	3	5	Symbols: SAHH2, ATSAHH2 ; S-adenosyl-l-homocysteine (SAH) hydrolase 2	IPR000043	S-adenosyl-L-homocysteine hydrolase;Molecular Function: adenosylhomocysteinase activity (GO:0004013), Biological Process: one-carbon metabolic process (GO:0006730
AT1G20910.1	AT1G20910.1	AT1G20910.1	261	0	1	1	0	0	0	0	1	1	0	0	0	1	Symbols:|ARID/BRIGHT DNA-binding domain-containing protein	NULL	NULL
AT1G20910.1	AT1G20910.1	AT1G20910.1	259	0	0	0	0	1	0	0	1	1	0	0	0	0	Symbols:|ARID/BRIGHT DNA-binding domain-containing protein	NULL	NULL
AT5G36790.2	AT5G36790.2;AT5G36790.3;AT5G36790.1;AT5G36700.1;AT5G36700.2;AT5G36700.3;AT5G36700.4	AT5G36790.1;AT5G36700.1;AT5G36700.2;AT5G36790.2;AT5G36790.3;AT5G36700.4	123	4	4	4	0	0	0	0	5	2	3	4	4	4	Symbols:|Haloacid dehalogenase-like hydrolase (HAD) superfamily protein	IPR006349	2-phosphoglycolate phosphatase, eukaryotic;Biological Process: metabolic process (GO:0008152), Molecular Function: phosphatase activity (GO:0016791
AT4G29060.2	AT4G29060.2;AT4G29060.1	AT4G29060.2	198	2	1	2	0	0	0	0	3	1	2	0	0	0	Symbols: emb2726 ; elongation factor Ts family protein	IPR012340	Nucleic acid-binding, OB-fol
ATCG00490.1	ATCG00490.1	ATCG00490.1	32	2	0	3	0	0	0	0	5	8	3	6	8	9	Symbols: RBCL ; ribulose-bisphosphate carboxylases	IPR017443	Ribulose bisphosphate carboxylase, large subunit, ferrodoxin-like N-terminal;Biological Process: carbon fixation (GO:0015977), Molecular Function: ribulose-bisphosphate carboxylase activity (GO:0016984
AT1G69620.1	AT1G69620.1	AT1G69620.1	37	0	0	0	0	0	0	0	1	2	0	0	0	0	Symbols: RPL34 ; ribosomal protein L34	IPR008195	Ribosomal protein L34e;Molecular Function: structural constituent of ribosome (GO:0003735), Cellular Component: intracellular (GO:0005622), Cellular Component: ribosome (GO:0005840), Biological Process: translation (GO:0006412
AT5G55190.1	AT5G55190.1;AT5G20020.1;AT5G20010.1	AT5G55190.1	102	0	0	0	8	6	2	0	8	5	3	8	4	8	Symbols: RAN3, ATRAN3 ; RAN GTPase 3	IPR005225	Small GTP-binding protein;Molecular Function: GTP binding (GO:0005525
AT1G16710.2	AT1G16710.2;AT1G16710.1	AT1G16710.2	1558	1	0	0	1	1	0	0	4	4	5	3	1	4	Symbols: HAC12 ; histone acetyltransferase of the CBP family 12	IPR000197	Zinc finger, TAZ-type;Molecular Function: transcription cofactor activity (GO:0003712), Molecular Function: histone acetyltransferase activity (GO:0004402), Cellular Component: nucleus (GO:0005634), Biological Process: regulation of transcription, DNA-dependent (GO:0006355), Molecular Function: zinc ion binding (GO:0008270
AT5G10840.1	AT5G10840.1;AT5G25100.1;AT5G25100.2;AT2G24170.1	AT5G10840.1	236	0	0	0	0	0	0	0	8	6	6	9	7	10	Symbols:|Endomembrane protein 70 protein family	IPR004240	Nonaspanin (TM9SF);Cellular Component: integral to membrane (GO:0016021
AT2G37520.1	AT2G37520.1	AT2G37520.1	363	0	0	0	0	1	0	0	14	10	7	1	0	0	Symbols:|Acyl-CoA N-acyltransferase with RING/FYVE/PHD-type zinc finger domain	NULL	NULL
AT2G37520.1	AT2G37520.1	AT2G37520.1	362	0	0	0	0	4	0	1	1	2	1	0	0	2	Symbols:|Acyl-CoA N-acyltransferase with RING/FYVE/PHD-type zinc finger domain	NULL	NULL
AT3G49010.2	AT3G49010.2;AT3G49010.1;AT3G49010.5;AT3G49010.4;AT3G49010.3	AT3G49010.1;AT3G49010.2;AT3G49010.3	172	0	0	1	5	1	0	0	2	0	3	0	0	0	Symbols: ATBBC1, BBC1, RSU2 ; breast basic conserved 1	IPR001380	Ribosomal protein L13e;Molecular Function: structural constituent of ribosome (GO:0003735), Cellular Component: intracellular (GO:0005622), Cellular Component: ribosome (GO:0005840), Biological Process: translation (GO:0006412
AT5G24780.1	AT5G24780.1	AT5G24780.1	227	0	0	0	0	0	0	0	3	1	1	0	0	0	Symbols: VSP1, ATVSP1 ; vegetative storage protein 1	IPR005519	Acid phosphatase (Class B);Molecular Function: acid phosphatase activity (GO:0003993
AT5G24780.1	AT5G24780.1	AT5G24780.1	225	0	0	0	0	0	0	0	1	0	0	0	0	1	Symbols: VSP1, ATVSP1 ; vegetative storage protein 1	IPR005519	Acid phosphatase (Class B);Molecular Function: acid phosphatase activity (GO:0003993
AT1G79000.2	AT1G79000.2;AT1G79000.1	AT1G79000.2	1578	6	2	6	6	12	6	3	19	20	11	12	12	6	Symbols: HAC1 ; histone acetyltransferase of the CBP family 1	IPR000197	Zinc finger, TAZ-type;Molecular Function: transcription cofactor activity (GO:0003712), Molecular Function: histone acetyltransferase activity (GO:0004402), Cellular Component: nucleus (GO:0005634), Biological Process: regulation of transcription, DNA-dependent (GO:0006355), Molecular Function: zinc ion binding (GO:0008270
AT1G54570.1	AT1G54570.1	AT1G54570.1	286	0	0	0	0	0	0	0	2	0	0	0	0	0	Symbols:|Esterase/lipase/thioesterase family protein	NULL	NULL
AT3G54660.1	AT3G54660.1	AT3G54660.1	193	1	1	2	4	4	1	5	1	0	0	1	3	4	Symbols: GR, EMB2360, ATGR2 ; glutathione reductase	IPR006324	Glutathione-disulphide reductase;Molecular Function: glutathione-disulfide reductase activity (GO:0004362), Biological Process: glutathione metabolic process (GO:0006749), Molecular Function: FAD binding (GO:0050660), Molecular Function: NADP or NADPH binding (GO:0050661), Biological Process: oxidation reduction (GO:0055114
AT4G24280.1	AT4G24280.1;AT5G49910.1	AT4G24280.1	341	1	0	0	0	0	0	0	2	5	3	4	4	5	Symbols: cpHsc70-1 ; chloroplast heat shock protein 70-1	IPR001023	Heat shock protein Hsp70;Molecular Function: ATP binding (GO:0005524
AT1G04410.1	AT1G04410.1	AT1G04410.1	180	1	0	1	12	10	4	5	1	1	0	3	3	2	Symbols:|Lactate/malate dehydrogenase family protein	IPR015955	Lactate dehydrogenase/glycoside hydrolase, family 4, C-terminal;Molecular Function: catalytic activity (GO:0003824), Biological Process: carbohydrate metabolic process (GO:0005975
AT4G14960.2	AT4G14960.2;AT4G14960.1;AT1G04820.1;AT5G19770.1;AT5G19780.1;AT1G50010.1	AT4G14960.2	164	1	1	1	0	4	0	0	3	5	2	1	3	2	Symbols: TUA6 ; Tubulin/FtsZ family protein	IPR003008	Tubulin/FtsZ, GTPase domain;Cellular Component: protein complex (GO:0043234), Biological Process: protein polymerization (GO:0051258
AT1G13640.1	AT1G13640.1	AT1G13640.1	536	0	0	0	0	0	0	0	1	0	0	0	0	0	Symbols:|Phosphatidylinositol 3- and 4-kinase family protein	NULL	NULL
AT1G13640.1	AT1G13640.1	AT1G13640.1	549	0	0	0	0	0	0	0	1	0	0	0	0	0	Symbols:|Phosphatidylinositol 3- and 4-kinase family protein	NULL	NULL
AT1G13640.1	AT1G13640.1	AT1G13640.1	564	0	0	0	0	0	0	0	1	0	0	0	0	0	Symbols:|Phosphatidylinositol 3- and 4-kinase family protein	NULL	NULL
AT4G36080.3	AT4G36080.3;AT4G36080.1;AT4G36080.2	AT4G36080.3	2009	0	0	0	0	0	1	1	1	0	0	1	0	4	Symbols:|phosphotransferases, alcohol group as acceptor;binding;inositol or phosphatidylinositol kinases	IPR016024	Armadillo-type fold;Molecular Function: binding (GO:0005488
AT5G67100.1	AT5G67100.1	AT5G67100.1	164	0	0	0	0	1	0	0	2	1	0	0	0	0	Symbols: ICU2 ; DNA-directed DNA polymerases	IPR004578	DNA-directed DNA polymerase, family B, pol2;Molecular Function: nucleotide binding (GO:0000166), Molecular Function: DNA binding (GO:0003677), Molecular Function: DNA-directed DNA polymerase activity (GO:0003887), Biological Process: DNA replication (GO:0006260
AT3G07740.2	AT3G07740.2;AT3G07740.1;AT3G07740.4;AT3G07740.3	AT3G07740.2	137	0	0	1	3	3	1	4	1	1	1	0	0	0	Symbols: ADA2A, ATADA2A, HAC10, HXA02, HXA2 ; homolog of yeast ADA2 2A	IPR016827	Transcriptional adaptor
AT3G07740.2	AT3G07740.2;AT3G07740.1;AT3G07740.4;AT3G07740.3	AT3G07740.2	127	0	0	0	0	0	0	1	1	0	0	0	0	0	Symbols: ADA2A, ATADA2A, HAC10, HXA02, HXA2 ; homolog of yeast ADA2 2A	IPR016827	Transcriptional adaptor
AT4G27090.1	AT4G27090.1;AT2G20450.1	AT4G27090.1	67	0	0	0	2	2	0	1	2	0	0	0	2	0	Symbols:|Ribosomal protein L14	IPR002784	Ribosomal protein L14;Molecular Function: structural constituent of ribosome (GO:0003735), Cellular Component: intracellular (GO:0005622), Cellular Component: ribosome (GO:0005840), Biological Process: translation (GO:0006412
ATCG00490.1	ATCG00490.1	ATCG00490.1	334	5	0	6	0	0	0	0	1	0	0	9	4	7	Symbols: RBCL ; ribulose-bisphosphate carboxylases	IPR000685	Ribulose bisphosphate carboxylase, large subunit, C-terminal;Molecular Function: magnesium ion binding (GO:0000287), Cellular Component: plastid (GO:0009536), Biological Process: carbon fixation (GO:0015977), Molecular Function: ribulose-bisphosphate carboxylase activity (GO:0016984
AT3G16640.1	AT3G16640.1	AT3G16640.1	112	1	2	1	1	3	0	0	2	1	6	1	3	0	Symbols: TCTP ; translationally controlled tumor protein	IPR011323	Mss4/translationally controlled tumour-associated TCT
AT3G16640.1	AT3G16640.1	AT3G16640.1	111	0	0	1	3	2	0	0	1	0	0	1	0	0	Symbols: TCTP ; translationally controlled tumor protein	IPR011323	Mss4/translationally controlled tumour-associated TCT
AT5G51200.1	AT5G51200.1	AT5G51200.1	1517	1	1	0	0	1	0	0	4	4	5	5	3	4	Symbols:|Protein of unknown function (DUF3414)	IPR021827	Protein of unknown function DUF341
AT5G16020.1	AT5G16020.1	AT5G16020.1	513	0	0	0	0	0	0	0	1	0	0	0	0	0	Symbols: GEX3 ; gamete-expressed 3	NULL	NULL
AT5G16020.1	AT5G16020.1	AT5G16020.1	520	0	0	0	0	0	0	0	1	0	0	0	0	0	Symbols: GEX3 ; gamete-expressed 3	NULL	NULL
AT5G64970.1	AT5G64970.1	AT5G64970.1	373	0	0	0	0	0	0	0	5	2	1	0	0	0	Symbols:|Mitochondrial substrate carrier family protein	IPR001993	Mitochondrial substrate carrier;Molecular Function: binding (GO:0005488), Biological Process: transport (GO:0006810), Cellular Component: membrane (GO:0016020), Biological Process: transmembrane transport (GO:0055085
AT5G13490.2	AT5G13490.2;AT3G08580.2;AT3G08580.1;AT5G13490.1	AT5G13490.1;AT5G13490.2	379	0	0	0	1	5	0	0	1	1	1	2	1	2	Symbols: AAC2 ; ADP/ATP carrier 2	IPR001993	Mitochondrial substrate carrier;Molecular Function: binding (GO:0005488), Biological Process: transport (GO:0006810), Cellular Component: membrane (GO:0016020), Biological Process: transmembrane transport (GO:0055085
AT3G16640.1	AT3G16640.1	AT3G16640.1	84	0	0	0	3	1	0	0	1	0	0	1	0	0	Symbols: TCTP ; translationally controlled tumor protein	IPR011323	Mss4/translationally controlled tumour-associated TCT
AT1G12840.1	AT1G12840.1	AT1G12840.1	29	0	0	1	1	4	0	0	2	4	3	5	1	4	Symbols: DET3, ATVHA-C ; vacuolar ATP synthase subunit C (VATC) / V-ATPase C subunit / vacuolar proton pump C subunit (DET3)	IPR004907	ATPase, V1 complex, subunit C;Biological Process: ATP synthesis coupled proton transport (GO:0015986), Molecular Function: hydrolase activity, acting on acid anhydrides, catalyzing transmembrane movement of substances (GO:0016820), Cellular Component: proton-transporting V-type ATPase, V1 domain (GO:0033180
AT1G17880.1	AT1G17880.1	AT1G17880.1	113	0	0	0	0	2	0	0	3	2	0	0	0	0	Symbols: BTF3, ATBTF3 ; basic transcription factor 3	NULL	NULL
AT1G17880.1	AT1G17880.1	AT1G17880.1	114	0	0	0	1	2	0	0	3	2	0	1	0	0	Symbols: BTF3, ATBTF3 ; basic transcription factor 3	NULL	NULL
AT5G45600.2	AT5G45600.2;AT5G45600.1	AT5G45600.2	207	0	0	0	0	0	0	0	1	1	0	0	0	0	Symbols: GAS41 ; YEATS family protein	IPR005033	YEATS;Cellular Component: nucleus (GO:0005634), Biological Process: regulation of transcription, DNA-dependent (GO:0006355
AT3G04400.1	AT3G04400.1;AT1G04480.1;AT3G04400.2;AT2G33370.1	AT1G04480.1;AT2G33370.1;AT3G04400.1	66	1	1	0	0	2	1	0	1	0	0	0	0	0	Symbols: emb2171 ; Ribosomal protein L14p/L23e family protein	IPR000218	Ribosomal protein L14b/L23e;Molecular Function: structural constituent of ribosome (GO:0003735), Cellular Component: intracellular (GO:0005622), Cellular Component: ribosome (GO:0005840), Biological Process: translation (GO:0006412
AT4G30920.1	AT4G30920.1;AT2G24200.2;AT2G24200.3;AT2G24200.1;AT4G30910.1	AT4G30920.1	156	0	0	1	0	0	0	0	2	0	0	0	0	0	Symbols:|Cytosol aminopeptidase family protein	IPR008283	Peptidase M17, leucyl aminopeptidase, N-terminal;Molecular Function: aminopeptidase activity (GO:0004177), Cellular Component: intracellular (GO:0005622), Biological Process: proteolysis (GO:0006508
AT3G24880.1	AT3G24880.1;AT3G24870.1;AT3G24870.2	AT3G24880.1	1923	2	1	1	3	3	0	0	1	0	0	0	0	0	Symbols:|Helicase/SANT-associated, DNA binding protein	NULL	NULL
AT1G01790.1	AT1G01790.1	AT1G01790.1	168	5	5	6	0	0	0	0	2	1	1	3	0	2	Symbols: KEA1, ATKEA1 ; K+ efflux antiporter 1	NULL	NULL
AT3G07740.2	AT3G07740.2;AT3G07740.1;AT3G07740.4;AT3G07740.3	AT3G07740.2	364	0	0	1	1	6	5	5	6	1	3	0	1	1	Symbols: ADA2A, ATADA2A, HAC10, HXA02, HXA2 ; homolog of yeast ADA2 2A	IPR016827	Transcriptional adaptor
AT3G07740.2	AT3G07740.2;AT3G07740.1;AT3G07740.4;AT3G07740.3	AT3G07740.2	367	0	0	2	1	5	5	5	6	1	3	0	1	1	Symbols: ADA2A, ATADA2A, HAC10, HXA02, HXA2 ; homolog of yeast ADA2 2A	IPR016827	Transcriptional adaptor
AT4G00200.1	AT4G00200.1	AT4G00200.1	95	1	2	1	0	8	0	0	3	2	4	4	0	4	Symbols:|AT hook motif DNA-binding family protein	NULL	NULL
AT4G00200.1	AT4G00200.1	AT4G00200.1	94	1	0	0	0	2	0	0	1	0	1	0	1	0	Symbols:|AT hook motif DNA-binding family protein	NULL	NULL
AT4G25740.1	AT4G25740.1;AT4G25740.2;AT5G52650.1;AT5G41520.1	AT4G25740.1	50	0	0	0	0	0	0	0	2	0	0	0	0	0	Symbols:|RNA binding Plectin/S10 domain-containing protein	IPR005326	Plectin/S10, N-termina
AT3G12980.1	AT3G12980.1	AT3G12980.1	1334	4	1	2	10	26	10	11	7	14	6	3	4	4	Symbols: HAC5, ATHPCAT4 ; histone acetyltransferase of the CBP family 5	IPR013178	Histone H3-K56 acetyltransferase, RTT10
AT3G12980.1	AT3G12980.1	AT3G12980.1	1335	4	1	2	10	26	10	11	8	14	6	3	4	4	Symbols: HAC5, ATHPCAT4 ; histone acetyltransferase of the CBP family 5	IPR013178	Histone H3-K56 acetyltransferase, RTT10
AT3G12980.1	AT3G12980.1	AT3G12980.1	1339	2	1	2	10	23	6	7	7	12	5	3	4	4	Symbols: HAC5, ATHPCAT4 ; histone acetyltransferase of the CBP family 5	IPR013178	Histone H3-K56 acetyltransferase, RTT10
AT1G24460.1	AT1G24460.1;AT1G24460.2	AT1G24460.1	772	0	0	0	0	0	0	0	1	0	0	0	0	0	Symbols:|unknown protein; FUNCTIONS IN: molecular_function unknown; INVOLVED IN: biological_process unknown; LOCATED IN: cellular_component unknown; EXPRESSED IN: 23 plant structures; EXPRESSED DURING: 14 growth stages; BEST Arabidopsis thaliana protein match is: unknown protein (TAIR:AT4G31570.1); Has 181008 Blast hits to 85359 proteins in 3551 species: Archae - 3290; Bacteria - 48304; Metazoa -…	NULL	NULL
AT2G40300.1	AT2G40300.1	AT2G40300.1	156	2	1	3	6	4	0	0	3	1	1	2	1	4	Symbols: ATFER4, FER4 ; ferritin 4	IPR012347	Ferritin-relate
AT2G39730.1	AT2G39730.1;AT2G39730.2;AT2G39730.3	AT2G39730.1	408	25	5	65	0	0	0	0	5	4	3	4	4	11	Symbols: RCA ; rubisco activase	NULL	NULL
AT5G07090.2	AT5G07090.2;AT5G07090.1;AT5G58420.1;AT2G17360.2;AT2G17360.1	AT5G07090.2	88	0	0	0	0	0	0	0	1	1	0	0	0	0	Symbols:|Ribosomal protein S4 (RPS4A) family protein	IPR002942	RNA-binding S4;Molecular Function: RNA binding (GO:0003723
AT1G01090.1	AT1G01090.1	AT1G01090.1	133	0	0	0	0	0	0	0	1	1	0	0	1	0	Symbols: PDH-E1 ALPHA ; pyruvate dehydrogenase E1 alpha	IPR001017	Dehydrogenase, E1 component;Biological Process: metabolic process (GO:0008152), Molecular Function: oxidoreductase activity, acting on the aldehyde or oxo group of donors, disulfide as acceptor (GO:0016624
AT1G49950.3	AT1G49950.3;AT1G49950.2;AT1G49950.1	AT1G49950.3;AT1G49950.2;AT1G49950.1	166	0	0	0	0	0	0	0	1	0	0	0	0	0	Symbols: TRB1, ATTRB1 ; telomere repeat binding factor 1	IPR011991	Winged helix-turn-helix transcription repressor DNA-bindin
AT2G30620.1	AT2G30620.1;AT2G30620.2	AT2G30620.1	111	0	0	0	0	0	0	0	1	0	0	0	0	0	Symbols:|winged-helix DNA-binding transcription factor family protein	IPR005818	Histone H1/H5;Cellular Component: nucleosome (GO:0000786), Molecular Function: DNA binding (GO:0003677), Cellular Component: nucleus (GO:0005634), Biological Process: nucleosome assembly (GO:0006334
AT1G03630.1	AT1G03630.1;AT1G03630.2;AT4G27440.2;AT4G27440.1	AT1G03630.1	216	0	0	2	0	0	0	0	1	0	0	1	0	2	Symbols: POR C, PORC ; protochlorophyllide oxidoreductase C	IPR016040	NAD(P)-binding domain;Molecular Function: catalytic activity (GO:0003824), Molecular Function: binding (GO:0005488), Biological Process: metabolic process (GO:0008152
AT1G76510.3	AT1G76510.3;AT1G76510.2;AT1G76510.1	AT1G76510.3	318	1	0	0	2	0	1	1	1	0	2	2	3	2	Symbols:|ARID/BRIGHT DNA-binding domain-containing protein	NULL	NULL
AT5G39740.1	AT5G39740.1;AT3G25520.1;AT5G39740.2;AT3G25520.2	AT5G39740.1;AT5G39740.2	227	0	0	0	0	0	0	0	1	0	0	0	0	2	Symbols: OLI7, RPL5B ; ribosomal protein L5 B	IPR005485	Ribosomal protein L5, eukaryotic;Molecular Function: structural constituent of ribosome (GO:0003735), Cellular Component: intracellular (GO:0005622), Cellular Component: ribosome (GO:0005840), Biological Process: translation (GO:0006412), Molecular Function: 5S rRNA binding (GO:0008097
AT1G14850.1	AT1G14850.1	AT1G14850.1	677	0	0	0	4	7	4	5	5	1	4	8	4	5	Symbols: NUP155 ; nucleoporin 155	IPR004870	Nucleoporin, Nup155-like;Cellular Component: nuclear pore (GO:0005643), Biological Process: nucleocytoplasmic transport (GO:0006913), Molecular Function: structural constituent of nuclear pore (GO:0017056
AT2G19390.1	AT2G19390.1	AT2G19390.1	610	0	0	1	5	8	10	4	2	3	0	1	0	1	Symbols:|unknown protein; BEST Arabidopsis thaliana protein match is: unknown protein (TAIR:AT4G29790.1); Has 203 Blast hits to 188 proteins in 60 species: Archae - 0; Bacteria - 11; Metazoa - 24; Fungi - 34; Plants - 93; Viruses - 0; Other Eukaryotes - 41 (source: NCBI BLink).	NULL	NULL
AT1G75940.1	AT1G75940.1	AT1G75940.1	340	0	0	0	0	0	0	0	1	3	0	0	0	0	Symbols: ATA27, BGLU20 ; Glycosyl hydrolase superfamily protein	IPR001360	Glycoside hydrolase, family 1;Molecular Function: hydrolase activity, hydrolyzing O-glycosyl compounds (GO:0004553), Biological Process: carbohydrate metabolic process (GO:0005975
AT1G16710.2	AT1G16710.2;AT1G16710.1	AT1G16710.2	703	0	0	0	0	1	0	0	2	0	0	0	0	0	Symbols: HAC12 ; histone acetyltransferase of the CBP family 12	NULL	NULL
AT5G67100.1	AT5G67100.1	AT5G67100.1	433	0	0	0	0	0	0	0	1	1	0	0	0	0	Symbols: ICU2 ; DNA-directed DNA polymerases	IPR012337	Polynucleotidyl transferase, ribonuclease H fold;Molecular Function: nucleic acid binding (GO:0003676
AT1G70770.2	AT1G70770.2;AT1G70770.1	AT1G70770.1;AT1G70770.2	517	0	2	1	8	7	1	0	5	10	1	4	3	2	Symbols:|Protein of unknown function DUF2359, transmembrane	IPR019308	Protein of unknown function DUF2359, transmembran
AT3G02560.1	AT3G02560.1;AT3G02560.2	AT3G02560.1;AT3G02560.2	160	0	0	0	8	8	3	3	9	4	4	3	3	6	Symbols:|Ribosomal protein S7e family protein	IPR000554	Ribosomal protein S7e;Molecular Function: structural constituent of ribosome (GO:0003735), Cellular Component: intracellular (GO:0005622), Cellular Component: ribosome (GO:0005840), Biological Process: translation (GO:0006412
AT1G54000.1	AT1G54000.1	AT1G54000.1	190	0	0	0	10	15	0	0	2	0	0	0	1	2	Symbols:|GDSL-like Lipase/Acylhydrolase superfamily protein	IPR001087	Lipase, GDSL;Biological Process: lipid metabolic process (GO:0006629), Molecular Function: hydrolase activity, acting on ester bonds (GO:0016788
AT5G39740.1	AT5G39740.1;AT3G25520.1;AT5G39740.2	AT5G39740.1;AT5G39740.2	41	0	0	0	1	4	1	0	1	0	0	1	0	2	Symbols: OLI7, RPL5B ; ribosomal protein L5 B	IPR005484	Ribosomal protein L18/L5;Molecular Function: structural constituent of ribosome (GO:0003735), Cellular Component: intracellular (GO:0005622), Cellular Component: ribosome (GO:0005840), Biological Process: translation (GO:0006412
AT5G18410.3	AT5G18410.3;AT5G18410.2;AT5G18410.1	AT5G18410.3	295	0	0	0	0	0	0	0	1	2	0	0	0	0	Symbols: PIR, KLK, PIR121, SRA1, PIRP ; transcription activators	IPR008081	Cytoplasmic FMR1-interactin
AT5G63310.1	AT5G63310.1	AT5G63310.1	172	12	12	18	2	8	10	5	9	6	4	6	7	9	Symbols: NDPK2, NDPK1A, NDPK IA IA, NDPK IA, ATNDPK2 ; nucleoside diphosphate kinase 2	IPR001564	Nucleoside diphosphate kinase, core;Molecular Function: nucleoside diphosphate kinase activity (GO:0004550), Molecular Function: ATP binding (GO:0005524), Biological Process: GTP biosynthetic process (GO:0006183), Biological Process: UTP biosynthetic process (GO:0006228), Biological Process: CTP biosynthetic process (GO:0006241
AT5G02500.2	AT5G02500.2;AT1G56410.1;AT5G02500.1;AT5G02490.1	AT5G02500.2	59	3	3	4	12	15	1	5	3	0	3	3	4	6	Symbols: HSC70-1, HSP70-1, AT-HSC70-1, HSC70 ; heat shock cognate protein 70-1	IPR001023	Heat shock protein Hsp70;Molecular Function: ATP binding (GO:0005524
AT3G09790.1	AT3G09790.1	AT3G09790.1	50	0	0	0	0	0	0	0	1	0	0	0	0	0	Symbols: UBQ8 ; ubiquitin 8	IPR000626	Ubiquiti
AT4G26450.1	AT4G26450.1	AT4G26450.1	505	0	0	0	0	5	0	0	2	1	0	1	0	1	Symbols:|unknown protein; Has 614 Blast hits to 492 proteins in 137 species: Archae - 0; Bacteria - 94; Metazoa - 255; Fungi - 76; Plants - 69; Viruses - 0; Other Eukaryotes - 120 (source: NCBI BLink).	NULL	NULL
AT3G13470.1	AT3G13470.1;AT5G56500.1;AT5G56500.2;AT1G55490.1;AT1G55490.2	AT3G13470.1	508	1	2	3	0	1	0	0	1	0	0	3	1	1	Symbols:|TCP-1/cpn60 chaperonin family protein	IPR001844	Chaperonin Cpn6
AT2G03780.1	AT2G03780.1	AT2G03780.1	40	0	0	0	0	0	4	5	2	2	2	0	0	0	Symbols:|Translin family protein	IPR002848	Translin;Molecular Function: sequence-specific DNA binding (GO:0043565
AT3G43610.1	AT3G43610.1	AT3G43610.1	429	0	0	0	0	0	0	0	1	0	0	0	0	0	Symbols:|Spc97 / Spc98 family of spindle pole body (SBP) component	IPR007259	Spc97/Spc98;Biological Process: microtubule cytoskeleton organization (GO:0000226), Cellular Component: spindle pole (GO:0000922), Cellular Component: microtubule organizing center (GO:0005815
AT5G43990.3	AT5G43990.3;AT5G43990.2;AT5G43990.5;AT5G43990.4;AT5G43990.1	AT5G43990.1;AT5G43990.3;AT5G43990.4	110	0	0	0	0	0	2	2	2	0	0	0	0	0	Symbols: SUVR2, SDG18 ; SET-domain containing protein lysine methyltransferase family protein	NULL	NULL
AT2G04350.2	AT2G04350.2;AT2G04350.1	AT2G04350.1;AT2G04350.2	263	0	0	0	0	0	0	0	1	0	0	0	0	0	Symbols: LACS8 ; AMP-dependent synthetase and ligase family protein	IPR000873	AMP-dependent synthetase/ligase;Molecular Function: catalytic activity (GO:0003824), Biological Process: metabolic process (GO:0008152
ATCG00490.1	ATCG00490.1	ATCG00490.1	183	2	1	3	0	0	1	1	3	0	2	5	3	5	Symbols: RBCL ; ribulose-bisphosphate carboxylases	IPR000685	Ribulose bisphosphate carboxylase, large subunit, C-terminal;Molecular Function: magnesium ion binding (GO:0000287), Cellular Component: plastid (GO:0009536), Biological Process: carbon fixation (GO:0015977), Molecular Function: ribulose-bisphosphate carboxylase activity (GO:0016984
AT1G05380.1	AT1G05380.1;AT1G05380.2	AT1G05380.1;AT1G05380.2	444	0	0	0	0	0	0	0	1	0	0	0	0	0	Symbols:|Acyl-CoA N-acyltransferase with RING/FYVE/PHD-type zinc finger protein	NULL	NULL
AT1G05380.1	AT1G05380.1;AT1G05380.2	AT1G05380.1;AT1G05380.2	447	0	0	0	0	0	0	0	1	0	0	0	0	0	Symbols:|Acyl-CoA N-acyltransferase with RING/FYVE/PHD-type zinc finger protein	NULL	NULL
AT1G60200.1	AT1G60200.1	AT1G60200.1	658	2	3	3	2	3	2	1	4	4	4	4	2	1	Symbols:|splicing factor PWI domain-containing protein / RNA recognition motif (RRM)-containing protein	NULL	NULL
AT2G04030.2	AT2G04030.2;AT2G04030.1	AT2G04030.2	497	2	2	3	0	1	0	0	7	4	4	9	7	10	Symbols: CR88, Hsp88.1, AtHsp90.5 ; Chaperone protein htpG family protein	IPR020568	Ribosomal protein S5 domain 2-type fol
AT4G00231.1	AT4G00231.1	AT4G00231.1	222	0	0	0	0	0	0	0	1	0	0	0	0	0	Symbols: MEE50 ; ARM repeat superfamily protein	IPR016024	Armadillo-type fold;Molecular Function: binding (GO:0005488
AT3G17590.2	AT3G17590.2;AT3G17590.1	AT3G17590.2	205	0	0	0	0	0	0	0	1	1	0	0	0	0	Symbols: BSH ; transcription regulatory protein SNF5, putative (BSH)	IPR006939	SNF5/SMARCB1/INI1;Cellular Component: nuclear chromosome (GO:0000228), Biological Process: chromatin remodeling (GO:0006338
AT5G35590.1	AT5G35590.1;AT2G05840.2;AT2G05840.1	AT5G35590.1	33	0	0	1	1	0	1	3	2	0	1	1	1	4	Symbols: PAA1 ; proteasome alpha subunit A1	NULL	NULL
AT5G26210.1	AT5G26210.1	AT5G26210.1	143	0	0	0	0	0	0	0	1	0	1	0	0	0	Symbols: AL4 ; alfin-like 4	IPR021998	Protein of unknown function DUF359
AT5G26210.1	AT5G26210.1	AT5G26210.1	142	0	0	0	0	0	0	0	2	0	0	0	0	0	Symbols: AL4 ; alfin-like 4	IPR021998	Protein of unknown function DUF359
AT3G42790.1	AT3G42790.1	AT3G42790.1	143	0	0	0	0	0	0	0	1	1	0	0	0	0	Symbols: AL3 ; alfin-like 3	IPR021998	Protein of unknown function DUF359
AT5G13490.2	AT5G13490.2;AT4G28390.1;AT3G08580.2;AT3G08580.1;AT5G13490.1	AT5G13490.1;AT5G13490.2	180	0	0	0	0	0	0	0	1	0	0	0	0	0	Symbols: AAC2 ; ADP/ATP carrier 2	IPR001993	Mitochondrial substrate carrier;Molecular Function: binding (GO:0005488), Biological Process: transport (GO:0006810), Cellular Component: membrane (GO:0016020), Biological Process: transmembrane transport (GO:0055085
AT4G11660.1	AT4G11660.1	AT4G11660.1	323	0	0	1	3	4	3	4	4	2	2	4	1	2	Symbols: AT-HSFB2B, HSFB2B ; winged-helix DNA-binding transcription factor family protein	NULL	NULL
AT5G65930.1	AT5G65930.1;AT5G65930.3;AT5G65930.2	AT5G65930.1	830	0	0	0	0	0	0	0	1	0	0	0	0	0	Symbols: ZWI, PKCBP, KCBP ; kinesin-like calmodulin-binding protein (ZWICHEL)	IPR011254	Prismane-like;Molecular Function: catalytic activity (GO:0003824
AT3G25545.1	AT3G25545.1	AT3G25545.1	172	0	1	1	0	0	0	0	1	4	2	0	0	0	Symbols:|unknown protein; FUNCTIONS IN: molecular_function unknown; INVOLVED IN: biological_process unknown; LOCATED IN: cellular_component unknown; EXPRESSED IN: 23 plant structures; EXPRESSED DURING: 13 growth stages; Has 38 Blast hits to 38 proteins in 14 species: Archae - 0; Bacteria - 0; Metazoa - 0; Fungi - 0; Plants - 38; Viruses - 0; Other Eukaryotes - 0 (source: NCBI BLink).	NULL	NULL
AT3G25545.1	AT3G25545.1	AT3G25545.1	171	1	0	0	0	0	0	0	4	1	0	0	0	0	Symbols:|unknown protein; FUNCTIONS IN: molecular_function unknown; INVOLVED IN: biological_process unknown; LOCATED IN: cellular_component unknown; EXPRESSED IN: 23 plant structures; EXPRESSED DURING: 13 growth stages; Has 38 Blast hits to 38 proteins in 14 species: Archae - 0; Bacteria - 0; Metazoa - 0; Fungi - 0; Plants - 38; Viruses - 0; Other Eukaryotes - 0 (source: NCBI BLink).	NULL	NULL
AT1G32750.1	AT1G32750.1	AT1G32750.1	480	1	1	3	1	0	2	0	1	1	1	1	1	3	Symbols: HAF01, HAF1, HAC13, GTD1, TAF1 ; HAC13 protein (HAC13)	NULL	NULL
AT5G10360.1	AT5G10360.1;AT5G10360.2;AT4G31700.1	AT5G10360.1	23	6	2	2	5	7	0	0	6	6	7	8	4	4	Symbols: EMB3010, RPS6B ; Ribosomal protein S6e	IPR001377	Ribosomal protein S6e;Molecular Function: structural constituent of ribosome (GO:0003735), Cellular Component: intracellular (GO:0005622), Cellular Component: ribosome (GO:0005840), Biological Process: translation (GO:0006412
AT2G20420.1	AT2G20420.1	AT2G20420.1	392	0	0	0	0	4	0	0	1	0	2	0	0	3	Symbols:|ATP citrate lyase (ACL) family protein	IPR016102	Succinyl-CoA synthetase-lik
ATCG00490.1	ATCG00490.1	ATCG00490.1	356	3	1	3	0	0	0	0	8	7	5	17	8	13	Symbols: RBCL ; ribulose-bisphosphate carboxylases	IPR000685	Ribulose bisphosphate carboxylase, large subunit, C-terminal;Molecular Function: magnesium ion binding (GO:0000287), Cellular Component: plastid (GO:0009536), Biological Process: carbon fixation (GO:0015977), Molecular Function: ribulose-bisphosphate carboxylase activity (GO:0016984
ATCG00490.1	ATCG00490.1	ATCG00490.1	146	16	11	10	0	0	0	0	5	3	1	22	13	18	Symbols: RBCL ; ribulose-bisphosphate carboxylases	IPR017443	Ribulose bisphosphate carboxylase, large subunit, ferrodoxin-like N-terminal;Biological Process: carbon fixation (GO:0015977), Molecular Function: ribulose-bisphosphate carboxylase activity (GO:0016984
AT4G15880.1	AT4G15880.1	AT4G15880.1	233	1	0	0	0	2	0	2	2	2	2	1	2	2	Symbols: ESD4, ATESD4 ; Cysteine proteinases superfamily protein	NULL	NULL
AT1G07470.1	AT1G07470.1;AT1G07480.2;AT1G07480.1	AT1G07470.1	192	0	0	3	7	10	3	2	17	8	9	0	0	1	Symbols:|Transcription factor IIA, alpha/beta subunit	IPR004855	Transcription factor IIA, alpha/beta subunit;Molecular Function: RNA polymerase II transcription factor activity (GO:0003702), Cellular Component: transcription factor TFIIA complex (GO:0005672), Biological Process: transcription initiation from RNA polymerase II promoter (GO:0006367
AT1G51450.1	AT1G51450.1	AT1G51450.1	174	0	0	0	0	0	0	0	3	2	0	0	0	0	Symbols: TRO ; TRAUCO	NULL	NULL
AT5G15200.1	AT5G15200.1	AT5G15200.1	156	3	1	4	2	6	6	2	4	3	5	3	4	2	Symbols:|Ribosomal protein S4	IPR002942	RNA-binding S4;Molecular Function: RNA binding (GO:0003723
AT2G23900.1	AT2G23900.1	AT2G23900.1	404	0	0	0	0	0	0	0	1	1	1	0	0	0	Symbols:|Pectin lyase-like superfamily protein	IPR012334	Pectin lyase fol
AT1G63640.2	AT1G63640.2;AT1G63640.1	AT1G63640.2	388	0	0	0	0	0	0	0	1	0	0	0	0	0	Symbols:|P-loop nucleoside triphosphate hydrolases superfamily protein with CH (Calponin Homology) domain	NULL	NULL
AT5G46420.1	AT5G46420.1	AT5G46420.1	305	7	2	29	0	3	0	0	24	19	12	25	12	22	Symbols:|16S rRNA processing protein RimM family	NULL	NULL
AT1G23410.1	AT1G23410.1;AT2G47110.2;AT2G47110.1	AT1G23410.1	107	1	1	1	5	5	0	0	2	1	0	5	4	2	Symbols:|Ribosomal protein S27a / Ubiquitin family protein	IPR002906	Ribosomal protein S27a;Molecular Function: structural constituent of ribosome (GO:0003735), Cellular Component: intracellular (GO:0005622), Cellular Component: ribosome (GO:0005840), Biological Process: translation (GO:0006412
AT3G62250.1	AT3G62250.1	AT3G62250.1	107	1	1	0	5	3	0	0	1	0	0	3	3	3	Symbols: UBQ5 ; ubiquitin 5	IPR002906	Ribosomal protein S27a;Molecular Function: structural constituent of ribosome (GO:0003735), Cellular Component: intracellular (GO:0005622), Cellular Component: ribosome (GO:0005840), Biological Process: translation (GO:0006412
AT3G04590.1	AT3G04590.1;AT3G04590.2	AT3G04590.1	136	1	2	2	10	10	0	0	15	15	16	15	11	15	Symbols:|AT hook motif DNA-binding family protein	NULL	NULL
AT3G13470.1	AT3G13470.1;AT5G56500.1;AT5G56500.2;AT1G55490.1;AT1G55490.2	AT3G13470.1	475	2	1	2	1	3	2	2	2	1	0	0	0	1	Symbols:|TCP-1/cpn60 chaperonin family protein	IPR001844	Chaperonin Cpn6
AT5G56500.1	AT5G56500.1;AT5G56500.2	AT5G56500.1;AT5G56500.2	475	1	1	1	1	5	2	2	2	1	0	0	0	1	Symbols:|TCP-1/cpn60 chaperonin family protein	IPR001844	Chaperonin Cpn6
AT1G79850.1	AT1G79850.1	AT1G79850.1	80	0	0	0	0	0	0	0	1	0	0	0	0	0	Symbols: RPS17, CS17, PRPS17 ; ribosomal protein S17	IPR000266	Ribosomal protein S17;Molecular Function: structural constituent of ribosome (GO:0003735), Cellular Component: intracellular (GO:0005622), Cellular Component: ribosome (GO:0005840), Biological Process: translation (GO:0006412
AT1G79850.1	AT1G79850.1	AT1G79850.1	78	0	0	0	0	0	0	0	1	0	0	1	0	2	Symbols: RPS17, CS17, PRPS17 ; ribosomal protein S17	IPR000266	Ribosomal protein S17;Molecular Function: structural constituent of ribosome (GO:0003735), Cellular Component: intracellular (GO:0005622), Cellular Component: ribosome (GO:0005840), Biological Process: translation (GO:0006412
AT1G43170.8	AT1G43170.8;AT1G43170.9;AT1G43170.6;AT1G43170.7;AT1G43170.4;AT1G43170.5;AT1G43170.2;AT1G43170.3;AT1G43170.1	AT1G43170.1;AT1G43170.2;AT1G43170.3;AT1G43170.5;AT1G43170.6;AT1G43170.7;AT1G43170.9;AT1G43170.8	361	1	0	0	4	3	1	1	1	0	0	2	0	2	Symbols: RP1 ; ribosomal protein 1	IPR009000	Translation elongation/initiation factor/Ribosomal, beta-barre
AT3G10410.1	AT3G10410.1	AT3G10410.1	220	0	0	0	0	1	0	1	1	1	0	0	0	0	Symbols: SCPL49, CPY ; SERINE CARBOXYPEPTIDASE-LIKE 49	IPR001563	Peptidase S10, serine carboxypeptidase;Molecular Function: serine-type carboxypeptidase activity (GO:0004185), Biological Process: proteolysis (GO:0006508
AT1G08010.1	AT1G08010.1;AT1G08000.1;AT1G08000.2;AT1G08010.2	AT1G08010.1;AT1G08010.2	148	1	1	1	4	3	0	0	2	1	0	0	0	0	Symbols: GATA11 ; GATA transcription factor 11	NULL	NULL
AT3G04590.1	AT3G04590.1;AT3G04590.2	AT3G04590.1	124	3	4	9	4	4	4	2	3	3	5	4	1	4	Symbols:|AT hook motif DNA-binding family protein	NULL	NULL
AT1G63480.1	AT1G63480.1	AT1G63480.1	116	0	0	0	0	0	0	0	1	3	0	0	0	0	Symbols:|AT hook motif DNA-binding family protein	NULL	NULL
AT3G04120.1	AT3G04120.1;AT1G13440.1	AT3G04120.1	145	0	0	0	9	6	0	0	1	1	0	0	0	0	Symbols: GAPC, GAPC-1, GAPC1 ; glyceraldehyde-3-phosphate dehydrogenase C subunit 1	IPR020828	Glyceraldehyde 3-phosphate dehydrogenase, NAD(P) binding domai
AT3G19760.1	AT3G19760.1	AT3G19760.1	293	0	0	0	0	0	0	0	1	0	0	0	0	0	Symbols: EIF4A-III ; eukaryotic initiation factor 4A-III	IPR001650	DNA/RNA helicase, C-terminal;Molecular Function: nucleic acid binding (GO:0003676), Molecular Function: helicase activity (GO:0004386), Molecular Function: ATP binding (GO:0005524
AT4G40040.1	AT4G40040.1;AT5G10980.1;AT4G40030.2;AT4G40030.1;AT4G40040.2;AT5G10390.1;AT5G10400.1;AT4G40030.3;AT1G09200.1;AT3G27360.1;AT5G65360.1	AT4G40030.1;AT4G40040.1;AT4G40040.2;AT4G40030.3;AT5G10980.1	15	7	7	9	11	20	4	5	15	5	9	5	4	5	Symbols:|Histone superfamily protein	IPR000164	Histone H3;Cellular Component: nucleosome (GO:0000786), Molecular Function: DNA binding (GO:0003677), Biological Process: nucleosome assembly (GO:0006334
AT4G29060.2	AT4G29060.2;AT4G29060.1	AT4G29060.2	129	1	0	3	0	0	0	0	1	1	0	4	3	2	Symbols: emb2726 ; elongation factor Ts family protein	IPR016027	Nucleic acid-binding, OB-fold-lik
AT4G40040.1	AT4G40040.1;AT5G10980.1;AT4G40030.2;AT4G40030.1;AT4G40040.2;AT1G75600.1;AT1G13370.1;AT4G40030.3	AT4G40030.1;AT4G40040.1;AT4G40040.2;AT4G40030.3;AT5G10980.1	38	2	0	3	7	3	3	1	8	3	3	7	4	6	Symbols:|Histone superfamily protein	IPR000164	Histone H3;Cellular Component: nucleosome (GO:0000786), Molecular Function: DNA binding (GO:0003677), Biological Process: nucleosome assembly (GO:0006334
AT4G24520.1	AT4G24520.1;AT4G24520.2	AT4G24520.1	420	0	0	0	0	0	0	0	2	0	0	0	0	0	Symbols: ATR1, AR1 ; P450 reductase 1	IPR017938	Riboflavin synthase-like beta-barre
AT3G27260.2	AT3G27260.2;AT3G27260.1	AT3G27260.2	92	1	0	0	6	11	4	7	4	4	3	10	7	5	Symbols: GTE8 ; global transcription factor group E8	NULL	NULL
AT1G15940.1	AT1G15940.1	AT1G15940.1	501	0	0	0	0	2	0	0	2	1	1	0	0	0	Symbols:|Tudor/PWWP/MBT superfamily protein	IPR016024	Armadillo-type fold;Molecular Function: binding (GO:0005488
AT1G15940.1	AT1G15940.1	AT1G15940.1	500	0	0	0	1	0	0	0	1	1	1	0	0	0	Symbols:|Tudor/PWWP/MBT superfamily protein	IPR016024	Armadillo-type fold;Molecular Function: binding (GO:0005488
AT5G05610.1	AT5G05610.1;AT5G05610.2	AT5G05610.1;AT5G05610.2	152	0	0	0	0	0	0	0	3	2	1	0	0	0	Symbols: AL1 ; alfin-like 1	NULL	NULL
AT5G59910.1	AT5G59910.1	AT5G59910.1	25	0	1	0	1	0	0	0	1	0	2	1	0	1	Symbols: HTB4 ; Histone superfamily protein	IPR000558	Histone H2B;Cellular Component: nucleosome (GO:0000786), Molecular Function: DNA binding (GO:0003677), Cellular Component: nucleus (GO:0005634), Biological Process: nucleosome assembly (GO:0006334
AT5G59910.1	AT5G59910.1	AT5G59910.1	23	0	0	0	0	0	0	0	4	0	0	0	0	0	Symbols: HTB4 ; Histone superfamily protein	IPR000558	Histone H2B;Cellular Component: nucleosome (GO:0000786), Molecular Function: DNA binding (GO:0003677), Cellular Component: nucleus (GO:0005634), Biological Process: nucleosome assembly (GO:0006334
AT2G37470.1	AT2G37470.1	AT2G37470.1	18	0	0	0	0	0	0	0	7	0	1	0	0	0	Symbols:|Histone superfamily protein	IPR009072	Histone-fold;Molecular Function: DNA binding (GO:0003677
AT2G37470.1	AT2G37470.1	AT2G37470.1	23	0	0	0	0	1	0	0	6	0	1	1	1	0	Symbols:|Histone superfamily protein	IPR009072	Histone-fold;Molecular Function: DNA binding (GO:0003677
AT5G22880.1	AT5G22880.1	AT5G22880.1	16	1	0	1	0	3	1	2	10	4	3	6	4	8	Symbols: H2B, HTB2 ; histone B2	IPR000558	Histone H2B;Cellular Component: nucleosome (GO:0000786), Molecular Function: DNA binding (GO:0003677), Cellular Component: nucleus (GO:0005634), Biological Process: nucleosome assembly (GO:0006334
AT5G22880.1	AT5G22880.1	AT5G22880.1	29	1	2	1	0	2	1	2	1	2	1	2	4	3	Symbols: H2B, HTB2 ; histone B2	IPR009072	Histone-fold;Molecular Function: DNA binding (GO:0003677
AT5G22880.1	AT5G22880.1	AT5G22880.1	28	2	0	1	1	0	0	0	6	1	1	4	2	5	Symbols: H2B, HTB2 ; histone B2	IPR009072	Histone-fold;Molecular Function: DNA binding (GO:0003677
AT2G37470.1	AT2G37470.1	AT2G37470.1	13	0	3	2	1	4	0	0	9	2	2	6	3	6	Symbols:|Histone superfamily protein	IPR000558	Histone H2B;Cellular Component: nucleosome (GO:0000786), Molecular Function: DNA binding (GO:0003677), Cellular Component: nucleus (GO:0005634), Biological Process: nucleosome assembly (GO:0006334
AT5G22880.1	AT5G22880.1	AT5G22880.1	11	0	0	0	0	0	0	0	14	7	3	5	2	6	Symbols: H2B, HTB2 ; histone B2	IPR000558	Histone H2B;Cellular Component: nucleosome (GO:0000786), Molecular Function: DNA binding (GO:0003677), Cellular Component: nucleus (GO:0005634), Biological Process: nucleosome assembly (GO:0006334
AT5G22880.1	AT5G22880.1	AT5G22880.1	12	0	0	1	1	0	0	0	4	1	2	1	4	1	Symbols: H2B, HTB2 ; histone B2	IPR000558	Histone H2B;Cellular Component: nucleosome (GO:0000786), Molecular Function: DNA binding (GO:0003677), Cellular Component: nucleus (GO:0005634), Biological Process: nucleosome assembly (GO:0006334
AT3G53650.1	AT3G53650.1	AT3G53650.1	18	0	0	0	2	3	0	0	2	2	2	0	0	0	Symbols:|Histone superfamily protein	IPR009072	Histone-fold;Molecular Function: DNA binding (GO:0003677
AT3G53650.1	AT3G53650.1;AT2G37470.1	AT3G53650.1	23	0	0	0	5	5	0	0	3	3	2	1	1	0	Symbols:|Histone superfamily protein	IPR009072	Histone-fold;Molecular Function: DNA binding (GO:0003677
AT2G28720.1	AT2G28720.1	AT2G28720.1	17	1	1	0	2	3	1	0	2	1	3	3	2	1	Symbols:|Histone superfamily protein	IPR000558	Histone H2B;Cellular Component: nucleosome (GO:0000786), Molecular Function: DNA binding (GO:0003677), Cellular Component: nucleus (GO:0005634), Biological Process: nucleosome assembly (GO:0006334
AT2G28720.1	AT2G28720.1	AT2G28720.1	28	1	4	4	7	9	1	0	3	3	5	6	5	3	Symbols:|Histone superfamily protein	IPR009072	Histone-fold;Molecular Function: DNA binding (GO:0003677
AT3G45980.1	AT3G45980.1	AT3G45980.1	25	0	1	0	1	0	0	0	1	2	2	1	0	1	Symbols: H2B, HTB9 ; Histone superfamily protein	IPR000558	Histone H2B;Cellular Component: nucleosome (GO:0000786), Molecular Function: DNA binding (GO:0003677), Cellular Component: nucleus (GO:0005634), Biological Process: nucleosome assembly (GO:0006334
AT3G45980.1	AT3G45980.1	AT3G45980.1	23	0	0	0	0	0	0	0	7	2	4	0	0	0	Symbols: H2B, HTB9 ; Histone superfamily protein	IPR000558	Histone H2B;Cellular Component: nucleosome (GO:0000786), Molecular Function: DNA binding (GO:0003677), Cellular Component: nucleus (GO:0005634), Biological Process: nucleosome assembly (GO:0006334
AT1G73230.1	AT1G73230.1	AT1G73230.1	114	0	0	0	2	2	0	0	1	2	1	0	0	0	Symbols:|Nascent polypeptide-associated complex NAC	NULL	NULL
AT2G01250.2	AT2G01250.2;AT2G01250.1;AT2G44120.2;AT2G44120.1	AT2G01250.2	46	0	0	0	0	0	0	0	1	0	0	0	0	0	Symbols:|Ribosomal protein L30/L7 family protein	IPR012988	Ribosomal protein L30, N-termina
AT1G06760.1	AT1G06760.1	AT1G06760.1	161	0	0	0	0	0	0	0	3	2	0	0	0	0	Symbols:|winged-helix DNA-binding transcription factor family protein	NULL	NULL
AT1G06760.1	AT1G06760.1	AT1G06760.1	159	0	0	0	0	0	0	0	1	0	0	0	0	0	Symbols:|winged-helix DNA-binding transcription factor family protein	NULL	NULL
AT5G55190.1	AT5G55190.1;AT5G20020.1;AT5G20010.1	AT5G55190.1	155	0	0	0	4	5	0	1	1	0	0	2	0	3	Symbols: RAN3, ATRAN3 ; RAN GTPase 3	IPR005225	Small GTP-binding protein;Molecular Function: GTP binding (GO:0005525
AT5G05080.2	AT5G05080.2;AT5G05080.1;AT2G24700.1	AT5G05080.1;AT5G05080.2	246	0	0	0	0	0	0	0	1	0	0	0	0	0	Symbols: UBC22, ATUBC22 ; ubiquitin-conjugating enzyme 22	NULL	NULL
AT5G05080.2	AT5G05080.2;AT5G05080.1;AT2G24700.1	AT5G05080.1;AT5G05080.2	249	0	0	0	0	0	0	0	1	0	0	0	0	0	Symbols: UBC22, ATUBC22 ; ubiquitin-conjugating enzyme 22	NULL	NULL
AT3G62880.1	AT3G62880.1;AT3G62880.2	AT3G62880.1;AT3G62880.2	54	0	0	0	0	0	0	0	1	0	0	0	0	0	Symbols: ATOEP16-4 ; Mitochondrial import inner membrane translocase subunit Tim17/Tim22/Tim23 family protein	IPR003397	Mitochondrial inner membrane translocase complex, subunit Tim17/22;Cellular Component: mitochondrial inner membrane (GO:0005743), Molecular Function: protein transporter activity (GO:0008565), Biological Process: protein transport (GO:0015031
AT4G31480.2	AT4G31480.2;AT4G31480.1;AT4G31490.1	AT4G31480.1;AT4G31480.2	698	2	4	3	0	0	0	2	1	1	0	1	1	1	Symbols:|Coatomer, beta subunit	IPR016460	Coatomer, beta subuni
AT4G17330.1	AT4G17330.1	AT4G17330.1	1854	0	0	0	0	0	0	0	4	5	5	0	0	1	Symbols: ATG2484-1, G2484-1 ; G2484-1 protein	NULL	NULL
AT1G29470.2	AT1G29470.2;AT1G29470.1	AT1G29470.1;AT1G29470.2	123	0	0	0	0	0	0	0	1	0	0	0	0	0	Symbols:|S-adenosyl-L-methionine-dependent methyltransferases superfamily protein	NULL	NULL
AT5G43330.1	AT5G43330.1;AT1G04410.1	AT5G43330.1	105	1	4	6	12	15	8	9	3	2	0	10	7	13	Symbols:|Lactate/malate dehydrogenase family protein	IPR016040	NAD(P)-binding domain;Molecular Function: catalytic activity (GO:0003824), Molecular Function: binding (GO:0005488), Biological Process: metabolic process (GO:0008152
AT3G12290.1	AT3G12290.1	AT3G12290.1	60	1	0	1	1	5	0	0	5	1	0	1	0	0	Symbols:|Amino acid dehydrogenase family protein	IPR020630	Tetrahydrofolate dehydrogenase/cyclohydrolase, catalytic domain;Molecular Function: catalytic activity (GO:0003824), Biological Process: folic acid and derivative biosynthetic process (GO:0009396
AT1G42970.1	AT1G42970.1	AT1G42970.1	120	2	0	3	0	0	5	0	2	1	1	10	5	5	Symbols: GAPB ; glyceraldehyde-3-phosphate dehydrogenase B subunit	IPR020828	Glyceraldehyde 3-phosphate dehydrogenase, NAD(P) binding domai
AT2G36720.1	AT2G36720.1	AT2G36720.1	525	0	0	0	0	0	0	0	1	6	0	0	0	0	Symbols:|Acyl-CoA N-acyltransferase with RING/FYVE/PHD-type zinc finger domain	NULL	NULL
AT5G04130.1	AT5G04130.1;AT3G10270.1	AT5G04130.1	558	0	0	0	0	0	0	0	2	4	1	0	0	0	Symbols: GYRB2 ; DNA GYRASE B2	IPR001241	DNA topoisomerase, type IIA, subunit B/N-terminal;Molecular Function: DNA binding (GO:0003677), Molecular Function: DNA topoisomerase (ATP-hydrolyzing) activity (GO:0003918), Molecular Function: ATP binding (GO:0005524), Cellular Component: chromosome (GO:0005694), Biological Process: DNA topological change (GO:0006265
AT5G24280.1	AT5G24280.1	AT5G24280.1	71	0	0	0	0	0	0	0	3	0	1	0	0	0	Symbols: GMI1 ; gamma-irradiation and mitomycin c induced 1	NULL	NULL
AT3G53020.1	AT3G53020.1;AT2G36620.1	AT3G53020.1	71	0	0	0	0	0	0	0	5	5	5	3	1	2	Symbols: STV1, RPL24B, RPL24 ; Ribosomal protein L24e family protein	IPR000988	Ribosomal protein L24e;Molecular Function: structural constituent of ribosome (GO:0003735), Cellular Component: intracellular (GO:0005622), Cellular Component: ribosome (GO:0005840), Biological Process: translation (GO:0006412
AT3G11200.1	AT3G11200.1;AT3G11200.2	AT3G11200.1	154	0	0	0	0	0	0	0	9	6	4	0	0	0	Symbols: AL2 ; alfin-like 2	NULL	NULL
AT1G04640.2	AT1G04640.2;AT1G04640.1	AT1G04640.1;AT1G04640.2	53	4	8	9	0	0	0	0	3	0	0	1	1	3	Symbols: LIP2 ; lipoyltransferase 2	IPR000544	Octanoyltransferase;Cellular Component: cytoplasm (GO:0005737), Biological Process: lipoate biosynthetic process (GO:0009107), Molecular Function: octanoyltransferase activity (GO:0016415
AT2G28290.2	AT2G28290.2;AT2G28290.1;AT2G28290.3	AT2G28290.2	1657	0	0	0	2	1	3	3	2	2	0	0	0	0	Symbols: SYD, CHR3 ; P-loop containing nucleoside triphosphate hydrolases superfamily protein	NULL	NULL
AT4G09800.1	AT4G09800.1;AT1G22780.1;AT1G34030.1	AT1G22780.1;AT1G34030.1;AT4G09800.1	54	0	0	0	0	2	0	0	5	3	3	0	1	3	Symbols: RPS18C ; S18 ribosomal protein	IPR001892	Ribosomal protein S13;Molecular Function: RNA binding (GO:0003723), Molecular Function: structural constituent of ribosome (GO:0003735), Cellular Component: intracellular (GO:0005622), Cellular Component: ribosome (GO:0005840), Biological Process: translation (GO:0006412
AT1G07820.1	AT1G07820.1;AT3G45930.1;AT3G53730.1;AT1G07820.2;AT3G46320.1;AT5G59970.1;AT2G28740.1;AT1G07660.1;AT5G59690.1	AT1G07660.1;AT1G07820.1;AT1G07820.2;AT2G28740.1;AT3G45930.1;AT3G53730.1;AT3G46320.1;AT5G59690.1;AT5G59970.1	21	5	5	2	13	20	17	13	9	8	7	20	15	17	Symbols:|Histone superfamily protein	IPR001951	Histone H4;Cellular Component: nucleosome (GO:0000786), Molecular Function: DNA binding (GO:0003677), Cellular Component: nucleus (GO:0005634), Biological Process: nucleosome assembly (GO:0006334
AT1G55970.1	AT1G55970.1;AT3G12980.1	AT1G55970.1	1117	0	0	0	0	0	0	0	1	0	0	0	0	0	Symbols: HAC04, HAG04, HAC4, HAG4, HAC6 ; histone acetyltransferase of the CBP family 4	IPR013178	Histone H3-K56 acetyltransferase, RTT10
AT1G55970.1	AT1G55970.1;AT3G12980.1	AT1G55970.1	1121	0	0	0	0	0	0	0	1	0	0	0	0	0	Symbols: HAC04, HAG04, HAC4, HAG4, HAC6 ; histone acetyltransferase of the CBP family 4	IPR013178	Histone H3-K56 acetyltransferase, RTT10
AT5G06810.1	AT5G06810.1	AT5G06810.1	624	0	0	0	0	0	0	0	1	0	0	0	0	0	Symbols:|Mitochondrial transcription termination factor family protein	NULL	NULL
AT5G06810.1	AT5G06810.1	AT5G06810.1	661	0	0	0	0	0	0	0	1	0	0	0	0	0	Symbols:|Mitochondrial transcription termination factor family protein	NULL	NULL
AT1G37020.1	AT1G37020.1	AT1G37020.1	277	0	0	0	0	0	0	0	1	0	0	0	0	0	Symbols:|Cysteine proteinases superfamily protein	NULL	NULL
AT1G37020.1	AT1G37020.1	AT1G37020.1	283	0	0	0	0	0	0	0	1	0	0	0	0	0	Symbols:|Cysteine proteinases superfamily protein	NULL	NULL
AT1G79000.2	AT1G79000.2;AT1G79000.1	AT1G79000.2	1355	0	0	0	0	0	0	0	2	2	3	2	0	2	Symbols: HAC1 ; histone acetyltransferase of the CBP family 1	IPR013178	Histone H3-K56 acetyltransferase, RTT10
AT1G79000.2	AT1G79000.2;AT1G79000.1	AT1G79000.2	1359	0	0	0	0	0	0	0	2	2	3	2	0	2	Symbols: HAC1 ; histone acetyltransferase of the CBP family 1	IPR013178	Histone H3-K56 acetyltransferase, RTT10
AT1G19890.1	AT1G19890.1	AT1G19890.1	10	0	0	0	0	0	0	0	5	2	3	0	0	0	Symbols: ATMGH3, MGH3 ; male-gamete-specific histone H3	IPR009072	Histone-fold;Molecular Function: DNA binding (GO:0003677
AT1G19890.1	AT1G19890.1	AT1G19890.1	15	0	0	0	0	0	0	0	5	2	3	0	0	0	Symbols: ATMGH3, MGH3 ; male-gamete-specific histone H3	IPR009072	Histone-fold;Molecular Function: DNA binding (GO:0003677
AT4G40040.1	AT4G40040.1;AT5G10980.1;AT4G40030.2;AT4G40030.1;AT4G40040.2;AT5G10390.1;AT5G10400.1;AT4G40030.3;AT1G09200.1;AT3G27360.1;AT5G65360.1	AT4G40030.1;AT4G40040.1;AT4G40040.2;AT4G40030.3;AT5G10980.1	10	2	4	4	8	14	4	5	14	5	9	5	4	5	Symbols:|Histone superfamily protein	IPR000164	Histone H3;Cellular Component: nucleosome (GO:0000786), Molecular Function: DNA binding (GO:0003677), Biological Process: nucleosome assembly (GO:0006334
AT2G34460.1	AT2G34460.1	AT2G34460.1	199	0	0	0	0	0	0	0	1	0	0	0	0	0	Symbols:|NAD(P)-binding Rossmann-fold superfamily protein	IPR008030	NmrA-lik
AT4G40040.1	AT4G40040.1;AT5G10980.1;AT4G40030.2;AT4G40030.1;AT4G40040.2;AT1G75600.1;AT1G13370.1;AT4G40030.3	AT4G40030.1;AT4G40040.1;AT4G40040.2;AT4G40030.3;AT5G10980.1	28	6	3	7	19	18	9	4	21	15	11	22	17	19	Symbols:|Histone superfamily protein	IPR000164	Histone H3;Cellular Component: nucleosome (GO:0000786), Molecular Function: DNA binding (GO:0003677), Biological Process: nucleosome assembly (GO:0006334
AT5G10390.1	AT5G10390.1;AT5G10400.1;AT1G09200.1;AT3G27360.1;AT5G65360.1	AT1G09200.1;AT3G27360.1;AT5G10390.1;AT5G10400.1;AT5G65360.1	28	0	0	0	8	8	0	0	8	6	6	0	2	3	Symbols:|Histone superfamily protein	IPR000164	Histone H3;Cellular Component: nucleosome (GO:0000786), Molecular Function: DNA binding (GO:0003677), Biological Process: nucleosome assembly (GO:0006334
AT5G10390.1	AT5G10390.1;AT5G10400.1;AT1G09200.1;AT3G27360.1;AT5G65360.1	AT1G09200.1;AT3G27360.1;AT5G10390.1;AT5G10400.1;AT5G65360.1	38	0	0	0	1	0	0	0	3	1	1	0	1	1	Symbols:|Histone superfamily protein	IPR000164	Histone H3;Cellular Component: nucleosome (GO:0000786), Molecular Function: DNA binding (GO:0003677), Biological Process: nucleosome assembly (GO:0006334
AT5G10390.1	AT5G10390.1;AT5G10400.1;AT1G09200.1;AT3G27360.1;AT5G65360.1	AT1G09200.1;AT3G27360.1;AT5G10390.1;AT5G10400.1;AT5G65360.1	37	0	0	0	6	6	0	0	5	5	4	0	0	2	Symbols:|Histone superfamily protein	IPR000164	Histone H3;Cellular Component: nucleosome (GO:0000786), Molecular Function: DNA binding (GO:0003677), Biological Process: nucleosome assembly (GO:0006334
AT5G17490.1	AT5G17490.1	AT5G17490.1	2	0	0	0	0	0	0	0	1	0	0	0	0	0	Symbols: RGL3 ; RGA-like protein 3	NULL	NULL
AT4G40040.1	AT4G40040.1;AT5G10980.1;AT4G40030.2;AT4G40030.1;AT4G40040.2;AT5G10390.1;AT5G10400.1;AT4G40030.3;AT1G09200.1;AT3G27360.1;AT5G65360.1	AT4G40030.1;AT4G40040.1;AT4G40040.2;AT4G40030.3;AT5G10980.1	19	6	5	4	16	22	11	11	17	11	11	21	17	16	Symbols:|Histone superfamily protein	IPR000164	Histone H3;Cellular Component: nucleosome (GO:0000786), Molecular Function: DNA binding (GO:0003677), Biological Process: nucleosome assembly (GO:0006334
AT1G55325.1	AT1G55325.1;AT1G55325.2	AT1G55325.1	1676	0	1	0	2	1	0	0	2	1	0	3	0	2	Symbols: GCT ; RNA polymerase II transcription mediators	NULL	NULL
AT5G24030.1	AT5G24030.1	AT5G24030.1	87	0	0	0	0	0	0	0	1	0	0	0	0	0	Symbols: SLAH3 ; SLAC1 homologue 3	NULL	NULL
AT5G22880.1	AT5G22880.1	AT5G22880.1	7	0	0	0	0	0	0	0	3	4	2	0	2	3	Symbols: H2B, HTB2 ; histone B2	IPR000558	Histone H2B;Cellular Component: nucleosome (GO:0000786), Molecular Function: DNA binding (GO:0003677), Cellular Component: nucleus (GO:0005634), Biological Process: nucleosome assembly (GO:0006334
AT2G28720.1	AT2G28720.1	AT2G28720.1	13	0	1	1	0	2	0	0	2	2	2	1	1	1	Symbols:|Histone superfamily protein	IPR000558	Histone H2B;Cellular Component: nucleosome (GO:0000786), Molecular Function: DNA binding (GO:0003677), Cellular Component: nucleus (GO:0005634), Biological Process: nucleosome assembly (GO:0006334
AT4G29060.2	AT4G29060.2;AT4G29060.1	AT4G29060.2	347	1	0	2	0	0	0	0	1	0	0	1	0	0	Symbols: emb2726 ; elongation factor Ts family protein	NULL	NULL
AT2G36720.1	AT2G36720.1	AT2G36720.1	488	0	0	0	2	4	0	0	4	4	5	3	1	4	Symbols:|Acyl-CoA N-acyltransferase with RING/FYVE/PHD-type zinc finger domain	NULL	NULL
AT2G37520.1	AT2G37520.1	AT2G37520.1	350	0	0	0	0	2	0	1	3	4	0	0	0	0	Symbols:|Acyl-CoA N-acyltransferase with RING/FYVE/PHD-type zinc finger domain	NULL	NULL
AT3G12980.1	AT3G12980.1	AT3G12980.1	1330	3	1	0	2	11	7	8	2	3	1	0	0	0	Symbols: HAC5, ATHPCAT4 ; histone acetyltransferase of the CBP family 5	IPR013178	Histone H3-K56 acetyltransferase, RTT10
AT1G22150.1	AT1G22150.1	AT1G22150.1	282	0	0	0	0	0	0	0	1	0	0	0	0	0	Symbols: SULTR1;3 ; sulfate transporter 1;3	IPR011547	Sulphate transporter;Molecular Function: transporter activity (GO:0005215), Biological Process: transport (GO:0006810), Cellular Component: integral to membrane (GO:0016021), Biological Process: transmembrane transport (GO:0055085
AT1G22150.1	AT1G22150.1	AT1G22150.1	310	0	0	0	0	0	0	0	1	0	0	0	0	0	Symbols: SULTR1;3 ; sulfate transporter 1;3	IPR011547	Sulphate transporter;Molecular Function: transporter activity (GO:0005215), Biological Process: transport (GO:0006810), Cellular Component: integral to membrane (GO:0016021), Biological Process: transmembrane transport (GO:0055085
AT1G22150.1	AT1G22150.1	AT1G22150.1	316	0	0	0	0	0	0	0	1	0	0	0	0	0	Symbols: SULTR1;3 ; sulfate transporter 1;3	IPR011547	Sulphate transporter;Molecular Function: transporter activity (GO:0005215), Biological Process: transport (GO:0006810), Cellular Component: integral to membrane (GO:0016021), Biological Process: transmembrane transport (GO:0055085
AT5G46420.1	AT5G46420.1	AT5G46420.1	298	0	0	1	0	0	0	0	1	1	0	0	0	0	Symbols:|16S rRNA processing protein RimM family	NULL	NULL
AT2G42150.1	AT2G42150.1	AT2G42150.1	143	0	0	0	0	0	0	0	1	0	0	0	0	0	Symbols:|DNA-binding bromodomain-containing protein	NULL	NULL
AT3G49010.2	AT3G49010.2;AT3G49010.1;AT5G23900.1;AT3G49010.5;AT3G49010.4;AT3G49010.3	AT3G49010.1;AT3G49010.2;AT3G49010.3	14	0	0	0	3	3	0	1	2	0	0	5	2	2	Symbols: ATBBC1, BBC1, RSU2 ; breast basic conserved 1	IPR001380	Ribosomal protein L13e;Molecular Function: structural constituent of ribosome (GO:0003735), Cellular Component: intracellular (GO:0005622), Cellular Component: ribosome (GO:0005840), Biological Process: translation (GO:0006412
AT2G30860.1	AT2G30860.1	AT2G30860.1	189	0	0	0	9	8	0	0	7	5	0	2	2	4	Symbols: ATGSTF9, GLUTTR, ATGSTF7, GSTF9 ; glutathione S-transferase PHI 9	IPR010987	Glutathione S-transferase, C-terminal-lik
AT4G34870.1	AT4G34870.1	AT4G34870.1	98	0	1	0	4	5	0	0	1	0	0	0	0	0	Symbols: ROC5, ATCYP1 ; rotamase cyclophilin 5	IPR002130	Peptidyl-prolyl cis-trans isomerase, cyclophilin-type;Molecular Function: peptidyl-prolyl cis-trans isomerase activity (GO:0003755), Biological Process: protein folding (GO:0006457
AT3G14890.2	AT3G14890.2;AT3G14890.1	AT3G14890.2	148	0	0	0	0	2	0	0	2	1	2	0	0	0	Symbols:|phosphoesterase	NULL	NULL
AT3G13470.1	AT3G13470.1;AT1G55490.1;AT1G55490.2	AT3G13470.1	222	0	0	0	0	0	0	0	1	1	0	0	0	0	Symbols:|TCP-1/cpn60 chaperonin family protein	IPR001844	Chaperonin Cpn6
AT3G13470.1	AT3G13470.1;AT1G55490.1;AT1G55490.2	AT3G13470.1	231	0	0	1	0	0	0	0	1	1	0	0	0	0	Symbols:|TCP-1/cpn60 chaperonin family protein	IPR001844	Chaperonin Cpn6
AT3G07740.2	AT3G07740.2;AT3G07740.1;AT3G07740.4;AT3G07740.3	AT3G07740.2	167	0	0	3	1	0	5	2	6	1	4	6	2	5	Symbols: ADA2A, ATADA2A, HAC10, HXA02, HXA2 ; homolog of yeast ADA2 2A	IPR016827	Transcriptional adaptor
AT3G07740.2	AT3G07740.2;AT3G07740.1;AT3G07740.4;AT3G07740.3	AT3G07740.2	176	6	3	14	2	7	8	4	7	4	6	8	2	5	Symbols: ADA2A, ATADA2A, HAC10, HXA02, HXA2 ; homolog of yeast ADA2 2A	IPR016827	Transcriptional adaptor
AT4G31480.2	AT4G31480.2;AT4G31480.1;AT4G31490.1	AT4G31480.1;AT4G31480.2	682	2	0	1	0	0	0	0	1	0	1	0	0	0	Symbols:|Coatomer, beta subunit	IPR016460	Coatomer, beta subuni
AT1G49950.3	AT1G49950.3;AT1G49950.2;AT1G49950.1	AT1G49950.3;AT1G49950.2;AT1G49950.1	195	0	1	1	4	3	2	4	4	2	2	1	0	0	Symbols: TRB1, ATTRB1 ; telomere repeat binding factor 1	IPR011991	Winged helix-turn-helix transcription repressor DNA-bindin
AT1G16710.2	AT1G16710.2;AT1G16710.1	AT1G16710.2	1330	0	0	0	0	0	0	0	6	5	4	0	0	0	Symbols: HAC12 ; histone acetyltransferase of the CBP family 12	IPR013178	Histone H3-K56 acetyltransferase, RTT10
AT1G16710.2	AT1G16710.2;AT1G16710.1	AT1G16710.2	1334	0	0	0	0	0	0	0	6	4	4	0	0	0	Symbols: HAC12 ; histone acetyltransferase of the CBP family 12	IPR013178	Histone H3-K56 acetyltransferase, RTT10
AT1G16710.2	AT1G16710.2;AT1G16710.1	AT1G16710.2	1339	0	0	0	0	0	0	0	6	5	4	0	0	0	Symbols: HAC12 ; histone acetyltransferase of the CBP family 12	IPR013178	Histone H3-K56 acetyltransferase, RTT10
AT1G16710.2	AT1G16710.2;AT1G16710.1	AT1G16710.2	1335	0	0	0	0	0	0	0	3	2	2	0	0	0	Symbols: HAC12 ; histone acetyltransferase of the CBP family 12	IPR013178	Histone H3-K56 acetyltransferase, RTT10
AT1G79310.1	AT1G79310.1	AT1G79310.1	342	0	0	0	0	0	0	0	1	0	0	0	0	0	Symbols: AtMC7, MC7 ; metacaspase 7	IPR011600	Peptidase C14, caspase catalytic;Molecular Function: cysteine-type endopeptidase activity (GO:0004197), Biological Process: proteolysis (GO:0006508
AT4G16420.3	AT4G16420.3;AT4G16420.2;AT4G16420.1	AT4G16420.3	168	0	1	0	0	0	0	0	1	3	0	0	0	0	Symbols: ADA2B, PRZ1 ; homolog of yeast ADA2 2B	IPR016827	Transcriptional adaptor
AT4G16420.3	AT4G16420.3;AT4G16420.2;AT4G16420.1	AT4G16420.3	175	1	2	1	0	4	0	0	6	8	5	5	2	4	Symbols: ADA2B, PRZ1 ; homolog of yeast ADA2 2B	IPR016827	Transcriptional adaptor
AT1G16710.2	AT1G16710.2;AT1G16710.1	AT1G16710.2	1534	0	0	0	0	0	0	0	1	2	1	0	0	0	Symbols: HAC12 ; histone acetyltransferase of the CBP family 12	IPR000433	Zinc finger, ZZ-type;Molecular Function: zinc ion binding (GO:0008270
AT1G16710.2	AT1G16710.2;AT1G16710.1	AT1G16710.2	1543	1	0	0	1	1	0	0	2	4	4	2	1	3	Symbols: HAC12 ; histone acetyltransferase of the CBP family 12	IPR000433	Zinc finger, ZZ-type;Molecular Function: zinc ion binding (GO:0008270
AT5G42710.2	AT5G42710.2;AT5G42710.1	AT5G42710.2	384	0	0	0	0	0	0	0	1	0	0	0	0	0	Symbols:|unknown protein; INVOLVED IN: biological_process unknown.	NULL	NULL
AT4G34550.1	AT4G34550.1	AT4G34550.1	240	0	0	0	0	0	0	0	1	0	0	0	0	0	Symbols:|BEST Arabidopsis thaliana protein match is: F-box family protein (TAIR:AT2G16365.3); Has 37 Blast hits to 37 proteins in 8 species: Archae - 0; Bacteria - 0; Metazoa - 0; Fungi - 0; Plants - 37; Viruses - 0; Other Eukaryotes - 0 (source: NCBI BLink).	NULL	NULL
AT5G02570.1	AT5G02570.1;AT3G46030.1;AT5G59910.1;AT2G28720.1;AT3G53650.1;AT5G22880.1;AT2G37470.1;AT3G45980.1;AT1G07790.1	AT5G02570.1	51	0	0	0	0	0	0	0	1	1	1	2	1	0	Symbols:|Histone superfamily protein	IPR000558	Histone H2B;Cellular Component: nucleosome (GO:0000786), Molecular Function: DNA binding (GO:0003677), Cellular Component: nucleus (GO:0005634), Biological Process: nucleosome assembly (GO:0006334
AT5G15520.1	AT5G15520.1;AT3G02080.1;AT5G61170.1	AT5G15520.1	84	0	0	0	0	0	0	0	1	0	0	0	0	0	Symbols:|Ribosomal protein S19e family protein	IPR001266	Ribosomal protein S19e;Molecular Function: structural constituent of ribosome (GO:0003735), Cellular Component: intracellular (GO:0005622), Cellular Component: ribosome (GO:0005840), Biological Process: translation (GO:0006412
AT1G26910.1	AT1G26910.1;AT1G14320.1;AT1G14320.2;AT1G66580.1	AT1G26910.1	39	1	0	0	0	0	3	4	5	5	4	1	0	0	Symbols: RPL10B ; Ribosomal protein L16p/L10e family protein	IPR016180	Ribosomal protein L10e/L16;Molecular Function: structural constituent of ribosome (GO:0003735), Cellular Component: ribosome (GO:0005840), Biological Process: translation (GO:0006412
AT5G54770.1	AT5G54770.1	AT5G54770.1	243	0	2	0	0	0	0	0	1	0	0	0	1	0	Symbols: THI1, TZ, THI4 ; thiazole biosynthetic enzyme, chloroplast (ARA6) (THI1) (THI4)	IPR002922	Thiamine biosynthesis Thi4 protein;Biological Process: thiamin biosynthetic process (GO:0009228
AT3G25860.1	AT3G25860.1	AT3G25860.1	77	3	0	3	0	3	0	0	1	4	1	5	3	4	Symbols: LTA2, PLE2 ; 2-oxoacid dehydrogenases acyltransferase family protein	IPR000089	Biotin/lipoyl attachmen
AT3G62030.3	AT3G62030.3;AT3G62030.2;AT3G62030.1	AT3G62030.3	121	2	1	1	0	0	4	2	3	3	3	6	1	6	Symbols: ROC4 ; rotamase CYP 4	IPR002130	Peptidyl-prolyl cis-trans isomerase, cyclophilin-type;Molecular Function: peptidyl-prolyl cis-trans isomerase activity (GO:0003755), Biological Process: protein folding (GO:0006457
AT1G20340.1	AT1G20340.1	AT1G20340.1	98	4	1	6	1	0	1	1	4	3	3	1	2	1	Symbols: DRT112, PETE2 ; Cupredoxin superfamily protein	IPR002387	Plastocyanin;Molecular Function: copper ion binding (GO:0005507), Molecular Function: electron carrier activity (GO:0009055
AT1G76100.1	AT1G76100.1	AT1G76100.1	102	1	0	5	0	0	2	5	3	1	1	1	1	1	Symbols: PETE1 ; plastocyanin 1	IPR002387	Plastocyanin;Molecular Function: copper ion binding (GO:0005507), Molecular Function: electron carrier activity (GO:0009055
AT1G65450.3	AT1G65450.3;AT1G65450.1	AT1G65450.3	191	0	0	0	0	0	0	0	3	0	0	0	0	0	Symbols:|HXXXD-type acyl-transferase family protein	IPR003480	Transferase;Molecular Function: transferase activity, transferring acyl groups other than amino-acyl groups (GO:0016747
AT1G16710.2	AT1G16710.2;AT1G16710.1	AT1G16710.2	329	1	1	0	4	4	2	2	4	2	5	4	3	2	Symbols: HAC12 ; histone acetyltransferase of the CBP family 12	NULL	NULL
AT1G16710.2	AT1G16710.2;AT1G16710.1	AT1G16710.2	328	0	1	0	0	1	0	0	1	1	0	1	0	3	Symbols: HAC12 ; histone acetyltransferase of the CBP family 12	NULL	NULL
AT1G34430.1	AT1G34430.1	AT1G34430.1	191	2	2	1	6	5	4	2	5	1	2	4	2	3	Symbols: EMB3003 ; 2-oxoacid dehydrogenases acyltransferase family protein	IPR004167	E3 binding;Molecular Function: protein binding (GO:0005515), Biological Process: metabolic process (GO:0008152), Molecular Function: acyltransferase activity (GO:0008415
AT1G78900.2	AT1G78900.2;AT1G78900.1	AT1G78900.1;AT1G78900.2	575	0	1	0	0	1	0	0	2	0	1	3	2	2	Symbols: VHA-A ; vacuolar ATP synthase subunit A	IPR000793	ATPase, F1/V1/A1 complex, alpha/beta subunit, C-terminal;Biological Process: ATP synthesis coupled proton transport (GO:0015986), Molecular Function: hydrolase activity, acting on acid anhydrides, catalyzing transmembrane movement of substances (GO:0016820), Cellular Component: proton-transporting two-sector ATPase complex, catalytic domain (GO:0033178
AT3G26450.1	AT3G26450.1;AT3G26460.1;AT2G01530.1;AT4G23670.1	AT3G26450.1	123	0	0	1	4	3	0	0	3	3	2	0	0	0	Symbols:|Polyketide cyclase/dehydrase and lipid transport superfamily protein	IPR000916	Bet v I allergen;Biological Process: defense response (GO:0006952), Biological Process: response to biotic stimulus (GO:0009607
AT1G14940.1	AT1G14940.1;AT4G23680.1;AT1G14940.2	AT1G14940.1	122	0	0	0	0	0	3	4	2	0	0	0	0	0	Symbols:|Polyketide cyclase/dehydrase and lipid transport superfamily protein	IPR000916	Bet v I allergen;Biological Process: defense response (GO:0006952), Biological Process: response to biotic stimulus (GO:0009607
AT3G10040.1	AT3G10040.1	AT3G10040.1	323	0	0	0	0	1	0	0	2	0	1	0	0	0	Symbols:|sequence-specific DNA binding transcription factors	NULL	NULL
ATCG00540.1	ATCG00540.1	ATCG00540.1	129	0	0	0	0	0	0	0	1	0	0	1	2	0	Symbols: PETA ; photosynthetic electron transfer A	IPR002325	Cytochrome f;Molecular Function: iron ion binding (GO:0005506), Molecular Function: electron carrier activity (GO:0009055), Biological Process: photosynthesis (GO:0015979), Molecular Function: heme binding (GO:0020037), Cellular Component: integral to thylakoid membrane (GO:0031361
AT2G43860.1	AT2G43860.1	AT2G43860.1	176	0	0	0	0	0	0	0	1	0	0	0	0	0	Symbols:|Pectin lyase-like superfamily protein	IPR012334	Pectin lyase fol
ATCG01110.1	ATCG01110.1	ATCG01110.1	370	0	0	0	0	0	0	0	1	0	0	1	1	0	Symbols: NDHH ; NAD(P)H dehydrogenase subunit H	IPR001135	NADH-quinone oxidoreductase, subunit D;Molecular Function: oxidoreductase activity, acting on NADH or NADPH (GO:0016651), Molecular Function: quinone binding (GO:0048038), Molecular Function: NAD or NADH binding (GO:0051287), Biological Process: oxidation reduction (GO:0055114
AT1G79280.3	AT1G79280.3;AT1G79280.1;AT1G79280.2	AT1G79280.3	704	3	2	4	12	13	5	1	11	11	13	12	8	10	Symbols: NUA ; nuclear pore anchor	NULL	NULL
AT1G10670.2	AT1G10670.2;AT1G09430.1;AT1G10670.1;AT1G60810.1;AT1G10670.4;AT1G10670.3	AT1G10670.1;AT1G10670.2;AT1G10670.4	12	0	0	0	0	2	0	0	4	2	3	0	0	1	Symbols: ACLA-1 ; ATP-citrate lyase A-1	IPR013650	ATP-grasp fold, succinyl-CoA synthetase-typ
AT5G22450.1	AT5G22450.1	AT5G22450.1	491	4	4	7	22	22	0	0	6	5	5	12	7	10	Symbols:|unknown protein; LOCATED IN: chloroplast; EXPRESSED IN: 22 plant structures; EXPRESSED DURING: 13 growth stages; BEST Arabidopsis thaliana protein match is: unknown protein (TAIR:AT2G19390.1); Has 30201 Blast hits to 17322 proteins in 780 species: Archae - 12; Bacteria - 1396; Metazoa - 17338; Fungi - 3422; Plants - 5037; Viruses - 0; Other Eukaryotes - 2996 (source: NCBI BLink).	NULL	NULL
AT5G22450.1	AT5G22450.1	AT5G22450.1	497	4	4	4	21	18	0	0	6	6	6	9	6	8	Symbols:|unknown protein; LOCATED IN: chloroplast; EXPRESSED IN: 22 plant structures; EXPRESSED DURING: 13 growth stages; BEST Arabidopsis thaliana protein match is: unknown protein (TAIR:AT2G19390.1); Has 30201 Blast hits to 17322 proteins in 780 species: Archae - 12; Bacteria - 1396; Metazoa - 17338; Fungi - 3422; Plants - 5037; Viruses - 0; Other Eukaryotes - 2996 (source: NCBI BLink).	NULL	NULL
AT5G22450.1	AT5G22450.1	AT5G22450.1	500	3	2	4	11	18	0	0	4	7	4	2	0	0	Symbols:|unknown protein; LOCATED IN: chloroplast; EXPRESSED IN: 22 plant structures; EXPRESSED DURING: 13 growth stages; BEST Arabidopsis thaliana protein match is: unknown protein (TAIR:AT2G19390.1); Has 30201 Blast hits to 17322 proteins in 780 species: Archae - 12; Bacteria - 1396; Metazoa - 17338; Fungi - 3422; Plants - 5037; Viruses - 0; Other Eukaryotes - 2996 (source: NCBI BLink).	NULL	NULL
AT2G46520.1	AT2G46520.1	AT2G46520.1	122	0	0	0	0	0	0	0	1	0	0	0	0	0	Symbols:|cellular apoptosis susceptibility protein, putative / importin-alpha re-exporter, putative	IPR016024	Armadillo-type fold;Molecular Function: binding (GO:0005488
AT5G15210.1	AT5G15210.1	AT5G15210.1	39	4	2	5	0	0	5	3	6	8	2	0	0	0	Symbols: ATHB30, ZFHD3, HB30, ZHD8 ; homeobox protein 30	NULL	NULL
AT5G19760.1	AT5G19760.1	AT5G19760.1	58	0	0	0	11	9	0	0	2	1	0	2	2	3	Symbols:|Mitochondrial substrate carrier family protein	IPR018108	Mitochondrial substrate/solute carrie
AT5G15210.1	AT5G15210.1	AT5G15210.1	31	0	0	0	0	0	0	0	1	1	0	0	0	0	Symbols: ATHB30, ZFHD3, HB30, ZHD8 ; homeobox protein 30	NULL	NULL
AT2G24530.1	AT2G24530.1	AT2G24530.1	204	4	1	3	1	2	0	0	6	0	2	1	0	0	Symbols:|unknown protein; BEST Arabidopsis thaliana protein match is: unknown protein (TAIR:AT4G31440.1); Has 30201 Blast hits to 17322 proteins in 780 species: Archae - 12; Bacteria - 1396; Metazoa - 17338; Fungi - 3422; Plants - 5037; Viruses - 0; Other Eukaryotes - 2996 (source: NCBI BLink).	NULL	NULL
AT2G24530.1	AT2G24530.1	AT2G24530.1	206	4	0	3	0	0	0	0	3	0	1	1	0	0	Symbols:|unknown protein; BEST Arabidopsis thaliana protein match is: unknown protein (TAIR:AT4G31440.1); Has 30201 Blast hits to 17322 proteins in 780 species: Archae - 12; Bacteria - 1396; Metazoa - 17338; Fungi - 3422; Plants - 5037; Viruses - 0; Other Eukaryotes - 2996 (source: NCBI BLink).	NULL	NULL
AT5G62000.3	AT5G62000.3;AT5G62000.4;AT5G62000.1;AT5G62000.2	AT5G62000.1;AT5G62000.2;AT5G62000.3	541	0	0	0	0	1	0	0	2	1	1	0	0	0	Symbols: ARF2, ARF1-BP, HSS, ORE14 ; auxin response factor 2	NULL	NULL
AT1G26550.1	AT1G26550.1	AT1G26550.1	62	0	0	0	0	0	0	0	3	0	0	0	0	0	Symbols:|FKBP-like peptidyl-prolyl cis-trans isomerase family protein	IPR000297	Peptidyl-prolyl cis-trans isomerase, PpiC-type;Molecular Function: isomerase activity (GO:0016853
AT1G27400.1	AT1G27400.1;AT1G67430.1	AT1G27400.1	169	0	0	0	0	0	0	0	1	1	0	0	0	0	Symbols:|Ribosomal protein L22p/L17e family protein	IPR005721	Ribosomal protein L22/L17, eukaryotic/archaeal;Molecular Function: structural constituent of ribosome (GO:0003735), Biological Process: translation (GO:0006412), Cellular Component: large ribosomal subunit (GO:0015934
AT4G20360.1	AT4G20360.1	AT4G20360.1	426	2	5	8	0	0	0	0	1	0	0	0	0	0	Symbols: ATRAB8D, ATRABE1B, RABE1b ; RAB GTPase homolog E1B	IPR009001	Translation elongation factor EF1A/initiation factor IF2gamma, C-termina
AT4G13930.1	AT4G13930.1	AT4G13930.1	146	2	3	2	2	2	0	0	1	1	2	5	3	1	Symbols: SHM4 ; serine hydroxymethyltransferase 4	IPR001085	Serine hydroxymethyltransferase;Molecular Function: glycine hydroxymethyltransferase activity (GO:0004372), Biological Process: glycine metabolic process (GO:0006544), Biological Process: L-serine metabolic process (GO:0006563
AT4G32520.2	AT4G32520.2;AT4G32520.1	AT4G32520.1;AT4G32520.2	214	0	0	0	3	1	0	0	5	2	2	7	4	4	Symbols: SHM3 ; serine hydroxymethyltransferase 3	IPR015424	Pyridoxal phosphate-dependent transferase, major domai
AT1G56070.1	AT1G56070.1	AT1G56070.1	16	0	1	2	3	2	1	0	3	2	3	7	6	5	Symbols: LOS1 ; Ribosomal protein S5/Elongation factor G/III/V family protein	NULL	NULL
AT1G22300.2	AT1G22300.2;AT1G22300.3;AT1G22300.1	AT1G22300.2	81	0	0	2	0	0	0	0	1	0	0	3	4	3	Symbols: GRF10, GF14 EPSILON ; general regulatory factor 10	IPR000308	14-3-3 protein;Molecular Function: protein domain specific binding (GO:0019904
AT2G05220.2	AT2G05220.2;AT5G04800.2;AT2G05220.1;AT5G04800.1;AT3G10610.1;AT2G04390.1;AT5G04800.4;AT5G04800.3	AT2G05220.1;AT2G05220.2	44	2	1	1	3	5	3	2	6	9	2	5	3	4	Symbols:|Ribosomal S17 family protein	IPR001210	Ribosomal protein S17e;Molecular Function: structural constituent of ribosome (GO:0003735), Cellular Component: intracellular (GO:0005622), Cellular Component: ribosome (GO:0005840), Biological Process: translation (GO:0006412
AT3G12915.1	AT3G12915.1;AT1G56070.1;AT3G12915.2	AT3G12915.1	610	0	0	1	0	1	4	0	1	0	0	2	1	1	Symbols:|Ribosomal protein S5/Elongation factor G/III/V family protein	IPR020568	Ribosomal protein S5 domain 2-type fol
AT3G12915.1	AT3G12915.1;AT1G56070.1;AT3G12915.2	AT3G12915.1	609	0	0	2	1	0	0	0	1	0	0	2	1	0	Symbols:|Ribosomal protein S5/Elongation factor G/III/V family protein	IPR020568	Ribosomal protein S5 domain 2-type fol
AT3G12915.1	AT3G12915.1;AT1G56070.1;AT3G12915.2	AT3G12915.1	605	0	0	3	0	0	0	1	1	0	0	0	0	0	Symbols:|Ribosomal protein S5/Elongation factor G/III/V family protein	IPR020568	Ribosomal protein S5 domain 2-type fol
AT5G36740.1	AT5G36740.1;AT5G36670.1	AT5G36740.1	512	0	0	0	2	2	0	0	4	1	1	0	0	0	Symbols:|Acyl-CoA N-acyltransferase with RING/FYVE/PHD-type zinc finger protein	NULL	NULL
AT1G54410.1	AT1G54410.1	AT1G54410.1	59	0	0	0	1	8	0	0	5	0	0	0	0	0	Symbols:|dehydrin family protein	NULL	NULL
AT1G79040.1	AT1G79040.1	AT1G79040.1	48	1	0	1	0	0	0	0	1	0	1	0	2	2	Symbols: PSBR ; photosystem II subunit R	IPR006814	Photosystem II protein PsbR;Cellular Component: oxygen evolving complex (GO:0009654), Biological Process: photosynthesis (GO:0015979), Cellular Component: thylakoid membrane (GO:0042651
ATCG01120.1	ATCG01120.1	ATCG01120.1	3	0	0	0	0	0	0	0	2	0	0	0	0	0	Symbols: RPS15 ; chloroplast ribosomal protein S15	IPR009068	S15/NS1, RNA-bindin
AT1G35160.1	AT1G35160.1;AT3G02520.1;AT1G35160.2;AT4G09000.1;AT4G09000.2;AT1G78300.1	AT1G35160.1	78	0	1	1	0	0	0	0	1	1	1	5	3	2	Symbols: GRF4, 14-3-3PHI, GF14 PHI ; GF14 protein phi chain	IPR000308	14-3-3 protein;Molecular Function: protein domain specific binding (GO:0019904
AT1G78300.1	AT1G78300.1	AT1G78300.1	72	0	1	1	0	0	0	0	1	1	1	6	4	3	Symbols: GRF2, 14-3-3OMEGA, GF14 OMEGA ; general regulatory factor 2	IPR000308	14-3-3 protein;Molecular Function: protein domain specific binding (GO:0019904
AT5G02870.1	AT5G02870.1;AT5G02870.2	AT5G02870.1	317	1	1	1	3	4	4	4	4	4	4	4	2	3	Symbols:|Ribosomal protein L4/L1 family	NULL	NULL
AT3G12580.1	AT3G12580.1;AT3G09440.2;AT5G42020.2;AT5G42020.1;AT5G02500.2;AT1G56410.1;AT5G02500.1;AT3G09440.1;AT1G16030.1;AT5G02490.1;AT5G28540.1	AT3G12580.1	192	1	1	1	5	2	4	3	2	6	3	9	4	4	Symbols: HSP70, ATHSP70 ; heat shock protein 70	IPR001023	Heat shock protein Hsp70;Molecular Function: ATP binding (GO:0005524
AT3G13670.1	AT3G13670.1	AT3G13670.1	440	2	1	2	1	0	0	0	3	3	3	0	1	0	Symbols:|Protein kinase family protein	NULL	NULL
AT1G19570.2	AT1G19570.2	AT1G19570.2	47	0	0	0	0	0	0	0	1	0	0	0	0	0	Symbols: DHAR1, ATDHAR1, DHAR5 ; dehydroascorbate reductase	IPR012336	Thioredoxin-like fol
AT1G19570.2	AT1G19570.2	AT1G19570.2	63	0	0	0	0	0	0	0	1	0	0	0	0	0	Symbols: DHAR1, ATDHAR1, DHAR5 ; dehydroascorbate reductase	IPR012336	Thioredoxin-like fol
AT3G25980.2	AT3G25980.2;AT3G25980.1	AT3G25980.2	197	0	0	0	0	0	0	0	1	0	0	0	0	0	Symbols: MAD2 ; DNA-binding HORMA family protein	IPR003511	DNA-binding HORMA;Biological Process: mitosis (GO:0007067
AT5G11170.2	AT5G11170.2;AT5G11170.1;AT5G11200.3;AT5G11200.1;AT5G11200.2	AT5G11170.2	80	0	0	1	7	7	0	1	8	9	4	6	4	8	Symbols:|DEAD/DEAH box RNA helicase family protein	IPR011545	DNA/RNA helicase, DEAD/DEAH box type, N-terminal;Molecular Function: nucleic acid binding (GO:0003676), Molecular Function: ATP binding (GO:0005524), Molecular Function: ATP-dependent helicase activity (GO:0008026
AT5G11170.2	AT5G11170.2;AT5G11170.1;AT5G11200.3;AT5G11200.1;AT5G11200.2	AT5G11170.2	76	0	0	0	2	4	0	0	3	2	0	3	2	0	Symbols:|DEAD/DEAH box RNA helicase family protein	IPR011545	DNA/RNA helicase, DEAD/DEAH box type, N-terminal;Molecular Function: nucleic acid binding (GO:0003676), Molecular Function: ATP binding (GO:0005524), Molecular Function: ATP-dependent helicase activity (GO:0008026
AT4G29790.1	AT4G29790.1	AT4G29790.1	1096	1	0	4	9	8	4	6	3	5	3	5	0	3	Symbols:|unknown protein; BEST Arabidopsis thaliana protein match is: unknown protein (TAIR:AT2G19390.1); Has 538 Blast hits to 357 proteins in 124 species: Archae - 0; Bacteria - 74; Metazoa - 109; Fungi - 58; Plants - 105; Viruses - 2; Other Eukaryotes - 190 (source: NCBI BLink).	NULL	NULL
AT3G27130.1	AT3G27130.1;AT3G27120.1	AT3G27130.1	351	0	0	0	2	3	0	0	1	1	2	0	0	0	Symbols:|BEST Arabidopsis thaliana protein match is: P-loop containing nucleoside triphosphate hydrolases superfamily protein (TAIR:AT3G27120.1); Has 20 Blast hits to 20 proteins in 10 species: Archae - 0; Bacteria - 0; Metazoa - 0; Fungi - 0; Plants - 20; Viruses - 0; Other Eukaryotes - 0 (source: NCBI BLink).	NULL	NULL
AT5G07530.1	AT5G07530.1	AT5G07530.1	479	0	0	0	0	0	0	0	3	1	3	0	0	0	Symbols: GRP17, ATGRP17, ATGRP-7 ; glycine rich protein 17	NULL	NULL
AT5G07530.1	AT5G07530.1;AT5G07530.2	AT5G07530.1	425	0	0	0	0	0	0	0	6	6	3	0	0	0	Symbols: GRP17, ATGRP17, ATGRP-7 ; glycine rich protein 17	NULL	NULL
AT5G16710.1	AT5G16710.1	AT5G16710.1	159	0	0	0	0	0	3	3	2	4	2	4	3	5	Symbols: DHAR3 ; dehydroascorbate reductase 1	IPR010987	Glutathione S-transferase, C-terminal-lik
AT5G16710.1	AT5G16710.1	AT5G16710.1	157	0	0	0	0	0	0	0	2	1	1	0	0	0	Symbols: DHAR3 ; dehydroascorbate reductase 1	IPR010987	Glutathione S-transferase, C-terminal-lik
AT5G18380.1	AT5G18380.1;AT5G18380.2;AT5G18380.3;AT3G04230.1	AT5G18380.1	60	0	0	0	1	0	0	0	2	9	1	1	2	7	Symbols:|Ribosomal protein S5 domain 2-like superfamily protein	IPR014721	Ribosomal protein S5 domain 2-type fold, subgrou
AT2G46340.1	AT2G46340.1	AT2G46340.1	765	0	0	0	0	0	0	0	1	0	0	0	0	0	Symbols: SPA1 ; SPA (suppressor of phyA-105) protein family	IPR017986	WD40-repeat-containing domai
AT1G18950.1	AT1G18950.1	AT1G18950.1	358	0	0	0	0	0	0	0	2	0	0	0	0	0	Symbols:|DDT domain superfamily	NULL	NULL
AT4G00450.1	AT4G00450.1	AT4G00450.1	969	3	1	4	0	0	0	0	1	0	2	1	0	4	Symbols: CRP, CCT ; RNA polymerase II transcription mediators	NULL	NULL
AT5G15450.1	AT5G15450.1	AT5G15450.1	720	2	0	2	0	0	0	0	3	2	2	4	1	3	Symbols: APG6, CLPB3, CLPB-P ; casein lytic proteinase B3	IPR013093	ATPase, AAA-2;Molecular Function: ATP binding (GO:0005524
AT4G35700.1	AT4G35700.1	AT4G35700.1	253	0	0	0	0	0	0	0	3	3	0	0	0	0	Symbols:|zinc finger (C2H2 type) family protein	NULL	NULL
AT1G29880.1	AT1G29880.1	AT1G29880.1	658	0	0	1	0	0	0	0	1	0	1	0	0	2	Symbols:|glycyl-tRNA synthetase / glycine--tRNA ligase	IPR002315	Glycyl-tRNA synthetase, alpha2 dimer;Molecular Function: nucleotide binding (GO:0000166), Molecular Function: glycine-tRNA ligase activity (GO:0004820), Molecular Function: ATP binding (GO:0005524), Cellular Component: cytoplasm (GO:0005737), Biological Process: translation (GO:0006412), Biological Process: glycyl-tRNA aminoacylation (GO:0006426
AT4G14960.2	AT4G14960.2;AT1G04820.1;AT5G19770.1;AT5G19780.1;AT1G50010.1	AT4G14960.2	401	0	0	0	0	0	0	0	3	4	3	10	6	10	Symbols: TUA6 ; Tubulin/FtsZ family protein	IPR002452	Alpha tubulin;Molecular Function: structural molecule activity (GO:0005198), Molecular Function: GTP binding (GO:0005525), Cellular Component: microtubule (GO:0005874), Biological Process: microtubule-based movement (GO:0007018
AT4G14960.2	AT4G14960.2;AT1G04820.1;AT5G19770.1;AT5G19780.1;AT1G50010.1	AT4G14960.2	394	0	0	0	0	0	0	0	1	0	0	1	0	0	Symbols: TUA6 ; Tubulin/FtsZ family protein	IPR002452	Alpha tubulin;Molecular Function: structural molecule activity (GO:0005198), Molecular Function: GTP binding (GO:0005525), Cellular Component: microtubule (GO:0005874), Biological Process: microtubule-based movement (GO:0007018
AT4G14920.1	AT4G14920.1	AT4G14920.1	50	0	0	0	0	0	0	0	2	0	0	0	0	0	Symbols:|Acyl-CoA N-acyltransferase with RING/FYVE/PHD-type zinc finger protein	NULL	NULL
AT5G14740.4	AT5G14740.4;AT5G14740.3;AT5G14740.5;AT3G01500.3;AT3G01500.1;AT5G14740.2;AT3G01500.2;AT5G14740.1	AT5G14740.4	258	0	0	0	0	0	0	0	1	0	0	0	0	0	Symbols: CA2, CA18, BETA CA2 ; carbonic anhydrase 2	IPR001765	Carbonic anhydrase;Molecular Function: carbonate dehydratase activity (GO:0004089), Molecular Function: zinc ion binding (GO:0008270), Biological Process: carbon utilization (GO:0015976
AT2G45290.1	AT2G45290.1;AT3G60750.2;AT3G60750.1	AT2G45290.1	587	0	0	0	0	0	0	0	1	0	0	1	0	0	Symbols:|Transketolase	IPR005475	Transketolase-like, pyrimidine-binding domai
AT3G14890.2	AT3G14890.2;AT3G14890.1	AT3G14890.2	72	0	0	0	0	2	0	0	1	1	0	0	0	0	Symbols:|phosphoesterase	IPR001510	Zinc finger, PARP-type;Molecular Function: DNA binding (GO:0003677), Molecular Function: zinc ion binding (GO:0008270
AT3G27830.1	AT3G27830.1;AT3G27850.1	AT3G27830.1	141	1	0	1	0	0	3	4	4	2	3	4	1	0	Symbols: RPL12-A, RPL12 ; ribosomal protein L12-A	IPR000206	Ribosomal protein L7/L12;Molecular Function: structural constituent of ribosome (GO:0003735), Cellular Component: intracellular (GO:0005622), Cellular Component: ribosome (GO:0005840), Biological Process: translation (GO:0006412
AT3G05020.1	AT3G05020.1	AT3G05020.1	136	0	0	0	0	0	1	1	1	2	0	0	0	0	Symbols: ACP1, ACP ; acyl carrier protein 1	NULL	NULL
AT3G04840.1	AT3G04840.1;AT4G34670.1	AT3G04840.1	62	1	0	2	0	2	1	2	3	4	5	1	0	5	Symbols:|Ribosomal protein S3Ae	IPR001593	Ribosomal protein S3Ae;Molecular Function: structural constituent of ribosome (GO:0003735), Cellular Component: intracellular (GO:0005622), Cellular Component: ribosome (GO:0005840), Biological Process: translation (GO:0006412
AT2G37520.1	AT2G37520.1	AT2G37520.1	349	0	0	0	0	0	0	1	1	1	0	0	0	0	Symbols:|Acyl-CoA N-acyltransferase with RING/FYVE/PHD-type zinc finger domain	NULL	NULL
AT2G05220.2	AT2G05220.2;AT5G04800.2;AT2G05220.1;AT5G04800.1;AT3G10610.1;AT2G04390.1;AT5G04800.4;AT5G04800.3	AT2G05220.1;AT2G05220.2	59	1	3	4	4	8	4	1	9	11	6	6	4	3	Symbols:|Ribosomal S17 family protein	IPR001210	Ribosomal protein S17e;Molecular Function: structural constituent of ribosome (GO:0003735), Cellular Component: intracellular (GO:0005622), Cellular Component: ribosome (GO:0005840), Biological Process: translation (GO:0006412
AT5G63420.1	AT5G63420.1	AT5G63420.1	463	10	9	8	3	8	10	13	8	6	4	9	8	7	Symbols: emb2746 ; RNA-metabolising metallo-beta-lactamase family protein	NULL	NULL
AT1G29900.1	AT1G29900.1	AT1G29900.1	750	0	0	0	0	0	0	0	4	1	2	3	2	1	Symbols: CARB ; carbamoyl phosphate synthetase B	IPR006275	Carbamoyl phosphate synthase, large subunit, glutamine-dependent;Molecular Function: carbamoyl-phosphate synthase activity (GO:0004086), Biological Process: nitrogen compound metabolic process (GO:0006807
AT2G04700.1	AT2G04700.1	AT2G04700.1	93	0	0	0	0	0	0	0	2	0	0	0	0	0	Symbols:|ferredoxin thioredoxin reductase catalytic beta chain family protein	IPR004209	Ferredoxin thioredoxin reductase, beta subunit;Molecular Function: ferredoxin reductase activity (GO:0008937), Biological Process: oxidation reduction (GO:0055114
AT2G21130.1	AT2G21130.1;AT4G38740.1	AT2G21130.1	148	0	0	0	0	0	3	2	1	0	0	0	0	0	Symbols:|Cyclophilin-like peptidyl-prolyl cis-trans isomerase family protein	IPR002130	Peptidyl-prolyl cis-trans isomerase, cyclophilin-type;Molecular Function: peptidyl-prolyl cis-trans isomerase activity (GO:0003755), Biological Process: protein folding (GO:0006457
AT4G14320.2	AT4G14320.2;AT4G14320.1;AT3G23390.1	AT4G14320.2	24	0	0	0	2	5	0	0	1	0	0	0	0	0	Symbols:|Zinc-binding ribosomal protein family protein	IPR011332	Ribosomal protein, zinc-binding domain;Molecular Function: structural constituent of ribosome (GO:0003735), Cellular Component: intracellular (GO:0005622), Cellular Component: ribosome (GO:0005840), Biological Process: translation (GO:0006412
AT1G77800.1	AT1G77800.1;AT1G77800.2	AT1G77800.1	482	0	0	0	0	1	1	1	4	3	1	3	0	5	Symbols:|PHD finger family protein	NULL	NULL
AT3G14790.1	AT3G14790.1	AT3G14790.1	355	0	0	0	0	0	0	0	1	0	0	2	0	1	Symbols: RHM3, ATRHM3 ; rhamnose biosynthesis 3	NULL	NULL
AT5G64270.1	AT5G64270.1	AT5G64270.1	205	2	1	1	4	4	0	0	2	3	0	0	1	0	Symbols:|splicing factor, putative	NULL	NULL
AT4G34670.1	AT4G34670.1	AT4G34670.1	83	0	0	1	0	0	0	0	1	0	1	0	0	0	Symbols:|Ribosomal protein S3Ae	IPR001593	Ribosomal protein S3Ae;Molecular Function: structural constituent of ribosome (GO:0003735), Cellular Component: intracellular (GO:0005622), Cellular Component: ribosome (GO:0005840), Biological Process: translation (GO:0006412
AT4G34050.1	AT4G34050.1	AT4G34050.1	33	0	0	0	1	0	0	0	4	4	0	0	0	0	Symbols: CCoAOMT1 ; S-adenosyl-L-methionine-dependent methyltransferases superfamily protein	IPR002935	O-methyltransferase, family 3;Molecular Function: O-methyltransferase activity (GO:0008171
AT5G65540.1	AT5G65540.1	AT5G65540.1	145	1	0	0	4	8	3	1	2	2	0	2	1	1	Symbols:|unknown protein; Has 6825 Blast hits to 3811 proteins in 289 species: Archae - 0; Bacteria - 184; Metazoa - 2139; Fungi - 760; Plants - 816; Viruses - 52; Other Eukaryotes - 2874 (source: NCBI BLink).	NULL	NULL
AT5G65540.1	AT5G65540.1	AT5G65540.1	149	1	0	0	4	8	3	1	2	2	0	2	1	1	Symbols:|unknown protein; Has 6825 Blast hits to 3811 proteins in 289 species: Archae - 0; Bacteria - 184; Metazoa - 2139; Fungi - 760; Plants - 816; Viruses - 52; Other Eukaryotes - 2874 (source: NCBI BLink).	NULL	NULL
AT1G33140.1	AT1G33140.1;AT1G33120.1	AT1G33120.1;AT1G33140.1	49	0	0	1	0	0	0	0	3	0	0	0	0	1	Symbols: PGY2 ; Ribosomal protein L6 family	IPR000702	Ribosomal protein L6;Molecular Function: structural constituent of ribosome (GO:0003735), Cellular Component: ribosome (GO:0005840), Biological Process: translation (GO:0006412), Molecular Function: rRNA binding (GO:0019843
AT3G48090.2	AT3G48090.2;AT3G48090.1	AT3G48090.2	370	0	2	2	4	4	0	0	5	0	1	7	2	4	Symbols: EDS1, ATEDS1 ; alpha/beta-Hydrolases superfamily protein	NULL	NULL
AT5G14270.1	AT5G14270.1;AT5G14270.2	AT5G14270.1	271	0	0	0	0	0	0	0	4	0	2	0	1	0	Symbols: ATBET9, BET9 ; bromodomain and extraterminal domain protein 9	NULL	NULL
AT5G14270.1	AT5G14270.1;AT5G14270.2	AT5G14270.1	270	0	0	1	0	0	1	0	2	1	4	0	0	0	Symbols: ATBET9, BET9 ; bromodomain and extraterminal domain protein 9	NULL	NULL
AT2G33340.3	AT2G33340.3;AT2G33340.2;AT2G33340.1	AT2G33340.3	153	0	0	0	4	6	4	1	4	3	0	3	2	1	Symbols: MAC3B ; MOS4-associated complex 3B	NULL	NULL
AT3G12290.1	AT3G12290.1	AT3G12290.1	124	0	0	0	0	0	0	0	1	0	0	0	0	0	Symbols:|Amino acid dehydrogenase family protein	IPR020630	Tetrahydrofolate dehydrogenase/cyclohydrolase, catalytic domain;Molecular Function: catalytic activity (GO:0003824), Biological Process: folic acid and derivative biosynthetic process (GO:0009396
AT3G07220.1	AT3G07220.1	AT3G07220.1	154	0	0	0	2	3	1	4	9	4	1	7	3	5	Symbols:|SMAD/FHA domain-containing protein	NULL	NULL
AT3G07220.1	AT3G07220.1	AT3G07220.1	153	0	0	0	5	4	3	2	8	8	3	2	2	2	Symbols:|SMAD/FHA domain-containing protein	NULL	NULL
AT3G12980.1	AT3G12980.1	AT3G12980.1	836	4	1	4	7	11	6	6	10	9	11	6	6	5	Symbols: HAC5, ATHPCAT4 ; histone acetyltransferase of the CBP family 5	NULL	NULL
AT1G49950.3	AT1G49950.3;AT1G49950.2;AT1G49950.1	AT1G49950.3;AT1G49950.2;AT1G49950.1	27	0	0	0	0	1	4	2	4	2	1	3	0	1	Symbols: TRB1, ATTRB1 ; telomere repeat binding factor 1	IPR014778	Myb, DNA-bindin
AT4G14320.2	AT4G14320.2;AT4G14320.1;AT3G23390.1	AT4G14320.2	86	0	0	0	1	1	0	0	1	0	0	0	1	0	Symbols:|Zinc-binding ribosomal protein family protein	IPR011332	Ribosomal protein, zinc-binding domain;Molecular Function: structural constituent of ribosome (GO:0003735), Cellular Component: intracellular (GO:0005622), Cellular Component: ribosome (GO:0005840), Biological Process: translation (GO:0006412
AT1G20450.2	AT1G20450.2;AT1G20450.1	AT1G20450.2	94	0	0	0	1	2	0	0	3	5	2	0	0	0	Symbols: LTI29, LTI45, ERD10 ; Dehydrin family protein	IPR000167	Dehydrin;Biological Process: response to stress (GO:0006950), Biological Process: response to water (GO:0009415
AT1G20450.2	AT1G20450.2;AT1G20450.1	AT1G20450.2	86	0	0	0	7	7	0	0	6	6	6	4	0	4	Symbols: LTI29, LTI45, ERD10 ; Dehydrin family protein	IPR000167	Dehydrin;Biological Process: response to stress (GO:0006950), Biological Process: response to water (GO:0009415
AT1G20450.2	AT1G20450.2;AT1G20450.1	AT1G20450.2	76	0	0	0	0	5	0	0	6	9	1	1	1	0	Symbols: LTI29, LTI45, ERD10 ; Dehydrin family protein	IPR000167	Dehydrin;Biological Process: response to stress (GO:0006950), Biological Process: response to water (GO:0009415
AT3G07740.2	AT3G07740.2;AT3G07740.1;AT3G07740.4;AT3G07740.3	AT3G07740.2	143	0	0	0	2	3	1	2	2	2	0	0	0	0	Symbols: ADA2A, ATADA2A, HAC10, HXA02, HXA2 ; homolog of yeast ADA2 2A	IPR016827	Transcriptional adaptor
AT5G58490.1	AT5G58490.1	AT5G58490.1	38	0	0	0	0	0	0	0	1	0	0	0	0	0	Symbols:|NAD(P)-binding Rossmann-fold superfamily protein	IPR016040	NAD(P)-binding domain;Molecular Function: catalytic activity (GO:0003824), Molecular Function: binding (GO:0005488), Biological Process: metabolic process (GO:0008152
AT1G56190.1	AT1G56190.1;AT1G56190.2;AT3G12780.1	AT1G56190.1	146	1	0	1	0	0	1	3	4	1	2	5	4	3	Symbols:|Phosphoglycerate kinase family protein	IPR001576	Phosphoglycerate kinase;Molecular Function: phosphoglycerate kinase activity (GO:0004618), Biological Process: glycolysis (GO:0006096
AT4G18100.1	AT4G18100.1;AT5G46430.2;AT5G46430.1	AT4G18100.1	63	1	2	2	2	2	1	0	2	3	0	0	1	0	Symbols:|Ribosomal protein L32e	IPR001515	Ribosomal protein L32e;Molecular Function: structural constituent of ribosome (GO:0003735), Cellular Component: intracellular (GO:0005622), Cellular Component: ribosome (GO:0005840), Biological Process: translation (GO:0006412
AT5G57290.1	AT5G57290.1;AT5G57290.2;AT5G57290.3	AT5G57290.1	11	0	0	0	0	0	0	0	1	0	0	0	0	0	Symbols:|60S acidic ribosomal protein family	NULL	NULL
AT1G41880.1	AT1G41880.1;AT3G55750.1	AT1G41880.1	21	0	1	0	2	2	2	1	5	4	3	4	4	5	Symbols:|Ribosomal protein L35Ae family protein	IPR001780	Ribosomal protein L35Ae;Molecular Function: structural constituent of ribosome (GO:0003735), Cellular Component: intracellular (GO:0005622), Cellular Component: ribosome (GO:0005840), Biological Process: translation (GO:0006412
AT5G57655.2	AT5G57655.2	AT5G57655.2	281	0	0	0	0	0	0	0	1	1	0	0	0	1	Symbols:|xylose isomerase family protein	IPR001998	Xylose isomerase;Biological Process: carbohydrate metabolic process (GO:0005975), Molecular Function: xylose isomerase activity (GO:0009045
AT5G57655.2	AT5G57655.2	AT5G57655.2	275	0	0	0	0	0	0	0	2	0	0	1	1	0	Symbols:|xylose isomerase family protein	IPR001998	Xylose isomerase;Biological Process: carbohydrate metabolic process (GO:0005975), Molecular Function: xylose isomerase activity (GO:0009045
AT1G07070.1	AT1G07070.1;AT1G74270.1	AT1G07070.1	22	0	0	0	0	4	0	0	2	0	1	4	2	3	Symbols:|Ribosomal protein L35Ae family protein	IPR001780	Ribosomal protein L35Ae;Molecular Function: structural constituent of ribosome (GO:0003735), Cellular Component: intracellular (GO:0005622), Cellular Component: ribosome (GO:0005840), Biological Process: translation (GO:0006412
AT1G15250.1	AT1G15250.1;AT3G16080.1	AT1G15250.1	10	0	0	0	1	3	0	0	7	5	2	3	0	2	Symbols:|Zinc-binding ribosomal protein family protein	IPR011332	Ribosomal protein, zinc-binding domain;Molecular Function: structural constituent of ribosome (GO:0003735), Cellular Component: intracellular (GO:0005622), Cellular Component: ribosome (GO:0005840), Biological Process: translation (GO:0006412
AT2G39730.2	AT2G39730.2	AT2G39730.2	438	2	2	2	0	0	0	0	3	2	0	7	5	6	Symbols: RCA ; rubisco activase	NULL	NULL
AT3G11940.2	AT3G11940.2;AT3G11940.1;AT2G37270.1;AT2G37270.2	AT3G11940.1;AT3G11940.2	195	0	0	0	0	0	0	0	1	0	0	0	0	0	Symbols: ATRPS5A, AML1, RPS5A ; ribosomal protein 5A	IPR000235	Ribosomal protein S7;Molecular Function: structural constituent of ribosome (GO:0003735), Cellular Component: intracellular (GO:0005622), Cellular Component: ribosome (GO:0005840), Biological Process: translation (GO:0006412
AT1G48120.1	AT1G48120.1	AT1G48120.1	734	0	0	0	0	0	0	0	1	0	0	0	0	0	Symbols:|hydrolases;protein serine/threonine phosphatases	IPR006186	Serine/threonine-specific protein phosphatase/bis(5-nucleosyl)-tetraphosphatase;Molecular Function: hydrolase activity (GO:0016787
AT2G17410.2	AT2G17410.2;AT2G17410.1	AT2G17410.2	462	2	2	4	8	8	0	1	7	6	5	9	5	3	Symbols:|ARID/BRIGHT DNA-binding domain-containing protein	NULL	NULL
AT5G48230.1	AT5G48230.1;AT5G48230.2	AT5G48230.1	232	0	0	1	2	12	9	2	5	3	0	3	2	1	Symbols: EMB1276, ACAT2 ; acetoacetyl-CoA thiolase 2	IPR016039	Thiolase-like;Molecular Function: catalytic activity (GO:0003824), Biological Process: metabolic process (GO:0008152
AT1G15830.1	AT1G15830.1	AT1G15830.1	474	0	0	0	0	0	0	0	1	1	0	0	0	0	Symbols:|unknown protein; Has 165982 Blast hits to 57214 proteins in 2459 species: Archae - 263; Bacteria - 44622; Metazoa - 55751; Fungi - 10656; Plants - 17613; Viruses - 2527; Other Eukaryotes - 34550 (source: NCBI BLink).	NULL	NULL
AT1G15830.1	AT1G15830.1	AT1G15830.1	480	0	0	0	0	0	0	0	1	1	0	0	0	0	Symbols:|unknown protein; Has 165982 Blast hits to 57214 proteins in 2459 species: Archae - 263; Bacteria - 44622; Metazoa - 55751; Fungi - 10656; Plants - 17613; Viruses - 2527; Other Eukaryotes - 34550 (source: NCBI BLink).	NULL	NULL
AT1G15830.1	AT1G15830.1	AT1G15830.1	481	0	0	0	0	0	0	0	1	1	0	0	0	0	Symbols:|unknown protein; Has 165982 Blast hits to 57214 proteins in 2459 species: Archae - 263; Bacteria - 44622; Metazoa - 55751; Fungi - 10656; Plants - 17613; Viruses - 2527; Other Eukaryotes - 34550 (source: NCBI BLink).	NULL	NULL
AT5G53820.1	AT5G53820.1	AT5G53820.1	22	0	0	0	0	0	0	0	1	0	1	0	0	0	Symbols:|Late embryogenesis abundant protein (LEA) family protein	NULL	NULL
AT5G20080.1	AT5G20080.1	AT5G20080.1	180	4	4	6	7	12	0	0	2	1	2	2	1	2	Symbols:|FAD/NAD(P)-binding oxidoreductase	IPR017938	Riboflavin synthase-like beta-barre
AT1G02780.1	AT1G02780.1	AT1G02780.1	209	0	0	0	0	1	1	1	1	0	0	0	0	0	Symbols: emb2386 ; Ribosomal protein L19e family protein	NULL	NULL
AT4G19210.1	AT4G19210.1	AT4G19210.1	191	0	1	1	0	0	0	0	2	3	2	5	4	4	Symbols: ATRLI2, RLI2 ; RNAse l inhibitor protein 2	IPR003439	ABC transporter-like;Molecular Function: ATP binding (GO:0005524), Molecular Function: ATPase activity (GO:0016887
AT1G54060.1	AT1G54060.1	AT1G54060.1	228	0	0	0	0	0	0	0	1	3	1	0	0	3	Symbols: ASIL1 ; 6B-interacting protein 1-like 1	NULL	NULL
AT5G07530.1	AT5G07530.1	AT5G07530.1	519	0	0	0	0	0	0	0	1	0	2	0	0	0	Symbols: GRP17, ATGRP17, ATGRP-7 ; glycine rich protein 17	NULL	NULL
AT4G05390.2	AT4G05390.2;AT4G05390.1;AT1G30510.3;AT1G30510.2;AT1G30510.1	AT4G05390.2	322	0	0	0	5	5	0	0	1	0	1	2	2	2	Symbols: RFNR1 ; root FNR 1	IPR015701	Ferredoxin Reductase;Molecular Function: oxidoreductase activity (GO:0016491), Biological Process: oxidation reduction (GO:0055114
AT1G20450.2	AT1G20450.2;AT1G20450.1	AT1G20450.2	38	0	0	0	0	0	0	0	1	0	1	0	0	0	Symbols: LTI29, LTI45, ERD10 ; Dehydrin family protein	NULL	NULL
AT3G06680.1	AT3G06680.1;AT3G06700.2;AT3G06700.3;AT3G06680.2;AT3G06680.3;AT3G06700.1	AT3G06680.1	60	0	0	0	0	0	0	0	3	0	2	0	0	0	Symbols:|Ribosomal L29e protein family	IPR002673	Ribosomal protein L29e;Molecular Function: structural constituent of ribosome (GO:0003735), Cellular Component: intracellular (GO:0005622), Cellular Component: ribosome (GO:0005840), Biological Process: translation (GO:0006412
AT4G16720.1	AT4G16720.1;AT4G17390.1	AT4G16720.1	170	0	0	0	1	1	0	0	4	2	1	2	0	1	Symbols:|Ribosomal protein L23/L15e family protein	IPR000439	Ribosomal protein L15e;Molecular Function: structural constituent of ribosome (GO:0003735), Cellular Component: intracellular (GO:0005622), Cellular Component: ribosome (GO:0005840), Biological Process: translation (GO:0006412
AT4G15900.1	AT4G15900.1	AT4G15900.1	128	0	1	0	5	4	3	2	5	4	1	0	0	1	Symbols: PRL1 ; pleiotropic regulatory locus 1	NULL	NULL
AT1G76510.3	AT1G76510.3;AT1G76510.2;AT1G76510.1	AT1G76510.3	327	0	0	0	0	0	0	0	1	0	1	0	0	0	Symbols:|ARID/BRIGHT DNA-binding domain-containing protein	NULL	NULL
AT4G32620.2	AT4G32620.2;AT4G32620.1	AT4G32620.2	1334	1	0	0	2	4	3	4	5	4	2	2	1	1	Symbols:|Enhancer of polycomb-like transcription factor protein	NULL	NULL
AT4G34870.1	AT4G34870.1	AT4G34870.1	147	1	2	1	4	4	1	1	1	2	2	3	1	2	Symbols: ROC5, ATCYP1 ; rotamase cyclophilin 5	IPR002130	Peptidyl-prolyl cis-trans isomerase, cyclophilin-type;Molecular Function: peptidyl-prolyl cis-trans isomerase activity (GO:0003755), Biological Process: protein folding (GO:0006457
AT1G27400.1	AT1G27400.1;AT1G67430.1	AT1G27400.1	125	0	0	0	1	5	0	0	2	0	1	0	0	1	Symbols:|Ribosomal protein L22p/L17e family protein	IPR001063	Ribosomal protein L22/L17;Molecular Function: structural constituent of ribosome (GO:0003735), Cellular Component: intracellular (GO:0005622), Cellular Component: ribosome (GO:0005840), Biological Process: translation (GO:0006412
AT3G60770.1	AT3G60770.1;AT4G00100.1	AT3G60770.1	19	2	2	2	7	5	6	5	9	8	3	6	5	6	Symbols:|Ribosomal protein S13/S15	IPR012606	Ribosomal protein S13/S15, N-terminal;Molecular Function: structural constituent of ribosome (GO:0003735), Cellular Component: ribosome (GO:0005840), Biological Process: translation (GO:0006412
AT1G07820.1	AT1G07820.1;AT3G45930.1;AT3G53730.1;AT1G07820.2;AT3G46320.1;AT5G59970.1;AT2G28740.1;AT1G07660.1;AT5G59690.1	AT1G07660.1;AT1G07820.1;AT1G07820.2;AT2G28740.1;AT3G45930.1;AT3G53730.1;AT3G46320.1;AT5G59690.1;AT5G59970.1	13	13	11	20	91	136	33	26	92	83	74	72	49	63	Symbols:|Histone superfamily protein	IPR001951	Histone H4;Cellular Component: nucleosome (GO:0000786), Molecular Function: DNA binding (GO:0003677), Cellular Component: nucleus (GO:0005634), Biological Process: nucleosome assembly (GO:0006334
AT1G07820.1	AT1G07820.1;AT3G45930.1;AT3G53730.1;AT1G07820.2;AT3G46320.1;AT5G59970.1;AT2G28740.1;AT1G07660.1;AT5G59690.1	AT1G07660.1;AT1G07820.1;AT1G07820.2;AT2G28740.1;AT3G45930.1;AT3G53730.1;AT3G46320.1;AT5G59690.1;AT5G59970.1	17	20	18	31	119	173	63	64	110	98	85	78	53	72	Symbols:|Histone superfamily protein	IPR001951	Histone H4;Cellular Component: nucleosome (GO:0000786), Molecular Function: DNA binding (GO:0003677), Cellular Component: nucleus (GO:0005634), Biological Process: nucleosome assembly (GO:0006334
AT1G07820.1	AT1G07820.1;AT3G45930.1;AT3G53730.1;AT1G07820.2;AT3G46320.1;AT5G59970.1;AT2G28740.1;AT1G07660.1;AT5G59690.1	AT1G07660.1;AT1G07820.1;AT1G07820.2;AT2G28740.1;AT3G45930.1;AT3G53730.1;AT3G46320.1;AT5G59690.1;AT5G59970.1	9	19	13	22	93	147	51	54	117	98	90	75	56	73	Symbols:|Histone superfamily protein	IPR001951	Histone H4;Cellular Component: nucleosome (GO:0000786), Molecular Function: DNA binding (GO:0003677), Cellular Component: nucleus (GO:0005634), Biological Process: nucleosome assembly (GO:0006334
AT5G65490.1	AT5G65490.1	AT5G65490.1	464	0	0	0	0	0	0	0	1	0	0	0	0	0	Symbols:|FUNCTIONS IN: molecular_function unknown; INVOLVED IN: biological_process unknown; LOCATED IN: chloroplast; EXPRESSED IN: 22 plant structures; EXPRESSED DURING: 13 growth stages; CONTAINS InterPro DOMAIN/s: SGT1 (InterPro:IPR010770); Has 1807 Blast hits to 1807 proteins in 277 species: Archae - 0; Bacteria - 0; Metazoa - 736; Fungi - 347; Plants - 385; Viruses - 0; Other Eukaryotes - 339…	IPR010770	SGT
AT4G14320.2	AT4G14320.2;AT4G14320.1;AT3G23390.1	AT4G14320.2	40	0	0	0	0	0	0	0	10	10	5	2	1	2	Symbols:|Zinc-binding ribosomal protein family protein	IPR011332	Ribosomal protein, zinc-binding domain;Molecular Function: structural constituent of ribosome (GO:0003735), Cellular Component: intracellular (GO:0005622), Cellular Component: ribosome (GO:0005840), Biological Process: translation (GO:0006412
AT1G28520.1	AT1G28520.1;AT1G28520.2	AT1G28520.1;AT1G28520.2	405	0	0	0	0	0	0	0	1	0	0	0	0	0	Symbols: VOZ1, ATVOZ1 ; vascular plant one zinc finger protein	NULL	NULL
AT3G20670.1	AT3G20670.1	AT3G20670.1	6	1	4	2	8	10	2	2	3	2	1	0	0	0	Symbols: HTA13 ; histone H2A 13	IPR002119	Histone H2A;Cellular Component: nucleosome (GO:0000786), Molecular Function: DNA binding (GO:0003677), Cellular Component: nucleus (GO:0005634), Biological Process: nucleosome assembly (GO:0006334
AT1G51060.1	AT1G51060.1	AT1G51060.1	6	2	2	1	15	15	0	1	9	7	6	8	7	10	Symbols: HTA10 ; histone H2A 10	IPR002119	Histone H2A;Cellular Component: nucleosome (GO:0000786), Molecular Function: DNA binding (GO:0003677), Cellular Component: nucleus (GO:0005634), Biological Process: nucleosome assembly (GO:0006334
AT1G51060.1	AT1G51060.1	AT1G51060.1	14	0	0	0	6	6	0	0	4	2	0	3	0	2	Symbols: HTA10 ; histone H2A 10	IPR002119	Histone H2A;Cellular Component: nucleosome (GO:0000786), Molecular Function: DNA binding (GO:0003677), Cellular Component: nucleus (GO:0005634), Biological Process: nucleosome assembly (GO:0006334
AT5G54640.1	AT5G54640.1	AT5G54640.1	6	1	0	0	6	10	0	0	3	6	3	1	1	2	Symbols: HTA1, RAT5, ATHTA1 ; Histone superfamily protein	IPR002119	Histone H2A;Cellular Component: nucleosome (GO:0000786), Molecular Function: DNA binding (GO:0003677), Cellular Component: nucleus (GO:0005634), Biological Process: nucleosome assembly (GO:0006334
AT5G67410.1	AT5G67410.1	AT5G67410.1	134	1	1	2	3	3	0	0	3	1	1	0	0	0	Symbols:|unknown protein; BEST Arabidopsis thaliana protein match is: unknown protein (TAIR:AT2G14850.1); Has 1807 Blast hits to 1807 proteins in 277 species: Archae - 0; Bacteria - 0; Metazoa - 736; Fungi - 347; Plants - 385; Viruses - 0; Other Eukaryotes - 339 (source: NCBI BLink).	NULL	NULL
AT4G27230.2	AT4G27230.2;AT4G27230.1	AT4G27230.1;AT4G27230.2	6	0	0	0	1	9	0	0	3	1	1	0	0	1	Symbols: HTA2 ; histone H2A 2	IPR002119	Histone H2A;Cellular Component: nucleosome (GO:0000786), Molecular Function: DNA binding (GO:0003677), Cellular Component: nucleus (GO:0005634), Biological Process: nucleosome assembly (GO:0006334
AT4G27230.2	AT4G27230.2;AT4G27230.1	AT4G27230.1;AT4G27230.2	15	0	0	0	1	5	0	0	3	1	1	0	0	1	Symbols: HTA2 ; histone H2A 2	IPR002119	Histone H2A;Cellular Component: nucleosome (GO:0000786), Molecular Function: DNA binding (GO:0003677), Cellular Component: nucleus (GO:0005634), Biological Process: nucleosome assembly (GO:0006334
AT1G77800.1	AT1G77800.1;AT1G77800.2	AT1G77800.1	1248	1	1	2	4	5	1	4	3	4	0	5	2	5	Symbols:|PHD finger family protein	NULL	NULL
AT1G77800.1	AT1G77800.1;AT1G77800.2	AT1G77800.1	1266	1	1	2	4	5	1	4	3	5	0	5	2	5	Symbols:|PHD finger family protein	NULL	NULL
AT1G07820.1	AT1G07820.1;AT3G45930.1;AT3G53730.1;AT1G07820.2;AT3G46320.1;AT5G59970.1;AT2G28740.1;AT1G07660.1;AT5G59690.1	AT1G07660.1;AT1G07820.1;AT1G07820.2;AT2G28740.1;AT3G45930.1;AT3G53730.1;AT3G46320.1;AT5G59690.1;AT5G59970.1	6	12	16	20	88	122	47	47	67	46	51	53	35	40	Symbols:|Histone superfamily protein	IPR001951	Histone H4;Cellular Component: nucleosome (GO:0000786), Molecular Function: DNA binding (GO:0003677), Cellular Component: nucleus (GO:0005634), Biological Process: nucleosome assembly (GO:0006334
AT2G05990.2	AT2G05990.2;AT2G05990.1	AT2G05990.1;AT2G05990.2	143	0	0	0	2	4	3	1	2	1	2	4	1	3	Symbols: MOD1, ENR1 ; NAD(P)-binding Rossmann-fold superfamily protein	IPR014358	Enoyl-[acyl-carrier-protein] reductase (NADH);Molecular Function: enoyl-[acyl-carrier-protein] reductase (NADH) activity (GO:0004318), Biological Process: fatty acid biosynthetic process (GO:0006633), Biological Process: oxidation reduction (GO:0055114
AT4G38970.1	AT4G38970.1;AT4G38970.2	AT4G38970.1	81	10	5	10	0	0	3	1	4	3	3	13	8	10	Symbols: FBA2 ; fructose-bisphosphate aldolase 2	IPR013785	Aldolase-type TIM barrel;Molecular Function: catalytic activity (GO:0003824), Biological Process: metabolic process (GO:0008152
AT3G52930.1	AT3G52930.1;AT2G36460.1;AT5G03690.1;AT5G03690.2;AT4G26530.2;AT4G26530.1	AT3G52930.1	38	3	5	6	7	10	5	4	5	4	2	7	4	6	Symbols:|Aldolase superfamily protein	IPR013785	Aldolase-type TIM barrel;Molecular Function: catalytic activity (GO:0003824), Biological Process: metabolic process (GO:0008152
AT4G26530.2	AT4G26530.2;AT4G26530.1	AT4G26530.1;AT4G26530.2	38	3	5	7	7	10	5	4	5	4	2	7	4	6	Symbols:|Aldolase superfamily protein	IPR013785	Aldolase-type TIM barrel;Molecular Function: catalytic activity (GO:0003824), Biological Process: metabolic process (GO:0008152
AT4G34200.1	AT4G34200.1	AT4G34200.1	457	0	0	1	3	2	0	2	2	0	0	2	0	0	Symbols: EDA9 ; D-3-phosphoglycerate dehydrogenase	IPR006236	D-3-phosphoglycerate dehydrogenase;Molecular Function: phosphoglycerate dehydrogenase activity (GO:0004617), Biological Process: L-serine biosynthetic process (GO:0006564), Biological Process: oxidation reduction (GO:0055114
AT1G70730.1	AT1G70730.1;AT1G70730.3;AT1G70730.2	AT1G70730.1	509	2	0	4	0	0	0	0	3	2	0	3	3	2	Symbols: PGM2 ; Phosphoglucomutase/phosphomannomutase family protein	IPR005843	Alpha-D-phosphohexomutase, C-terminal;Biological Process: carbohydrate metabolic process (GO:0005975), Molecular Function: intramolecular transferase activity, phosphotransferases (GO:0016868
AT3G16640.1	AT3G16640.1	AT3G16640.1	119	2	2	2	0	0	0	0	2	2	1	2	1	2	Symbols: TCTP ; translationally controlled tumor protein	IPR011323	Mss4/translationally controlled tumour-associated TCT
AT3G05590.1	AT3G05590.1;AT5G27850.1	AT3G05590.1	10	0	0	0	4	2	1	0	1	0	0	0	0	0	Symbols: RPL18 ; ribosomal protein L18	IPR021131	Ribosomal protein L18e/L1
AT1G04510.1	AT1G04510.1;AT1G04510.2	AT1G04510.1	167	0	0	0	1	3	0	0	1	0	1	3	4	3	Symbols: MAC3A ; MOS4-associated complex 3A	IPR011046	WD40 repeat-like-containing domai
AT1G04510.1	AT1G04510.1;AT1G04510.2	AT1G04510.1	166	0	0	0	0	1	0	0	1	2	0	3	0	2	Symbols: MAC3A ; MOS4-associated complex 3A	IPR011046	WD40 repeat-like-containing domai
ATMG00280.1	ATMG00280.1;ATCG00490.1	ATMG00280.1	84	4	0	5	0	0	0	0	6	6	6	8	6	8	Symbols: ORF110A ; Ribulose bisphosphate carboxylase large chain, catalytic domain	IPR000685	Ribulose bisphosphate carboxylase, large subunit, C-terminal;Molecular Function: magnesium ion binding (GO:0000287), Cellular Component: plastid (GO:0009536), Biological Process: carbon fixation (GO:0015977), Molecular Function: ribulose-bisphosphate carboxylase activity (GO:0016984
AT3G44010.1	AT3G44010.1;AT4G33865.1;AT3G43980.1	AT3G43980.1;AT3G44010.1;AT4G33865.1	12	0	0	0	1	1	0	0	1	0	0	1	0	0	Symbols:|Ribosomal protein S14p/S29e family protein	IPR001209	Ribosomal protein S14;Molecular Function: structural constituent of ribosome (GO:0003735), Cellular Component: intracellular (GO:0005622), Cellular Component: ribosome (GO:0005840), Biological Process: translation (GO:0006412
AT1G72970.1	AT1G72970.1	AT1G72970.1	456	0	0	0	0	0	0	0	2	2	0	0	0	0	Symbols: HTH, EDA17 ; Glucose-methanol-choline (GMC) oxidoreductase family protein	IPR007867	Glucose-methanol-choline oxidoreductase, C-terminal;Molecular Function: oxidoreductase activity, acting on CH-OH group of donors (GO:0016614
AT2G28210.1	AT2G28210.1	AT2G28210.1	97	0	0	0	0	0	0	0	1	0	0	0	0	0	Symbols: ATACA2, ACA2 ; alpha carbonic anhydrase 2	IPR001148	Carbonic anhydrase, alpha-class, catalytic domai
AT5G67500.2	AT5G67500.2;AT5G67500.1	AT5G67500.2	88	2	0	2	0	1	1	0	1	0	0	0	0	0	Symbols: VDAC2 ; voltage dependent anion channel 2	IPR001925	Porin, eukaryotic type;Cellular Component: mitochondrial outer membrane (GO:0005741), Biological Process: anion transport (GO:0006820), Molecular Function: voltage-gated anion channel activity (GO:0008308), Biological Process: transmembrane transport (GO:0055085
AT4G29790.1	AT4G29790.1	AT4G29790.1	1086	1	0	1	6	4	3	5	2	5	3	4	0	3	Symbols:|unknown protein; BEST Arabidopsis thaliana protein match is: unknown protein (TAIR:AT2G19390.1); Has 538 Blast hits to 357 proteins in 124 species: Archae - 0; Bacteria - 74; Metazoa - 109; Fungi - 58; Plants - 105; Viruses - 2; Other Eukaryotes - 190 (source: NCBI BLink).	NULL	NULL
AT5G13020.1	AT5G13020.1	AT5G13020.1	187	0	0	0	0	0	0	0	1	0	0	0	0	0	Symbols:|Emsy N Terminus (ENT)/ plant Tudor-like domains-containing protein	NULL	NULL
AT3G48430.1	AT3G48430.1	AT3G48430.1	714	0	0	0	3	4	0	0	4	3	0	3	1	2	Symbols: REF6 ; relative of early flowering 6	NULL	NULL
AT3G54560.1	AT3G54560.1	AT3G54560.1	7	1	2	6	7	18	1	2	22	19	7	11	8	10	Symbols: HTA11 ; histone H2A 11	NULL	NULL
AT3G54560.1	AT3G54560.1	AT3G54560.1	13	1	5	8	8	18	2	0	20	16	7	8	7	9	Symbols: HTA11 ; histone H2A 11	NULL	NULL
AT2G38810.1	AT2G38810.1;AT2G38810.2;AT2G38810.3	AT2G38810.1;AT2G38810.3;AT2G38810.2	13	5	4	10	17	28	8	0	18	9	8	9	6	9	Symbols: HTA8 ; histone H2A 8	NULL	NULL
AT1G75200.1	AT1G75200.1	AT1G75200.1	312	0	0	0	0	0	0	0	1	0	2	0	0	0	Symbols:|flavodoxin family protein / radical SAM domain-containing protein	NULL	NULL
AT1G52030.1	AT1G52030.1;AT1G52030.2	AT1G52030.2;AT1G52030.1	26	0	0	0	0	0	0	0	1	1	0	0	0	0	Symbols: MBP2, MBP1.2, F-ATMBP ; myrosinase-binding protein 2	IPR001229	Mannose-binding lecti
AT3G06910.1	AT3G06910.1	AT3G06910.1	240	1	0	0	4	3	2	1	2	2	1	0	0	0	Symbols: ULP1A, ELS1, AtULP1a ; UB-like protease 1A	NULL	NULL
AT2G39080.1	AT2G39080.1	AT2G39080.1	323	2	1	1	0	1	1	0	2	0	0	2	2	1	Symbols:|NAD(P)-binding Rossmann-fold superfamily protein	NULL	NULL
AT5G46290.1	AT5G46290.1;AT5G46290.3;AT5G46290.2	AT5G46290.1	123	1	1	1	4	4	3	3	2	0	0	3	2	1	Symbols: KASI, KAS1 ; 3-ketoacyl-acyl carrier protein synthase I	IPR016039	Thiolase-like;Molecular Function: catalytic activity (GO:0003824), Biological Process: metabolic process (GO:0008152
AT5G21222.1	AT5G21222.1	AT5G21222.1	598	0	0	0	0	0	0	0	1	0	0	0	0	0	Symbols:|protein kinase family protein	IPR002885	Pentatricopeptide repea
AT3G16640.1	AT3G16640.1	AT3G16640.1	93	2	1	2	0	2	0	0	4	0	1	3	4	4	Symbols: TCTP ; translationally controlled tumor protein	IPR011323	Mss4/translationally controlled tumour-associated TCT
AT4G39260.1	AT4G39260.1;AT4G39260.2;AT4G39260.3;AT4G39260.4;AT2G21660.1;AT2G21660.2	AT4G39260.1	58	1	0	0	2	3	0	0	1	0	0	0	0	0	Symbols: CCR1, ATGRP8, GR-RBP8, GRP8 ; cold, circadian rhythm, and RNA binding 1	IPR012677	Nucleotide-binding, alpha-beta plait;Molecular Function: nucleotide binding (GO:0000166
AT4G39260.1	AT4G39260.1;AT4G39260.2;AT4G39260.3;AT4G39260.4;AT2G21660.1;AT2G21660.2	AT4G39260.1	55	0	1	1	1	0	0	0	1	0	0	2	2	1	Symbols: CCR1, ATGRP8, GR-RBP8, GRP8 ; cold, circadian rhythm, and RNA binding 1	IPR012677	Nucleotide-binding, alpha-beta plait;Molecular Function: nucleotide binding (GO:0000166
AT1G57860.1	AT1G57860.1;AT1G57660.1	AT1G57660.1;AT1G57860.1	129	0	0	0	0	0	0	0	6	5	1	0	0	0	Symbols:|Translation protein SH3-like family protein	IPR001147	Ribosomal protein L21e;Molecular Function: structural constituent of ribosome (GO:0003735), Cellular Component: intracellular (GO:0005622), Cellular Component: ribosome (GO:0005840), Biological Process: translation (GO:0006412
AT3G10650.1	AT3G10650.1	AT3G10650.1	22	1	0	2	3	2	3	1	1	2	0	1	2	0	Symbols:|BEST Arabidopsis thaliana protein match is: nucleoporin-related (TAIR:AT5G20200.1); Has 61042 Blast hits to 31782 proteins in 2093 species: Archae - 202; Bacteria - 16480; Metazoa - 16017; Fungi - 12552; Plants - 1653; Viruses - 629; Other Eukaryotes - 13509 (source: NCBI BLink).	NULL	NULL
AT2G42540.3	AT2G42540.3;AT2G42540.2;AT2G42540.1	AT2G42540.3	54	0	0	0	0	0	0	0	1	2	0	0	0	0	Symbols: COR15A ; cold-regulated 15a	NULL	NULL
AT1G43170.8	AT1G43170.8;AT1G43170.9;AT1G43170.6;AT1G43170.7;AT1G61580.1;AT1G43170.4;AT1G43170.5;AT1G43170.2;AT1G43170.3;AT1G43170.1	AT1G43170.1;AT1G43170.2;AT1G43170.3;AT1G43170.5;AT1G43170.6;AT1G43170.7;AT1G43170.9;AT1G43170.8	337	0	0	0	0	0	0	0	2	0	0	0	0	0	Symbols: RP1 ; ribosomal protein 1	IPR000597	Ribosomal protein L3;Molecular Function: structural constituent of ribosome (GO:0003735), Cellular Component: intracellular (GO:0005622), Cellular Component: ribosome (GO:0005840), Biological Process: translation (GO:0006412
AT1G06000.1	AT1G06000.1	AT1G06000.1	46	0	0	0	0	0	0	0	1	0	0	0	0	0	Symbols:|UDP-Glycosyltransferase superfamily protein	IPR002213	UDP-glucuronosyl/UDP-glucosyltransferase;Biological Process: metabolic process (GO:0008152), Molecular Function: transferase activity, transferring hexosyl groups (GO:0016758
AT5G23280.1	AT5G23280.1	AT5G23280.1	137	3	1	0	2	4	1	5	3	0	1	1	1	1	Symbols:|TCP family transcription factor	IPR005333	Transcription factor, TC
AT5G39740.1	AT5G39740.1;AT3G25520.1;AT5G39740.2;AT3G25520.2	AT5G39740.1;AT5G39740.2	177	3	0	2	3	10	0	0	4	3	1	2	2	4	Symbols: OLI7, RPL5B ; ribosomal protein L5 B	IPR005485	Ribosomal protein L5, eukaryotic;Molecular Function: structural constituent of ribosome (GO:0003735), Cellular Component: intracellular (GO:0005622), Cellular Component: ribosome (GO:0005840), Biological Process: translation (GO:0006412), Molecular Function: 5S rRNA binding (GO:0008097
AT2G46020.1	AT2G46020.1;AT2G46020.2	AT2G46020.1	2041	0	0	0	0	1	0	0	5	5	6	0	1	0	Symbols: CHR2, ATBRM, BRM, CHA2 ; transcription regulatory protein SNF2, putative	NULL	NULL
AT5G43330.1	AT5G43330.1;AT1G04410.1	AT5G43330.1	237	0	0	1	2	4	1	1	2	2	3	4	3	5	Symbols:|Lactate/malate dehydrogenase family protein	IPR015955	Lactate dehydrogenase/glycoside hydrolase, family 4, C-terminal;Molecular Function: catalytic activity (GO:0003824), Biological Process: carbohydrate metabolic process (GO:0005975
AT2G45990.3	AT2G45990.3;AT2G45990.4;AT2G45990.1;AT2G45990.2	AT2G45990.3	149	1	0	1	0	0	0	0	1	0	1	4	4	1	Symbols:|unknown protein; FUNCTIONS IN: molecular_function unknown; INVOLVED IN: biological_process unknown; LOCATED IN: chloroplast; EXPRESSED IN: 22 plant structures; EXPRESSED DURING: 13 growth stages; Has 35333 Blast hits to 34131 proteins in 2444 species: Archae - 798; Bacteria - 22429; Metazoa - 974; Fungi - 991; Plants - 531; Viruses - 0; Other Eukaryotes - 9610 (source: NCBI BLink).	NULL	NULL
AT3G12780.1	AT3G12780.1	AT3G12780.1	212	2	1	1	0	0	0	0	1	0	0	2	3	2	Symbols: PGK1 ; phosphoglycerate kinase 1	IPR001576	Phosphoglycerate kinase;Molecular Function: phosphoglycerate kinase activity (GO:0004618), Biological Process: glycolysis (GO:0006096
AT3G12780.1	AT3G12780.1	AT3G12780.1	200	1	0	1	0	0	0	0	1	0	0	1	1	0	Symbols: PGK1 ; phosphoglycerate kinase 1	IPR001576	Phosphoglycerate kinase;Molecular Function: phosphoglycerate kinase activity (GO:0004618), Biological Process: glycolysis (GO:0006096
AT1G32060.1	AT1G32060.1	AT1G32060.1	353	0	0	0	0	0	0	0	3	1	0	0	0	0	Symbols: PRK ; phosphoribulokinase	NULL	NULL
AT3G48930.1	AT3G48930.1;AT5G23740.1;AT4G30800.1	AT3G48930.1	37	0	0	0	0	4	0	0	1	1	0	2	0	3	Symbols: EMB1080 ; Nucleic acid-binding, OB-fold-like protein	IPR000266	Ribosomal protein S17;Molecular Function: structural constituent of ribosome (GO:0003735), Cellular Component: intracellular (GO:0005622), Cellular Component: ribosome (GO:0005840), Biological Process: translation (GO:0006412
AT2G19750.1	AT2G19750.1;AT5G56670.1;AT4G29390.1	AT2G19750.1;AT4G29390.1;AT5G56670.1	53	0	0	1	3	0	0	0	1	1	0	1	1	2	Symbols:|Ribosomal protein S30 family protein	IPR006846	Ribosomal protein S30;Molecular Function: structural constituent of ribosome (GO:0003735), Cellular Component: intracellular (GO:0005622), Cellular Component: ribosome (GO:0005840), Biological Process: translation (GO:0006412
AT4G28660.2	AT4G28660.2;AT4G28660.1	AT4G28660.2	167	3	3	4	3	3	11	12	4	1	1	3	4	2	Symbols: PSB28 ; photosystem II reaction center PSB28 protein	IPR005610	Photosystem II protein Psb28, class 1;Cellular Component: oxygen evolving complex (GO:0009654), Biological Process: photosynthesis (GO:0015979), Cellular Component: membrane (GO:0016020
AT4G28660.2	AT4G28660.2;AT4G28660.1	AT4G28660.2	160	0	0	0	0	0	1	4	1	0	0	1	0	0	Symbols: PSB28 ; photosystem II reaction center PSB28 protein	IPR005610	Photosystem II protein Psb28, class 1;Cellular Component: oxygen evolving complex (GO:0009654), Biological Process: photosynthesis (GO:0015979), Cellular Component: membrane (GO:0016020
AT4G26510.2	AT4G26510.2;AT4G26510.1	AT4G26510.1;AT4G26510.2	221	1	2	2	4	4	3	1	2	0	1	4	4	2	Symbols: UKL4 ; uridine kinase-like 4	IPR000764	Uridine kinase;Molecular Function: ATP binding (GO:0005524), Molecular Function: phosphotransferase activity, alcohol group as acceptor (GO:0016773
AT2G29070.1	AT2G29070.1;AT2G29070.2	AT2G29070.1	190	1	1	1	2	3	0	0	1	0	2	3	0	1	Symbols:|Ubiquitin fusion degradation UFD1 family protein	IPR004854	Ubiquitin fusion degradation protein UFD1;Biological Process: ubiquitin-dependent protein catabolic process (GO:0006511
ATCG00270.1	ATCG00270.1	ATCG00270.1	13	0	0	0	0	0	0	0	1	0	0	0	0	0	Symbols: PSBD ; photosystem II reaction center protein D	IPR005868	Photosystem II reaction centre protein PsbD/D2;Cellular Component: membrane (GO:0016020), Biological Process: photosynthesis, light reaction (GO:0019684), Cellular Component: light-harvesting complex (GO:0030076), Molecular Function: electron transporter, transferring electrons within the cyclic electron transport pathway of photosynthesis activity (GO:0045156
AT5G43940.2	AT5G43940.2;AT5G43940.1	AT5G43940.2	150	0	0	0	0	0	0	0	1	2	0	1	1	3	Symbols: HOT5 ; GroES-like zinc-binding dehydrogenase family protein	IPR011032	GroES-lik
AT1G50410.1	AT1G50410.1	AT1G50410.1	112	1	1	2	4	4	3	4	5	3	4	0	0	0	Symbols:|SNF2 domain-containing protein / helicase domain-containing protein / zinc finger protein-related	NULL	NULL
AT5G23940.1	AT5G23940.1	AT5G23940.1	254	0	0	0	0	0	0	0	8	6	3	0	0	0	Symbols: EMB3009, PEL3, DCR ; HXXXD-type acyl-transferase family protein	IPR003480	Transferase;Molecular Function: transferase activity, transferring acyl groups other than amino-acyl groups (GO:0016747
AT1G43170.8	AT1G43170.8;AT1G43170.9;AT1G43170.6;AT1G43170.7;AT1G43170.4;AT1G43170.5;AT1G43170.2;AT1G43170.3;AT1G43170.1	AT1G43170.1;AT1G43170.2;AT1G43170.3;AT1G43170.5;AT1G43170.6;AT1G43170.7;AT1G43170.9;AT1G43170.8	380	0	0	1	0	0	0	0	5	4	5	4	1	0	Symbols: RP1 ; ribosomal protein 1	NULL	NULL
AT1G79230.2	AT1G79230.2;AT1G79230.3;AT1G79230.1	AT1G79230.2	158	0	0	0	4	4	2	3	1	2	1	0	0	0	Symbols: ST1, ATMST1, MST1, ATRDH1 ; mercaptopyruvate sulfurtransferase 1	IPR001763	Rhodanese-lik
AT2G21270.2	AT2G21270.2;AT4G38930.1;AT2G21270.3;AT4G38930.2;AT2G21270.1	AT2G21270.1;AT2G21270.2	313	0	1	0	0	1	0	0	1	1	0	1	0	0	Symbols: UFD1 ; ubiquitin fusion degradation 1	NULL	NULL
AT1G30580.1	AT1G30580.1	AT1G30580.1	394	0	0	0	0	0	0	0	1	0	0	0	0	0	Symbols:|GTP binding	NULL	NULL
AT1G30580.1	AT1G30580.1	AT1G30580.1	393	0	0	0	0	1	0	0	2	0	0	0	0	0	Symbols:|GTP binding	NULL	NULL
AT3G05590.1	AT3G05590.1	AT3G05590.1	50	0	0	0	0	0	0	0	1	0	0	3	0	3	Symbols: RPL18 ; ribosomal protein L18	IPR021131	Ribosomal protein L18e/L1
AT5G14320.1	AT5G14320.1	AT5G14320.1	123	1	1	1	0	0	0	0	4	1	1	5	4	5	Symbols:|Ribosomal protein S13/S18 family	IPR010979	Ribosomal protein S13-like, H2TH;Molecular Function: nucleic acid binding (GO:0003676
AT5G11170.2	AT5G11170.2;AT5G11170.1;AT5G11200.1	AT5G11170.2	195	0	0	0	0	0	0	0	1	0	0	0	0	0	Symbols:|DEAD/DEAH box RNA helicase family protein	IPR001650	DNA/RNA helicase, C-terminal;Molecular Function: nucleic acid binding (GO:0003676), Molecular Function: helicase activity (GO:0004386), Molecular Function: ATP binding (GO:0005524
AT2G39590.1	AT2G39590.1	AT2G39590.1	49	0	0	0	0	0	0	0	1	0	0	0	0	0	Symbols:|Ribosomal protein S8 family protein	IPR000630	Ribosomal protein S8;Molecular Function: structural constituent of ribosome (GO:0003735), Cellular Component: intracellular (GO:0005622), Cellular Component: ribosome (GO:0005840), Biological Process: translation (GO:0006412
AT1G61410.1	AT1G61410.1;AT3G23100.2;AT3G23100.1	AT1G61410.1	58	0	1	1	3	5	2	2	2	3	1	2	2	4	Symbols:|DNA double-strand break repair and VJ recombination XRCC4	IPR010585	DNA double-strand break repair and VJ recombination XRCC4;Molecular Function: DNA binding (GO:0003677), Molecular Function: protein binding (GO:0005515), Cellular Component: nucleus (GO:0005634), Biological Process: double-strand break repair (GO:0006302), Biological Process: DNA recombination (GO:0006310
AT1G61410.1	AT1G61410.1;AT3G23100.2;AT3G23100.1	AT1G61410.1	57	0	0	0	1	0	1	2	1	0	0	2	1	0	Symbols:|DNA double-strand break repair and VJ recombination XRCC4	IPR010585	DNA double-strand break repair and VJ recombination XRCC4;Molecular Function: DNA binding (GO:0003677), Molecular Function: protein binding (GO:0005515), Cellular Component: nucleus (GO:0005634), Biological Process: double-strand break repair (GO:0006302), Biological Process: DNA recombination (GO:0006310
AT5G15810.1	AT5G15810.1;AT3G02320.1	AT5G15810.1	619	2	4	3	5	7	0	0	1	0	0	0	0	0	Symbols:|N2,N2-dimethylguanosine tRNA methyltransferase	IPR002905	N2,N2-dimethylguanosine tRNA methyltransferase;Molecular Function: RNA binding (GO:0003723), Molecular Function: tRNA (guanine-N2-)-methyltransferase activity (GO:0004809), Biological Process: tRNA processing (GO:0008033
AT1G77180.3	AT1G77180.3;AT1G77180.2;AT1G77180.1	AT1G77180.3	133	0	0	0	2	2	0	0	2	3	1	1	0	0	Symbols: SKIP ; chromatin protein family	IPR017862	SKI-interacting protein, SKIP;Biological Process: nuclear mRNA splicing, via spliceosome (GO:0000398), Molecular Function: protein binding (GO:0005515), Cellular Component: spliceosomal complex (GO:0005681
AT1G33140.1	AT1G33140.1;AT1G33120.1	AT1G33120.1;AT1G33140.1	189	0	0	0	1	2	0	1	1	0	0	1	0	0	Symbols: PGY2 ; Ribosomal protein L6 family	IPR000702	Ribosomal protein L6;Molecular Function: structural constituent of ribosome (GO:0003735), Cellular Component: ribosome (GO:0005840), Biological Process: translation (GO:0006412), Molecular Function: rRNA binding (GO:0019843
AT2G45290.1	AT2G45290.1;AT3G60750.2;AT3G60750.1	AT2G45290.1	100	4	0	2	3	4	3	1	5	4	2	3	3	3	Symbols:|Transketolase	IPR005474	Transketolase, N-termina
AT3G60750.2	AT3G60750.2;AT3G60750.1	AT3G60750.2	100	4	0	2	3	4	3	1	5	5	2	8	9	7	Symbols:|Transketolase	IPR005474	Transketolase, N-termina
AT4G34870.1	AT4G34870.1;AT2G16600.1;AT2G16600.2	AT4G34870.1	97	1	0	1	2	4	1	1	1	0	0	0	0	0	Symbols: ROC5, ATCYP1 ; rotamase cyclophilin 5	IPR002130	Peptidyl-prolyl cis-trans isomerase, cyclophilin-type;Molecular Function: peptidyl-prolyl cis-trans isomerase activity (GO:0003755), Biological Process: protein folding (GO:0006457
AT1G06950.1	AT1G06950.1	AT1G06950.1	220	0	0	1	0	0	0	0	2	0	0	0	0	1	Symbols: ATTIC110, TIC110 ; translocon at the inner envelope membrane of chloroplasts 110	NULL	NULL
AT3G51240.1	AT3G51240.1;AT3G51240.2	AT3G51240.1	271	0	0	0	6	7	0	0	8	6	5	0	0	0	Symbols: F3H, TT6, F3'H ; flavanone 3-hydroxylase	IPR005123	Oxoglutarate/iron-dependent oxygenase;Molecular Function: oxidoreductase activity (GO:0016491
AT2G44730.1	AT2G44730.1	AT2G44730.1	150	0	0	0	2	6	0	0	6	2	0	1	0	0	Symbols:|Alcohol dehydrogenase transcription factor Myb/SANT-like family protein	IPR006578	MADF domai
AT5G55390.2	AT5G55390.2;AT5G55390.1	AT5G55390.1;AT5G55390.2	180	0	0	0	0	0	0	0	1	1	0	0	0	0	Symbols: EDM2 ; ENHANCED DOWNY MILDEW 2	NULL	NULL
AT2G38620.2	AT2G38620.2;AT2G38620.1	AT2G38620.2	109	0	0	0	0	0	0	0	5	1	0	0	0	0	Symbols: CDKB1;2 ; cyclin-dependent kinase B1;2	IPR011009	Protein kinase-like domai
AT4G35090.1	AT4G35090.1;AT4G35090.2	AT4G35090.1	233	2	2	1	0	1	0	0	1	0	0	0	0	0	Symbols: CAT2 ; catalase 2	IPR011614	Catalase, N-terminal;Molecular Function: catalase activity (GO:0004096), Biological Process: response to oxidative stress (GO:0006979), Biological Process: oxidation reduction (GO:0055114
AT1G56070.1	AT1G56070.1	AT1G56070.1	239	0	1	2	0	0	0	0	4	2	3	4	1	0	Symbols: LOS1 ; Ribosomal protein S5/Elongation factor G/III/V family protein	IPR000795	Protein synthesis factor, GTP-binding;Molecular Function: GTPase activity (GO:0003924), Molecular Function: GTP binding (GO:0005525
AT1G31812.1	AT1G31812.1	AT1G31812.1	52	1	0	0	4	2	2	3	1	0	1	4	0	5	Symbols: ACBP6, ACBP ; acyl-CoA-binding protein 6	IPR000582	Acyl-CoA-binding protein, ACBP;Molecular Function: acyl-CoA binding (GO:0000062
AT4G20980.3	AT4G20980.3;AT5G44320.1;AT4G20980.4;AT4G20980.1;AT4G20980.2	AT4G20980.1;AT4G20980.2;AT4G20980.3;AT4G20980.4	126	0	0	0	0	0	0	0	1	0	0	0	0	0	Symbols:|Eukaryotic translation initiation factor 3 subunit 7 (eIF-3)	IPR007783	Eukaryotic translation initiation factor 3, subunit 7;Molecular Function: translation initiation factor activity (GO:0003743), Biological Process: translational initiation (GO:0006413
AT4G29590.1	AT4G29590.1	AT4G29590.1	79	1	1	1	5	5	3	2	4	5	4	4	1	0	Symbols:|S-adenosyl-L-methionine-dependent methyltransferases superfamily protein	NULL	NULL
AT2G40100.2	AT2G40100.2;AT2G40100.1	AT2G40100.2	38	1	1	0	0	0	0	0	1	0	0	0	0	0	Symbols: LHCB4.3 ; light harvesting complex photosystem II	IPR001344	Chlorophyll A-B binding protein;Biological Process: photosynthesis, light harvesting (GO:0009765), Cellular Component: membrane (GO:0016020
AT2G13370.1	AT2G13370.1	AT2G13370.1	1136	0	0	0	0	0	0	0	1	0	0	0	2	0	Symbols: CHR5 ; chromatin remodeling 5	NULL	NULL
AT3G14415.1	AT3G14415.1;AT3G14420.6;AT3G14415.3;AT3G14415.2;AT3G14420.1;AT3G14420.3;AT3G14420.2;AT3G14420.5;AT3G14420.4	AT3G14415.1;AT3G14415.3	132	0	0	0	0	0	0	0	1	0	1	1	1	1	Symbols:|Aldolase-type TIM barrel family protein	IPR000262	FMN-dependent dehydrogenase;Molecular Function: oxidoreductase activity (GO:0016491
AT1G52230.1	AT1G52230.1;AT3G16140.1	AT1G52230.1	99	0	0	1	0	0	0	1	4	2	2	4	2	2	Symbols: PSAH2, PSAH-2, PSI-H ; photosystem I subunit H2	IPR004928	Photosystem I reaction centre subunit VI;Cellular Component: photosystem I reaction center (GO:0009538), Biological Process: photosynthesis (GO:0015979
ATCG01130.1	ATCG01130.1	ATCG01130.1	1286	9	6	9	0	0	0	0	2	2	0	6	5	7	Symbols: YCF1.2 ; Ycf1 protein	NULL	NULL
AT2G13370.1	AT2G13370.1	AT2G13370.1	1680	0	0	0	0	1	0	0	3	2	1	0	0	0	Symbols: CHR5 ; chromatin remodeling 5	NULL	NULL
AT5G47840.1	AT5G47840.1	AT5G47840.1	224	1	0	1	0	0	0	0	1	0	2	0	1	0	Symbols: AMK2 ; adenosine monophosphate kinase	IPR000850	Adenylate kinase;Molecular Function: ATP binding (GO:0005524), Biological Process: nucleobase, nucleoside, nucleotide and nucleic acid metabolic process (GO:0006139), Molecular Function: nucleobase, nucleoside, nucleotide kinase activity (GO:0019205
AT1G75240.1	AT1G75240.1	AT1G75240.1	284	0	0	0	0	0	0	0	1	1	0	0	0	0	Symbols: AtHB33, HB33, ZHD5 ; homeobox protein 33	IPR006455	Homeobox domain, ZF-HD clas
AT1G32060.1	AT1G32060.1	AT1G32060.1	201	1	1	1	0	0	0	0	4	0	0	1	3	6	Symbols: PRK ; phosphoribulokinase	IPR006082	Phosphoribulokinase;Molecular Function: ATP binding (GO:0005524), Biological Process: carbohydrate metabolic process (GO:0005975), Molecular Function: phosphoribulokinase activity (GO:0008974
AT5G12140.1	AT5G12140.1	AT5G12140.1	38	0	0	1	0	0	0	0	2	1	0	0	0	0	Symbols: ATCYS1, CYS1 ; cystatin-1	IPR020381	Proteinase inhibitor I25, cystatin, conserved regio
AT3G24860.1	AT3G24860.1	AT3G24860.1	228	1	0	1	2	6	2	3	1	3	0	3	3	2	Symbols:|Homeodomain-like superfamily protein	NULL	NULL
AT5G35330.3	AT5G35330.3;AT5G35330.1;AT5G35330.2	AT5G35330.1;AT5G35330.2;AT5G35330.3	158	1	0	1	3	1	2	1	1	1	0	4	2	1	Symbols: MBD02 ; methyl-CPG-binding domain protein 02	IPR001739	Methyl-CpG DNA binding;Molecular Function: DNA binding (GO:0003677), Cellular Component: nucleus (GO:0005634
AT2G45290.1	AT2G45290.1;AT3G60750.2;AT3G60750.1	AT2G45290.1	396	0	0	0	0	1	0	0	1	0	0	0	1	4	Symbols:|Transketolase	IPR005478	Transketolase, bacterial-like;Molecular Function: transketolase activity (GO:0004802
ATCG00490.1	ATCG00490.1	ATCG00490.1	21	2	2	8	0	0	0	0	1	1	1	7	2	5	Symbols: RBCL ; ribulose-bisphosphate carboxylases	IPR017443	Ribulose bisphosphate carboxylase, large subunit, ferrodoxin-like N-terminal;Biological Process: carbon fixation (GO:0015977), Molecular Function: ribulose-bisphosphate carboxylase activity (GO:0016984
AT5G59420.1	AT5G59420.1	AT5G59420.1	324	0	0	0	5	6	1	0	6	2	2	4	3	5	Symbols: ORP3C ; OSBP(oxysterol binding protein)-related protein 3C	IPR000648	Oxysterol-binding protein;Biological Process: steroid metabolic process (GO:0008202
AT2G40060.1	AT2G40060.1	AT2G40060.1	181	0	0	0	0	0	0	0	2	0	0	0	0	0	Symbols:|Clathrin light chain protein	IPR000996	Clathrin light chain;Molecular Function: structural molecule activity (GO:0005198), Molecular Function: protein binding (GO:0005515), Biological Process: intracellular protein transport (GO:0006886), Biological Process: vesicle-mediated transport (GO:0016192), Cellular Component: clathrin coat of trans-Golgi network vesicle (GO:0030130), Cellular Component: clathrin coat of coated pit (GO:0030132
AT4G30190.1	AT4G30190.1;AT4G30190.2;AT2G18960.1	AT4G30190.1	405	3	3	2	1	4	0	0	1	0	0	0	0	0	Symbols: AHA2, PMA2, HA2 ; H(+)-ATPase 2	IPR006534	ATPase, P-type, plasma-membrane proton-efflux;Biological Process: ATP biosynthetic process (GO:0006754), Cellular Component: integral to membrane (GO:0016021), Molecular Function: ATPase activity (GO:0016887
AT2G34300.2	AT2G34300.2;AT2G34300.1	AT2G34300.1;AT2G34300.2	153	0	0	0	0	0	0	0	2	0	1	3	2	3	Symbols:|S-adenosyl-L-methionine-dependent methyltransferases superfamily protein	NULL	NULL
AT1G67090.1	AT1G67090.1	AT1G67090.1	146	2	2	4	0	0	0	0	2	1	2	4	3	8	Symbols: RBCS1A ; ribulose bisphosphate carboxylase small chain 1A	IPR000894	Ribulose bisphosphate carboxylase, small chain;Biological Process: carbon fixation (GO:0015977), Molecular Function: ribulose-bisphosphate carboxylase activity (GO:0016984
AT2G36200.1	AT2G36200.1;AT2G36200.2	AT2G36200.1	53	0	0	0	4	7	0	0	1	0	0	6	2	9	Symbols:|P-loop containing nucleoside triphosphate hydrolases superfamily protein	IPR001752	Kinesin, motor domain;Molecular Function: microtubule motor activity (GO:0003777), Molecular Function: ATP binding (GO:0005524), Biological Process: microtubule-based movement (GO:0007018
AT5G02450.1	AT5G02450.1;AT3G53740.1;AT3G53740.2;AT3G53740.3;AT3G53740.4	AT5G02450.1	54	0	0	2	4	5	1	1	3	1	1	5	2	2	Symbols:|Ribosomal protein L36e family protein	IPR000509	Ribosomal protein L36e;Molecular Function: structural constituent of ribosome (GO:0003735), Cellular Component: intracellular (GO:0005622), Cellular Component: ribosome (GO:0005840), Biological Process: translation (GO:0006412
AT1G55490.1	AT1G55490.1;AT1G55490.2	AT1G55490.1;AT1G55490.2	398	2	1	1	0	0	1	1	1	0	2	3	4	5	Symbols: CPN60B, LEN1 ; chaperonin 60 beta	IPR001844	Chaperonin Cpn6
AT1G55490.1	AT1G55490.1;AT1G55490.2	AT1G55490.1;AT1G55490.2	397	1	1	5	0	0	0	0	1	0	0	8	1	2	Symbols: CPN60B, LEN1 ; chaperonin 60 beta	IPR001844	Chaperonin Cpn6
AT4G32260.1	AT4G32260.1	AT4G32260.1	171	30	38	32	0	0	4	2	2	3	1	9	6	6	Symbols:|ATPase, F0 complex, subunit B/B', bacterial/chloroplast	IPR002146	ATPase, F0 complex, subunit B/B&apos;, bacterial/chloroplast;Molecular Function: hydrogen ion transmembrane transporter activity (GO:0015078), Biological Process: ATP synthesis coupled proton transport (GO:0015986), Cellular Component: proton-transporting ATP synthase complex, coupling factor F(o) (GO:0045263
AT5G38760.1	AT5G38760.1	AT5G38760.1	49	0	0	0	0	0	0	0	4	1	3	0	0	0	Symbols:|Late embryogenesis abundant protein (LEA) family protein	NULL	NULL
AT2G20260.1	AT2G20260.1	AT2G20260.1	101	0	0	0	0	0	1	1	1	1	0	5	5	9	Symbols: PSAE-2 ; photosystem I subunit E-2	IPR003375	Photosystem I reaction centre subunit IV/PsaE;Cellular Component: photosystem I reaction center (GO:0009538
AT3G24880.1	AT3G24880.1;AT3G24870.1;AT3G24870.2	AT3G24880.1	286	5	5	10	13	12	5	10	6	6	4	5	4	5	Symbols:|Helicase/SANT-associated, DNA binding protein	NULL	NULL
AT4G32551.1	AT4G32551.1;AT4G32551.2	AT4G32551.1	242	1	1	1	3	6	0	0	1	3	5	0	0	0	Symbols: LUG, RON2 ; LisH dimerisation motif;WD40/YVTN repeat-like-containing domain	NULL	NULL
AT5G53820.1	AT5G53820.1	AT5G53820.1	51	0	0	0	0	0	0	0	1	0	0	0	0	0	Symbols:|Late embryogenesis abundant protein (LEA) family protein	NULL	NULL
AT4G16420.3	AT4G16420.3;AT4G16420.2;AT4G16420.1	AT4G16420.3	425	0	0	0	2	0	0	0	1	1	0	0	0	0	Symbols: ADA2B, PRZ1 ; homolog of yeast ADA2 2B	IPR007526	SWIR
AT1G24460.1	AT1G24460.1;AT1G24460.2	AT1G24460.1	570	0	0	0	0	0	0	0	1	0	0	0	0	0	Symbols:|unknown protein; FUNCTIONS IN: molecular_function unknown; INVOLVED IN: biological_process unknown; LOCATED IN: cellular_component unknown; EXPRESSED IN: 23 plant structures; EXPRESSED DURING: 14 growth stages; BEST Arabidopsis thaliana protein match is: unknown protein (TAIR:AT4G31570.1); Has 181008 Blast hits to 85359 proteins in 3551 species: Archae - 3290; Bacteria - 48304; Metazoa -…	NULL	NULL
AT5G46670.1	AT5G46670.1	AT5G46670.1	119	0	0	0	0	0	0	0	1	0	0	0	0	0	Symbols:|Cysteine/Histidine-rich C1 domain family protein	NULL	NULL
AT3G02220.1	AT3G02220.1	AT3G02220.1	53	0	0	0	0	2	0	0	3	0	2	0	0	0	Symbols:|unknown protein; CONTAINS InterPro DOMAIN/s: Protein of unknown function DUF2039 (InterPro:IPR019351); Has 215 Blast hits to 215 proteins in 94 species: Archae - 2; Bacteria - 2; Metazoa - 125; Fungi - 4; Plants - 38; Viruses - 0; Other Eukaryotes - 44 (source: NCBI BLink).	IPR019351	Protein of unknown function DUF203
AT3G29075.1	AT3G29075.1	AT3G29075.1	194	0	0	0	0	0	0	0	1	4	1	0	0	0	Symbols:|glycine-rich protein	NULL	NULL
AT2G38280.2	AT2G38280.2;AT2G38280.1	AT2G38280.1;AT2G38280.2	39	0	0	0	0	0	0	0	1	0	0	0	0	0	Symbols: FAC1, ATAMPD ; AMP deaminase, putative / myoadenylate deaminase, putative	NULL	NULL
AT2G38280.2	AT2G38280.2;AT2G38280.1	AT2G38280.1;AT2G38280.2	42	0	0	0	0	0	0	0	1	0	0	0	0	0	Symbols: FAC1, ATAMPD ; AMP deaminase, putative / myoadenylate deaminase, putative	NULL	NULL
AT1G63460.1	AT1G63460.1	AT1G63460.1	18	0	0	0	0	0	0	0	1	0	0	0	0	0	Symbols: GPX8, ATGPX8 ; glutathione peroxidase 8	IPR000889	Glutathione peroxidase;Molecular Function: glutathione peroxidase activity (GO:0004602), Biological Process: response to oxidative stress (GO:0006979), Biological Process: oxidation reduction (GO:0055114
AT2G22400.1	AT2G22400.1	AT2G22400.1	25	0	0	0	0	0	0	0	1	0	0	0	0	0	Symbols:|S-adenosyl-L-methionine-dependent methyltransferases superfamily protein	NULL	NULL
AT1G32750.1	AT1G32750.1	AT1G32750.1	1375	0	0	0	0	0	0	0	1	0	0	0	1	0	Symbols: HAF01, HAF1, HAC13, GTD1, TAF1 ; HAC13 protein (HAC13)	NULL	NULL
AT5G15090.2	AT5G15090.2;AT5G15090.1	AT5G15090.1;AT5G15090.2	226	1	0	0	2	3	0	0	2	0	0	4	1	2	Symbols: VDAC3 ; voltage dependent anion channel 3	IPR001925	Porin, eukaryotic type;Cellular Component: mitochondrial outer membrane (GO:0005741), Biological Process: anion transport (GO:0006820), Molecular Function: voltage-gated anion channel activity (GO:0008308), Biological Process: transmembrane transport (GO:0055085
AT3G29790.1	AT3G29790.1	AT3G29790.1	62	0	0	0	0	0	0	0	1	0	0	0	0	0	Symbols:|unknown protein; BEST Arabidopsis thaliana protein match is: unknown protein (TAIR:AT3G33528.1); Has 40 Blast hits to 40 proteins in 2 species: Archae - 0; Bacteria - 0; Metazoa - 0; Fungi - 0; Plants - 40; Viruses - 0; Other Eukaryotes - 0 (source: NCBI BLink).	NULL	NULL
AT3G07220.1	AT3G07220.1	AT3G07220.1	184	0	0	0	3	3	1	1	2	2	1	1	0	1	Symbols:|SMAD/FHA domain-containing protein	NULL	NULL
AT3G25860.1	AT3G25860.1	AT3G25860.1	381	0	0	0	0	0	0	0	1	1	0	0	0	1	Symbols: LTA2, PLE2 ; 2-oxoacid dehydrogenases acyltransferase family protein	IPR001078	2-oxoacid dehydrogenase acyltransferase, catalytic domain;Biological Process: metabolic process (GO:0008152), Molecular Function: acyltransferase activity (GO:0008415
AT1G34430.1	AT1G34430.1	AT1G34430.1	366	0	0	2	0	2	1	0	1	2	0	3	2	0	Symbols: EMB3003 ; 2-oxoacid dehydrogenases acyltransferase family protein	IPR001078	2-oxoacid dehydrogenase acyltransferase, catalytic domain;Biological Process: metabolic process (GO:0008152), Molecular Function: acyltransferase activity (GO:0008415
AT2G47470.1	AT2G47470.1;AT2G47470.3;AT2G47470.4	AT2G47470.1	285	0	0	0	0	2	0	0	1	0	0	0	0	0	Symbols: ATPDIL2-1, UNE5, MEE30, PDI11, ATPDI11 ; thioredoxin family protein	IPR011679	Endoplasmic reticulum, protein ERp29, C-terminal;Cellular Component: endoplasmic reticulum (GO:0005783
AT2G31610.1	AT2G31610.1;AT5G35530.1;AT3G53870.1	AT2G31610.1	75	2	2	2	1	4	0	0	2	2	5	6	1	3	Symbols:|Ribosomal protein S3 family protein	IPR005703	Ribosomal protein S3, eukaryotic/archaeal;Molecular Function: structural constituent of ribosome (GO:0003735), Biological Process: translation (GO:0006412), Cellular Component: small ribosomal subunit (GO:0015935
AT5G63570.1	AT5G63570.1;AT3G48730.1	AT5G63570.1	390	1	1	2	0	0	0	0	2	0	0	1	2	2	Symbols: GSA1 ; glutamate-1-semialdehyde-2,1-aminomutase	IPR005814	Aminotransferase class-III;Molecular Function: transaminase activity (GO:0008483), Molecular Function: pyridoxal phosphate binding (GO:0030170
AT1G43690.1	AT1G43690.1	AT1G43690.1	65	1	1	1	4	5	4	4	5	5	5	2	0	0	Symbols:|ubiquitin interaction motif-containing protein	NULL	NULL
AT3G63140.1	AT3G63140.1	AT3G63140.1	122	0	0	3	0	0	0	0	1	1	1	3	4	4	Symbols: CSP41A ; chloroplast stem-loop binding protein of 41 kDa	IPR016040	NAD(P)-binding domain;Molecular Function: catalytic activity (GO:0003824), Molecular Function: binding (GO:0005488), Biological Process: metabolic process (GO:0008152
AT2G19390.1	AT2G19390.1	AT2G19390.1	1074	0	0	4	2	1	3	5	1	0	1	0	0	0	Symbols:|unknown protein; BEST Arabidopsis thaliana protein match is: unknown protein (TAIR:AT4G29790.1); Has 203 Blast hits to 188 proteins in 60 species: Archae - 0; Bacteria - 11; Metazoa - 24; Fungi - 34; Plants - 93; Viruses - 0; Other Eukaryotes - 41 (source: NCBI BLink).	NULL	NULL
AT2G19390.1	AT2G19390.1	AT2G19390.1	1076	0	0	2	4	3	3	5	1	2	1	0	0	0	Symbols:|unknown protein; BEST Arabidopsis thaliana protein match is: unknown protein (TAIR:AT4G29790.1); Has 203 Blast hits to 188 proteins in 60 species: Archae - 0; Bacteria - 11; Metazoa - 24; Fungi - 34; Plants - 93; Viruses - 0; Other Eukaryotes - 41 (source: NCBI BLink).	NULL	NULL
AT4G29790.1	AT4G29790.1	AT4G29790.1	1062	3	1	8	13	16	4	5	4	6	4	4	5	7	Symbols:|unknown protein; BEST Arabidopsis thaliana protein match is: unknown protein (TAIR:AT2G19390.1); Has 538 Blast hits to 357 proteins in 124 species: Archae - 0; Bacteria - 74; Metazoa - 109; Fungi - 58; Plants - 105; Viruses - 2; Other Eukaryotes - 190 (source: NCBI BLink).	NULL	NULL
AT4G29790.1	AT4G29790.1	AT4G29790.1	1064	5	0	7	11	13	9	8	7	8	4	4	7	7	Symbols:|unknown protein; BEST Arabidopsis thaliana protein match is: unknown protein (TAIR:AT2G19390.1); Has 538 Blast hits to 357 proteins in 124 species: Archae - 0; Bacteria - 74; Metazoa - 109; Fungi - 58; Plants - 105; Viruses - 2; Other Eukaryotes - 190 (source: NCBI BLink).	NULL	NULL
AT4G29790.1	AT4G29790.1	AT4G29790.1	1055	4	1	10	11	11	9	6	6	7	4	2	4	7	Symbols:|unknown protein; BEST Arabidopsis thaliana protein match is: unknown protein (TAIR:AT2G19390.1); Has 538 Blast hits to 357 proteins in 124 species: Archae - 0; Bacteria - 74; Metazoa - 109; Fungi - 58; Plants - 105; Viruses - 2; Other Eukaryotes - 190 (source: NCBI BLink).	NULL	NULL
AT3G11510.1	AT3G11510.1;AT2G36160.1	AT3G11510.1	95	0	0	0	5	5	0	0	6	3	4	1	1	4	Symbols:|Ribosomal protein S11 family protein	IPR001971	Ribosomal protein S11;Molecular Function: structural constituent of ribosome (GO:0003735), Cellular Component: intracellular (GO:0005622), Cellular Component: ribosome (GO:0005840), Biological Process: translation (GO:0006412
AT5G59240.1	AT5G59240.1;AT5G20290.1	AT5G59240.1	198	1	0	3	1	0	2	3	4	0	0	1	0	0	Symbols:|Ribosomal protein S8e family protein	NULL	NULL
AT1G54270.2	AT1G54270.2;AT3G13920.3;AT1G54270.1;AT3G13920.2;AT3G13920.1;AT3G13920.4;AT1G72730.1	AT1G54270.2	120	1	1	1	0	0	0	0	1	1	3	2	2	4	Symbols: EIF4A-2 ; eif4a-2	IPR011545	DNA/RNA helicase, DEAD/DEAH box type, N-terminal;Molecular Function: nucleic acid binding (GO:0003676), Molecular Function: ATP binding (GO:0005524), Molecular Function: ATP-dependent helicase activity (GO:0008026
AT1G77800.1	AT1G77800.1;AT1G77800.2	AT1G77800.1	1187	0	0	2	5	8	0	0	3	4	4	4	0	6	Symbols:|PHD finger family protein	NULL	NULL
AT3G23210.1	AT3G23210.1	AT3G23210.1	260	0	0	0	0	0	0	0	1	0	0	0	0	0	Symbols: bHLH34 ; basic helix-loop-helix (bHLH) DNA-binding superfamily protein	NULL	NULL
AT3G23210.1	AT3G23210.1	AT3G23210.1	282	0	0	0	0	0	0	0	1	0	0	0	0	0	Symbols: bHLH34 ; basic helix-loop-helix (bHLH) DNA-binding superfamily protein	NULL	NULL
AT3G53680.1	AT3G53680.1	AT3G53680.1	351	0	0	0	0	0	0	0	2	0	0	0	0	0	Symbols:|Acyl-CoA N-acyltransferase with RING/FYVE/PHD-type zinc finger domain	NULL	NULL
AT3G53680.1	AT3G53680.1	AT3G53680.1	355	0	0	0	0	0	0	0	2	0	0	0	0	0	Symbols:|Acyl-CoA N-acyltransferase with RING/FYVE/PHD-type zinc finger domain	NULL	NULL
AT5G18380.1	AT5G18380.1;AT5G18380.2;AT5G18380.3;AT2G09990.1	AT5G18380.1	109	0	0	0	0	0	0	0	2	1	0	1	0	3	Symbols:|Ribosomal protein S5 domain 2-like superfamily protein	IPR014721	Ribosomal protein S5 domain 2-type fold, subgrou
AT3G44010.1	AT3G44010.1;AT4G33865.1;AT3G43980.1	AT3G43980.1;AT3G44010.1;AT4G33865.1	54	0	0	0	0	0	0	0	4	4	3	0	0	0	Symbols:|Ribosomal protein S14p/S29e family protein	IPR001209	Ribosomal protein S14;Molecular Function: structural constituent of ribosome (GO:0003735), Cellular Component: intracellular (GO:0005622), Cellular Component: ribosome (GO:0005840), Biological Process: translation (GO:0006412
AT5G08540.1	AT5G08540.1	AT5G08540.1	301	2	2	1	0	0	0	0	6	4	3	4	4	3	Symbols:|unknown protein; FUNCTIONS IN: molecular_function unknown; INVOLVED IN: biological_process unknown; LOCATED IN: chloroplast thylakoid membrane, chloroplast, chloroplast envelope; EXPRESSED IN: 24 plant structures; EXPRESSED DURING: 13 growth stages; Has 30201 Blast hits to 17322 proteins in 780 species: Archae - 12; Bacteria - 1396; Metazoa - 17338; Fungi - 3422; Plants - 5037; Viruses -…	NULL	NULL
AT3G58110.2	AT3G58110.2;AT3G58110.1	AT3G58110.2	530	3	0	5	8	7	3	3	19	11	10	16	9	10	Symbols:|unknown protein; FUNCTIONS IN: molecular_function unknown; INVOLVED IN: biological_process unknown; LOCATED IN: cellular_component unknown; BEST Arabidopsis thaliana protein match is: unknown protein (TAIR:AT2G42370.1).	NULL	NULL
AT1G72320.3	AT1G72320.3;AT1G72320.1;AT1G72320.2	AT1G72320.2;AT1G72320.3	671	0	0	0	0	2	1	3	1	0	0	0	0	0	Symbols: APUM23, PUM23 ; pumilio 23	NULL	NULL
AT4G23670.1	AT4G23670.1	AT4G23670.1	84	1	2	2	8	11	0	0	8	5	10	8	6	9	Symbols:|Polyketide cyclase/dehydrase and lipid transport superfamily protein	IPR000916	Bet v I allergen;Biological Process: defense response (GO:0006952), Biological Process: response to biotic stimulus (GO:0009607
AT4G40040.1	AT4G40040.1;AT4G40030.2;AT4G40030.1;AT4G40040.2;AT5G10390.1;AT5G10400.1;AT5G10980.1;AT1G13370.1;AT5G65350.1;AT4G40030.3;AT1G09200.1;AT3G27360.1;AT5G65360.1	AT4G40030.1;AT4G40040.1;AT4G40040.2;AT4G40030.3;AT5G10980.1	80	1	0	0	4	3	0	0	5	4	5	3	3	2	Symbols:|Histone superfamily protein	IPR000164	Histone H3;Cellular Component: nucleosome (GO:0000786), Molecular Function: DNA binding (GO:0003677), Biological Process: nucleosome assembly (GO:0006334
AT3G45010.1	AT3G45010.1	AT3G45010.1	222	0	0	0	0	0	0	0	1	2	1	1	0	0	Symbols: scpl48 ; serine carboxypeptidase-like 48	IPR001563	Peptidase S10, serine carboxypeptidase;Molecular Function: serine-type carboxypeptidase activity (GO:0004185), Biological Process: proteolysis (GO:0006508
AT3G56090.1	AT3G56090.1	AT3G56090.1	154	1	0	0	5	9	0	0	9	4	5	1	0	0	Symbols: ATFER3, FER3 ; ferritin 3	IPR012347	Ferritin-relate
AT1G55325.1	AT1G55325.1;AT1G55325.2	AT1G55325.1	735	5	3	2	7	4	1	2	4	1	0	7	3	8	Symbols: GCT ; RNA polymerase II transcription mediators	NULL	NULL
AT1G55325.1	AT1G55325.1;AT1G55325.2	AT1G55325.1	743	0	0	0	0	2	0	0	1	0	0	2	0	1	Symbols: GCT ; RNA polymerase II transcription mediators	NULL	NULL
AT5G66190.1	AT5G66190.1;AT5G66190.2	AT5G66190.1	137	0	0	6	0	0	7	3	3	3	1	18	10	14	Symbols: ATLFNR1, FNR1 ; ferredoxin-NADP(+)-oxidoreductase 1	IPR008333	Oxidoreductase, FAD-binding domain;Molecular Function: oxidoreductase activity (GO:0016491), Biological Process: oxidation reduction (GO:0055114
AT1G54410.1	AT1G54410.1	AT1G54410.1	31	0	0	0	0	0	0	0	1	0	0	0	0	0	Symbols:|dehydrin family protein	NULL	NULL
AT3G27740.2	AT3G27740.2;AT3G27740.1	AT3G27740.2	352	0	0	1	0	1	0	0	1	0	0	2	0	0	Symbols: CARA ; carbamoyl phosphate synthetase A	IPR006274	Carbamoyl phosphate synthase, small subunit;Molecular Function: carbamoyl-phosphate synthase activity (GO:0004086), Biological Process: nitrogen compound metabolic process (GO:0006807
AT1G09340.1	AT1G09340.1	AT1G09340.1	312	5	1	5	0	0	1	1	1	0	0	2	4	4	Symbols: CRB, CSP41B, HIP1.3 ; chloroplast RNA binding	NULL	NULL
AT1G09340.1	AT1G09340.1	AT1G09340.1	311	3	4	4	0	0	3	3	2	4	3	10	5	5	Symbols: CRB, CSP41B, HIP1.3 ; chloroplast RNA binding	NULL	NULL
AT3G21350.2	AT3G21350.2;AT3G21350.1	AT3G21350.2	294	0	0	0	2	3	3	4	2	0	0	0	0	0	Symbols: MED6 ; RNA polymerase transcriptional regulation mediator-related	IPR007018	Mediator complex, subunit Med6;Biological Process: regulation of transcription from RNA polymerase II promoter (GO:0006357), Molecular Function: RNA polymerase II transcription mediator activity (GO:0016455), Cellular Component: mediator complex (GO:0016592
AT3G59970.2	AT3G59970.2;AT2G44160.1;AT3G59970.1;AT3G59970.3	AT3G59970.2	337	0	0	0	1	0	0	0	1	1	0	0	0	0	Symbols: MTHFR1 ; methylenetetrahydrofolate reductase 1	NULL	NULL
AT1G24560.1	AT1G24560.1	AT1G24560.1	469	0	0	0	0	0	0	0	1	0	0	0	0	0	Symbols:|unknown protein; BEST Arabidopsis thaliana protein match is: unknown protein (TAIR:AT3G49055.1); Has 71940 Blast hits to 38124 proteins in 2481 species: Archae - 1358; Bacteria - 12126; Metazoa - 32861; Fungi - 6786; Plants - 4024; Viruses - 195; Other Eukaryotes - 14590 (source: NCBI BLink).	NULL	NULL
AT5G61510.1	AT5G61510.1	AT5G61510.1	275	0	0	2	2	4	0	0	2	4	4	2	6	2	Symbols:|GroES-like zinc-binding alcohol dehydrogenase family protein	IPR016040	NAD(P)-binding domain;Molecular Function: catalytic activity (GO:0003824), Molecular Function: binding (GO:0005488), Biological Process: metabolic process (GO:0008152
AT1G78620.1	AT1G78620.1;AT1G78620.2	AT1G78620.1	161	0	0	0	0	0	0	0	3	2	1	0	0	0	Symbols:|Protein of unknown function DUF92, transmembrane	IPR002794	Protein of unknown function DUF92, transmembran
AT5G04400.1	AT5G04400.1	AT5G04400.1	228	0	0	0	0	3	2	2	3	2	0	0	0	0	Symbols: anac077, NAC077 ; NAC domain containing protein 77	NULL	NULL
AT3G05070.1	AT3G05070.1	AT3G05070.1	20	1	0	2	1	1	6	6	1	0	0	0	0	0	Symbols:|CONTAINS InterPro DOMAIN/s: mRNA splicing factor, Cwf18 (InterPro:IPR013169); Has 292 Blast hits to 292 proteins in 153 species: Archae - 0; Bacteria - 0; Metazoa - 118; Fungi - 83; Plants - 38; Viruses - 11; Other Eukaryotes - 42 (source: NCBI BLink).	IPR013169	mRNA splicing factor, Cwf1
AT3G48930.1	AT3G48930.1	AT3G48930.1	58	1	1	1	0	0	0	0	3	2	1	1	0	1	Symbols: EMB1080 ; Nucleic acid-binding, OB-fold-like protein	IPR019978	Ribosomal protein S17, archaeal;Molecular Function: structural constituent of ribosome (GO:0003735), Cellular Component: intracellular (GO:0005622), Cellular Component: ribosome (GO:0005840), Biological Process: translation (GO:0006412
AT3G60600.1	AT3G60600.1;AT3G60600.2;AT3G60600.3;AT2G45140.1	AT3G60600.1	136	0	0	0	3	5	2	0	2	3	0	0	0	2	Symbols: VAP27-1, VAP, (AT)VAP, VAP27 ; vesicle associated protein	IPR008962	PapD-lik
AT1G01090.1	AT1G01090.1	AT1G01090.1	367	1	1	1	2	5	2	1	3	2	2	0	0	1	Symbols: PDH-E1 ALPHA ; pyruvate dehydrogenase E1 alpha	IPR001017	Dehydrogenase, E1 component;Biological Process: metabolic process (GO:0008152), Molecular Function: oxidoreductase activity, acting on the aldehyde or oxo group of donors, disulfide as acceptor (GO:0016624
AT3G06610.1	AT3G06610.1	AT3G06610.1	60	0	0	0	0	0	0	0	2	0	1	0	0	0	Symbols:|DNA-binding enhancer protein-related	NULL	NULL
AT2G26930.1	AT2G26930.1	AT2G26930.1	255	1	2	0	0	0	0	0	1	1	0	3	5	1	Symbols: ATCDPMEK, PDE277, ISPE, CDPMEK ; 4-(cytidine 5'-phospho)-2-C-methyl-D-erithritol kinase	IPR004424	4-diphosphocytidyl-2C-methyl-D-erythritol kinase;Biological Process: terpenoid biosynthetic process (GO:0016114), Molecular Function: 4-(cytidine 5'-diphospho)-2-C-methyl-D-erythritol kinase activity (GO:0050515
AT1G07940.1	AT1G07940.1;AT1G07940.2;AT5G60390.2;AT5G60390.1;AT5G60390.3;AT1G07920.1;AT1G07930.2;AT1G07930.1	AT1G07920.1;AT1G07930.1;AT1G07940.1;AT1G07940.2;AT5G60390.1;AT5G60390.3	51	0	0	0	0	0	0	0	1	0	0	0	0	0	Symbols:|GTP binding Elongation factor Tu family protein	IPR004539	Translation elongation factor EF1A, eukaryotic/archaeal;Molecular Function: translation elongation factor activity (GO:0003746), Molecular Function: GTP binding (GO:0005525), Cellular Component: cytoplasm (GO:0005737), Biological Process: translational elongation (GO:0006414
AT3G26400.1	AT3G26400.1	AT3G26400.1	53	0	0	0	0	0	0	0	1	0	0	0	0	0	Symbols: EIF4B1 ; eukaryotic translation initiation factor 4B1	IPR010433	Plant specific eukaryotic initiation factor 4
AT2G42540.2	AT2G42540.2;AT2G42540.1	AT2G42540.2	93	0	0	0	0	0	0	0	1	0	0	0	0	0	Symbols: COR15A, COR15 ; cold-regulated 15a	NULL	NULL
AT3G17930.1	AT3G17930.1	AT3G17930.1	165	1	0	3	0	0	0	0	6	4	5	4	4	4	Symbols:|unknown protein; FUNCTIONS IN: molecular_function unknown; INVOLVED IN: biological_process unknown; LOCATED IN: chloroplast thylakoid membrane; EXPRESSED IN: 22 plant structures; EXPRESSED DURING: 13 growth stages; CONTAINS InterPro DOMAIN/s: Protein of unknown function DUF3007 (InterPro:IPR021562); Has 236 Blast hits to 236 proteins in 83 species: Archae - 0; Bacteria - 117; Metazoa - 0…	IPR021562	Protein of unknown function DUF300
AT4G13750.1	AT4G13750.1	AT4G13750.1	434	0	0	0	0	0	0	0	1	0	0	0	0	0	Symbols: NOV ; Histidine kinase-, DNA gyrase B-, and HSP90-like ATPase family protein	NULL	NULL
AT1G69010.1	AT1G69010.1	AT1G69010.1	306	0	1	0	0	0	0	2	4	3	2	0	0	0	Symbols: BIM2 ; BES1-interacting Myc-like protein 2	NULL	NULL
AT3G12980.1	AT3G12980.1	AT3G12980.1	550	0	0	0	0	3	0	0	1	0	0	0	0	0	Symbols: HAC5, ATHPCAT4 ; histone acetyltransferase of the CBP family 5	NULL	NULL
AT4G28750.1	AT4G28750.1	AT4G28750.1	82	2	0	2	0	0	0	0	2	0	2	8	5	6	Symbols: PSAE-1 ; Photosystem I reaction centre subunit IV / PsaE protein	IPR003375	Photosystem I reaction centre subunit IV/PsaE;Cellular Component: photosystem I reaction center (GO:0009538
AT3G50040.1	AT3G50040.1	AT3G50040.1	310	0	0	0	0	0	0	0	1	0	0	0	0	0	Symbols:|unknown protein; BEST Arabidopsis thaliana protein match is: unknown protein (TAIR:AT4G37440.2); Has 70 Blast hits to 70 proteins in 12 species: Archae - 0; Bacteria - 0; Metazoa - 0; Fungi - 0; Plants - 70; Viruses - 0; Other Eukaryotes - 0 (source: NCBI BLink).	NULL	NULL
AT3G50040.1	AT3G50040.1	AT3G50040.1	309	0	0	0	0	0	0	0	1	0	0	0	0	0	Symbols:|unknown protein; BEST Arabidopsis thaliana protein match is: unknown protein (TAIR:AT4G37440.2); Has 70 Blast hits to 70 proteins in 12 species: Archae - 0; Bacteria - 0; Metazoa - 0; Fungi - 0; Plants - 70; Viruses - 0; Other Eukaryotes - 0 (source: NCBI BLink).	NULL	NULL
AT3G58610.2	AT3G58610.2;AT3G58610.1;AT3G58610.3	AT3G58610.1;AT3G58610.2;AT3G58610.3	146	0	0	2	0	1	0	0	1	0	0	0	0	0	Symbols:|ketol-acid reductoisomerase	IPR016040	NAD(P)-binding domain;Molecular Function: catalytic activity (GO:0003824), Molecular Function: binding (GO:0005488), Biological Process: metabolic process (GO:0008152
AT4G29790.1	AT4G29790.1	AT4G29790.1	357	0	0	0	0	1	0	1	1	1	1	1	0	2	Symbols:|unknown protein; BEST Arabidopsis thaliana protein match is: unknown protein (TAIR:AT2G19390.1); Has 538 Blast hits to 357 proteins in 124 species: Archae - 0; Bacteria - 74; Metazoa - 109; Fungi - 58; Plants - 105; Viruses - 2; Other Eukaryotes - 190 (source: NCBI BLink).	NULL	NULL
AT2G24530.1	AT2G24530.1	AT2G24530.1	152	0	0	0	0	1	0	0	4	0	0	1	0	1	Symbols:|unknown protein; BEST Arabidopsis thaliana protein match is: unknown protein (TAIR:AT4G31440.1); Has 30201 Blast hits to 17322 proteins in 780 species: Archae - 12; Bacteria - 1396; Metazoa - 17338; Fungi - 3422; Plants - 5037; Viruses - 0; Other Eukaryotes - 2996 (source: NCBI BLink).	NULL	NULL
AT2G37520.1	AT2G37520.1	AT2G37520.1	39	1	0	1	2	5	4	2	8	5	1	6	2	2	Symbols:|Acyl-CoA N-acyltransferase with RING/FYVE/PHD-type zinc finger domain	NULL	NULL
AT2G37520.1	AT2G37520.1	AT2G37520.1	40	1	0	1	3	1	2	1	2	4	1	1	0	0	Symbols:|Acyl-CoA N-acyltransferase with RING/FYVE/PHD-type zinc finger domain	NULL	NULL
AT2G04865.1	AT2G04865.1	AT2G04865.1	490	0	2	1	0	0	0	0	5	1	6	1	1	0	Symbols:|Aminotransferase-like, plant mobile domain family protein	NULL	NULL
AT1G07940.1	AT1G07940.1;AT1G07940.2;AT5G60390.1;AT5G60390.3;AT1G07920.1;AT1G07930.2;AT1G07930.1	AT1G07920.1;AT1G07930.1;AT1G07940.1;AT1G07940.2;AT5G60390.1;AT5G60390.3	438	0	0	0	0	0	0	0	4	0	0	0	0	0	Symbols:|GTP binding Elongation factor Tu family protein	NULL	NULL
AT1G59890.1	AT1G59890.1;AT1G59890.3;AT1G59890.2;AT1G59890.4	AT1G59890.1	296	0	0	0	0	0	0	0	1	0	0	0	0	0	Symbols: SNL5 ; SIN3-like 5	NULL	NULL
AT5G11170.1	AT5G11170.1;AT5G11200.3;AT5G11200.1;AT5G11200.2	AT5G11200.1;AT5G11170.1	37	2	2	1	1	0	0	0	1	2	0	2	0	0	Symbols:|DEAD/DEAH box RNA helicase family protein	NULL	NULL
AT5G11170.1	AT5G11170.1;AT5G11200.3;AT5G11200.1;AT5G11200.2	AT5G11200.1;AT5G11170.1	38	2	0	2	0	2	0	0	1	5	1	1	0	1	Symbols:|DEAD/DEAH box RNA helicase family protein	NULL	NULL
AT5G24010.1	AT5G24010.1	AT5G24010.1	513	0	0	0	0	0	0	0	1	0	0	0	0	0	Symbols:|Protein kinase superfamily protein	IPR001245	Serine-threonine/tyrosine-protein kinase;Molecular Function: protein kinase activity (GO:0004672), Molecular Function: ATP binding (GO:0005524), Biological Process: protein amino acid phosphorylation (GO:0006468
AT1G77440.2	AT1G77440.2;AT1G77440.1;AT1G21720.1	AT1G77440.1;AT1G77440.2	98	0	0	0	2	5	4	1	9	6	5	8	7	6	Symbols: PBC2 ; 20S proteasome beta subunit C2	IPR001353	Proteasome, subunit alpha/beta;Molecular Function: threonine-type endopeptidase activity (GO:0004298), Cellular Component: proteasome core complex (GO:0005839), Biological Process: proteolysis involved in cellular protein catabolic process (GO:0051603
AT4G00238.1	AT4G00238.1;AT4G00250.1	AT4G00238.1	127	0	0	0	3	5	0	0	2	1	1	1	0	1	Symbols:|DNA-binding storekeeper protein-related transcriptional regulator	NULL	NULL
AT4G15020.1	AT4G15020.1;AT4G15020.2	AT4G15020.1;AT4G15020.2	180	0	0	0	3	4	0	0	4	1	1	0	0	0	Symbols:|hAT transposon superfamily	NULL	NULL
AT3G22480.1	AT3G22480.1;AT3G22480.2	AT3G22480.2;AT3G22480.1	114	0	0	0	0	0	0	0	1	0	0	0	0	0	Symbols: PDF2 ; prefoldin 2	IPR009053	Prefoldi
AT1G16320.1	AT1G16320.1	AT1G16320.1	141	0	0	0	0	0	0	0	1	0	0	0	0	0	Symbols:|Uncharacterized conserved protein (DUF2358)	IPR018790	Protein of unknown function DUF235
AT1G55300.1	AT1G55300.1	AT1G55300.1	164	0	0	1	0	1	2	1	4	2	1	1	0	0	Symbols: TAF7 ; TBP-associated factor 7	NULL	NULL
AT1G70770.2	AT1G70770.2;AT1G70770.1	AT1G70770.1;AT1G70770.2	354	0	0	0	0	0	0	0	1	0	0	0	0	0	Symbols:|Protein of unknown function DUF2359, transmembrane	IPR019308	Protein of unknown function DUF2359, transmembran
AT3G48750.1	AT3G48750.1	AT3G48750.1	33	1	3	2	3	5	0	1	2	4	1	4	0	0	Symbols: CDKA;1, CDC2AAT, CDK2, CDC2, CDC2A, CDKA1 ; cell division control 2	IPR011009	Protein kinase-like domai
AT4G13560.1	AT4G13560.1	AT4G13560.1	68	0	0	0	0	0	0	0	2	2	2	0	0	0	Symbols: UNE15 ; Late embryogenesis abundant protein (LEA) family protein	NULL	NULL
AT3G55360.1	AT3G55360.1	AT3G55360.1	66	2	3	3	0	0	5	4	3	2	2	2	2	1	Symbols: CER10, ECR, ATTSC13, TSC13 ; 3-oxo-5-alpha-steroid 4-dehydrogenase family protein	NULL	NULL
AT5G62750.1	AT5G62750.1	AT5G62750.1	43	0	0	0	0	0	0	0	1	0	0	0	0	0	Symbols:|unknown protein; Has 24942 Blast hits to 11726 proteins in 897 species: Archae - 48; Bacteria - 2086; Metazoa - 8361; Fungi - 2243; Plants - 1040; Viruses - 210; Other Eukaryotes - 10954 (source: NCBI BLink).	NULL	NULL
AT5G25150.1	AT5G25150.1	AT5G25150.1	286	2	1	2	11	10	1	3	4	3	1	1	4	2	Symbols: TAF5 ; TBP-associated factor 5	IPR011046	WD40 repeat-like-containing domai
AT5G25150.1	AT5G25150.1	AT5G25150.1	293	3	3	4	11	11	1	3	7	6	4	5	8	7	Symbols: TAF5 ; TBP-associated factor 5	IPR015943	WD40/YVTN repeat-like-containing domai
AT1G53310.1	AT1G53310.1;AT1G53310.2;AT2G42600.1;AT2G42600.2;AT1G53310.3	AT1G53310.1;AT1G53310.2;AT1G53310.3	206	6	6	6	1	0	0	0	1	2	3	3	0	0	Symbols: ATPPC1, PEPC1, ATPEPC1, PPC1 ; phosphoenolpyruvate carboxylase 1	IPR015813	Pyruvate/Phosphoenolpyruvate kinase, catalytic core;Molecular Function: catalytic activity (GO:0003824
AT3G54760.1	AT3G54760.1;AT3G54760.2	AT3G54760.1	187	0	0	0	0	0	0	0	2	1	0	0	0	0	Symbols:|dentin sialophosphoprotein-related	NULL	NULL
AT5G63570.1	AT5G63570.1;AT3G48730.1	AT5G63570.1	362	0	0	0	0	0	1	0	1	1	0	1	0	0	Symbols: GSA1 ; glutamate-1-semialdehyde-2,1-aminomutase	IPR005814	Aminotransferase class-III;Molecular Function: transaminase activity (GO:0008483), Molecular Function: pyridoxal phosphate binding (GO:0030170
AT3G07740.2	AT3G07740.2;AT3G07740.1;AT3G07740.4;AT3G07740.3	AT3G07740.2	171	1	1	3	0	0	0	0	1	3	2	2	0	0	Symbols: ADA2A, ATADA2A, HAC10, HXA02, HXA2 ; homolog of yeast ADA2 2A	IPR016827	Transcriptional adaptor
AT3G16950.1	AT3G16950.1;AT3G16950.2	AT3G16950.1	460	0	0	0	0	0	0	0	1	0	0	0	0	0	Symbols: LPD1, ptlpd1 ; lipoamide dehydrogenase 1	IPR006258	Dihydrolipoamide dehydrogenase;Molecular Function: dihydrolipoyl dehydrogenase activity (GO:0004148), Molecular Function: FAD binding (GO:0050660), Biological Process: oxidation reduction (GO:0055114
AT5G41520.1	AT5G41520.1;AT5G41520.2	AT5G41520.1	141	0	0	0	0	0	0	0	1	0	1	0	0	0	Symbols:|RNA binding Plectin/S10 domain-containing protein	NULL	NULL
AT5G41520.1	AT5G41520.1;AT5G41520.2	AT5G41520.1	133	0	0	0	0	1	0	0	1	0	2	0	1	0	Symbols:|RNA binding Plectin/S10 domain-containing protein	NULL	NULL
AT5G39740.1	AT5G39740.1;AT3G25520.1;AT5G39740.2	AT5G39740.1;AT5G39740.2	27	0	0	0	2	5	0	0	2	4	3	5	2	4	Symbols: OLI7, RPL5B ; ribosomal protein L5 B	IPR005484	Ribosomal protein L18/L5;Molecular Function: structural constituent of ribosome (GO:0003735), Cellular Component: intracellular (GO:0005622), Cellular Component: ribosome (GO:0005840), Biological Process: translation (GO:0006412
AT1G79000.2	AT1G79000.2;AT1G79000.1	AT1G79000.2	1563	2	0	3	5	9	5	3	13	14	7	7	8	2	Symbols: HAC1 ; histone acetyltransferase of the CBP family 1	IPR000433	Zinc finger, ZZ-type;Molecular Function: zinc ion binding (GO:0008270
AT4G05180.1	AT4G05180.1	AT4G05180.1	116	2	0	1	0	0	0	0	3	0	0	0	0	0	Symbols: PSBQ, PSBQ-2, PSII-Q ; photosystem II subunit Q-2	IPR008797	Photosystem II oxygen evolving complex protein PsbQ;Molecular Function: calcium ion binding (GO:0005509), Cellular Component: oxygen evolving complex (GO:0009654), Biological Process: photosynthesis (GO:0015979), Cellular Component: extrinsic to membrane (GO:0019898
AT2G28290.2	AT2G28290.2;AT2G28290.1;AT2G28290.3	AT2G28290.2	33	0	0	0	0	0	0	0	1	0	0	0	0	0	Symbols: SYD, CHR3 ; P-loop containing nucleoside triphosphate hydrolases superfamily protein	NULL	NULL
AT2G28290.2	AT2G28290.2;AT2G28290.1;AT2G28290.3	AT2G28290.2	42	0	0	0	0	0	0	0	1	0	0	0	0	0	Symbols: SYD, CHR3 ; P-loop containing nucleoside triphosphate hydrolases superfamily protein	NULL	NULL
AT3G46520.1	AT3G46520.1;AT3G53750.1;AT3G12110.1;AT3G18780.1;AT3G18780.2;AT2G37620.2;AT5G09810.1;AT5G59370.2;AT5G59370.1;AT1G49240.1;AT2G37620.1	AT3G46520.1	63	1	2	0	6	5	4	5	7	3	3	5	2	6	Symbols: ACT12 ; actin-12	IPR004000	Actin/actin-like;Molecular Function: protein binding (GO:0005515
AT3G20050.1	AT3G20050.1	AT3G20050.1	469	0	0	1	1	4	0	0	1	1	1	3	3	2	Symbols: ATTCP-1, TCP-1 ; T-complex protein 1 alpha subunit	IPR012715	T-complex protein 1, alpha subunit;Molecular Function: ATP binding (GO:0005524), Biological Process: protein folding (GO:0006457), Molecular Function: unfolded protein binding (GO:0051082
AT5G08680.1	AT5G08680.1;AT5G08670.1;AT5G08690.1	AT5G08680.1	216	0	0	0	0	1	0	0	1	0	0	1	0	0	Symbols:|ATP synthase alpha/beta family protein	IPR005722	ATPase, F1 complex, beta subunit;Molecular Function: hydrogen-exporting ATPase activity, phosphorylative mechanism (GO:0008553), Biological Process: ATP synthesis coupled proton transport (GO:0015986), Cellular Component: proton-transporting ATP synthase complex, catalytic core F(1) (GO:0045261), Molecular Function: hydrogen ion transporting ATP synthase activity, rotational mechanism (GO:0046933
AT1G35720.1	AT1G35720.1	AT1G35720.1	97	0	0	0	2	3	0	0	4	0	0	3	4	3	Symbols: ANNAT1, OXY5, ATOXY5 ; annexin 1	IPR001464	Annexin;Molecular Function: calcium ion binding (GO:0005509), Molecular Function: calcium-dependent phospholipid binding (GO:0005544
AT3G12640.1	AT3G12640.1	AT3G12640.1	207	1	0	1	0	3	3	4	5	0	2	2	2	1	Symbols:|RNA binding (RRM/RBD/RNP motifs) family protein	NULL	NULL
AT5G15960.1	AT5G15960.1	AT5G15960.1	45	0	0	0	4	5	0	0	15	5	3	0	0	0	Symbols: KIN1 ; stress-responsive protein (KIN1) / stress-induced protein (KIN1)	NULL	NULL
AT5G15970.1	AT5G15970.1	AT5G15970.1	45	0	0	0	0	3	0	0	9	8	10	0	0	0	Symbols: KIN2, COR6.6 ; stress-responsive protein (KIN2) / stress-induced protein (KIN2) / cold-responsive protein (COR6.6) / cold-regulated protein (COR6.6)	NULL	NULL
AT1G04710.1	AT1G04710.1;AT5G48880.2;AT5G48880.1;AT5G48880.3;AT2G33150.1	AT1G04710.1	403	0	0	0	3	4	5	4	8	4	9	0	0	0	Symbols: KAT1, PKT4 ; peroxisomal 3-ketoacyl-CoA thiolase 4	IPR016039	Thiolase-like;Molecular Function: catalytic activity (GO:0003824), Biological Process: metabolic process (GO:0008152
AT5G25980.3	AT5G25980.3;AT5G25980.1;AT5G25980.2	AT5G25980.1;AT5G25980.3	242	1	0	1	0	0	0	0	2	1	0	1	0	1	Symbols: TGG2, BGLU37 ; glucoside glucohydrolase 2	IPR013781	Glycoside hydrolase, subgroup, catalytic core;Molecular Function: catalytic activity (GO:0003824), Biological Process: carbohydrate metabolic process (GO:0005975), Molecular Function: cation binding (GO:0043169
AT1G26880.2	AT1G26880.2;AT1G26880.1;AT1G69620.1;AT3G28900.1	AT1G26880.2	49	0	0	0	5	3	0	0	5	3	4	0	0	0	Symbols:|Ribosomal protein L34e superfamily protein	IPR008195	Ribosomal protein L34e;Molecular Function: structural constituent of ribosome (GO:0003735), Cellular Component: intracellular (GO:0005622), Cellular Component: ribosome (GO:0005840), Biological Process: translation (GO:0006412
AT3G55440.1	AT3G55440.1	AT3G55440.1	22	0	0	0	0	0	0	0	2	0	0	0	0	0	Symbols: ATCTIMC, TPI, CYTOTPI ; triosephosphate isomerase	IPR000652	Triosephosphate isomerase;Molecular Function: triose-phosphate isomerase activity (GO:0004807), Biological Process: metabolic process (GO:0008152
AT2G47980.1	AT2G47980.1	AT2G47980.1	1018	0	0	0	0	0	0	0	2	1	1	0	0	0	Symbols: SCC3, ATSCC3 ; sister-chromatid cohesion protein 3	NULL	NULL
AT4G15720.1	AT4G15720.1	AT4G15720.1	312	0	0	0	0	0	0	0	1	0	0	0	0	0	Symbols:|Tetratricopeptide repeat (TPR)-like superfamily protein	IPR002885	Pentatricopeptide repea
AT4G15720.1	AT4G15720.1	AT4G15720.1	314	0	0	0	0	0	0	0	1	0	0	0	0	0	Symbols:|Tetratricopeptide repeat (TPR)-like superfamily protein	IPR002885	Pentatricopeptide repea
AT5G52920.1	AT5G52920.1	AT5G52920.1	259	0	0	0	0	1	0	0	3	0	0	0	0	0	Symbols: PKP1, PKP-BETA1, PKP2 ; plastidic pyruvate kinase beta subunit 1	IPR011037	Pyruvate kinase, beta-barrel-lik
AT1G24881.1	AT1G24881.1;AT1G24800.1;AT1G25150.1;AT1G25055.1;AT1G25211.1	AT1G24800.1;AT1G25211.1;AT1G24881.1;AT1G25055.1;AT1G25150.1	11	0	0	0	10	6	0	0	2	1	2	2	3	3	Symbols:|F-box family protein	NULL	NULL
AT1G57860.1	AT1G57860.1;AT1G09590.1;AT1G09690.1;AT1G57660.1	AT1G57660.1;AT1G57860.1	106	0	0	0	0	0	0	0	3	0	1	0	0	0	Symbols:|Translation protein SH3-like family protein	IPR001147	Ribosomal protein L21e;Molecular Function: structural constituent of ribosome (GO:0003735), Cellular Component: intracellular (GO:0005622), Cellular Component: ribosome (GO:0005840), Biological Process: translation (GO:0006412
AT1G16710.2	AT1G16710.2;AT1G16710.1	AT1G16710.2	747	1	1	1	0	2	3	1	5	2	1	2	3	5	Symbols: HAC12 ; histone acetyltransferase of the CBP family 12	NULL	NULL
AT2G36720.1	AT2G36720.1	AT2G36720.1	481	0	0	0	0	2	0	0	2	1	1	1	4	3	Symbols:|Acyl-CoA N-acyltransferase with RING/FYVE/PHD-type zinc finger domain	NULL	NULL
AT5G48300.1	AT5G48300.1	AT5G48300.1	166	0	0	0	0	0	0	0	7	5	3	2	2	2	Symbols: ADG1, APS1 ; ADP glucose pyrophosphorylase 1	IPR005835	Nucleotidyl transferase;Biological Process: biosynthetic process (GO:0009058), Molecular Function: nucleotidyltransferase activity (GO:0016779
AT5G15520.1	AT5G15520.1;AT3G02080.1	AT5G15520.1	24	0	0	0	0	2	0	0	1	1	0	4	2	5	Symbols:|Ribosomal protein S19e family protein	IPR001266	Ribosomal protein S19e;Molecular Function: structural constituent of ribosome (GO:0003735), Cellular Component: intracellular (GO:0005622), Cellular Component: ribosome (GO:0005840), Biological Process: translation (GO:0006412
AT5G61170.1	AT5G61170.1	AT5G61170.1	24	0	0	0	1	2	0	0	4	1	0	1	0	2	Symbols:|Ribosomal protein S19e family protein	IPR001266	Ribosomal protein S19e;Molecular Function: structural constituent of ribosome (GO:0003735), Cellular Component: intracellular (GO:0005622), Cellular Component: ribosome (GO:0005840), Biological Process: translation (GO:0006412
AT4G29840.1	AT4G29840.1;AT1G72810.1	AT4G29840.1	414	1	0	0	0	0	0	0	1	0	0	0	0	0	Symbols: MTO2, TS ; Pyridoxal-5'-phosphate-dependent enzyme family protein	IPR001926	Pyridoxal phosphate-dependent enzyme, beta subunit;Molecular Function: catalytic activity (GO:0003824), Biological Process: metabolic process (GO:0008152), Molecular Function: pyridoxal phosphate binding (GO:0030170
AT4G18100.1	AT4G18100.1;AT5G46430.2;AT5G46430.1	AT4G18100.1	9	1	1	1	2	2	3	1	2	1	3	3	1	1	Symbols:|Ribosomal protein L32e	IPR001515	Ribosomal protein L32e;Molecular Function: structural constituent of ribosome (GO:0003735), Cellular Component: intracellular (GO:0005622), Cellular Component: ribosome (GO:0005840), Biological Process: translation (GO:0006412
AT5G24780.2	AT5G24780.2;AT5G24780.1	AT5G24780.2	206	0	0	0	0	0	0	0	1	0	0	0	0	0	Symbols: VSP1, ATVSP1 ; vegetative storage protein 1	IPR005519	Acid phosphatase (Class B);Molecular Function: acid phosphatase activity (GO:0003993
AT1G64760.1	AT1G64760.1;AT1G64760.2	AT1G64760.1;AT1G64760.2	274	0	0	0	0	0	0	0	1	1	0	1	0	0	Symbols:|O-Glycosyl hydrolases family 17 protein	IPR000490	Glycoside hydrolase, family 17;Molecular Function: hydrolase activity, hydrolyzing O-glycosyl compounds (GO:0004553), Biological Process: carbohydrate metabolic process (GO:0005975
AT2G41790.1	AT2G41790.1	AT2G41790.1	153	1	0	2	1	1	0	0	1	0	1	4	2	4	Symbols:|Insulinase (Peptidase family M16) family protein	IPR011765	Peptidase M16, N-terminal;Molecular Function: metalloendopeptidase activity (GO:0004222), Biological Process: proteolysis (GO:0006508
ATCG00480.1	ATCG00480.1	ATCG00480.1	86	6	8	6	0	0	4	4	2	3	3	6	4	7	Symbols: ATPB, PB ; ATP synthase subunit beta	IPR005722	ATPase, F1 complex, beta subunit;Molecular Function: hydrogen-exporting ATPase activity, phosphorylative mechanism (GO:0008553), Biological Process: ATP synthesis coupled proton transport (GO:0015986), Cellular Component: proton-transporting ATP synthase complex, catalytic core F(1) (GO:0045261), Molecular Function: hydrogen ion transporting ATP synthase activity, rotational mechanism (GO:0046933
AT1G12900.3	AT1G12900.3;AT1G12900.4;AT1G12900.1;AT3G26650.1;AT1G12900.2	AT1G12900.3;AT1G12900.4	241	2	4	7	0	0	3	3	1	0	1	2	3	3	Symbols: GAPA-2 ; glyceraldehyde 3-phosphate dehydrogenase A subunit 2	IPR006424	Glyceraldehyde-3-phosphate dehydrogenase, type I;Biological Process: glucose metabolic process (GO:0006006), Molecular Function: glyceraldehyde-3-phosphate dehydrogenase activity (GO:0008943), Molecular Function: NAD or NADH binding (GO:0051287), Biological Process: oxidation reduction (GO:0055114
AT1G12900.3	AT1G12900.3;AT1G12900.4;AT1G12900.1;AT3G26650.1;AT1G12900.2	AT1G12900.3;AT1G12900.4	239	0	0	1	0	0	0	0	2	0	0	2	0	0	Symbols: GAPA-2 ; glyceraldehyde 3-phosphate dehydrogenase A subunit 2	IPR006424	Glyceraldehyde-3-phosphate dehydrogenase, type I;Biological Process: glucose metabolic process (GO:0006006), Molecular Function: glyceraldehyde-3-phosphate dehydrogenase activity (GO:0008943), Molecular Function: NAD or NADH binding (GO:0051287), Biological Process: oxidation reduction (GO:0055114
AT1G34430.1	AT1G34430.1	AT1G34430.1	181	0	0	0	3	4	0	0	4	5	4	4	4	5	Symbols: EMB3003 ; 2-oxoacid dehydrogenases acyltransferase family protein	IPR004167	E3 binding;Molecular Function: protein binding (GO:0005515), Biological Process: metabolic process (GO:0008152), Molecular Function: acyltransferase activity (GO:0008415
AT5G55220.1	AT5G55220.1	AT5G55220.1	169	0	1	1	0	0	0	0	2	1	2	2	1	0	Symbols:|trigger factor type chaperone family protein	IPR005215	Trigger factor;Biological Process: protein transport (GO:0015031
AT3G25860.1	AT3G25860.1	AT3G25860.1	273	0	0	0	7	5	1	3	1	0	0	0	0	0	Symbols: LTA2, PLE2 ; 2-oxoacid dehydrogenases acyltransferase family protein	IPR001078	2-oxoacid dehydrogenase acyltransferase, catalytic domain;Biological Process: metabolic process (GO:0008152), Molecular Function: acyltransferase activity (GO:0008415
AT5G42520.1	AT5G42520.1;AT5G42520.3;AT5G42520.2	AT5G42520.1	184	0	0	0	0	0	0	0	2	1	0	0	0	0	Symbols: BPC6, BBR/BPC6, ATBPC6 ; basic pentacysteine 6	IPR010409	GAGA binding-lik
AT5G14800.1	AT5G14800.1	AT5G14800.1	268	2	2	2	0	0	0	0	5	0	2	0	0	0	Symbols: P5CR, AT-P5R, AT-P5C1, EMB2772 ; pyrroline-5- carboxylate (P5C) reductase	IPR000304	Delta 1-pyrroline-5-carboxylate reductase;Molecular Function: pyrroline-5-carboxylate reductase activity (GO:0004735), Biological Process: proline biosynthetic process (GO:0006561), Biological Process: oxidation reduction (GO:0055114
ATCG00680.1	ATCG00680.1	ATCG00680.1	438	1	1	1	0	0	0	0	4	3	1	2	1	4	Symbols: PSBB ; photosystem II reaction center protein B	IPR000932	Photosystem antenna protein-like;Cellular Component: photosystem (GO:0009521), Biological Process: photosynthetic electron transport chain (GO:0009767), Cellular Component: membrane (GO:0016020), Molecular Function: chlorophyll binding (GO:0016168), Biological Process: photosynthesis, light reaction (GO:0019684
AT1G55490.1	AT1G55490.1;AT1G55490.2	AT1G55490.1;AT1G55490.2	500	5	4	7	0	0	0	0	3	3	3	6	3	2	Symbols: CPN60B, LEN1 ; chaperonin 60 beta	IPR001844	Chaperonin Cpn6
AT1G55490.1	AT1G55490.1;AT1G55490.2	AT1G55490.1;AT1G55490.2	493	0	0	0	0	0	0	0	1	0	0	0	0	1	Symbols: CPN60B, LEN1 ; chaperonin 60 beta	IPR001844	Chaperonin Cpn6
AT5G59870.1	AT5G59870.1	AT5G59870.1	141	2	0	1	1	1	0	0	4	2	5	2	1	2	Symbols: HTA6 ; histone H2A 6	IPR002119	Histone H2A;Cellular Component: nucleosome (GO:0000786), Molecular Function: DNA binding (GO:0003677), Cellular Component: nucleus (GO:0005634), Biological Process: nucleosome assembly (GO:0006334
AT5G59870.1	AT5G59870.1	AT5G59870.1	145	1	3	3	1	2	0	0	4	2	5	2	1	2	Symbols: HTA6 ; histone H2A 6	IPR002119	Histone H2A;Cellular Component: nucleosome (GO:0000786), Molecular Function: DNA binding (GO:0003677), Cellular Component: nucleus (GO:0005634), Biological Process: nucleosome assembly (GO:0006334
AT4G17330.1	AT4G17330.1	AT4G17330.1	1569	0	0	0	0	0	0	0	2	0	1	3	0	2	Symbols: ATG2484-1, G2484-1 ; G2484-1 protein	NULL	NULL
AT1G62940.1	AT1G62940.1	AT1G62940.1	509	0	0	0	0	0	0	0	1	0	0	0	0	0	Symbols: ACOS5 ; acyl-CoA synthetase 5	NULL	NULL
AT5G67500.2	AT5G67500.2;AT5G67500.1	AT5G67500.2	221	0	0	0	0	5	0	0	1	0	0	2	0	0	Symbols: VDAC2 ; voltage dependent anion channel 2	IPR001925	Porin, eukaryotic type;Cellular Component: mitochondrial outer membrane (GO:0005741), Biological Process: anion transport (GO:0006820), Molecular Function: voltage-gated anion channel activity (GO:0008308), Biological Process: transmembrane transport (GO:0055085
AT5G38760.1	AT5G38760.1	AT5G38760.1	29	0	0	0	0	0	0	0	4	5	3	0	0	0	Symbols:|Late embryogenesis abundant protein (LEA) family protein	NULL	NULL
AT5G15650.1	AT5G15650.1;AT3G08900.1;AT3G02230.1;AT5G50750.1	AT5G15650.1	285	0	0	1	0	0	0	0	4	3	0	0	2	3	Symbols: RGP2, ATRGP2 ; reversibly glycosylated polypeptide 2	IPR004901	Alpha-1,4-glucan-protein synthase, UDP-forming;Cellular Component: Golgi apparatus (GO:0005794), Biological Process: cellular cell wall organization (GO:0007047), Molecular Function: glycogenin glucosyltransferase activity (GO:0008466), Cellular Component: plant-type cell wall (GO:0009505), Molecular Function: transferase activity, transferring hexosyl groups (GO:0016758), Cellular Component: cel…
AT5G53820.1	AT5G53820.1	AT5G53820.1	29	0	0	0	0	0	0	0	3	2	1	0	0	0	Symbols:|Late embryogenesis abundant protein (LEA) family protein	NULL	NULL
AT1G45233.2	AT1G45233.2	AT1G45233.2	217	0	1	0	0	0	0	0	1	0	0	0	0	0	Symbols: THO5, AtTHO5 ; THO complex, subunit 5	IPR019163	THO complex, subunit
AT1G67260.1	AT1G67260.1;AT1G67260.2	AT1G67260.1	129	0	0	0	0	0	0	0	1	0	0	0	0	0	Symbols: TCP1 ; TCP family transcription factor	IPR005333	Transcription factor, TC
AT4G11820.2	AT4G11820.2;AT4G11820.1	AT4G11820.2	194	0	0	0	5	10	3	1	7	4	5	4	1	3	Symbols: MVA1, FKP1 ; hydroxymethylglutaryl-CoA synthase / HMG-CoA synthase / 3-hydroxy-3-methylglutaryl coenzyme A synthase	IPR016039	Thiolase-like;Molecular Function: catalytic activity (GO:0003824), Biological Process: metabolic process (GO:0008152
AT2G31320.1	AT2G31320.1	AT2G31320.1	970	0	0	0	0	0	0	0	1	0	0	0	0	0	Symbols: PARP2, ATPARP2 ; poly(ADP-ribose) polymerase 2	IPR012317	Poly(ADP-ribose) polymerase, catalytic domain;Molecular Function: NAD+ ADP-ribosyltransferase activity (GO:0003950
AT2G42540.3	AT2G42540.3;AT2G42540.2;AT2G42540.1;AT2G42530.1	AT2G42540.3	65	0	0	0	0	0	0	0	1	0	0	0	0	0	Symbols: COR15A ; cold-regulated 15a	NULL	NULL
AT5G38760.1	AT5G38760.1	AT5G38760.1	60	0	0	0	0	0	0	0	4	2	0	0	0	0	Symbols:|Late embryogenesis abundant protein (LEA) family protein	NULL	NULL
AT5G53820.1	AT5G53820.1	AT5G53820.1	62	0	0	0	0	0	0	0	5	2	1	0	0	0	Symbols:|Late embryogenesis abundant protein (LEA) family protein	NULL	NULL
AT3G16830.1	AT3G16830.1	AT3G16830.1	310	0	0	2	6	2	2	0	1	4	2	2	0	2	Symbols: TPR2 ; TOPLESS-related 2	IPR011046	WD40 repeat-like-containing domai
AT5G48760.2	AT5G48760.2;AT5G48760.1;AT3G07110.2;AT3G07110.1;AT4G13170.1;AT3G24830.1	AT5G48760.1;AT5G48760.2	83	0	0	1	1	4	0	0	1	2	0	0	0	0	Symbols:|Ribosomal protein L13 family protein	IPR005755	Ribosomal protein L13, eukaryotic/archaeal;Molecular Function: structural constituent of ribosome (GO:0003735), Biological Process: translation (GO:0006412), Cellular Component: large ribosomal subunit (GO:0015934
AT5G10360.1	AT5G10360.1;AT5G10360.2;AT4G31700.2;AT4G31700.1	AT5G10360.1	179	0	0	0	0	0	0	0	1	0	0	0	0	0	Symbols: EMB3010, RPS6B ; Ribosomal protein S6e	IPR014401	Ribosomal protein S6, eukaryotic;Molecular Function: structural constituent of ribosome (GO:0003735), Cellular Component: ribosome (GO:0005840), Biological Process: translation (GO:0006412
AT3G46030.1	AT3G46030.1;AT5G59910.1;AT2G28720.1;AT3G45980.1;AT1G07790.1	AT3G46030.1	35	3	4	5	0	4	0	2	3	1	1	5	2	3	Symbols: HTB11 ; Histone superfamily protein	IPR009072	Histone-fold;Molecular Function: DNA binding (GO:0003677
AT2G28720.1	AT2G28720.1	AT2G28720.1	33	0	1	2	4	4	0	0	2	1	0	1	0	1	Symbols:|Histone superfamily protein	IPR009072	Histone-fold;Molecular Function: DNA binding (GO:0003677
AT2G28720.1	AT2G28720.1	AT2G28720.1	40	1	0	4	0	4	0	2	3	1	1	5	2	3	Symbols:|Histone superfamily protein	IPR009072	Histone-fold;Molecular Function: DNA binding (GO:0003677
AT1G07790.1	AT1G07790.1	AT1G07790.1	33	0	1	0	0	0	0	0	11	7	3	0	0	3	Symbols: HTB1 ; Histone superfamily protein	IPR009072	Histone-fold;Molecular Function: DNA binding (GO:0003677
AT3G46030.1	AT3G46030.1;AT5G59910.1;AT2G28720.1;AT3G45980.1;AT1G07790.1	AT3G46030.1	34	2	2	4	0	4	0	2	3	0	1	5	2	3	Symbols: HTB11 ; Histone superfamily protein	IPR009072	Histone-fold;Molecular Function: DNA binding (GO:0003677
AT2G28720.1	AT2G28720.1	AT2G28720.1	39	1	0	4	0	4	0	2	3	0	1	5	2	3	Symbols:|Histone superfamily protein	IPR009072	Histone-fold;Molecular Function: DNA binding (GO:0003677
AT4G02450.2	AT4G02450.2;AT4G02450.1	AT4G02450.2	240	0	0	0	0	0	0	0	1	0	0	0	0	0	Symbols:|HSP20-like chaperones superfamily protein	NULL	NULL
AT2G45180.1	AT2G45180.1	AT2G45180.1	125	0	0	0	0	0	0	0	1	0	0	0	0	0	Symbols:|Bifunctional inhibitor/lipid-transfer protein/seed storage 2S albumin superfamily protein	IPR003612	Plant lipid transfer protein/seed storage/trypsin-alpha amylase inhibito
AT3G09180.1	AT3G09180.1	AT3G09180.1	249	0	0	2	1	0	2	1	5	3	6	1	0	0	Symbols:|CONTAINS InterPro DOMAIN/s: Mediator complex subunit Med27 (InterPro:IPR021627); Has 112 Blast hits to 112 proteins in 38 species: Archae - 0; Bacteria - 0; Metazoa - 79; Fungi - 0; Plants - 23; Viruses - 0; Other Eukaryotes - 10 (source: NCBI BLink).	NULL	NULL
AT1G09590.1	AT1G09590.1;AT1G09690.1	AT1G09590.1;AT1G09690.1	129	0	0	0	1	0	0	0	2	2	4	1	1	0	Symbols:|Translation protein SH3-like family protein	IPR001147	Ribosomal protein L21e;Molecular Function: structural constituent of ribosome (GO:0003735), Cellular Component: intracellular (GO:0005622), Cellular Component: ribosome (GO:0005840), Biological Process: translation (GO:0006412
AT4G34430.4	AT4G34430.4;AT4G34430.2;AT4G34430.3;AT4G34430.1	AT4G34430.4	56	2	1	2	0	5	18	14	6	2	4	4	2	2	Symbols: CHB3, ATSWI3D ; DNA-binding family protein	NULL	NULL
AT3G11200.1	AT3G11200.1;AT3G11200.2	AT3G11200.1	146	0	0	0	0	0	0	0	1	0	0	0	0	0	Symbols: AL2 ; alfin-like 2	NULL	NULL
AT3G12915.1	AT3G12915.1;AT1G56070.1	AT3G12915.1	460	3	3	4	4	4	1	2	2	1	0	0	0	1	Symbols:|Ribosomal protein S5/Elongation factor G/III/V family protein	IPR009022	Elongation factor G/III/
AT3G11200.1	AT3G11200.1;AT3G11200.2	AT3G11200.1	143	0	0	0	0	0	0	0	1	0	0	0	0	0	Symbols: AL2 ; alfin-like 2	NULL	NULL
AT1G58220.1	AT1G58220.1	AT1G58220.1	282	1	0	1	0	3	2	0	4	3	1	4	1	4	Symbols:|Homeodomain-like superfamily protein	NULL	NULL
AT1G58220.1	AT1G58220.1	AT1G58220.1	281	1	2	0	1	4	1	3	1	0	0	2	3	3	Symbols:|Homeodomain-like superfamily protein	NULL	NULL
AT3G52930.1	AT3G52930.1	AT3G52930.1	225	1	0	1	8	8	15	13	1	1	1	4	1	1	Symbols:|Aldolase superfamily protein	IPR000741	Fructose-bisphosphate aldolase, class-I;Molecular Function: fructose-bisphosphate aldolase activity (GO:0004332), Biological Process: glycolysis (GO:0006096
AT4G38970.1	AT4G38970.1	AT4G38970.1	347	2	4	4	0	0	4	4	5	6	5	6	1	0	Symbols: FBA2 ; fructose-bisphosphate aldolase 2	IPR013785	Aldolase-type TIM barrel;Molecular Function: catalytic activity (GO:0003824), Biological Process: metabolic process (GO:0008152
AT2G21330.1	AT2G21330.1	AT2G21330.1	348	0	1	0	0	0	0	0	2	0	1	3	3	3	Symbols: FBA1 ; fructose-bisphosphate aldolase 1	IPR013785	Aldolase-type TIM barrel;Molecular Function: catalytic activity (GO:0003824), Biological Process: metabolic process (GO:0008152
AT5G47210.3	AT5G47210.3;AT5G47210.1;AT4G17520.1	AT5G47210.3	251	0	0	0	0	0	0	0	3	2	0	0	0	0	Symbols:|Hyaluronan / mRNA binding family	IPR006861	Hyaluronan/mRNA-binding protei
AT3G03340.1	AT3G03340.1;AT5G17440.1	AT3G03340.1	241	1	1	1	2	0	0	0	4	0	2	0	0	0	Symbols: UNE6 ; LUC7 related protein	IPR004882	LUC7 relate
AT3G51120.1	AT3G51120.1	AT3G51120.1	287	0	0	0	0	0	1	2	1	0	0	0	0	0	Symbols:|DNA binding;zinc ion binding;nucleic acid binding;nucleic acid binding	NULL	NULL
AT4G31360.1	AT4G31360.1	AT4G31360.1	184	0	0	0	0	0	0	0	1	3	0	0	0	0	Symbols:|selenium binding	NULL	NULL
AT4G31360.1	AT4G31360.1	AT4G31360.1	183	0	0	0	0	0	0	0	1	1	0	0	0	0	Symbols:|selenium binding	IPR011893	Selenoprotein, Rdx type;Molecular Function: selenium binding (GO:0008430), Biological Process: cell redox homeostasis (GO:0045454
AT3G62030.3	AT3G62030.3;AT3G62030.2;AT3G62030.1	AT3G62030.3	134	0	0	0	0	0	0	0	1	0	0	0	0	0	Symbols: ROC4 ; rotamase CYP 4	IPR002130	Peptidyl-prolyl cis-trans isomerase, cyclophilin-type;Molecular Function: peptidyl-prolyl cis-trans isomerase activity (GO:0003755), Biological Process: protein folding (GO:0006457
AT2G20260.1	AT2G20260.1	AT2G20260.1	85	0	0	0	0	0	0	0	2	0	0	2	1	4	Symbols: PSAE-2 ; photosystem I subunit E-2	IPR003375	Photosystem I reaction centre subunit IV/PsaE;Cellular Component: photosystem I reaction center (GO:0009538
AT1G48610.1	AT1G48610.1;AT1G48610.2	AT1G48610.1	3	1	0	1	2	6	5	3	2	2	1	2	3	2	Symbols:|AT hook motif-containing protein	NULL	NULL
AT1G18190.1	AT1G18190.1	AT1G18190.1	359	0	0	0	0	0	0	0	1	0	0	0	0	0	Symbols: GC2 ; golgin candidate 2	NULL	NULL
AT1G18190.1	AT1G18190.1	AT1G18190.1	383	0	0	0	0	0	0	0	1	0	0	0	0	0	Symbols: GC2 ; golgin candidate 2	NULL	NULL
AT1G18190.1	AT1G18190.1	AT1G18190.1	385	0	0	0	0	0	0	0	1	0	0	0	0	0	Symbols: GC2 ; golgin candidate 2	NULL	NULL
AT1G09640.1	AT1G09640.1;AT1G57720.2;AT1G57720.1	AT1G09640.1	255	0	0	0	2	2	3	3	3	3	4	3	4	3	Symbols:|Translation elongation factor EF1B, gamma chain	IPR001662	Translation elongation factor EF1B, gamma chain, conserved;Molecular Function: translation elongation factor activity (GO:0003746), Cellular Component: eukaryotic translation elongation factor 1 complex (GO:0005853), Biological Process: translational elongation (GO:0006414
AT5G48880.2	AT5G48880.2;AT5G48880.1;AT5G48880.3	AT5G48880.2;AT5G48880.3	278	0	0	0	0	1	0	0	1	0	0	0	0	0	Symbols: PKT2, KAT5 ; peroxisomal 3-keto-acyl-CoA thiolase 2	IPR016039	Thiolase-like;Molecular Function: catalytic activity (GO:0003824), Biological Process: metabolic process (GO:0008152
AT5G52640.1	AT5G52640.1;AT5G56010.1;AT5G56000.1;AT5G56030.2;AT5G56030.1	AT5G52640.1	322	0	0	1	0	0	0	0	1	1	2	0	0	0	Symbols: HSP81-1, ATHS83, HSP81.1, HSP83, ATHSP90.1, AtHsp90-1, HSP90.1 ; heat shock protein 90.1	IPR020576	Heat shock protein Hsp90, C-termina
AT1G13440.1	AT1G13440.1;AT1G13440.2	AT1G13440.1	275	0	0	0	1	1	0	0	1	0	0	0	0	0	Symbols: GAPC-2, GAPC2 ; glyceraldehyde-3-phosphate dehydrogenase C2	IPR006424	Glyceraldehyde-3-phosphate dehydrogenase, type I;Biological Process: glucose metabolic process (GO:0006006), Molecular Function: glyceraldehyde-3-phosphate dehydrogenase activity (GO:0008943), Molecular Function: NAD or NADH binding (GO:0051287), Biological Process: oxidation reduction (GO:0055114
AT5G50920.1	AT5G50920.1	AT5G50920.1	104	1	0	0	0	0	0	0	1	1	0	3	0	0	Symbols: CLPC, ATHSP93-V, HSP93-V, DCA1, CLPC1 ; CLPC homologue 1	NULL	NULL
AT3G63140.1	AT3G63140.1	AT3G63140.1	339	2	1	2	0	0	0	0	1	1	0	4	2	3	Symbols: CSP41A ; chloroplast stem-loop binding protein of 41 kDa	NULL	NULL
AT1G20140.1	AT1G20140.1	AT1G20140.1	143	0	0	0	0	2	0	0	1	1	3	0	0	0	Symbols: ASK4, SK4 ; SKP1-like 4	IPR016072	SKP1 component, dimerisation;Biological Process: ubiquitin-dependent protein catabolic process (GO:0006511
AT2G18020.1	AT2G18020.1;AT4G36130.1	AT2G18020.1	188	0	0	0	9	10	0	0	9	3	6	4	0	1	Symbols: EMB2296 ; Ribosomal protein L2 family	IPR022669	Ribosomal protein L2, C-terminal;Molecular Function: structural constituent of ribosome (GO:0003735), Cellular Component: intracellular (GO:0005622), Cellular Component: ribosome (GO:0005840), Biological Process: translation (GO:0006412
AT1G53240.1	AT1G53240.1	AT1G53240.1	169	0	1	1	0	0	0	0	1	0	0	0	0	0	Symbols: mMDH1 ; Lactate/malate dehydrogenase family protein	IPR016040	NAD(P)-binding domain;Molecular Function: catalytic activity (GO:0003824), Molecular Function: binding (GO:0005488), Biological Process: metabolic process (GO:0008152
AT2G28720.1	AT2G28720.1	AT2G28720.1	7	0	2	1	0	0	0	0	4	0	0	0	0	0	Symbols:|Histone superfamily protein	IPR000558	Histone H2B;Cellular Component: nucleosome (GO:0000786), Molecular Function: DNA binding (GO:0003677), Cellular Component: nucleus (GO:0005634), Biological Process: nucleosome assembly (GO:0006334
AT2G28720.1	AT2G28720.1	AT2G28720.1	12	0	2	2	0	1	0	0	3	0	0	0	0	0	Symbols:|Histone superfamily protein	IPR000558	Histone H2B;Cellular Component: nucleosome (GO:0000786), Molecular Function: DNA binding (GO:0003677), Cellular Component: nucleus (GO:0005634), Biological Process: nucleosome assembly (GO:0006334
AT5G22880.1	AT5G22880.1	AT5G22880.1	34	1	0	3	0	4	0	2	2	0	1	5	2	3	Symbols: H2B, HTB2 ; histone B2	IPR009072	Histone-fold;Molecular Function: DNA binding (GO:0003677
AT5G22880.1	AT5G22880.1	AT5G22880.1	35	1	0	3	0	4	0	2	2	0	1	5	2	3	Symbols: H2B, HTB2 ; histone B2	IPR009072	Histone-fold;Molecular Function: DNA binding (GO:0003677
AT3G54560.1	AT3G54560.1	AT3G54560.1	4	0	1	4	3	10	1	2	6	11	4	7	4	4	Symbols: HTA11 ; histone H2A 11	NULL	NULL
AT2G38810.1	AT2G38810.1;AT2G38810.2;AT2G38810.3	AT2G38810.1;AT2G38810.3;AT2G38810.2	4	3	4	8	13	13	9	3	11	8	4	4	5	5	Symbols: HTA8 ; histone H2A 8	NULL	NULL
AT3G04120.1	AT3G04120.1;AT1G13440.1;AT1G13440.2	AT3G04120.1	310	1	0	0	3	4	2	2	2	0	0	1	0	0	Symbols: GAPC, GAPC-1, GAPC1 ; glyceraldehyde-3-phosphate dehydrogenase C subunit 1	IPR006424	Glyceraldehyde-3-phosphate dehydrogenase, type I;Biological Process: glucose metabolic process (GO:0006006), Molecular Function: glyceraldehyde-3-phosphate dehydrogenase activity (GO:0008943), Molecular Function: NAD or NADH binding (GO:0051287), Biological Process: oxidation reduction (GO:0055114
AT3G02480.1	AT3G02480.1	AT3G02480.1	30	0	0	0	0	0	0	0	1	1	0	0	0	0	Symbols:|Late embryogenesis abundant protein (LEA) family protein	NULL	NULL
AT3G02480.1	AT3G02480.1	AT3G02480.1	28	0	0	0	0	0	4	3	2	1	0	0	0	0	Symbols:|Late embryogenesis abundant protein (LEA) family protein	NULL	NULL
AT4G34200.1	AT4G34200.1	AT4G34200.1	189	0	0	0	0	0	0	0	1	0	1	0	0	0	Symbols: EDA9 ; D-3-phosphoglycerate dehydrogenase	IPR016040	NAD(P)-binding domain;Molecular Function: catalytic activity (GO:0003824), Molecular Function: binding (GO:0005488), Biological Process: metabolic process (GO:0008152
AT1G22840.1	AT1G22840.1;AT1G22840.2;AT4G10040.1	AT1G22840.1	17	0	0	0	3	5	1	3	2	5	1	0	0	1	Symbols: CYTC-1, ATCYTC-A ; CYTOCHROME C-1	IPR003088	Cytochrome c, class I;Molecular Function: iron ion binding (GO:0005506), Molecular Function: electron carrier activity (GO:0009055), Molecular Function: heme binding (GO:0020037
AT2G28190.1	AT2G28190.1	AT2G28190.1	185	2	0	4	0	0	4	2	1	1	0	8	6	7	Symbols: CSD2, CZSOD2 ; copper/zinc superoxide dismutase 2	IPR001424	Superoxide dismutase, copper/zinc binding;Biological Process: superoxide metabolic process (GO:0006801), Molecular Function: metal ion binding (GO:0046872), Biological Process: oxidation reduction (GO:0055114
AT5G04140.2	AT5G04140.2;AT5G04140.1	AT5G04140.2	915	1	1	1	0	0	0	0	1	1	2	3	3	4	Symbols: GLU1, GLS1, GLUS, FD-GOGAT ; glutamate synthase 1	IPR013785	Aldolase-type TIM barrel;Molecular Function: catalytic activity (GO:0003824), Biological Process: metabolic process (GO:0008152
AT5G10360.1	AT5G10360.1;AT5G10360.2	AT5G10360.1	30	0	0	0	0	1	0	0	1	0	1	0	0	0	Symbols: EMB3010, RPS6B ; Ribosomal protein S6e	IPR001377	Ribosomal protein S6e;Molecular Function: structural constituent of ribosome (GO:0003735), Cellular Component: intracellular (GO:0005622), Cellular Component: ribosome (GO:0005840), Biological Process: translation (GO:0006412
AT3G62030.3	AT3G62030.3;AT3G62030.2;AT3G62030.1	AT3G62030.3	245	1	1	1	0	0	0	0	1	0	0	3	1	4	Symbols: ROC4 ; rotamase CYP 4	IPR002130	Peptidyl-prolyl cis-trans isomerase, cyclophilin-type;Molecular Function: peptidyl-prolyl cis-trans isomerase activity (GO:0003755), Biological Process: protein folding (GO:0006457
ATCG00810.1	ATCG00810.1	ATCG00810.1	94	0	0	0	0	0	0	0	3	0	1	0	0	0	Symbols: RPL22 ; ribosomal protein L22	IPR001063	Ribosomal protein L22/L17;Molecular Function: structural constituent of ribosome (GO:0003735), Cellular Component: intracellular (GO:0005622), Cellular Component: ribosome (GO:0005840), Biological Process: translation (GO:0006412
AT3G46030.1	AT3G46030.1	AT3G46030.1	8	0	1	0	0	0	0	0	2	1	3	2	1	2	Symbols: HTB11 ; Histone superfamily protein	IPR000558	Histone H2B;Cellular Component: nucleosome (GO:0000786), Molecular Function: DNA binding (GO:0003677), Cellular Component: nucleus (GO:0005634), Biological Process: nucleosome assembly (GO:0006334
AT3G46030.1	AT3G46030.1	AT3G46030.1	12	1	2	1	9	9	0	0	14	13	11	14	7	13	Symbols: HTB11 ; Histone superfamily protein	IPR000558	Histone H2B;Cellular Component: nucleosome (GO:0000786), Molecular Function: DNA binding (GO:0003677), Cellular Component: nucleus (GO:0005634), Biological Process: nucleosome assembly (GO:0006334
AT3G46030.1	AT3G46030.1	AT3G46030.1	7	1	1	2	9	9	0	0	12	12	9	12	7	11	Symbols: HTB11 ; Histone superfamily protein	IPR000558	Histone H2B;Cellular Component: nucleosome (GO:0000786), Molecular Function: DNA binding (GO:0003677), Cellular Component: nucleus (GO:0005634), Biological Process: nucleosome assembly (GO:0006334
AT1G63110.1	AT1G63110.1	AT1G63110.1	6	0	0	0	0	0	0	0	1	0	0	0	0	0	Symbols:|GPI transamidase subunit PIG-U	IPR009600	GPI transamidase subunit PIG-U;Cellular Component: endoplasmic reticulum membrane (GO:0005789), Biological Process: GPI anchor biosynthetic process (GO:0006506), Cellular Component: integral to membrane (GO:0016021
AT4G39330.2	AT4G39330.2;AT4G39330.1	AT4G39330.2	242	0	0	0	0	0	0	0	1	0	0	0	0	0	Symbols: ATCAD9, CAD9 ; cinnamyl alcohol dehydrogenase 9	IPR013149	Alcohol dehydrogenase, C-terminal;Molecular Function: zinc ion binding (GO:0008270), Molecular Function: oxidoreductase activity (GO:0016491), Biological Process: oxidation reduction (GO:0055114
AT4G39330.2	AT4G39330.2;AT4G39330.1	AT4G39330.2	240	0	0	0	0	0	0	0	1	0	0	0	0	0	Symbols: ATCAD9, CAD9 ; cinnamyl alcohol dehydrogenase 9	IPR013149	Alcohol dehydrogenase, C-terminal;Molecular Function: zinc ion binding (GO:0008270), Molecular Function: oxidoreductase activity (GO:0016491), Biological Process: oxidation reduction (GO:0055114
AT1G18080.1	AT1G18080.1	AT1G18080.1	294	0	0	0	0	0	0	0	2	0	0	0	0	0	Symbols: ATARCA, RACK1A_AT, RACK1A ; Transducin/WD40 repeat-like superfamily protein	IPR017986	WD40-repeat-containing domai
AT1G18080.1	AT1G18080.1	AT1G18080.1	292	0	0	0	0	0	0	0	12	10	10	0	0	2	Symbols: ATARCA, RACK1A_AT, RACK1A ; Transducin/WD40 repeat-like superfamily protein	IPR017986	WD40-repeat-containing domai
AT1G18080.1	AT1G18080.1	AT1G18080.1	282	0	0	0	0	0	0	0	1	0	0	0	0	0	Symbols: ATARCA, RACK1A_AT, RACK1A ; Transducin/WD40 repeat-like superfamily protein	IPR017986	WD40-repeat-containing domai
AT1G17210.1	AT1G17210.1	AT1G17210.1	527	2	2	0	0	4	6	9	4	1	2	0	0	0	Symbols: ATILP1, ILP1 ; IAP-like protein 1	NULL	NULL
AT5G22880.1	AT5G22880.1	AT5G22880.1	6	0	0	0	0	0	0	0	8	4	3	6	2	3	Symbols: H2B, HTB2 ; histone B2	IPR000558	Histone H2B;Cellular Component: nucleosome (GO:0000786), Molecular Function: DNA binding (GO:0003677), Cellular Component: nucleus (GO:0005634), Biological Process: nucleosome assembly (GO:0006334
AT2G35090.1	AT2G35090.1	AT2G35090.1	105	0	0	0	0	0	0	0	1	0	0	0	0	0	Symbols:|Protein of unknown function (DUF1640)	NULL	NULL
AT4G25080.2	AT4G25080.2;AT4G25080.1;AT4G25080.5;AT4G25080.4;AT4G25080.3	AT4G25080.3;AT4G25080.1;AT4G25080.2;AT4G25080.5	240	0	0	0	0	0	0	0	1	0	1	3	0	0	Symbols: CHLM ; magnesium-protoporphyrin IX methyltransferase	IPR010940	Magnesium-protoporphyrin IX methyltransferase, C-terminal;Biological Process: photosynthesis (GO:0015979), Biological Process: chlorophyll biosynthetic process (GO:0015995), Molecular Function: magnesium protoporphyrin IX methyltransferase activity (GO:0046406
AT2G47470.1	AT2G47470.1;AT2G47470.4	AT2G47470.1	350	0	0	1	3	4	2	0	1	0	0	0	2	2	Symbols: ATPDIL2-1, UNE5, MEE30, PDI11, ATPDI11 ; thioredoxin family protein	IPR011679	Endoplasmic reticulum, protein ERp29, C-terminal;Cellular Component: endoplasmic reticulum (GO:0005783
AT2G33340.3	AT2G33340.3;AT2G33340.2;AT2G33340.1	AT2G33340.3	167	1	2	2	0	0	0	0	1	0	1	0	0	2	Symbols: MAC3B ; MOS4-associated complex 3B	NULL	NULL
AT3G04120.1	AT3G04120.1;AT1G13440.1;AT1G13440.2	AT3G04120.1	264	2	1	1	0	5	1	2	3	3	1	5	3	5	Symbols: GAPC, GAPC-1, GAPC1 ; glyceraldehyde-3-phosphate dehydrogenase C subunit 1	IPR006424	Glyceraldehyde-3-phosphate dehydrogenase, type I;Biological Process: glucose metabolic process (GO:0006006), Molecular Function: glyceraldehyde-3-phosphate dehydrogenase activity (GO:0008943), Molecular Function: NAD or NADH binding (GO:0051287), Biological Process: oxidation reduction (GO:0055114
AT3G04120.1	AT3G04120.1;AT1G13440.1;AT1G13440.2	AT3G04120.1	263	0	0	0	5	2	3	1	1	0	1	0	1	0	Symbols: GAPC, GAPC-1, GAPC1 ; glyceraldehyde-3-phosphate dehydrogenase C subunit 1	IPR006424	Glyceraldehyde-3-phosphate dehydrogenase, type I;Biological Process: glucose metabolic process (GO:0006006), Molecular Function: glyceraldehyde-3-phosphate dehydrogenase activity (GO:0008943), Molecular Function: NAD or NADH binding (GO:0051287), Biological Process: oxidation reduction (GO:0055114
AT4G00390.1	AT4G00390.1	AT4G00390.1	142	0	0	0	0	0	0	0	1	0	0	0	0	0	Symbols:|DNA-binding storekeeper protein-related transcriptional regulator	NULL	NULL
AT2G38040.2	AT2G38040.2;AT2G38040.1	AT2G38040.1;AT2G38040.2	339	1	2	2	2	5	4	0	3	3	0	4	3	3	Symbols: CAC3 ; acetyl Co-enzyme a carboxylase carboxyltransferase alpha subunit	IPR011763	Acetyl-coenzyme A carboxyltransferase, C-terminal;Molecular Function: ligase activity (GO:0016874
AT1G30480.1	AT1G30480.1	AT1G30480.1	184	0	0	0	0	0	0	0	4	1	2	0	0	0	Symbols: DRT111 ; D111/G-patch domain-containing protein	IPR016967	Splicing factor, SPF4
AT3G63490.2	AT3G63490.2;AT3G63490.1	AT3G63490.2	107	1	1	1	0	0	0	0	1	0	0	1	0	2	Symbols:|Ribosomal protein L1p/L10e family	NULL	NULL
AT3G10410.1	AT3G10410.1	AT3G10410.1	489	0	0	0	0	0	0	0	2	0	0	0	0	0	Symbols: SCPL49, CPY ; SERINE CARBOXYPEPTIDASE-LIKE 49	IPR001563	Peptidase S10, serine carboxypeptidase;Molecular Function: serine-type carboxypeptidase activity (GO:0004185), Biological Process: proteolysis (GO:0006508
AT1G29070.1	AT1G29070.1	AT1G29070.1	107	0	0	0	0	0	0	0	1	1	0	0	0	0	Symbols:|Ribosomal protein L34	IPR000271	Ribosomal protein L34;Molecular Function: structural constituent of ribosome (GO:0003735), Cellular Component: intracellular (GO:0005622), Cellular Component: ribosome (GO:0005840), Biological Process: translation (GO:0006412
AT2G37470.1	AT2G37470.1	AT2G37470.1	9	0	0	0	0	0	0	0	1	0	0	0	0	1	Symbols:|Histone superfamily protein	IPR000558	Histone H2B;Cellular Component: nucleosome (GO:0000786), Molecular Function: DNA binding (GO:0003677), Cellular Component: nucleus (GO:0005634), Biological Process: nucleosome assembly (GO:0006334
AT2G37470.1	AT2G37470.1	AT2G37470.1	8	0	3	2	1	5	0	0	6	4	2	6	5	5	Symbols:|Histone superfamily protein	IPR000558	Histone H2B;Cellular Component: nucleosome (GO:0000786), Molecular Function: DNA binding (GO:0003677), Cellular Component: nucleus (GO:0005634), Biological Process: nucleosome assembly (GO:0006334
AT1G07790.1	AT1G07790.1	AT1G07790.1	28	0	1	0	0	0	0	0	9	7	3	0	0	3	Symbols: HTB1 ; Histone superfamily protein	IPR009072	Histone-fold;Molecular Function: DNA binding (GO:0003677
AT5G35630.1	AT5G35630.1;AT5G35630.2;AT5G35630.3	AT5G35630.1;AT5G35630.2;AT5G35630.3	175	0	1	0	0	0	0	0	1	0	0	0	0	1	Symbols: GS2, GLN2, ATGSL1 ; glutamine synthetase 2	IPR014746	Glutamine synthetase/guanido kinase, catalytic domain;Molecular Function: catalytic activity (GO:0003824
AT1G26550.1	AT1G26550.1	AT1G26550.1	44	0	0	0	0	0	0	0	1	1	0	0	0	1	Symbols:|FKBP-like peptidyl-prolyl cis-trans isomerase family protein	IPR000297	Peptidyl-prolyl cis-trans isomerase, PpiC-type;Molecular Function: isomerase activity (GO:0016853
AT2G42540.2	AT2G42540.2;AT2G42540.1	AT2G42540.2	117	0	0	0	0	0	0	0	3	2	2	0	0	0	Symbols: COR15A, COR15 ; cold-regulated 15a	NULL	NULL
AT3G55800.1	AT3G55800.1	AT3G55800.1	307	1	2	2	0	0	0	0	0	1	0	1	0	0	Symbols: SBPASE ; sedoheptulose-bisphosphatase	IPR000146	Fructose-1,6-bisphosphatase;Biological Process: carbohydrate metabolic process (GO:0005975), Molecular Function: phosphoric ester hydrolase activity (GO:0042578
AT3G58610.2	AT3G58610.2;AT3G58610.1;AT3G58610.3	AT3G58610.1;AT3G58610.2;AT3G58610.3	344	0	0	0	0	1	0	0	0	1	0	0	0	0	Symbols:|ketol-acid reductoisomerase	IPR013023	Acetohydroxy acid isomeroreductase;Biological Process: branched chain family amino acid biosynthetic process (GO:0009082), Molecular Function: oxidoreductase activity (GO:0016491), Biological Process: oxidation reduction (GO:0055114
AT2G21860.1	AT2G21860.1;AT3G50130.1;AT3G10950.1;AT3G11940.2;AT3G11940.1;AT2G37270.1;AT2G37270.2	AT2G21860.1	399	0	0	0	0	0	0	0	0	1	0	0	0	0	Symbols:|violaxanthin de-epoxidase-related	NULL	NULL
AT2G39730.1	AT2G39730.1;AT2G39730.2;AT2G39730.3	AT2G39730.1	219	0	2	1	0	0	0	0	0	1	0	3	1	0	Symbols: RCA ; rubisco activase	IPR003959	ATPase, AAA-type, core;Molecular Function: ATP binding (GO:0005524
AT3G52140.4	AT3G52140.4;AT3G52140.3;AT3G52140.2;AT3G52140.1	AT3G52140.4	1104	0	0	0	0	0	0	0	0	1	0	0	0	0	Symbols:|tetratricopeptide repeat (TPR)-containing protein	IPR011990	Tetratricopeptide-like helical;Molecular Function: binding (GO:0005488
AT1G03130.1	AT1G03130.1;AT4G02770.1	AT1G03130.1	143	1	1	2	0	0	0	0	0	1	0	2	0	5	Symbols: PSAD-2 ; photosystem I subunit D-2	IPR003685	Photosystem I protein PsaD;Cellular Component: photosystem I reaction center (GO:0009538), Biological Process: photosynthesis (GO:0015979
AT4G34350.1	AT4G34350.1	AT4G34350.1	258	0	0	0	0	0	0	0	0	1	1	0	0	0	Symbols: CLB6, ISPH, HDR ; 4-hydroxy-3-methylbut-2-enyl diphosphate reductase	IPR003451	LytB protein;Biological Process: isopentenyl diphosphate biosynthetic process, mevalonate-independent pathway (GO:0019288), Biological Process: oxidation reduction (GO:0055114
AT5G40890.1	AT5G40890.1;AT5G40890.2	AT5G40890.1	354	0	0	0	0	0	0	0	0	1	0	0	0	0	Symbols: ATCLC-A, CLC-A, CLCA, ATCLCA ; chloride channel A	IPR014743	Chloride channel, core;Molecular Function: ion channel activity (GO:0005216), Biological Process: transmembrane transport (GO:0055085
AT3G18790.1	AT3G18790.1	AT3G18790.1	160	0	0	0	0	1	0	0	0	1	0	0	0	0	Symbols:|FUNCTIONS IN: molecular_function unknown; INVOLVED IN: biological_process unknown; LOCATED IN: chloroplast; EXPRESSED IN: 22 plant structures; EXPRESSED DURING: 13 growth stages; CONTAINS InterPro DOMAIN/s: Isy1-like splicing (InterPro:IPR009360); Has 1147 Blast hits to 965 proteins in 236 species: Archae - 12; Bacteria - 13; Metazoa - 351; Fungi - 230; Plants - 49; Viruses - 9; Other Eu…	IPR009360	Isy1-like splicin
AT3G55440.1	AT3G55440.1	AT3G55440.1	195	0	0	0	0	5	3	3	0	1	1	3	2	5	Symbols: ATCTIMC, TPI, CYTOTPI ; triosephosphate isomerase	IPR000652	Triosephosphate isomerase;Molecular Function: triose-phosphate isomerase activity (GO:0004807), Biological Process: metabolic process (GO:0008152
AT2G32230.1	AT2G32230.1	AT2G32230.1	514	0	0	0	0	0	0	0	0	1	0	0	0	0	Symbols: PRORP1 ; proteinaceous RNase P 1	IPR002528	Multi antimicrobial extrusion protein MatE;Biological Process: drug transmembrane transport (GO:0006855), Molecular Function: drug transmembrane transporter activity (GO:0015238), Molecular Function: antiporter activity (GO:0015297), Cellular Component: membrane (GO:0016020), Biological Process: transmembrane transport (GO:0055085
AT5G40680.1	AT5G40680.1	AT5G40680.1	216	0	0	0	0	0	0	0	0	1	0	0	0	0	Symbols:|Galactose oxidase/kelch repeat superfamily protein	IPR015915	Kelch-type beta propelle
AT3G32940.1	AT3G32940.1	AT3G32940.1	73	0	0	1	2	3	1	1	0	1	0	0	2	2	Symbols:|RNA-binding KH domain-containing protein	NULL	NULL
AT3G54640.1	AT3G54640.1	AT3G54640.1	154	0	0	0	0	0	0	0	0	1	0	0	0	0	Symbols: TSA1, TRP3 ; tryptophan synthase alpha chain	IPR002028	Tryptophan synthase, alpha chain;Molecular Function: tryptophan synthase activity (GO:0004834), Biological Process: tryptophan metabolic process (GO:0006568
AT3G54640.1	AT3G54640.1	AT3G54640.1	159	0	0	0	0	0	0	0	0	1	0	0	0	0	Symbols: TSA1, TRP3 ; tryptophan synthase alpha chain	IPR002028	Tryptophan synthase, alpha chain;Molecular Function: tryptophan synthase activity (GO:0004834), Biological Process: tryptophan metabolic process (GO:0006568
AT1G69410.1	AT1G69410.1;AT1G13950.1;AT1G26630.1;AT1G26630.2	AT1G69410.1	48	1	2	3	5	5	0	0	0	3	2	3	3	4	Symbols: ATELF5A-3, ELF5A-3 ; eukaryotic elongation factor 5A-3	IPR008991	Translation protein SH3-lik
AT1G06000.1	AT1G06000.1	AT1G06000.1	407	0	0	0	1	2	0	0	0	1	0	0	0	0	Symbols:|UDP-Glycosyltransferase superfamily protein	NULL	NULL
AT2G05250.1	AT2G05250.1;AT2G05230.1	AT2G05250.1;AT2G05230.1	308	0	0	0	0	2	1	0	0	2	1	0	0	0	Symbols:|DNAJ heat shock N-terminal domain-containing protein	NULL	NULL
AT2G43760.3	AT2G43760.3;AT2G43760.2;AT2G43760.1	AT2G43760.1;AT2G43760.2;AT2G43760.3	195	0	0	0	0	0	0	0	0	1	0	0	0	0	Symbols:|molybdopterin biosynthesis MoaE family protein	NULL	NULL
AT1G04410.1	AT1G04410.1	AT1G04410.1	208	0	0	0	1	5	0	0	0	1	0	4	4	4	Symbols:|Lactate/malate dehydrogenase family protein	IPR015955	Lactate dehydrogenase/glycoside hydrolase, family 4, C-terminal;Molecular Function: catalytic activity (GO:0003824), Biological Process: carbohydrate metabolic process (GO:0005975
AT5G08280.1	AT5G08280.1	AT5G08280.1	249	0	0	0	0	0	0	0	0	1	0	2	3	4	Symbols: HEMC ; hydroxymethylbilane synthase	IPR000860	Tetrapyrrole biosynthesis, hydroxymethylbilane synthase;Molecular Function: hydroxymethylbilane synthase activity (GO:0004418), Biological Process: tetrapyrrole biosynthetic process (GO:0033014
AT3G55410.1	AT3G55410.1	AT3G55410.1	567	1	0	0	0	4	0	0	0	1	0	0	0	0	Symbols:|2-oxoglutarate dehydrogenase, E1 component	IPR011603	2-oxoglutarate dehydrogenase, E1 component;Molecular Function: oxoglutarate dehydrogenase (succinyl-transferring) activity (GO:0004591), Biological Process: glycolysis (GO:0006096), Molecular Function: thiamin pyrophosphate binding (GO:0030976
AT3G18070.1	AT3G18070.1;AT3G18070.2;AT3G18080.1	AT3G18070.1	187	0	1	0	0	0	1	0	0	1	0	0	0	1	Symbols: BGLU43 ; beta glucosidase 43	IPR001360	Glycoside hydrolase, family 1;Molecular Function: hydrolase activity, hydrolyzing O-glycosyl compounds (GO:0004553), Biological Process: carbohydrate metabolic process (GO:0005975
AT1G10870.1	AT1G10870.1	AT1G10870.1	277	0	0	0	0	0	0	0	0	1	0	2	0	1	Symbols: AGD4 ; ARF-GAP domain 4	NULL	NULL
AT3G13920.3	AT3G13920.3;AT3G13920.2;AT3G13920.1;AT3G13920.4	AT3G13920.3	163	1	1	2	0	0	0	0	0	2	0	0	0	0	Symbols: EIF4A1, RH4, TIF4A1 ; eukaryotic translation initiation factor 4A1	IPR011545	DNA/RNA helicase, DEAD/DEAH box type, N-terminal;Molecular Function: nucleic acid binding (GO:0003676), Molecular Function: ATP binding (GO:0005524), Molecular Function: ATP-dependent helicase activity (GO:0008026
AT3G42170.1	AT3G42170.1	AT3G42170.1	110	1	1	2	0	0	1	2	0	2	1	2	0	0	Symbols:|BED zinc finger ;hAT family dimerisation domain	IPR003656	Zinc finger, BED-type predicted;Molecular Function: DNA binding (GO:0003677
AT1G52760.1	AT1G52760.1	AT1G52760.1	128	0	0	0	0	0	0	0	0	1	0	1	0	1	Symbols: LysoPL2 ; lysophospholipase 2	NULL	NULL
AT3G10450.2	AT3G10450.2;AT3G10450.1	AT3G10450.2	361	0	0	0	0	0	0	0	0	1	0	0	0	0	Symbols: SCPL7 ; serine carboxypeptidase-like 7	IPR001563	Peptidase S10, serine carboxypeptidase;Molecular Function: serine-type carboxypeptidase activity (GO:0004185), Biological Process: proteolysis (GO:0006508
AT3G10450.2	AT3G10450.2;AT3G10450.1	AT3G10450.2	368	0	0	0	0	0	0	0	0	1	0	0	0	0	Symbols: SCPL7 ; serine carboxypeptidase-like 7	IPR001563	Peptidase S10, serine carboxypeptidase;Molecular Function: serine-type carboxypeptidase activity (GO:0004185), Biological Process: proteolysis (GO:0006508
AT1G70490.2	AT1G70490.2;AT1G70490.1;AT5G14670.1;AT1G70490.3;AT2G47170.1;AT3G62290.2;AT3G62290.3;AT3G62290.1;AT1G23490.1;AT2G15310.1;AT1G10630.1	AT1G70490.1;AT1G23490.1;AT1G70490.3;AT1G70490.2	38	0	0	0	0	0	0	0	0	1	0	0	0	0	Symbols: ATARFA1D, ARFA1D ; Ras-related small GTP-binding family protein	IPR006689	ARF/SAR superfamily;Molecular Function: GTP binding (GO:0005525
AT5G55190.1	AT5G55190.1;AT5G20020.1;AT5G20010.1	AT5G55190.1	31	0	0	0	0	1	0	0	0	1	0	3	1	3	Symbols: RAN3, ATRAN3 ; RAN GTPase 3	IPR005225	Small GTP-binding protein;Molecular Function: GTP binding (GO:0005525
AT4G00720.1	AT4G00720.1	AT4G00720.1	28	1	1	1	1	3	0	0	0	2	0	0	0	1	Symbols: ATSK32, ASKTHETA, SK32 ; shaggy-like protein kinase 32	NULL	NULL
AT2G47190.1	AT2G47190.1	AT2G47190.1	125	0	0	0	0	0	0	0	0	1	0	0	0	0	Symbols: ATMYB2, MYB2 ; myb domain protein 2	IPR015495	Myb transcription facto
AT1G29470.2	AT1G29470.2;AT1G29470.1	AT1G29470.1;AT1G29470.2	161	0	0	0	0	0	0	0	0	1	0	0	0	0	Symbols:|S-adenosyl-L-methionine-dependent methyltransferases superfamily protein	NULL	NULL
AT1G20450.2	AT1G20450.2;AT1G20450.1	AT1G20450.2	69	0	0	0	0	0	0	0	0	1	0	0	0	0	Symbols: LTI29, LTI45, ERD10 ; Dehydrin family protein	IPR000167	Dehydrin;Biological Process: response to stress (GO:0006950), Biological Process: response to water (GO:0009415
AT3G03250.1	AT3G03250.1	AT3G03250.1	402	1	0	0	1	4	1	2	0	1	0	2	2	3	Symbols: UGP, UGP1, AtUGP1 ; UDP-GLUCOSE PYROPHOSPHORYLASE 1	IPR002618	UTP--glucose-1-phosphate uridylyltransferase;Biological Process: metabolic process (GO:0008152), Molecular Function: nucleotidyltransferase activity (GO:0016779
AT3G03250.1	AT3G03250.1	AT3G03250.1	401	0	0	0	0	1	0	0	0	1	0	1	0	0	Symbols: UGP, UGP1, AtUGP1 ; UDP-GLUCOSE PYROPHOSPHORYLASE 1	IPR002618	UTP--glucose-1-phosphate uridylyltransferase;Biological Process: metabolic process (GO:0008152), Molecular Function: nucleotidyltransferase activity (GO:0016779
AT3G06860.1	AT3G06860.1	AT3G06860.1	481	0	0	0	0	0	0	1	0	1	0	0	0	0	Symbols: MFP2, ATMFP2 ; multifunctional protein 2	IPR016040	NAD(P)-binding domain;Molecular Function: catalytic activity (GO:0003824), Molecular Function: binding (GO:0005488), Biological Process: metabolic process (GO:0008152
AT3G04920.1	AT3G04920.1	AT3G04920.1	70	1	2	0	4	2	3	3	0	2	4	1	2	1	Symbols:|Ribosomal protein S24e family protein	IPR001976	Ribosomal protein S24e;Molecular Function: structural constituent of ribosome (GO:0003735), Cellular Component: intracellular (GO:0005622), Cellular Component: ribosome (GO:0005840), Biological Process: translation (GO:0006412
AT4G26900.1	AT4G26900.1	AT4G26900.1	427	1	0	1	0	4	2	0	0	1	0	0	0	0	Symbols: AT-HF, HISN4 ; HIS HF	IPR011060	Ribulose-phosphate binding barrel;Molecular Function: catalytic activity (GO:0003824), Biological Process: metabolic process (GO:0008152
AT5G07300.1	AT5G07300.1	AT5G07300.1	239	0	0	0	2	2	0	0	0	1	0	1	0	0	Symbols: BON2 ; Calcium-dependent phospholipid-binding Copine family protein	IPR000008	C2 calcium-dependent membrane targetin
AT2G47610.1	AT2G47610.1	AT2G47610.1	199	0	0	0	0	0	0	0	0	1	0	0	0	0	Symbols:|Ribosomal protein L7Ae/L30e/S12e/Gadd45 family protein	IPR001921	Ribosomal protein L7A/L
AT2G13640.1	AT2G13640.1	AT2G13640.1	356	0	0	0	0	0	0	0	0	1	0	0	0	0	Symbols:|Transcription factor IIS family protein	NULL	NULL
AT1G34180.2	AT1G34180.2;AT1G34180.1;AT1G34190.1	AT1G34180.2	130	0	0	0	0	0	0	0	0	1	0	0	0	0	Symbols: anac016, NAC016 ; NAC domain containing protein 16	IPR003441	No apical meristem (NAM) protein;Molecular Function: DNA binding (GO:0003677), Biological Process: regulation of transcription (GO:0045449
AT3G60110.1	AT3G60110.1;AT2G44430.1	AT3G60110.1	537	0	0	0	0	0	0	0	0	1	0	0	0	0	Symbols:|DNA-binding bromodomain-containing protein	NULL	NULL
AT3G59920.1	AT3G59920.1	AT3G59920.1	136	0	0	0	1	2	0	0	0	1	0	0	0	0	Symbols: ATGDI2, GDI2 ; RAB GDP dissociation inhibitor 2	IPR002005	Rab GTPase activator;Biological Process: regulation of GTPase activity (GO:0043087
AT2G47980.1	AT2G47980.1	AT2G47980.1	56	1	1	4	0	0	0	0	0	1	1	0	0	0	Symbols: SCC3, ATSCC3 ; sister-chromatid cohesion protein 3	NULL	NULL
AT1G65440.1	AT1G65440.1	AT1G65440.1	1623	0	0	0	0	1	0	0	0	1	1	0	0	0	Symbols: GTB1 ; global transcription factor group B1	NULL	NULL
AT4G22140.2	AT4G22140.2	AT4G22140.2	216	0	0	0	0	0	0	0	0	1	0	0	0	0	Symbols: EBS ; PHD finger family protein / bromo-adjacent homology (BAH) domain-containing protein	NULL	NULL
AT5G39740.1	AT5G39740.1;AT3G25520.1;AT5G39740.2	AT5G39740.1;AT5G39740.2	14	1	1	1	4	3	3	1	0	1	1	5	4	5	Symbols: OLI7, RPL5B ; ribosomal protein L5 B	IPR005485	Ribosomal protein L5, eukaryotic;Molecular Function: structural constituent of ribosome (GO:0003735), Cellular Component: intracellular (GO:0005622), Cellular Component: ribosome (GO:0005840), Biological Process: translation (GO:0006412), Molecular Function: 5S rRNA binding (GO:0008097
AT5G47210.1	AT5G47210.1	AT5G47210.1	307	0	0	0	0	0	0	0	0	1	0	0	0	0	Symbols:|Hyaluronan / mRNA binding family	NULL	NULL
AT1G03140.1	AT1G03140.1	AT1G03140.1	22	0	0	0	0	0	0	1	0	3	1	0	0	0	Symbols:|splicing factor Prp18 family protein	NULL	NULL
AT3G54550.1	AT3G54550.1	AT3G54550.1	6	0	0	0	0	0	0	0	0	1	0	0	0	0	Symbols:|Protein of unknown function (DUF506)	NULL	NULL
AT1G67780.1	AT1G67780.1	AT1G67780.1	179	0	0	0	0	0	0	0	0	1	0	0	0	0	Symbols:|Zinc-finger domain of monoamine-oxidase A repressor R1 protein	NULL	NULL
AT2G19390.1	AT2G19390.1	AT2G19390.1	367	0	1	0	0	3	0	0	0	1	0	1	1	0	Symbols:|unknown protein; BEST Arabidopsis thaliana protein match is: unknown protein (TAIR:AT4G29790.1); Has 203 Blast hits to 188 proteins in 60 species: Archae - 0; Bacteria - 11; Metazoa - 24; Fungi - 34; Plants - 93; Viruses - 0; Other Eukaryotes - 41 (source: NCBI BLink).	NULL	NULL
AT3G53020.1	AT3G53020.1;AT2G36620.1	AT3G53020.1	95	1	0	1	0	0	1	0	0	1	1	0	0	0	Symbols: STV1, RPL24B, RPL24 ; Ribosomal protein L24e family protein	IPR000988	Ribosomal protein L24e;Molecular Function: structural constituent of ribosome (GO:0003735), Cellular Component: intracellular (GO:0005622), Cellular Component: ribosome (GO:0005840), Biological Process: translation (GO:0006412
AT1G48610.1	AT1G48610.1;AT1G48610.2	AT1G48610.1	45	0	0	0	5	1	0	3	0	4	3	1	0	0	Symbols:|AT hook motif-containing protein	IPR020478	A.T hook-lik
AT1G21670.1	AT1G21670.1	AT1G21670.1	514	0	0	3	0	0	5	4	0	2	0	1	2	2	Symbols:|LOCATED IN: cell wall, plant-type cell wall; EXPRESSED IN: 23 plant structures; EXPRESSED DURING: 14 growth stages; CONTAINS InterPro DOMAIN/s: WD40-like Beta Propeller (InterPro:IPR011659), Six-bladed beta-propeller, TolB-like (InterPro:IPR011042); BEST Arabidopsis thaliana protein match is: DPP6 N-terminal domain-like protein (TAIR:AT1G21680.1); Has 8461 Blast hits to 5060 proteins in …	IPR011042	Six-bladed beta-propeller, TolB-lik
AT3G16950.1	AT3G16950.1;AT3G16950.2	AT3G16950.1	111	0	0	0	0	0	0	0	0	1	0	0	0	0	Symbols: LPD1, ptlpd1 ; lipoamide dehydrogenase 1	IPR006258	Dihydrolipoamide dehydrogenase;Molecular Function: dihydrolipoyl dehydrogenase activity (GO:0004148), Molecular Function: FAD binding (GO:0050660), Biological Process: oxidation reduction (GO:0055114
AT4G16420.3	AT4G16420.3;AT4G16420.2;AT4G16420.1	AT4G16420.3	215	1	1	0	0	0	0	0	0	2	0	0	0	0	Symbols: ADA2B, PRZ1 ; homolog of yeast ADA2 2B	IPR016827	Transcriptional adaptor
AT1G23190.1	AT1G23190.1	AT1G23190.1	507	5	1	5	3	4	1	1	0	1	1	4	4	2	Symbols: PGM3 ; Phosphoglucomutase/phosphomannomutase family protein	IPR005843	Alpha-D-phosphohexomutase, C-terminal;Biological Process: carbohydrate metabolic process (GO:0005975), Molecular Function: intramolecular transferase activity, phosphotransferases (GO:0016868
AT4G37930.1	AT4G37930.1	AT4G37930.1	225	0	0	0	0	0	0	0	0	1	0	2	1	2	Symbols: SHM1, STM, SHMT1 ; serine transhydroxymethyltransferase 1	IPR001085	Serine hydroxymethyltransferase;Molecular Function: glycine hydroxymethyltransferase activity (GO:0004372), Biological Process: glycine metabolic process (GO:0006544), Biological Process: L-serine metabolic process (GO:0006563
AT1G51510.1	AT1G51510.1	AT1G51510.1	53	0	0	0	0	2	0	0	0	1	1	0	1	0	Symbols: Y14 ; RNA-binding (RRM/RBD/RNP motifs) family protein	IPR012677	Nucleotide-binding, alpha-beta plait;Molecular Function: nucleotide binding (GO:0000166
AT3G10030.1	AT3G10030.1;AT3G10030.2	AT3G10030.1	293	1	0	1	0	0	0	0	0	2	0	0	0	0	Symbols:|aspartate/glutamate/uridylate kinase family protein	NULL	NULL
AT3G45830.1	AT3G45830.1	AT3G45830.1	288	2	1	2	1	4	0	0	0	1	0	0	0	0	Symbols:|unknown protein; FUNCTIONS IN: molecular_function unknown; INVOLVED IN: biological_process unknown; LOCATED IN: cellular_component unknown; EXPRESSED IN: 24 plant structures; EXPRESSED DURING: 15 growth stages; BEST Arabidopsis thaliana protein match is: unknown protein (TAIR:AT1G02290.1); Has 499 Blast hits to 438 proteins in 100 species: Archae - 0; Bacteria - 7; Metazoa - 236; Fungi -…	NULL	NULL
AT1G59900.1	AT1G59900.1;AT1G24180.1	AT1G59900.1	81	0	0	2	6	8	0	0	0	3	0	1	1	0	Symbols: AT-E1 ALPHA, E1 ALPHA ; pyruvate dehydrogenase complex E1 alpha subunit	IPR001017	Dehydrogenase, E1 component;Biological Process: metabolic process (GO:0008152), Molecular Function: oxidoreductase activity, acting on the aldehyde or oxo group of donors, disulfide as acceptor (GO:0016624
AT3G23070.1	AT3G23070.1	AT3G23070.1	239	0	0	0	0	0	0	0	0	1	0	0	0	0	Symbols: ATCFM3A, CFM3A ; CRM family member 3A	IPR001890	RNA-binding, CRM domain;Molecular Function: RNA binding (GO:0003723
AT4G35725.1	AT4G35725.1	AT4G35725.1	42	0	0	0	0	0	0	0	0	1	0	0	0	0	Symbols:|unknown protein; FUNCTIONS IN: molecular_function unknown; INVOLVED IN: biological_process unknown; LOCATED IN: endomembrane system; EXPRESSED IN: embryo, sepal; EXPRESSED DURING: 4 anthesis, C globular stage; Has 30201 Blast hits to 17322 proteins in 780 species: Archae - 12; Bacteria - 1396; Metazoa - 17338; Fungi - 3422; Plants - 5037; Viruses - 0; Other Eukaryotes - 2996 (source: NCB…	NULL	NULL
AT5G43630.1	AT5G43630.1	AT5G43630.1	583	0	0	0	4	4	0	0	0	1	2	0	0	0	Symbols: TZP ; zinc knuckle (CCHC-type) family protein	NULL	NULL
AT5G63610.1	AT5G63610.1	AT5G63610.1	466	1	0	0	3	3	1	2	0	3	2	2	3	2	Symbols: HEN3, CDKE;1, ATCDK8 ; cyclin-dependent kinase E;1	NULL	NULL
AT5G44635.1	AT5G44635.1	AT5G44635.1	377	0	0	0	0	0	0	0	0	1	0	0	0	0	Symbols: MCM6 ; minichromosome maintenance (MCM2/3/5) family protein	IPR001208	DNA-dependent ATPase MCM;Molecular Function: DNA binding (GO:0003677), Molecular Function: ATP binding (GO:0005524), Biological Process: DNA replication (GO:0006260
AT5G20590.1	AT5G20590.1	AT5G20590.1	321	0	0	0	0	0	0	0	0	2	0	0	0	0	Symbols: TBL5 ; TRICHOME BIREFRINGENCE-LIKE 5	IPR004253	Protein of unknown function DUF231, plan
AT4G04730.1	AT4G04730.1	AT4G04730.1	84	0	0	0	0	0	0	0	0	1	0	0	0	0	Symbols:|unknown protein; FUNCTIONS IN: molecular_function unknown; INVOLVED IN: biological_process unknown; LOCATED IN: chloroplast; EXPRESSED IN: sperm cell, pedicel; EXPRESSED DURING: 4 anthesis; BEST Arabidopsis thaliana protein match is: unknown protein (TAIR:AT2G13500.1); Has 49 Blast hits to 49 proteins in 2 species: Archae - 0; Bacteria - 0; Metazoa - 0; Fungi - 0; Plants - 49; Viruses - …	NULL	NULL
AT2G33410.1	AT2G33410.1;AT4G14300.1	AT2G33410.1	183	0	0	0	0	0	0	0	0	1	0	0	0	0	Symbols:|RNA-binding (RRM/RBD/RNP motifs) family protein	IPR012677	Nucleotide-binding, alpha-beta plait;Molecular Function: nucleotide binding (GO:0000166
AT5G56740.1	AT5G56740.1	AT5G56740.1	17	0	0	0	0	0	0	0	0	1	0	0	1	0	Symbols: HAG2, HAC7, HAG02, HAC07 ; histone acetyltransferase of the GNAT family 2	IPR017380	Histone acetyltransferase type B, catalytic subunit;Molecular Function: histone acetyltransferase activity (GO:0004402), Molecular Function: protein binding (GO:0005515), Cellular Component: nucleus (GO:0005634), Biological Process: chromatin silencing at telomere (GO:0006348), Biological Process: histone acetylation (GO:0016573
AT5G17020.1	AT5G17020.1;AT5G17020.2	AT5G17020.1	418	0	0	0	5	5	0	0	0	3	2	7	4	7	Symbols: XPO1A, ATCRM1, ATXPO1, XPO1, HIT2 ; exportin 1A	IPR016024	Armadillo-type fold;Molecular Function: binding (GO:0005488
AT5G11110.1	AT5G11110.1	AT5G11110.1	103	0	0	0	0	0	0	0	0	1	0	0	0	0	Symbols: SPS1, ATSPS2F, KNS2, SPS2F ; sucrose phosphate synthase 2F	IPR012819	Sucrose phosphate synthase, plant;Biological Process: sucrose metabolic process (GO:0005985), Molecular Function: sucrose-phosphate synthase activity (GO:0046524
AT5G11110.1	AT5G11110.1	AT5G11110.1	106	0	0	0	0	0	0	0	0	1	0	0	0	0	Symbols: SPS1, ATSPS2F, KNS2, SPS2F ; sucrose phosphate synthase 2F	IPR012819	Sucrose phosphate synthase, plant;Biological Process: sucrose metabolic process (GO:0005985), Molecular Function: sucrose-phosphate synthase activity (GO:0046524
AT3G06400.3	AT3G06400.3;AT3G06400.1;AT3G06400.2	AT3G06400.3	94	0	0	0	0	0	0	0	0	1	0	0	0	0	Symbols: CHR11 ; chromatin-remodeling protein 11	NULL	NULL
AT1G48760.2	AT1G48760.2;AT1G48760.3;AT1G48760.1	AT1G48760.1;AT1G48760.2;AT1G48760.3	633	0	0	0	0	0	0	0	0	1	0	0	0	0	Symbols: delta-ADR ; delta-adaptin	IPR017105	Adaptor protein complex AP-3, delta subunit;Molecular Function: protein binding (GO:0005515), Cellular Component: Golgi apparatus (GO:0005794), Molecular Function: protein transporter activity (GO:0008565), Biological Process: protein transport (GO:0015031
AT3G04740.1	AT3G04740.1	AT3G04740.1	707	0	1	1	2	3	0	0	0	1	0	0	0	1	Symbols: SWP, MED14, ATMED14 ; RNA polymerase II transcription mediators	NULL	NULL
AT3G08790.1	AT3G08790.1	AT3G08790.1	206	0	0	0	0	0	0	0	0	1	0	0	0	0	Symbols:|ENTH/VHS/GAT family protein	IPR004152	GAT;Cellular Component: intracellular (GO:0005622), Biological Process: intracellular protein transport (GO:0006886
AT2G22880.1	AT2G22880.1	AT2G22880.1	27	0	0	0	0	0	0	0	0	1	0	0	0	0	Symbols:|VQ motif-containing protein	NULL	NULL
AT5G44590.1	AT5G44590.1	AT5G44590.1	32	0	0	0	0	0	0	0	0	1	0	0	0	0	Symbols:|S-adenosyl-L-methionine-dependent methyltransferases superfamily protein	NULL	NULL
AT5G04560.1	AT5G04560.1;AT5G04560.2	AT5G04560.1	955	0	0	0	0	0	0	0	0	1	0	0	0	0	Symbols: DME ; HhH-GPD base excision DNA repair family protein	IPR011257	DNA glycosylase;Molecular Function: catalytic activity (GO:0003824), Biological Process: DNA repair (GO:0006281
AT5G04560.1	AT5G04560.1;AT5G04560.2	AT5G04560.1	965	0	0	0	0	0	0	0	0	1	0	0	0	0	Symbols: DME ; HhH-GPD base excision DNA repair family protein	IPR011257	DNA glycosylase;Molecular Function: catalytic activity (GO:0003824), Biological Process: DNA repair (GO:0006281
AT5G04560.1	AT5G04560.1;AT5G04560.2	AT5G04560.1	970	0	0	0	0	0	0	0	0	1	0	0	0	0	Symbols: DME ; HhH-GPD base excision DNA repair family protein	IPR011257	DNA glycosylase;Molecular Function: catalytic activity (GO:0003824), Biological Process: DNA repair (GO:0006281
AT5G04560.1	AT5G04560.1;AT5G04560.2	AT5G04560.1	975	0	0	0	0	0	0	0	0	1	0	0	0	0	Symbols: DME ; HhH-GPD base excision DNA repair family protein	IPR011257	DNA glycosylase;Molecular Function: catalytic activity (GO:0003824), Biological Process: DNA repair (GO:0006281
AT2G45500.2	AT2G45500.2;AT2G45500.1	AT2G45500.2	262	1	0	0	0	0	0	0	0	1	0	0	0	0	Symbols:|AAA-type ATPase family protein	IPR003959	ATPase, AAA-type, core;Molecular Function: ATP binding (GO:0005524
AT1G48610.1	AT1G48610.1;AT1G48610.2	AT1G48610.1	95	0	0	0	1	2	2	3	0	2	0	0	0	1	Symbols:|AT hook motif-containing protein	IPR017956	AT hook, DNA-binding motif;Molecular Function: DNA binding (GO:0003677
AT2G17430.1	AT2G17430.1	AT2G17430.1	80	0	0	0	0	0	0	0	0	1	0	0	0	0	Symbols: ATMLO7, MLO7 ; Seven transmembrane MLO family protein	IPR004326	Mlo-related protein;Biological Process: cell death (GO:0008219), Cellular Component: integral to membrane (GO:0016021
AT1G29470.2	AT1G29470.2;AT1G29470.1	AT1G29470.1;AT1G29470.2	150	0	0	0	0	0	0	0	0	1	0	0	0	0	Symbols:|S-adenosyl-L-methionine-dependent methyltransferases superfamily protein	NULL	NULL
AT1G15780.1	AT1G15780.1	AT1G15780.1	1120	1	1	0	1	2	2	2	0	1	0	0	2	1	Symbols:|unknown protein; BEST Arabidopsis thaliana protein match is: unknown protein (TAIR:AT2G10440.1); Has 103701 Blast hits to 43153 proteins in 1828 species: Archae - 30; Bacteria - 7385; Metazoa - 38639; Fungi - 11531; Plants - 7727; Viruses - 307; Other Eukaryotes - 38082 (source: NCBI BLink).	NULL	NULL
AT4G17060.1	AT4G17060.1	AT4G17060.1	153	0	0	0	1	1	0	3	0	1	0	0	0	0	Symbols: FIP2 ; FRIGIDA interacting protein 2	NULL	NULL
AT3G54990.1	AT3G54990.1;AT3G54990.2	AT3G54990.1	107	0	0	0	0	0	0	0	0	1	0	0	0	0	Symbols: SMZ ; Integrase-type DNA-binding superfamily protein	NULL	NULL
AT3G54990.1	AT3G54990.1;AT3G54990.2	AT3G54990.1	110	0	0	0	0	0	0	0	0	1	0	0	0	0	Symbols: SMZ ; Integrase-type DNA-binding superfamily protein	NULL	NULL
AT3G54990.1	AT3G54990.1;AT3G54990.2	AT3G54990.1	111	0	0	0	0	0	0	0	0	1	0	0	0	0	Symbols: SMZ ; Integrase-type DNA-binding superfamily protein	NULL	NULL
AT4G04460.1	AT4G04460.1;AT4G04460.2	AT4G04460.1	234	0	0	0	0	0	1	1	0	2	0	1	0	0	Symbols:|Saposin-like aspartyl protease family protein	IPR001461	Peptidase A1;Molecular Function: aspartic-type endopeptidase activity (GO:0004190), Biological Process: proteolysis (GO:0006508
AT1G48900.1	AT1G48900.1	AT1G48900.1	465	0	0	0	0	0	0	0	0	1	0	0	0	0	Symbols:|Signal recognition particle, SRP54 subunit protein	NULL	NULL
AT2G40955.1	AT2G40955.1	AT2G40955.1	219	0	0	0	0	0	0	0	0	1	0	0	0	0	Symbols:|unknown protein; FUNCTIONS IN: molecular_function unknown; INVOLVED IN: biological_process unknown; LOCATED IN: cellular_component unknown; EXPRESSED IN: cultured cell; BEST Arabidopsis thaliana protein match is: unknown protein (TAIR:AT4G15096.1); Has 89 Blast hits to 89 proteins in 21 species: Archae - 0; Bacteria - 3; Metazoa - 18; Fungi - 0; Plants - 12; Viruses - 0; Other Eukaryotes…	NULL	NULL
AT2G40955.1	AT2G40955.1	AT2G40955.1	222	0	0	0	0	0	0	0	0	1	0	0	0	0	Symbols:|unknown protein; FUNCTIONS IN: molecular_function unknown; INVOLVED IN: biological_process unknown; LOCATED IN: cellular_component unknown; EXPRESSED IN: cultured cell; BEST Arabidopsis thaliana protein match is: unknown protein (TAIR:AT4G15096.1); Has 89 Blast hits to 89 proteins in 21 species: Archae - 0; Bacteria - 3; Metazoa - 18; Fungi - 0; Plants - 12; Viruses - 0; Other Eukaryotes…	NULL	NULL
AT5G22980.1	AT5G22980.1	AT5G22980.1	467	0	0	0	0	0	0	0	0	1	0	0	0	0	Symbols: scpl47 ; serine carboxypeptidase-like 47	IPR001563	Peptidase S10, serine carboxypeptidase;Molecular Function: serine-type carboxypeptidase activity (GO:0004185), Biological Process: proteolysis (GO:0006508
AT1G63500.1	AT1G63500.1	AT1G63500.1	68	2	0	3	1	1	0	0	0	2	1	1	0	1	Symbols:|Protein kinase protein with tetratricopeptide repeat domain	IPR011009	Protein kinase-like domai
AT3G07110.2	AT3G07110.2;AT3G07110.1	AT3G07110.2	130	1	1	1	0	0	0	0	0	1	0	0	0	0	Symbols:|Ribosomal protein L13 family protein	IPR005755	Ribosomal protein L13, eukaryotic/archaeal;Molecular Function: structural constituent of ribosome (GO:0003735), Biological Process: translation (GO:0006412), Cellular Component: large ribosomal subunit (GO:0015934
AT1G64110.1	AT1G64110.1	AT1G64110.1	26	0	0	0	0	0	0	0	0	1	0	0	0	0	Symbols:|P-loop containing nucleoside triphosphate hydrolases superfamily protein	NULL	NULL
AT1G64110.1	AT1G64110.1	AT1G64110.1	42	0	0	0	0	0	0	0	0	1	0	0	0	0	Symbols:|P-loop containing nucleoside triphosphate hydrolases superfamily protein	NULL	NULL
AT5G19090.1	AT5G19090.1	AT5G19090.1	289	1	0	1	0	0	0	1	0	1	0	0	0	0	Symbols:|Heavy metal transport/detoxification superfamily protein	NULL	NULL
AT5G52360.1	AT5G52360.1	AT5G52360.1	17	0	0	0	0	0	0	0	0	1	0	0	0	0	Symbols: ADF10 ; actin depolymerizing factor 10	IPR002108	Actin-binding, cofilin/tropomyosin type;Molecular Function: actin binding (GO:0003779), Cellular Component: intracellular (GO:0005622
AT5G52360.1	AT5G52360.1	AT5G52360.1	24	0	0	0	0	0	0	0	0	1	0	0	0	0	Symbols: ADF10 ; actin depolymerizing factor 10	IPR002108	Actin-binding, cofilin/tropomyosin type;Molecular Function: actin binding (GO:0003779), Cellular Component: intracellular (GO:0005622
AT4G22745.1	AT4G22745.1	AT4G22745.1	11	0	0	0	0	0	0	0	0	1	1	0	0	0	Symbols: MBD1 ; methyl-CPG-binding domain 1	NULL	NULL
AT1G43770.2	AT1G43770.2	AT1G43770.2	383	0	0	0	0	0	0	0	0	2	0	0	0	0	Symbols:|RING/FYVE/PHD zinc finger superfamily protein	NULL	NULL
AT1G43770.2	AT1G43770.2	AT1G43770.2	384	0	0	0	0	0	0	0	0	2	0	0	0	0	Symbols:|RING/FYVE/PHD zinc finger superfamily protein	NULL	NULL
AT2G26460.1	AT2G26460.1	AT2G26460.1	492	0	0	0	0	0	0	0	0	1	0	0	0	0	Symbols: SMU2 ; RED family protein	IPR012492	RED-like, C-termina
AT1G09640.1	AT1G09640.1;AT1G57720.2;AT1G57720.1	AT1G09640.1	279	0	0	0	0	1	0	0	0	1	0	1	0	0	Symbols:|Translation elongation factor EF1B, gamma chain	IPR001662	Translation elongation factor EF1B, gamma chain, conserved;Molecular Function: translation elongation factor activity (GO:0003746), Cellular Component: eukaryotic translation elongation factor 1 complex (GO:0005853), Biological Process: translational elongation (GO:0006414
AT2G18110.1	AT2G18110.1;AT1G30230.1;AT5G19510.1;AT1G30230.2;AT5G12110.1	AT2G18110.1	189	2	2	1	4	4	0	0	0	2	1	0	0	1	Symbols:|Translation elongation factor EF1B/ribosomal protein S6 family protein	IPR014038	Translation elongation factor EF1B, beta/delta subunit, guanine nucleotide exchange;Molecular Function: translation elongation factor activity (GO:0003746), Cellular Component: eukaryotic translation elongation factor 1 complex (GO:0005853), Biological Process: translational elongation (GO:0006414
AT1G69620.1	AT1G69620.1	AT1G69620.1	36	0	0	0	0	3	0	0	0	1	1	0	0	0	Symbols: RPL34 ; ribosomal protein L34	IPR008195	Ribosomal protein L34e;Molecular Function: structural constituent of ribosome (GO:0003735), Cellular Component: intracellular (GO:0005622), Cellular Component: ribosome (GO:0005840), Biological Process: translation (GO:0006412
AT5G01500.1	AT5G01500.1	AT5G01500.1	386	1	0	0	3	4	3	0	0	1	0	0	0	0	Symbols: TAAC ; thylakoid ATP/ADP carrier	IPR018108	Mitochondrial substrate/solute carrie
AT5G01500.1	AT5G01500.1	AT5G01500.1	385	0	0	0	0	0	1	2	0	1	0	0	0	0	Symbols: TAAC ; thylakoid ATP/ADP carrier	IPR018108	Mitochondrial substrate/solute carrie
AT4G27090.1	AT4G27090.1;AT2G20450.1	AT4G27090.1	69	0	0	0	0	2	0	0	0	1	0	0	0	0	Symbols:|Ribosomal protein L14	IPR002784	Ribosomal protein L14;Molecular Function: structural constituent of ribosome (GO:0003735), Cellular Component: intracellular (GO:0005622), Cellular Component: ribosome (GO:0005840), Biological Process: translation (GO:0006412
AT3G16140.1	AT3G16140.1	AT3G16140.1	32	0	0	0	0	0	0	0	0	1	0	0	0	0	Symbols: PSAH-1 ; photosystem I subunit H-1	IPR004928	Photosystem I reaction centre subunit VI;Cellular Component: photosystem I reaction center (GO:0009538), Biological Process: photosynthesis (GO:0015979
AT1G45170.2	AT1G45170.2	AT1G45170.2	141	0	0	0	0	0	0	0	0	1	0	0	0	0	Symbols:|unknown protein; FUNCTIONS IN: molecular_function unknown; INVOLVED IN: biological_process unknown; LOCATED IN: cellular_component unknown; EXPRESSED IN: 24 plant structures; EXPRESSED DURING: 13 growth stages; BEST Arabidopsis thaliana protein match is: unknown protein (TAIR:AT5G42960.1); Has 60 Blast hits to 60 proteins in 18 species: Archae - 0; Bacteria - 0; Metazoa - 0; Fungi - 0; P…	NULL	NULL
AT5G04020.1	AT5G04020.1	AT5G04020.1	1199	0	0	0	0	0	0	0	0	1	0	0	0	0	Symbols:|calmodulin binding	IPR012417	Calmodulin-binding protein, plan
AT3G16640.1	AT3G16640.1	AT3G16640.1	85	0	1	1	1	1	0	0	0	2	0	0	0	2	Symbols: TCTP ; translationally controlled tumor protein	IPR011323	Mss4/translationally controlled tumour-associated TCT
AT2G05420.1	AT2G05420.1	AT2G05420.1	269	0	0	0	0	0	0	0	0	1	0	0	0	0	Symbols:|TRAF-like family protein	NULL	NULL
AT2G05420.1	AT2G05420.1	AT2G05420.1	279	0	0	0	0	0	0	0	0	1	0	0	0	0	Symbols:|TRAF-like family protein	NULL	NULL
AT2G05420.1	AT2G05420.1	AT2G05420.1	281	0	0	0	0	0	0	0	0	1	0	0	0	0	Symbols:|TRAF-like family protein	NULL	NULL
AT3G53480.1	AT3G53480.1	AT3G53480.1	71	0	0	0	0	0	0	0	0	1	0	0	0	0	Symbols: PIS1, PDR9, ATPDR9, ABCG37 ; pleiotropic drug resistance 9	NULL	NULL
AT5G45600.2	AT5G45600.2;AT5G45600.1	AT5G45600.2	206	1	0	0	2	1	0	0	0	4	0	0	0	0	Symbols: GAS41 ; YEATS family protein	IPR005033	YEATS;Cellular Component: nucleus (GO:0005634), Biological Process: regulation of transcription, DNA-dependent (GO:0006355
AT5G52840.1	AT5G52840.1	AT5G52840.1	69	0	0	2	0	0	0	0	0	2	1	0	0	0	Symbols:|NADH-ubiquinone oxidoreductase-related	IPR006806	ETC complex I subunit;Cellular Component: mitochondrial inner membrane (GO:0005743), Molecular Function: oxidoreductase activity, acting on NADH or NADPH (GO:0016651), Biological Process: respiratory electron transport chain (GO:0022904
AT4G19865.1	AT4G19865.1	AT4G19865.1	297	0	0	0	0	0	0	0	0	1	0	0	0	0	Symbols:|Galactose oxidase/kelch repeat superfamily protein	IPR015915	Kelch-type beta propelle
AT4G39200.1	AT4G39200.1;AT4G39200.2;AT2G21580.1;AT2G21580.2	AT4G39200.1	59	1	2	2	5	2	0	0	0	1	1	1	0	0	Symbols:|Ribosomal protein S25 family protein	IPR004977	Ribosomal protein S2
AT3G55170.2	AT3G55170.2;AT3G55170.1;AT5G02610.2;AT5G02610.1;AT3G09500.1;AT2G39390.1	AT3G55170.1;AT3G55170.2	87	0	0	1	0	0	0	0	0	1	0	0	0	0	Symbols:|Ribosomal L29 family protein	NULL	NULL
AT1G14850.1	AT1G14850.1	AT1G14850.1	676	0	0	0	0	0	0	0	0	1	0	2	1	1	Symbols: NUP155 ; nucleoporin 155	IPR004870	Nucleoporin, Nup155-like;Cellular Component: nuclear pore (GO:0005643), Biological Process: nucleocytoplasmic transport (GO:0006913), Molecular Function: structural constituent of nuclear pore (GO:0017056
AT3G02560.1	AT3G02560.1;AT3G02560.2	AT3G02560.1;AT3G02560.2	166	0	0	0	0	0	1	0	0	1	1	0	0	1	Symbols:|Ribosomal protein S7e family protein	IPR000554	Ribosomal protein S7e;Molecular Function: structural constituent of ribosome (GO:0003735), Cellular Component: intracellular (GO:0005622), Cellular Component: ribosome (GO:0005840), Biological Process: translation (GO:0006412
AT4G27090.1	AT4G27090.1;AT2G20450.1	AT4G27090.1	97	0	0	0	1	1	0	1	0	1	0	1	0	0	Symbols:|Ribosomal protein L14	IPR002784	Ribosomal protein L14;Molecular Function: structural constituent of ribosome (GO:0003735), Cellular Component: intracellular (GO:0005622), Cellular Component: ribosome (GO:0005840), Biological Process: translation (GO:0006412
AT4G29790.1	AT4G29790.1	AT4G29790.1	120	1	0	0	5	5	0	0	0	1	0	0	0	0	Symbols:|unknown protein; BEST Arabidopsis thaliana protein match is: unknown protein (TAIR:AT2G19390.1); Has 538 Blast hits to 357 proteins in 124 species: Archae - 0; Bacteria - 74; Metazoa - 109; Fungi - 58; Plants - 105; Viruses - 2; Other Eukaryotes - 190 (source: NCBI BLink).	NULL	NULL
AT2G03780.1	AT2G03780.1	AT2G03780.1	39	0	0	0	0	1	3	1	0	1	0	0	0	0	Symbols:|Translin family protein	IPR002848	Translin;Molecular Function: sequence-specific DNA binding (GO:0043565
AT4G20400.1	AT4G20400.1;AT4G20400.2	AT4G20400.1	690	0	0	0	0	1	2	1	0	1	0	0	0	0	Symbols: JMJ14, PKDM7B ; JUMONJI 14	NULL	NULL
AT3G10650.1	AT3G10650.1	AT3G10650.1	100	0	0	0	0	0	0	0	0	1	0	0	0	0	Symbols:|BEST Arabidopsis thaliana protein match is: nucleoporin-related (TAIR:AT5G20200.1); Has 61042 Blast hits to 31782 proteins in 2093 species: Archae - 202; Bacteria - 16480; Metazoa - 16017; Fungi - 12552; Plants - 1653; Viruses - 629; Other Eukaryotes - 13509 (source: NCBI BLink).	NULL	NULL
AT3G52930.1	AT3G52930.1	AT3G52930.1	354	1	0	0	0	2	1	1	0	2	1	0	0	0	Symbols:|Aldolase superfamily protein	IPR013785	Aldolase-type TIM barrel;Molecular Function: catalytic activity (GO:0003824), Biological Process: metabolic process (GO:0008152
AT3G42790.1	AT3G42790.1	AT3G42790.1	145	0	0	0	0	0	0	0	0	2	0	0	0	0	Symbols: AL3 ; alfin-like 3	IPR021998	Protein of unknown function DUF359
AT5G49460.1	AT5G49460.1;AT3G06650.1	AT5G49460.1	266	0	0	0	2	3	1	0	0	1	0	2	1	2	Symbols: ACLB-2 ; ATP citrate lyase subunit B 2	IPR016141	Citrate synthase-like, core;Biological Process: cellular carbohydrate metabolic process (GO:0044262), Molecular Function: transferase activity, transferring acyl groups, acyl groups converted into alkyl on transfer (GO:0046912
AT4G08170.1	AT4G08170.1;AT4G08170.3;AT4G08170.2	AT4G08170.1	132	0	0	0	0	0	0	0	0	1	0	0	0	0	Symbols:|Inositol 1,3,4-trisphosphate 5/6-kinase family protein	IPR008656	Inositol 1, 3, 4-trisphosphate 56-kinase;Molecular Function: magnesium ion binding (GO:0000287), Molecular Function: ATP binding (GO:0005524), Cellular Component: intracellular (GO:0005622), Biological Process: inositol trisphosphate metabolic process (GO:0032957), Molecular Function: inositol-1,3,4-trisphosphate 5/6-kinase activity (GO:0035300), Molecular Function: inositol tetrakisphosphate 1-k…
AT1G43170.8	AT1G43170.8;AT1G43170.9;AT1G43170.6;AT1G43170.7;AT1G43170.4;AT1G43170.5;AT1G43170.2;AT1G43170.3;AT1G43170.1	AT1G43170.1;AT1G43170.2;AT1G43170.3;AT1G43170.5;AT1G43170.6;AT1G43170.7;AT1G43170.9;AT1G43170.8	359	0	0	0	1	2	0	2	0	1	1	0	0	2	Symbols: RP1 ; ribosomal protein 1	IPR009000	Translation elongation/initiation factor/Ribosomal, beta-barre
AT1G63470.1	AT1G63470.1	AT1G63470.1	133	0	0	0	0	0	0	0	0	1	0	0	0	0	Symbols:|AT hook motif DNA-binding family protein	NULL	NULL
AT3G01720.1	AT3G01720.1	AT3G01720.1	733	0	0	0	0	0	0	0	0	1	0	0	0	0	Symbols:|unknown protein; FUNCTIONS IN: molecular_function unknown; INVOLVED IN: biological_process unknown; LOCATED IN: endomembrane system; EXPRESSED IN: 24 plant structures; EXPRESSED DURING: 13 growth stages; BEST Arabidopsis thaliana protein match is: unknown protein (TAIR:AT5G25265.1); Has 374 Blast hits to 211 proteins in 23 species: Archae - 0; Bacteria - 0; Metazoa - 0; Fungi - 0; Plants…	NULL	NULL
AT3G24320.1	AT3G24320.1	AT3G24320.1	651	0	0	0	0	0	0	0	0	1	0	0	0	0	Symbols: MSH1, CHM1, ATMSH1, CHM ; MUTL protein homolog 1	NULL	NULL
AT5G22880.1	AT5G22880.1	AT5G22880.1	31	0	1	2	0	1	0	0	0	1	1	0	0	1	Symbols: H2B, HTB2 ; histone B2	IPR009072	Histone-fold;Molecular Function: DNA binding (GO:0003677
AT3G04920.1	AT3G04920.1;AT5G28060.1	AT3G04920.1	90	0	0	0	0	0	0	0	0	1	0	0	0	0	Symbols:|Ribosomal protein S24e family protein	IPR001976	Ribosomal protein S24e;Molecular Function: structural constituent of ribosome (GO:0003735), Cellular Component: intracellular (GO:0005622), Cellular Component: ribosome (GO:0005840), Biological Process: translation (GO:0006412
AT4G04680.1	AT4G04680.1	AT4G04680.1	72	0	0	0	0	0	0	0	0	1	0	0	0	0	Symbols:|INVOLVED IN: biological_process unknown; LOCATED IN: endomembrane system; BEST Arabidopsis thaliana protein match is: ARM repeat superfamily protein (TAIR:AT5G06350.1); Has 30201 Blast hits to 17322 proteins in 780 species: Archae - 12; Bacteria - 1396; Metazoa - 17338; Fungi - 3422; Plants - 5037; Viruses - 0; Other Eukaryotes - 2996 (source: NCBI BLink).	NULL	NULL
AT4G04680.1	AT4G04680.1	AT4G04680.1	86	0	0	0	0	0	0	0	0	1	0	0	0	0	Symbols:|INVOLVED IN: biological_process unknown; LOCATED IN: endomembrane system; BEST Arabidopsis thaliana protein match is: ARM repeat superfamily protein (TAIR:AT5G06350.1); Has 30201 Blast hits to 17322 proteins in 780 species: Archae - 12; Bacteria - 1396; Metazoa - 17338; Fungi - 3422; Plants - 5037; Viruses - 0; Other Eukaryotes - 2996 (source: NCBI BLink).	NULL	NULL
AT2G30200.2	AT2G30200.2;AT2G30200.1	AT2G30200.2	138	0	0	0	0	0	0	0	0	1	0	0	0	0	Symbols:|catalytics;transferases;[acyl-carrier-protein] S-malonyltransferases;binding	IPR016035	Acyl transferase/acyl hydrolase/lysophospholipase;Biological Process: metabolic process (GO:0008152
AT1G32030.1	AT1G32030.1	AT1G32030.1	132	0	0	0	0	0	0	0	0	1	0	0	0	0	Symbols:|Domain of unknown function (DUF313)	NULL	NULL
AT5G56930.1	AT5G56930.1	AT5G56930.1	520	0	0	0	0	0	0	0	0	1	0	0	0	0	Symbols: emb1789 ; CCCH-type zinc finger family protein	NULL	NULL
AT3G53650.1	AT3G53650.1	AT3G53650.1	14	0	0	0	3	1	0	0	0	1	0	0	0	0	Symbols:|Histone superfamily protein	IPR009072	Histone-fold;Molecular Function: DNA binding (GO:0003677
AT3G55200.1	AT3G55200.1;AT3G55220.1	AT3G55220.1;AT3G55200.1	916	0	0	0	0	0	0	0	0	2	0	0	0	0	Symbols:|Cleavage and polyadenylation specificity factor (CPSF) A subunit protein	IPR004871	Cleavage/polyadenylation specificity factor, A subunit, C-terminal;Molecular Function: nucleic acid binding (GO:0003676), Cellular Component: nucleus (GO:0005634
AT3G28230.2	AT3G28230.2;AT3G28230.1	AT3G28230.2	12	0	0	1	0	1	0	0	0	1	0	1	0	2	Symbols:|FUNCTIONS IN: molecular_function unknown; INVOLVED IN: gene silencing; LOCATED IN: nucleus; EXPRESSED IN: 15 plant structures; EXPRESSED DURING: 6 growth stages; CONTAINS InterPro DOMAIN/s: Something about silencing protein 10 (Sas10), C-terminal (InterPro:IPR018972); BEST Arabidopsis thaliana protein match is: Sas10/U3 ribonucleoprotein (Utp) family protein (TAIR:AT2G43650.1); Has 30201…	NULL	NULL
AT3G28230.2	AT3G28230.2;AT3G28230.1	AT3G28230.2	13	0	0	0	0	0	0	0	0	1	0	1	0	2	Symbols:|FUNCTIONS IN: molecular_function unknown; INVOLVED IN: gene silencing; LOCATED IN: nucleus; EXPRESSED IN: 15 plant structures; EXPRESSED DURING: 6 growth stages; CONTAINS InterPro DOMAIN/s: Something about silencing protein 10 (Sas10), C-terminal (InterPro:IPR018972); BEST Arabidopsis thaliana protein match is: Sas10/U3 ribonucleoprotein (Utp) family protein (TAIR:AT2G43650.1); Has 30201…	NULL	NULL
AT3G28230.2	AT3G28230.2;AT3G28230.1	AT3G28230.2	16	0	0	1	0	1	0	0	0	1	0	1	0	2	Symbols:|FUNCTIONS IN: molecular_function unknown; INVOLVED IN: gene silencing; LOCATED IN: nucleus; EXPRESSED IN: 15 plant structures; EXPRESSED DURING: 6 growth stages; CONTAINS InterPro DOMAIN/s: Something about silencing protein 10 (Sas10), C-terminal (InterPro:IPR018972); BEST Arabidopsis thaliana protein match is: Sas10/U3 ribonucleoprotein (Utp) family protein (TAIR:AT2G43650.1); Has 30201…	NULL	NULL
AT2G16600.1	AT2G16600.1;AT2G16600.2	AT2G16600.1	99	0	0	1	2	2	0	0	0	1	0	0	0	0	Symbols: ROC3 ; rotamase CYP 3	IPR002130	Peptidyl-prolyl cis-trans isomerase, cyclophilin-type;Molecular Function: peptidyl-prolyl cis-trans isomerase activity (GO:0003755), Biological Process: protein folding (GO:0006457
AT5G56010.1	AT5G56010.1;AT5G56000.1;AT5G56030.2;AT5G56030.1	AT5G56010.1	197	0	0	0	0	0	0	0	0	1	0	0	0	0	Symbols: HSP81-3, Hsp81.3, AtHsp90-3, AtHsp90.3 ; heat shock protein 81-3	IPR020576	Heat shock protein Hsp90, C-termina
AT4G15530.1	AT4G15530.1;AT4G15530.3;AT4G15530.2;AT4G15530.5;AT4G15530.4;AT4G15530.6	AT4G15530.1;AT4G15530.4	247	0	0	0	0	0	0	0	0	1	0	1	0	0	Symbols: PPDK ; pyruvate orthophosphate dikinase	IPR002192	Pyruvate phosphate dikinase, PEP/pyruvate-binding;Molecular Function: ATP binding (GO:0005524), Molecular Function: kinase activity (GO:0016301), Biological Process: phosphorylation (GO:0016310
AT4G15530.1	AT4G15530.1;AT4G15530.3;AT4G15530.2;AT4G15530.5;AT4G15530.4;AT4G15530.6	AT4G15530.1;AT4G15530.4	250	0	0	0	0	0	0	0	0	1	0	1	0	0	Symbols: PPDK ; pyruvate orthophosphate dikinase	IPR002192	Pyruvate phosphate dikinase, PEP/pyruvate-binding;Molecular Function: ATP binding (GO:0005524), Molecular Function: kinase activity (GO:0016301), Biological Process: phosphorylation (GO:0016310
AT2G07050.1	AT2G07050.1	AT2G07050.1	286	0	0	1	0	0	0	0	0	1	0	2	1	2	Symbols: CAS1 ; cycloartenol synthase 1	IPR018333	Squalene cyclas
AT2G36720.1	AT2G36720.1	AT2G36720.1	519	0	0	0	0	0	0	0	0	2	0	0	0	0	Symbols:|Acyl-CoA N-acyltransferase with RING/FYVE/PHD-type zinc finger domain	NULL	NULL
AT2G37520.1	AT2G37520.1	AT2G37520.1	178	2	2	2	1	3	0	0	0	1	0	1	1	0	Symbols:|Acyl-CoA N-acyltransferase with RING/FYVE/PHD-type zinc finger domain	NULL	NULL
AT3G07460.1	AT3G07460.1;AT3G07460.2	AT3G07460.1	49	0	0	0	0	0	0	0	0	1	0	0	0	0	Symbols:|Protein of unknown function, DUF538	IPR007493	Protein of unknown function DUF53
AT2G32020.1	AT2G32020.1	AT2G32020.1	41	0	0	1	6	7	0	0	0	2	0	0	0	0	Symbols:|Acyl-CoA N-acyltransferases (NAT) superfamily protein	IPR000182	GCN5-related N-acetyltransferase;Molecular Function: N-acetyltransferase activity (GO:0008080), Biological Process: metabolic process (GO:0008152
AT1G09730.1	AT1G09730.1;AT1G09730.2	AT1G09730.1	51	0	0	0	0	0	0	0	0	1	0	1	1	1	Symbols:|Cysteine proteinases superfamily protein	NULL	NULL
AT5G39760.1	AT5G39760.1;AT3G28920.1	AT5G39760.1	43	2	3	3	0	0	1	2	0	1	1	0	0	0	Symbols: AtHB23, HB23, ZHD10 ; homeobox protein 23	NULL	NULL
AT5G57870.1	AT5G57870.1;AT5G57870.2	AT5G57870.1	412	0	0	1	0	4	0	0	0	1	0	1	0	0	Symbols: eIFiso4G1 ; MIF4G domain-containing protein / MA3 domain-containing protein	IPR003890	MIF4G-like, type 3;Molecular Function: protein binding (GO:0005515), Biological Process: RNA metabolic process (GO:0016070
AT1G79040.1	AT1G79040.1	AT1G79040.1	51	0	1	2	0	0	0	0	0	1	0	3	0	0	Symbols: PSBR ; photosystem II subunit R	IPR006814	Photosystem II protein PsbR;Cellular Component: oxygen evolving complex (GO:0009654), Biological Process: photosynthesis (GO:0015979), Cellular Component: thylakoid membrane (GO:0042651
AT5G57655.2	AT5G57655.2;AT5G57655.1	AT5G57655.2	177	0	0	0	0	0	0	0	0	1	0	0	0	0	Symbols:|xylose isomerase family protein	IPR001998	Xylose isomerase;Biological Process: carbohydrate metabolic process (GO:0005975), Molecular Function: xylose isomerase activity (GO:0009045
AT4G34350.1	AT4G34350.1	AT4G34350.1	403	0	0	1	0	0	0	0	0	1	0	1	0	2	Symbols: CLB6, ISPH, HDR ; 4-hydroxy-3-methylbut-2-enyl diphosphate reductase	IPR003451	LytB protein;Biological Process: isopentenyl diphosphate biosynthetic process, mevalonate-independent pathway (GO:0019288), Biological Process: oxidation reduction (GO:0055114
AT3G03330.1	AT3G03330.1	AT3G03330.1	141	0	0	0	0	0	0	0	0	1	0	1	0	1	Symbols:|NAD(P)-binding Rossmann-fold superfamily protein	IPR016040	NAD(P)-binding domain;Molecular Function: catalytic activity (GO:0003824), Molecular Function: binding (GO:0005488), Biological Process: metabolic process (GO:0008152
AT4G37120.1	AT4G37120.1	AT4G37120.1	163	0	0	0	0	0	0	0	0	1	0	0	0	0	Symbols: SMP2 ; Pre-mRNA splicing Prp18-interacting factor	IPR021715	Pre-mRNA splicing Prp18-interacting facto
AT2G36850.1	AT2G36850.1	AT2G36850.1	140	0	0	0	0	0	0	0	0	1	0	1	0	0	Symbols: ATGSL08, GSL8, GSL08, ATGSL8, CHOR ; glucan synthase-like 8	NULL	NULL
AT1G33140.1	AT1G33140.1;AT1G33120.1	AT1G33120.1;AT1G33140.1	55	0	0	1	1	0	0	0	0	1	0	0	0	0	Symbols: PGY2 ; Ribosomal protein L6 family	IPR000702	Ribosomal protein L6;Molecular Function: structural constituent of ribosome (GO:0003735), Cellular Component: ribosome (GO:0005840), Biological Process: translation (GO:0006412), Molecular Function: rRNA binding (GO:0019843
AT1G24510.1	AT1G24510.1;AT1G24510.2	AT1G24510.1	261	0	0	0	0	0	0	0	0	1	0	0	0	0	Symbols:|TCP-1/cpn60 chaperonin family protein	IPR012718	T-complex protein 1, epsilon subunit;Molecular Function: ATP binding (GO:0005524), Biological Process: protein folding (GO:0006457), Molecular Function: unfolded protein binding (GO:0051082
AT4G30950.1	AT4G30950.1	AT4G30950.1	213	0	0	0	0	0	0	0	0	1	0	0	0	0	Symbols: FAD6, FADC, SFD4 ; fatty acid desaturase 6	IPR005804	Fatty acid desaturase, type 1;Biological Process: lipid metabolic process (GO:0006629), Molecular Function: oxidoreductase activity (GO:0016491), Biological Process: oxidation reduction (GO:0055114
AT1G29160.1	AT1G29160.1	AT1G29160.1	164	0	0	0	2	1	0	0	0	1	1	3	0	0	Symbols:|Dof-type zinc finger DNA-binding family protein	NULL	NULL
AT5G17530.3	AT5G17530.3;AT5G17530.2;AT5G17530.1	AT5G17530.3	427	1	0	1	1	4	2	1	0	1	0	2	3	5	Symbols:|phosphoglucosamine mutase family protein	IPR016055	Alpha-D-phosphohexomutase, alpha/beta/alpha I/II/III;Biological Process: carbohydrate metabolic process (GO:0005975), Molecular Function: intramolecular transferase activity, phosphotransferases (GO:0016868
AT4G25730.1	AT4G25730.1	AT4G25730.1	769	0	0	0	0	0	0	0	0	1	0	0	0	0	Symbols:|FtsJ-like methyltransferase family protein	IPR012920	Spb1, C-terminal;Cellular Component: nucleus (GO:0005634), Biological Process: rRNA processing (GO:0006364), Molecular Function: methyltransferase activity (GO:0008168
AT4G25730.1	AT4G25730.1	AT4G25730.1	775	0	0	0	0	0	0	0	0	1	0	0	0	0	Symbols:|FtsJ-like methyltransferase family protein	IPR012920	Spb1, C-terminal;Cellular Component: nucleus (GO:0005634), Biological Process: rRNA processing (GO:0006364), Molecular Function: methyltransferase activity (GO:0008168
AT1G02840.3	AT1G02840.3;AT1G02840.1;AT1G02840.2	AT1G02840.1;AT1G02840.3	175	0	0	1	1	1	0	0	0	1	0	3	0	0	Symbols: SR1, ATSRP34, SRP34, SR34, At-SR34 ; RNA-binding (RRM/RBD/RNP motifs) family protein	IPR012677	Nucleotide-binding, alpha-beta plait;Molecular Function: nucleotide binding (GO:0000166
AT3G11940.2	AT3G11940.2;AT3G11940.1;AT2G37270.1;AT2G37270.2	AT3G11940.1;AT3G11940.2	194	0	0	0	0	0	0	0	0	1	0	0	0	0	Symbols: ATRPS5A, AML1, RPS5A ; ribosomal protein 5A	IPR000235	Ribosomal protein S7;Molecular Function: structural constituent of ribosome (GO:0003735), Cellular Component: intracellular (GO:0005622), Cellular Component: ribosome (GO:0005840), Biological Process: translation (GO:0006412
AT1G17950.1	AT1G17950.1	AT1G17950.1	111	0	0	0	0	0	0	0	0	1	0	0	0	0	Symbols: ATMYB52, BW52, MYB52 ; myb domain protein 52	IPR015495	Myb transcription facto
AT5G22010.1	AT5G22010.1	AT5G22010.1	819	0	0	0	0	0	0	0	0	1	0	0	0	0	Symbols: AtRFC1, RFC1 ; replication factor C1	IPR013725	DNA replication factor RFC1, C-terminal;Molecular Function: DNA clamp loader activity (GO:0003689), Molecular Function: ATP binding (GO:0005524), Cellular Component: DNA replication factor C complex (GO:0005663), Biological Process: DNA replication (GO:0006260
AT5G22010.1	AT5G22010.1	AT5G22010.1	824	0	0	0	0	0	0	0	0	1	0	0	0	0	Symbols: AtRFC1, RFC1 ; replication factor C1	IPR013725	DNA replication factor RFC1, C-terminal;Molecular Function: DNA clamp loader activity (GO:0003689), Molecular Function: ATP binding (GO:0005524), Cellular Component: DNA replication factor C complex (GO:0005663), Biological Process: DNA replication (GO:0006260
AT5G22010.1	AT5G22010.1	AT5G22010.1	825	0	0	0	0	0	0	0	0	1	0	0	0	0	Symbols: AtRFC1, RFC1 ; replication factor C1	IPR013725	DNA replication factor RFC1, C-terminal;Molecular Function: DNA clamp loader activity (GO:0003689), Molecular Function: ATP binding (GO:0005524), Cellular Component: DNA replication factor C complex (GO:0005663), Biological Process: DNA replication (GO:0006260
AT5G22010.1	AT5G22010.1	AT5G22010.1	831	0	0	0	0	0	0	0	0	1	0	0	0	0	Symbols: AtRFC1, RFC1 ; replication factor C1	IPR012178	DNA replication factor C, large subunit;Molecular Function: DNA binding (GO:0003677), Molecular Function: DNA clamp loader activity (GO:0003689), Molecular Function: ATP binding (GO:0005524), Cellular Component: DNA replication factor C complex (GO:0005663), Biological Process: DNA replication (GO:0006260
AT2G21130.1	AT2G21130.1	AT2G21130.1	90	1	1	1	0	0	0	0	0	1	0	0	0	0	Symbols:|Cyclophilin-like peptidyl-prolyl cis-trans isomerase family protein	IPR002130	Peptidyl-prolyl cis-trans isomerase, cyclophilin-type;Molecular Function: peptidyl-prolyl cis-trans isomerase activity (GO:0003755), Biological Process: protein folding (GO:0006457
AT4G32551.1	AT4G32551.1;AT4G32551.2	AT4G32551.1	519	0	0	0	0	0	0	0	0	1	0	0	0	0	Symbols: LUG, RON2 ; LisH dimerisation motif;WD40/YVTN repeat-like-containing domain	NULL	NULL
AT5G07530.1	AT5G07530.1	AT5G07530.1	521	0	0	0	0	0	0	0	0	1	2	0	0	0	Symbols: GRP17, ATGRP17, ATGRP-7 ; glycine rich protein 17	NULL	NULL
AT1G76510.3	AT1G76510.3;AT1G76510.2;AT1G76510.1	AT1G76510.3	329	0	0	0	0	2	0	0	0	1	0	0	0	0	Symbols:|ARID/BRIGHT DNA-binding domain-containing protein	NULL	NULL
AT4G21470.1	AT4G21470.1	AT4G21470.1	161	0	0	1	0	0	0	0	0	2	0	1	1	1	Symbols: ATFMN/FHY, FMN/FHY ; riboflavin kinase/FMN hydrolase	IPR006402	HAD-superfamily hydrolase, subfamily IA, variant
AT1G77800.1	AT1G77800.1;AT1G77800.2	AT1G77800.1	1258	0	0	0	0	0	0	0	0	1	0	0	0	0	Symbols:|PHD finger family protein	NULL	NULL
AT1G51060.1	AT1G51060.1	AT1G51060.1	15	1	1	0	2	2	0	1	0	1	2	2	4	3	Symbols: HTA10 ; histone H2A 10	IPR002119	Histone H2A;Cellular Component: nucleosome (GO:0000786), Molecular Function: DNA binding (GO:0003677), Cellular Component: nucleus (GO:0005634), Biological Process: nucleosome assembly (GO:0006334
AT5G54640.1	AT5G54640.1	AT5G54640.1	15	0	0	0	1	4	0	0	0	2	0	1	0	1	Symbols: HTA1, RAT5, ATHTA1 ; Histone superfamily protein	IPR002119	Histone H2A;Cellular Component: nucleosome (GO:0000786), Molecular Function: DNA binding (GO:0003677), Cellular Component: nucleus (GO:0005634), Biological Process: nucleosome assembly (GO:0006334
AT5G54640.1	AT5G54640.1	AT5G54640.1	14	0	0	0	3	1	0	0	0	1	0	0	1	1	Symbols: HTA1, RAT5, ATHTA1 ; Histone superfamily protein	IPR002119	Histone H2A;Cellular Component: nucleosome (GO:0000786), Molecular Function: DNA binding (GO:0003677), Cellular Component: nucleus (GO:0005634), Biological Process: nucleosome assembly (GO:0006334
AT3G55800.1	AT3G55800.1	AT3G55800.1	321	5	5	3	0	0	2	3	0	2	1	2	2	3	Symbols: SBPASE ; sedoheptulose-bisphosphatase	IPR020548	Fructose-1,6-bisphosphatase, active site;Biological Process: carbohydrate metabolic process (GO:0005975), Molecular Function: phosphoric ester hydrolase activity (GO:0042578
AT3G55800.1	AT3G55800.1	AT3G55800.1	319	1	0	1	0	0	2	1	0	1	1	1	2	0	Symbols: SBPASE ; sedoheptulose-bisphosphatase	IPR000146	Fructose-1,6-bisphosphatase;Biological Process: carbohydrate metabolic process (GO:0005975), Molecular Function: phosphoric ester hydrolase activity (GO:0042578
AT3G44010.1	AT3G44010.1;AT4G33865.1;AT3G43980.1	AT3G43980.1;AT3G44010.1;AT4G33865.1	13	0	0	0	3	4	0	3	0	1	1	0	1	0	Symbols:|Ribosomal protein S14p/S29e family protein	IPR001209	Ribosomal protein S14;Molecular Function: structural constituent of ribosome (GO:0003735), Cellular Component: intracellular (GO:0005622), Cellular Component: ribosome (GO:0005840), Biological Process: translation (GO:0006412
ATCG00490.1	ATCG00490.1	ATCG00490.1	201	3	1	4	0	0	0	0	0	2	2	4	4	4	Symbols: RBCL ; ribulose-bisphosphate carboxylases	IPR000685	Ribulose bisphosphate carboxylase, large subunit, C-terminal;Molecular Function: magnesium ion binding (GO:0000287), Cellular Component: plastid (GO:0009536), Biological Process: carbon fixation (GO:0015977), Molecular Function: ribulose-bisphosphate carboxylase activity (GO:0016984
AT1G62640.2	AT1G62640.2;AT1G62640.1	AT1G62640.1;AT1G62640.2	199	0	0	0	0	0	0	0	0	1	2	2	2	5	Symbols: KAS III ; 3-ketoacyl-acyl carrier protein synthase III	IPR016039	Thiolase-like;Molecular Function: catalytic activity (GO:0003824), Biological Process: metabolic process (GO:0008152
AT3G16470.2	AT3G16470.2;AT3G16470.1;AT3G16470.3	AT3G16470.1;AT3G16470.2	26	0	0	0	0	0	0	0	0	1	0	0	0	0	Symbols: JR1 ; Mannose-binding lectin superfamily protein	IPR001229	Mannose-binding lecti
AT3G47810.3	AT3G47810.3;AT3G47810.1;AT3G47810.2	AT3G47810.2;AT3G47810.1;AT3G47810.3	74	1	0	2	2	3	0	0	0	1	3	3	1	3	Symbols: MAG1 ; Calcineurin-like metallo-phosphoesterase superfamily protein	IPR000979	Phosphodiesterase MJ093
AT2G42540.3	AT2G42540.3;AT2G42540.2;AT2G42540.1	AT2G42540.3	55	1	0	0	0	0	0	0	0	1	1	0	0	0	Symbols: COR15A ; cold-regulated 15a	NULL	NULL
AT5G19480.2	AT5G19480.2;AT5G19480.1	AT5G19480.1;AT5G19480.2	120	0	0	0	0	0	0	0	0	1	0	0	0	0	Symbols:|unknown protein; BEST Arabidopsis thaliana protein match is: unknown protein (TAIR:AT5G12230.1); Has 15754 Blast hits to 7644 proteins in 441 species: Archae - 6; Bacteria - 451; Metazoa - 7628; Fungi - 1448; Plants - 1196; Viruses - 38; Other Eukaryotes - 4987 (source: NCBI BLink).	NULL	NULL
AT1G33140.1	AT1G33140.1;AT1G33120.1	AT1G33120.1;AT1G33140.1	113	0	0	0	2	3	0	0	0	1	0	1	1	2	Symbols: PGY2 ; Ribosomal protein L6 family	IPR000702	Ribosomal protein L6;Molecular Function: structural constituent of ribosome (GO:0003735), Cellular Component: ribosome (GO:0005840), Biological Process: translation (GO:0006412), Molecular Function: rRNA binding (GO:0019843
AT2G19750.1	AT2G19750.1;AT5G56670.1;AT4G29390.1	AT2G19750.1;AT4G29390.1;AT5G56670.1	54	1	1	0	3	3	3	3	0	2	0	4	2	1	Symbols:|Ribosomal protein S30 family protein	IPR006846	Ribosomal protein S30;Molecular Function: structural constituent of ribosome (GO:0003735), Cellular Component: intracellular (GO:0005622), Cellular Component: ribosome (GO:0005840), Biological Process: translation (GO:0006412
AT4G26510.2	AT4G26510.2;AT4G26510.1	AT4G26510.1;AT4G26510.2	220	1	1	1	0	0	0	0	0	2	0	0	1	1	Symbols: UKL4 ; uridine kinase-like 4	IPR000764	Uridine kinase;Molecular Function: ATP binding (GO:0005524), Molecular Function: phosphotransferase activity, alcohol group as acceptor (GO:0016773
AT3G57650.1	AT3G57650.1	AT3G57650.1	179	0	0	0	0	0	0	0	0	1	0	4	1	2	Symbols: LPAT2 ; lysophosphatidyl acyltransferase 2	IPR002123	Phospholipid/glycerol acyltransferase;Biological Process: metabolic process (GO:0008152), Molecular Function: acyltransferase activity (GO:0008415
AT2G21270.2	AT2G21270.2;AT4G38930.1;AT2G21270.3;AT4G38930.2;AT2G21270.1	AT2G21270.1;AT2G21270.2	314	0	0	0	0	0	1	2	0	1	1	1	0	0	Symbols: UFD1 ; ubiquitin fusion degradation 1	NULL	NULL
AT4G20850.1	AT4G20850.1	AT4G20850.1	1246	3	0	2	0	0	0	0	0	1	1	0	0	0	Symbols: TPP2 ; tripeptidyl peptidase ii	NULL	NULL
AT2G26080.1	AT2G26080.1;AT4G33010.1;AT4G33010.2	AT2G26080.1	367	5	3	3	0	1	0	0	0	1	0	4	1	1	Symbols: AtGLDP2, GLDP2 ; glycine decarboxylase P-protein 2	IPR020580	Glycine cleavage system P-protein, N-termina
AT4G14440.1	AT4G14440.1	AT4G14440.1	75	0	0	0	0	0	0	0	0	1	1	0	0	1	Symbols: ATECI3, ECI3, HCD1 ; 3-hydroxyacyl-CoA dehydratase 1	IPR001753	Crotonase, core;Molecular Function: catalytic activity (GO:0003824), Biological Process: metabolic process (GO:0008152
AT5G47840.1	AT5G47840.1	AT5G47840.1	226	0	0	0	0	0	0	0	0	1	0	0	0	1	Symbols: AMK2 ; adenosine monophosphate kinase	IPR000850	Adenylate kinase;Molecular Function: ATP binding (GO:0005524), Biological Process: nucleobase, nucleoside, nucleotide and nucleic acid metabolic process (GO:0006139), Molecular Function: nucleobase, nucleoside, nucleotide kinase activity (GO:0019205
AT2G45290.1	AT2G45290.1;AT3G60750.2;AT3G60750.1	AT2G45290.1	397	0	2	2	0	0	0	0	0	2	2	5	1	1	Symbols:|Transketolase	IPR005478	Transketolase, bacterial-like;Molecular Function: transketolase activity (GO:0004802
AT3G60750.2	AT3G60750.2;AT3G60750.1	AT3G60750.2	396	3	4	5	0	0	0	0	0	2	2	5	1	1	Symbols:|Transketolase	IPR005478	Transketolase, bacterial-like;Molecular Function: transketolase activity (GO:0004802
AT2G34300.2	AT2G34300.2;AT2G34300.1	AT2G34300.1;AT2G34300.2	151	0	0	0	0	0	0	0	0	1	0	1	2	1	Symbols:|S-adenosyl-L-methionine-dependent methyltransferases superfamily protein	NULL	NULL
AT4G24190.2	AT4G24190.2;AT4G24190.1	AT4G24190.2	313	0	0	0	0	0	0	0	0	1	0	0	0	0	Symbols: SHD, AtHsp90.7, AtHsp90-7 ; Chaperone protein htpG family protein	IPR020576	Heat shock protein Hsp90, C-termina
AT1G67090.1	AT1G67090.1	AT1G67090.1	147	0	0	1	0	0	0	0	0	1	0	0	0	0	Symbols: RBCS1A ; ribulose bisphosphate carboxylase small chain 1A	IPR000894	Ribulose bisphosphate carboxylase, small chain;Biological Process: carbon fixation (GO:0015977), Molecular Function: ribulose-bisphosphate carboxylase activity (GO:0016984
AT5G38430.1	AT5G38430.1;AT5G38420.1;AT5G38410.2;AT5G38410.1;AT5G38410.3	AT5G38430.1	146	0	0	1	0	0	0	0	0	1	1	3	3	1	Symbols:|Ribulose bisphosphate carboxylase (small chain) family protein	IPR000894	Ribulose bisphosphate carboxylase, small chain;Biological Process: carbon fixation (GO:0015977), Molecular Function: ribulose-bisphosphate carboxylase activity (GO:0016984
AT1G15340.1	AT1G15340.1;AT1G15340.2	AT1G15340.1	224	0	0	0	0	0	0	0	0	1	0	0	0	0	Symbols: MBD10 ; methyl-CPG-binding domain 10	NULL	NULL
AT5G38760.1	AT5G38760.1	AT5G38760.1	51	0	0	0	0	0	0	0	0	1	0	0	0	0	Symbols:|Late embryogenesis abundant protein (LEA) family protein	NULL	NULL
AT5G19510.1	AT5G19510.1	AT5G19510.1	135	1	0	1	0	3	0	0	0	1	0	1	2	4	Symbols:|Translation elongation factor EF1B/ribosomal protein S6 family protein	IPR014038	Translation elongation factor EF1B, beta/delta subunit, guanine nucleotide exchange;Molecular Function: translation elongation factor activity (GO:0003746), Cellular Component: eukaryotic translation elongation factor 1 complex (GO:0005853), Biological Process: translational elongation (GO:0006414
AT5G35590.1	AT5G35590.1;AT2G05840.2;AT2G05840.1	AT5G35590.1	182	2	0	2	0	0	0	0	0	1	0	0	0	0	Symbols: PAA1 ; proteasome alpha subunit A1	IPR001353	Proteasome, subunit alpha/beta;Molecular Function: threonine-type endopeptidase activity (GO:0004298), Cellular Component: proteasome core complex (GO:0005839), Biological Process: proteolysis involved in cellular protein catabolic process (GO:0051603
AT5G16910.1	AT5G16910.1	AT5G16910.1	179	0	0	0	1	2	0	0	0	1	0	0	0	0	Symbols: ATCSLD2, CSLD2 ; cellulose-synthase like D2	NULL	NULL
AT1G77800.1	AT1G77800.1;AT1G77800.2	AT1G77800.1	1327	1	3	2	1	4	0	0	0	3	1	1	0	1	Symbols:|PHD finger family protein	NULL	NULL
AT5G06580.1	AT5G06580.1	AT5G06580.1	543	4	2	4	3	5	0	1	0	1	0	3	4	4	Symbols:|FAD-linked oxidases family protein	IPR016164	FAD-linked oxidase-like, C-terminal;Molecular Function: catalytic activity (GO:0003824), Molecular Function: FAD binding (GO:0050660
AT5G36790.2	AT5G36790.2;AT5G36790.3;AT5G36790.1;AT5G36700.1;AT5G36700.2;AT5G36700.3;AT5G36700.4	AT5G36790.1;AT5G36700.1;AT5G36700.2;AT5G36790.2;AT5G36790.3;AT5G36700.4	193	0	0	2	0	0	0	0	0	1	1	1	1	3	Symbols:|Haloacid dehalogenase-like hydrolase (HAD) superfamily protein	IPR006349	2-phosphoglycolate phosphatase, eukaryotic;Biological Process: metabolic process (GO:0008152), Molecular Function: phosphatase activity (GO:0016791
AT4G01150.1	AT4G01150.1	AT4G01150.1	157	4	2	7	0	0	3	4	0	1	0	0	0	0	Symbols:|unknown protein; FUNCTIONS IN: molecular_function unknown; INVOLVED IN: biological_process unknown; LOCATED IN: thylakoid, chloroplast thylakoid membrane, chloroplast, plastoglobule, chloroplast envelope; EXPRESSED IN: 23 plant structures; EXPRESSED DURING: 14 growth stages; BEST Arabidopsis thaliana protein match is: unknown protein (TAIR:AT4G38100.1); Has 323 Blast hits to 323 proteins…	NULL	NULL
AT4G36140.1	AT4G36140.1	AT4G36140.1	1092	0	0	0	0	0	0	0	0	1	0	0	0	0	Symbols:|disease resistance protein (TIR-NBS-LRR class), putative	NULL	NULL
AT3G12560.1	AT3G12560.1	AT3G12560.1	292	0	0	0	0	0	0	0	0	1	0	0	0	0	Symbols: TRFL9, ATTBP2 ; TRF-like 9	NULL	NULL
AT5G66190.1	AT5G66190.1;AT5G66190.2	AT5G66190.1	134	0	0	1	0	0	1	0	0	1	0	0	0	0	Symbols: ATLFNR1, FNR1 ; ferredoxin-NADP(+)-oxidoreductase 1	IPR017938	Riboflavin synthase-like beta-barre
AT4G31580.1	AT4G31580.1;AT4G31580.2	AT4G31580.1;AT4G31580.2	193	2	2	1	6	5	0	0	0	1	0	2	2	2	Symbols: SRZ-22, SRZ22, RSZP22, RSZ22, At-RSZ22 ; serine/arginine-rich 22	NULL	NULL
AT3G53680.1	AT3G53680.1;AT2G37520.1	AT3G53680.1	699	1	0	0	4	5	0	0	0	3	2	0	1	2	Symbols:|Acyl-CoA N-acyltransferase with RING/FYVE/PHD-type zinc finger domain	NULL	NULL
AT5G17510.1	AT5G17510.1	AT5G17510.1	268	0	0	0	0	0	0	0	0	1	1	0	0	0	Symbols:|unknown protein; BEST Arabidopsis thaliana protein match is: unknown protein (TAIR:AT3G03460.1); Has 1807 Blast hits to 1807 proteins in 277 species: Archae - 0; Bacteria - 0; Metazoa - 736; Fungi - 347; Plants - 385; Viruses - 0; Other Eukaryotes - 339 (source: NCBI BLink).	NULL	NULL
AT3G48930.1	AT3G48930.1	AT3G48930.1	57	0	0	0	0	0	0	0	0	1	0	0	0	0	Symbols: EMB1080 ; Nucleic acid-binding, OB-fold-like protein	IPR019978	Ribosomal protein S17, archaeal;Molecular Function: structural constituent of ribosome (GO:0003735), Cellular Component: intracellular (GO:0005622), Cellular Component: ribosome (GO:0005840), Biological Process: translation (GO:0006412
AT5G25980.2	AT5G25980.2	AT5G25980.2	527	0	0	0	0	0	0	0	0	1	0	0	0	0	Symbols: TGG2, BGLU37 ; glucoside glucohydrolase 2	IPR001360	Glycoside hydrolase, family 1;Molecular Function: hydrolase activity, hydrolyzing O-glycosyl compounds (GO:0004553), Biological Process: carbohydrate metabolic process (GO:0005975
AT1G65790.1	AT1G65790.1	AT1G65790.1	96	0	0	0	0	0	0	0	0	1	0	0	0	0	Symbols: ARK1, RK1 ; receptor kinase 1	IPR001480	Curculin-like (mannose-binding) lectin;Molecular Function: sugar binding (GO:0005529
AT2G44150.1	AT2G44150.1	AT2G44150.1	186	0	0	0	0	0	0	0	0	1	0	0	0	0	Symbols: ASHH3, SDG7 ; histone-lysine N-methyltransferase ASHH3	IPR001214	SET domai
AT5G46290.1	AT5G46290.1;AT5G46290.3;AT5G46290.2	AT5G46290.1	309	0	0	0	1	1	5	4	0	2	0	0	0	0	Symbols: KASI, KAS1 ; 3-ketoacyl-acyl carrier protein synthase I	IPR016039	Thiolase-like;Molecular Function: catalytic activity (GO:0003824), Biological Process: metabolic process (GO:0008152
AT5G08450.1	AT5G08450.1;AT5G08450.3;AT5G08450.2	AT5G08450.1;AT5G08450.2;AT5G08450.3	495	0	0	0	0	0	0	0	0	1	0	0	0	0	Symbols:|CONTAINS InterPro DOMAIN/s: Histone deacetylation protein Rxt3 (InterPro:IPR013951); Has 34444 Blast hits to 20801 proteins in 1175 species: Archae - 64; Bacteria - 2390; Metazoa - 15568; Fungi - 3729; Plants - 1886; Viruses - 208; Other Eukaryotes - 10599 (source: NCBI BLink).	NULL	NULL
AT4G21280.1	AT4G21280.1;AT4G21280.2	AT4G21280.1	109	2	2	2	0	0	0	0	0	1	1	2	0	5	Symbols: PSBQ, PSBQA, PSBQ-1 ; photosystem II subunit QA	IPR008797	Photosystem II oxygen evolving complex protein PsbQ;Molecular Function: calcium ion binding (GO:0005509), Cellular Component: oxygen evolving complex (GO:0009654), Biological Process: photosynthesis (GO:0015979), Cellular Component: extrinsic to membrane (GO:0019898
AT3G18190.1	AT3G18190.1	AT3G18190.1	317	0	0	0	0	4	0	0	0	1	0	2	1	0	Symbols:|TCP-1/cpn60 chaperonin family protein	IPR012717	T-complex protein 1, delta subunit;Molecular Function: ATP binding (GO:0005524), Biological Process: protein folding (GO:0006457), Molecular Function: unfolded protein binding (GO:0051082
AT1G13190.1	AT1G13190.1	AT1G13190.1	568	0	0	0	0	0	0	0	0	2	1	0	0	0	Symbols:|RNA-binding (RRM/RBD/RNP motifs) family protein	NULL	NULL
AT3G22780.1	AT3G22780.1	AT3G22780.1	280	0	0	1	3	3	0	0	0	1	0	0	0	0	Symbols: TSO1, ATTSO1 ; Tesmin/TSO1-like CXC domain-containing protein	NULL	NULL
AT5G56360.1	AT5G56360.1	AT5G56360.1	596	0	0	0	2	1	0	0	0	1	1	0	1	0	Symbols: PSL4 ; calmodulin-binding protein	IPR009011	Mannose-6-phosphate receptor, binding;Molecular Function: protein binding (GO:0005515
AT2G19730.1	AT2G19730.1;AT2G19730.2;AT2G19730.3	AT2G19730.1;AT2G19730.2;AT2G19730.3	115	0	0	1	0	4	0	0	0	1	0	1	0	0	Symbols:|Ribosomal L28e protein family	IPR002672	Ribosomal protein L28e;Molecular Function: structural constituent of ribosome (GO:0003735), Cellular Component: intracellular (GO:0005622), Cellular Component: ribosome (GO:0005840), Biological Process: translation (GO:0006412
AT1G15340.1	AT1G15340.1	AT1G15340.1	100	0	0	0	0	0	0	2	0	1	0	0	0	0	Symbols: MBD10 ; methyl-CPG-binding domain 10	NULL	NULL
AT2G47400.1	AT2G47400.1	AT2G47400.1	56	0	0	3	0	0	2	1	0	1	0	3	1	0	Symbols: CP12-1, CP12 ; CP12 domain-containing protein 1	IPR003823	Protein of unknown function CP1
AT2G38040.2	AT2G38040.2;AT2G38040.1	AT2G38040.1;AT2G38040.2	515	0	0	1	0	0	2	0	0	1	0	1	0	1	Symbols: CAC3 ; acetyl Co-enzyme a carboxylase carboxyltransferase alpha subunit	IPR001095	Acetyl-CoA carboxylase, alpha subunit;Molecular Function: acetyl-CoA carboxylase activity (GO:0003989), Biological Process: fatty acid biosynthetic process (GO:0006633), Cellular Component: acetyl-CoA carboxylase complex (GO:0009317
AT5G15650.1	AT5G15650.1;AT3G08900.1;AT3G02230.1;AT5G50750.1	AT5G15650.1	284	1	0	0	0	0	0	0	0	1	1	0	0	2	Symbols: RGP2, ATRGP2 ; reversibly glycosylated polypeptide 2	IPR004901	Alpha-1,4-glucan-protein synthase, UDP-forming;Cellular Component: Golgi apparatus (GO:0005794), Biological Process: cellular cell wall organization (GO:0007047), Molecular Function: glycogenin glucosyltransferase activity (GO:0008466), Cellular Component: plant-type cell wall (GO:0009505), Molecular Function: transferase activity, transferring hexosyl groups (GO:0016758), Cellular Component: cel…
AT5G53820.1	AT5G53820.1	AT5G53820.1	60	0	0	0	0	0	0	0	0	1	0	0	0	0	Symbols:|Late embryogenesis abundant protein (LEA) family protein	NULL	NULL
AT1G33810.1	AT1G33810.1	AT1G33810.1	28	1	2	2	0	0	0	0	0	1	0	0	0	0	Symbols:|unknown protein; FUNCTIONS IN: molecular_function unknown; INVOLVED IN: biological_process unknown; LOCATED IN: chloroplast thylakoid membrane, chloroplast, chloroplast envelope; EXPRESSED IN: 22 plant structures; EXPRESSED DURING: 13 growth stages; Has 39 Blast hits to 39 proteins in 18 species: Archae - 0; Bacteria - 0; Metazoa - 0; Fungi - 0; Plants - 39; Viruses - 0; Other Eukaryotes…	NULL	NULL
AT5G13970.1	AT5G13970.1	AT5G13970.1	161	0	0	0	0	0	0	0	0	2	0	0	0	0	Symbols:|unknown protein; FUNCTIONS IN: molecular_function unknown; INVOLVED IN: biological_process unknown; LOCATED IN: endomembrane system; EXPRESSED IN: 23 plant structures; EXPRESSED DURING: 13 growth stages; BEST Arabidopsis thaliana protein match is: unknown protein (TAIR:AT5G13310.1); Has 1807 Blast hits to 1807 proteins in 277 species: Archae - 0; Bacteria - 0; Metazoa - 736; Fungi - 347;…	NULL	NULL
AT1G19835.2	AT1G19835.2;AT1G19835.1	AT1G19835.1;AT1G19835.2	464	0	0	0	0	0	0	0	0	1	0	0	0	0	Symbols:|Plant protein of unknown function (DUF869)	IPR008587	Protein of unknown function DUF869, plan
AT1G19835.2	AT1G19835.2;AT1G19835.1	AT1G19835.1;AT1G19835.2	467	0	0	0	0	0	0	0	0	1	0	0	0	0	Symbols:|Plant protein of unknown function (DUF869)	IPR008587	Protein of unknown function DUF869, plan
AT1G19835.2	AT1G19835.2;AT1G19835.1	AT1G19835.1;AT1G19835.2	485	0	0	0	0	0	0	0	0	1	0	0	0	0	Symbols:|Plant protein of unknown function (DUF869)	IPR008587	Protein of unknown function DUF869, plan
AT2G21660.1	AT2G21660.1;AT2G21660.2	AT2G21660.1	38	0	0	0	0	0	0	0	0	1	0	0	0	0	Symbols: ATGRP7, CCR2, GR-RBP7, GRP7 ; cold, circadian rhythm, and rna binding 2	IPR012677	Nucleotide-binding, alpha-beta plait;Molecular Function: nucleotide binding (GO:0000166
AT1G19920.1	AT1G19920.1	AT1G19920.1	432	2	4	2	2	1	0	0	0	1	2	2	0	2	Symbols: APS2, ASA1 ; Pseudouridine synthase/archaeosine transglycosylase-like family protein	IPR002650	Sulphate adenylyltransferase;Biological Process: sulfate assimilation (GO:0000103), Molecular Function: sulfate adenylyltransferase (ATP) activity (GO:0004781
AT5G04670.1	AT5G04670.1	AT5G04670.1	685	1	0	0	0	5	0	1	0	1	0	0	0	0	Symbols:|Enhancer of polycomb-like transcription factor protein	NULL	NULL
AT5G04670.1	AT5G04670.1	AT5G04670.1	695	0	0	0	0	3	0	1	0	1	0	0	0	0	Symbols:|Enhancer of polycomb-like transcription factor protein	NULL	NULL
AT3G61130.1	AT3G61130.1	AT3G61130.1	286	0	0	0	0	0	0	0	0	1	0	0	0	0	Symbols: GAUT1, LGT1 ; galacturonosyltransferase 1	NULL	NULL
AT1G23310.1	AT1G23310.1;AT1G70580.2;AT1G70580.1;AT1G23310.2;AT1G70580.4;AT1G70580.3	AT1G23310.1	90	0	0	0	0	0	0	0	0	1	0	0	0	0	Symbols: GGT1, AOAT1, GGAT1 ; glutamate:glyoxylate aminotransferase	IPR004839	Aminotransferase, class I/classII;Biological Process: biosynthetic process (GO:0009058), Molecular Function: transferase activity, transferring nitrogenous groups (GO:0016769), Molecular Function: pyridoxal phosphate binding (GO:0030170
AT5G48880.2	AT5G48880.2;AT5G48880.1;AT5G48880.3	AT5G48880.2;AT5G48880.3	276	0	0	0	0	0	0	0	0	1	0	0	0	0	Symbols: PKT2, KAT5 ; peroxisomal 3-keto-acyl-CoA thiolase 2	IPR016039	Thiolase-like;Molecular Function: catalytic activity (GO:0003824), Biological Process: metabolic process (GO:0008152
AT1G13440.1	AT1G13440.1;AT1G13440.2	AT1G13440.1	273	1	1	1	1	1	0	0	0	2	0	7	4	4	Symbols: GAPC-2, GAPC2 ; glyceraldehyde-3-phosphate dehydrogenase C2	IPR006424	Glyceraldehyde-3-phosphate dehydrogenase, type I;Biological Process: glucose metabolic process (GO:0006006), Molecular Function: glyceraldehyde-3-phosphate dehydrogenase activity (GO:0008943), Molecular Function: NAD or NADH binding (GO:0051287), Biological Process: oxidation reduction (GO:0055114
AT3G60770.1	AT3G60770.1;AT4G00100.1	AT3G60770.1	94	0	0	0	0	1	0	0	0	1	0	1	2	0	Symbols:|Ribosomal protein S13/S15	IPR000589	Ribosomal protein S15;Molecular Function: structural constituent of ribosome (GO:0003735), Cellular Component: intracellular (GO:0005622), Cellular Component: ribosome (GO:0005840), Biological Process: translation (GO:0006412
AT4G31700.1	AT4G31700.1	AT4G31700.1	30	0	0	0	2	1	0	2	0	1	0	0	2	2	Symbols: RPS6, RPS6A ; ribosomal protein S6	IPR001377	Ribosomal protein S6e;Molecular Function: structural constituent of ribosome (GO:0003735), Cellular Component: intracellular (GO:0005622), Cellular Component: ribosome (GO:0005840), Biological Process: translation (GO:0006412
AT5G22450.1	AT5G22450.1	AT5G22450.1	473	0	0	0	3	3	0	0	0	1	0	2	0	1	Symbols:|unknown protein; LOCATED IN: chloroplast; EXPRESSED IN: 22 plant structures; EXPRESSED DURING: 13 growth stages; BEST Arabidopsis thaliana protein match is: unknown protein (TAIR:AT2G19390.1); Has 30201 Blast hits to 17322 proteins in 780 species: Archae - 12; Bacteria - 1396; Metazoa - 17338; Fungi - 3422; Plants - 5037; Viruses - 0; Other Eukaryotes - 2996 (source: NCBI BLink).	NULL	NULL
AT3G46030.1	AT3G46030.1;AT5G59910.1;AT3G45980.1;AT1G07790.1	AT3G46030.1	13	0	0	1	0	0	0	0	0	1	1	0	1	0	Symbols: HTB11 ; Histone superfamily protein	IPR000558	Histone H2B;Cellular Component: nucleosome (GO:0000786), Molecular Function: DNA binding (GO:0003677), Cellular Component: nucleus (GO:0005634), Biological Process: nucleosome assembly (GO:0006334
AT4G32260.1	AT4G32260.1	AT4G32260.1	161	1	1	2	0	0	0	0	0	1	1	2	0	1	Symbols:|ATPase, F0 complex, subunit B/B', bacterial/chloroplast	IPR002146	ATPase, F0 complex, subunit B/B&apos;, bacterial/chloroplast;Molecular Function: hydrogen ion transmembrane transporter activity (GO:0015078), Biological Process: ATP synthesis coupled proton transport (GO:0015986), Cellular Component: proton-transporting ATP synthase complex, coupling factor F(o) (GO:0045263
AT3G58750.1	AT3G58750.1;AT3G58740.1	AT3G58750.1	411	1	1	1	0	1	1	0	0	1	2	0	1	2	Symbols: CSY2 ; citrate synthase 2	IPR016141	Citrate synthase-like, core;Biological Process: cellular carbohydrate metabolic process (GO:0044262), Molecular Function: transferase activity, transferring acyl groups, acyl groups converted into alkyl on transfer (GO:0046912
AT2G37470.1	AT2G37470.1	AT2G37470.1	14	0	0	0	0	1	0	0	0	2	0	0	2	0	Symbols:|Histone superfamily protein	IPR000558	Histone H2B;Cellular Component: nucleosome (GO:0000786), Molecular Function: DNA binding (GO:0003677), Cellular Component: nucleus (GO:0005634), Biological Process: nucleosome assembly (GO:0006334
AT1G07790.1	AT1G07790.1	AT1G07790.1	36	0	0	0	0	0	0	0	0	1	0	0	0	0	Symbols: HTB1 ; Histone superfamily protein	IPR009072	Histone-fold;Molecular Function: DNA binding (GO:0003677
ATCG00270.1	ATCG00270.1	ATCG00270.1	318	1	2	1	0	0	0	1	0	2	1	0	0	0	Symbols: PSBD ; photosystem II reaction center protein D	IPR005868	Photosystem II reaction centre protein PsbD/D2;Cellular Component: membrane (GO:0016020), Biological Process: photosynthesis, light reaction (GO:0019684), Cellular Component: light-harvesting complex (GO:0030076), Molecular Function: electron transporter, transferring electrons within the cyclic electron transport pathway of photosynthesis activity (GO:0045156
AT2G33540.1	AT2G33540.1	AT2G33540.1	578	0	0	2	0	3	0	0	0	1	0	0	0	1	Symbols: CPL3, ATCPL3 ; C-terminal domain phosphatase-like 3	NULL	NULL
AT2G42540.2	AT2G42540.2;AT2G42540.1	AT2G42540.2	115	0	0	0	0	0	0	0	0	1	0	0	0	0	Symbols: COR15A, COR15 ; cold-regulated 15a	NULL	NULL
AT4G13615.1	AT4G13615.1	AT4G13615.1	21	0	0	0	0	0	0	0	0	1	0	0	0	0	Symbols:|Uncharacterised protein family SERF	IPR007513	Uncharacterised protein family SER
AT4G13615.1	AT4G13615.1	AT4G13615.1	23	0	0	0	0	0	0	0	0	1	0	0	0	0	Symbols:|Uncharacterised protein family SERF	IPR007513	Uncharacterised protein family SER
AT1G78550.1	AT1G78550.1	AT1G78550.1	40	0	0	0	0	0	0	0	0	0	1	0	0	0	Symbols:|2-oxoglutarate (2OG) and Fe(II)-dependent oxygenase superfamily protein	NULL	NULL
AT3G55800.1	AT3G55800.1	AT3G55800.1	305	2	1	1	0	0	0	0	0	0	1	0	0	2	Symbols: SBPASE ; sedoheptulose-bisphosphatase	IPR000146	Fructose-1,6-bisphosphatase;Biological Process: carbohydrate metabolic process (GO:0005975), Molecular Function: phosphoric ester hydrolase activity (GO:0042578
AT3G16000.1	AT3G16000.1	AT3G16000.1	426	1	2	2	0	0	0	0	0	0	1	0	0	1	Symbols: MFP1 ; MAR binding filament-like protein 1	NULL	NULL
AT1G33020.1	AT1G33020.1	AT1G33020.1	274	0	0	0	0	0	0	0	0	0	1	0	0	0	Symbols:|F-box and associated interaction domains-containing protein	IPR013187	F-box associated domain, type
AT3G14940.1	AT3G14940.1;AT4G02430.1	AT3G14940.1	800	0	0	0	0	0	0	0	0	0	1	0	0	0	Symbols: ATPPC3, PPC3 ; phosphoenolpyruvate carboxylase 3	IPR021135	Phosphoenolpyruvate carboxylase, C-terminal region;Biological Process: tricarboxylic acid cycle (GO:0006099), Molecular Function: phosphoenolpyruvate carboxylase activity (GO:0008964
AT2G05990.2	AT2G05990.2;AT2G05990.1	AT2G05990.1;AT2G05990.2	182	5	0	2	1	1	12	6	0	0	1	0	0	1	Symbols: MOD1, ENR1 ; NAD(P)-binding Rossmann-fold superfamily protein	IPR014358	Enoyl-[acyl-carrier-protein] reductase (NADH);Molecular Function: enoyl-[acyl-carrier-protein] reductase (NADH) activity (GO:0004318), Biological Process: fatty acid biosynthetic process (GO:0006633), Biological Process: oxidation reduction (GO:0055114
AT3G49910.1	AT3G49910.1	AT3G49910.1	107	0	0	1	1	2	0	0	0	0	2	1	0	3	Symbols:|Translation protein SH3-like family protein	IPR005756	Ribosomal protein L26, eukaryotic/archaeal;Molecular Function: structural constituent of ribosome (GO:0003735), Biological Process: translation (GO:0006412), Cellular Component: large ribosomal subunit (GO:0015934
AT5G64610.1	AT5G64610.1;AT5G09740.2;AT5G09740.1	AT5G64610.1	137	0	0	3	1	0	0	0	0	0	2	0	0	0	Symbols: HAM1 ; histone acetyltransferase of the MYST family 1	NULL	NULL
AT5G17310.1	AT5G17310.1;AT5G17310.2;AT3G03250.1	AT5G17310.1	205	0	0	1	0	2	0	1	0	0	1	5	3	3	Symbols: UGP2, AtUGP2 ; UDP-glucose pyrophosphorylase 2	IPR002618	UTP--glucose-1-phosphate uridylyltransferase;Biological Process: metabolic process (GO:0008152), Molecular Function: nucleotidyltransferase activity (GO:0016779
AT5G06850.1	AT5G06850.1	AT5G06850.1	252	0	0	0	0	0	0	0	0	0	1	0	0	0	Symbols:|C2 calcium/lipid-binding plant phosphoribosyltransferase family protein	IPR000008	C2 calcium-dependent membrane targetin
AT5G53560.1	AT5G53560.1	AT5G53560.1	15	0	0	1	1	3	0	0	0	0	1	1	0	0	Symbols: ATB5-A, B5 #2, ATCB5-E, CB5-E ; cytochrome B5 isoform E	IPR001199	Cytochrome b5;Molecular Function: heme binding (GO:0020037
AT5G49030.3	AT5G49030.3;AT5G49030.1	AT5G49030.3	1152	0	0	0	0	0	0	0	0	0	1	0	0	0	Symbols: OVA2 ; tRNA synthetase class I (I, L, M and V) family protein	IPR018353	Isoleucyl-tRNA synthetase;Molecular Function: isoleucine-tRNA ligase activity (GO:0004822), Molecular Function: ATP binding (GO:0005524), Cellular Component: cytoplasm (GO:0005737), Biological Process: translation (GO:0006412), Molecular Function: zinc ion binding (GO:0008270
AT1G64405.1	AT1G64405.1	AT1G64405.1	45	0	0	0	0	0	0	0	0	0	1	0	0	0	Symbols:|unknown protein; Has 13 Blast hits to 13 proteins in 7 species: Archae - 0; Bacteria - 0; Metazoa - 0; Fungi - 0; Plants - 13; Viruses - 0; Other Eukaryotes - 0 (source: NCBI BLink).	NULL	NULL
AT5G48240.2	AT5G48240.2;AT5G48240.1;AT5G48240.3	AT5G48240.2	25	0	0	0	0	0	0	0	0	0	1	0	0	0	Symbols:|unknown protein; FUNCTIONS IN: molecular_function unknown; INVOLVED IN: biological_process unknown; EXPRESSED IN: cultured cell; CONTAINS InterPro DOMAIN/s: Protein of unknown function DUF1665 (InterPro:IPR012459); Has 30201 Blast hits to 17322 proteins in 780 species: Archae - 12; Bacteria - 1396; Metazoa - 17338; Fungi - 3422; Plants - 5037; Viruses - 0; Other Eukaryotes - 2996 (source…	IPR012459	Protein of unknown function DUF166
AT5G48240.2	AT5G48240.2;AT5G48240.1;AT5G48240.3	AT5G48240.2	28	0	0	0	0	0	0	0	0	0	1	0	0	0	Symbols:|unknown protein; FUNCTIONS IN: molecular_function unknown; INVOLVED IN: biological_process unknown; EXPRESSED IN: cultured cell; CONTAINS InterPro DOMAIN/s: Protein of unknown function DUF1665 (InterPro:IPR012459); Has 30201 Blast hits to 17322 proteins in 780 species: Archae - 12; Bacteria - 1396; Metazoa - 17338; Fungi - 3422; Plants - 5037; Viruses - 0; Other Eukaryotes - 2996 (source…	IPR012459	Protein of unknown function DUF166
[truncated: 4,361 more rows]
