# Supplementary material for: Acetylproteomics analyses reveal critical features of lysine-ε-acetylation in Arabidopsis and a role of 14-3-3 protein acetylation in alkaline response
Source: Stress Biol. 2022 Jan 4;2(1):1. doi: 10.1007/s44154-021-00024-z (PMC10442023; doi:10.1007/s44154-021-00024-z)
Supplement: Supplementary file 3 — Additional file 3. [file 44154_2021_24_MOESM3_ESM.xlsx]

## Sheet: Kac peptides
AccessionID	Modify_counts_peptide	Pos	Kac_pep_seq	queryID	Rank	spectrumID	RT	m/z	Charge	Score	q-value	Posterior_error_prob	Peptide	protein_groupID	ProteinIds
AT5G23680.1	1	157	X.SSGGETAATTTTNTASAK(Acetyl)R.X	90177	1	Flower_1_F1.5201.5201.2.dta	922.5-922.5	927.445	2	3.51645	0.000414079	4.22e-12	X.SSGGETAATTTTNTASAK(Acetyl)R.X	AT5G23680.1	AT5G23680.1
AT5G23680.1	1	157	X.SSGGETAATTTTNTASAK(Acetyl)R.X	90171	1	Flower_1_F2.6128.6128.2.dta	929.2-929.2	927.444	2	2.92877	0.000414079	2.26e-10	X.SSGGETAATTTTNTASAK(Acetyl)R.X	AT5G23680.1	AT5G23680.1
AT3G04590.1	1	136	X.KLASSASSSSAK(Acetyl)QR.X	56754	1	Flower_1_F1.3804.3804.2.dta	812.4-812.4	725.385	2	2.63445	0.000414079	1.66e-09	X.KLASSASSSSAK(Acetyl)QR.X	AT3G04590.1	AT3G04590.1;AT3G04590.2
AT3G04590.1	1	136	X.KLASSASSSSAK(Acetyl)QR.X	56753	1	Flower_1_F4.4636.4636.2.dta	814.1-814.1	725.385	2	2.60881	0.000414079	1.98e-09	X.KLASSASSSSAK(Acetyl)QR.X	AT3G04590.1	AT3G04590.1;AT3G04590.2
AT5G23680.1	1	157	X.SSGGETAATTTTNTASAK(Acetyl)R.X	90181	1	Flower_1_F5_170222044356.4732.4732.2.dta	892.6-892.6	927.446	2	2.52577	0.000414079	3.47e-09	X.SSGGETAATTTTNTASAK(Acetyl)R.X	AT5G23680.1	AT5G23680.1
AT1G29470.2	1	110	X.SGEENSGEK(Acetyl)TESAEER.X	85710	1	Flower_1_F1.4480.4480.2.dta	865.7-865.7	890.875	2	2.52484	0.000414079	3.49e-09	X.SGEENSGEK(Acetyl)TESAEER.X	AT1G29470.2	AT1G29470.2;AT1G29470.1
AT3G11200.1	1	154	X.AMKDNKPSSDSGSK(Acetyl)SR.X	82483	1	Flower_1_F1.3298.3298.3.dta	771.2-771.2	579.612	3	2.49003	0.000414079	4.42e-09	X.AMKDNKPSSDSGSK(Acetyl)SR.X	AT3G11200.1	AT3G11200.1;AT3G11200.2
AT1G79000.2	3	1563	X.DGGVNHPHK(Acetyl)LTN(Deamidated)HPSLADQNAQNK(Acetyl)EAR.X	133321	1	Flower_1_F1.8819.8819.3.dta	1298.7-1298.7	1011.83	3	2.46382	0.000414079	5.28e-09	X.DGGVNHPHK(Acetyl)LTN(Deamidated)HPSLADQNAQNK(Acetyl)EAR.X	AT1G79000.2	AT1G79000.2;AT1G79000.1
AT1G79000.2	3	1578	X.DGGVNHPHK(Acetyl)LTN(Deamidated)HPSLADQNAQNK(Acetyl)EAR.X	133321	1	Flower_1_F1.8819.8819.3.dta	1298.7-1298.7	1011.83	3	2.46382	0.000414079	5.28e-09	X.DGGVNHPHK(Acetyl)LTN(Deamidated)HPSLADQNAQNK(Acetyl)EAR.X	AT1G79000.2	AT1G79000.2;AT1G79000.1
AT5G06780.2	2	63	X.QLLNN(Deamidated)VHNDDLIK(Acetyl)R.X	82368	1	Flower_1_F1.18046.18046.3.dta	2357.4-2357.4	578.981	3	2.33866	0.000414079	1.23e-08	X.QLLNN(Deamidated)VHNDDLIK(Acetyl)R.X	AT5G06780.2	AT5G06780.2;AT5G06780.1
AT5G07530.1	1	418	X.SEGGISGGGMSGGSGSK(Acetyl)HK.X	81079	1	Flower_1_F1.5066.5066.2.dta	911.7-911.7	859.891	2	2.33294	0.000414079	1.28e-08	X.SEGGISGGGMSGGSGSK(Acetyl)HK.X	AT5G07530.1	AT5G07530.1;AT5G07530.2
AT5G23680.1	1	157	X.SSGGETAATTTTNTASAK(Acetyl)R.X	90175	1	Flower_1_F4.6000.6000.2.dta	923.8-923.8	927.445	2	2.31291	0.000414079	1.47e-08	X.SSGGETAATTTTNTASAK(Acetyl)R.X	AT5G23680.1	AT5G23680.1
AT4G40040.1	1	37	X.KSAPTTGGVK(Acetyl)KPHR.X	62060	1	Flower_1_F3.4492.4492.3.dta	799.1-799.1	502.622	3	2.2995	0.000414079	1.61e-08	X.KSAPTTGGVK(Acetyl)KPHR.X	AT4G40040.1	AT4G40040.1;AT5G10980.1;AT4G40030.2;AT4G40030.1;AT4G40040.2;AT1G75600.1;AT1G13370.1;AT4G40030.3
AT5G07530.1	1	420	X.SEGGISGGGMSGGSGSKHK(Acetyl).X	81078	1	Flower_1_F1.5059.5059.3.dta	911.2-911.2	573.596	3	2.29493	0.000414079	1.66e-08	X.SEGGISGGGMSGGSGSKHK(Acetyl).X	AT5G07530.1	AT5G07530.1;AT5G07530.2
AT3G07220.1	2	153	X.HHVSGQTSVVPYHN(Deamidated)YQSGPGSGSGK(Acetyl)K.X	128247	1	Flower_1_F5_170222044356.6422.6422.4.dta	1100.4-1100.4	685.333	4	2.2846	0.000414079	1.78e-08	X.HHVSGQTSVVPYHN(Deamidated)YQSGPGSGSGK(Acetyl)K.X	AT3G07220.1	AT3G07220.1
AT3G04590.1	1	136	X.KLASSASSSSAK(Acetyl)QR.X	56752	1	Flower_1_F2.4753.4753.2.dta	822.6-822.6	725.385	2	2.25856	0.000414079	2.12e-08	X.KLASSASSSSAK(Acetyl)QR.X	AT3G04590.1	AT3G04590.1;AT3G04590.2
AT1G79000.2	2	1563	X.DGGVNHPHK(Acetyl)LTNHPSLADQNAQNK(Acetyl)EAR.X	133301	1	Flower_1_F4.9614.9614.3.dta	1309.0-1309.0	1011.49	3	2.16869	0.000414079	3.9e-08	X.DGGVNHPHK(Acetyl)LTNHPSLADQNAQNK(Acetyl)EAR.X	AT1G79000.2	AT1G79000.2;AT1G79000.1
AT1G79000.2	2	1578	X.DGGVNHPHK(Acetyl)LTNHPSLADQNAQNK(Acetyl)EAR.X	133301	1	Flower_1_F4.9614.9614.3.dta	1309.0-1309.0	1011.49	3	2.16869	0.000414079	3.9e-08	X.DGGVNHPHK(Acetyl)LTNHPSLADQNAQNK(Acetyl)EAR.X	AT1G79000.2	AT1G79000.2;AT1G79000.1
AT3G04590.1	1	136	X.LASSASSSSAK(Acetyl)QR.X	45891	1	Flower_1_F3.4925.4925.2.dta	834.4-834.4	661.338	2	2.16664	0.000414079	3.95e-08	X.LASSASSSSAK(Acetyl)QR.X	AT3G04590.1	AT3G04590.1;AT3G04590.2
AT1G29470.2	1	110	X.SGEENSGEK(Acetyl)TESAEER.X	85707	1	Flower_1_F3.5315.5315.2.dta	864.7-864.7	890.874	2	2.15404	0.000414079	4.3e-08	X.SGEENSGEK(Acetyl)TESAEER.X	AT1G29470.2	AT1G29470.2;AT1G29470.1
AT2G34900.2	2	256	X.SSGGTNAQNNNN(Deamidated)TGTGEINKNNAK(Acetyl)R.X	124845	1	Flower_1_F2.5375.5375.3.dta	870.4-870.4	868.742	3	2.13411	0.000414079	4.93e-08	X.SSGGTNAQNNNN(Deamidated)TGTGEINKNNAK(Acetyl)R.X	AT2G34900.2	AT2G34900.2;AT2G34900.1
AT2G34900.2	1	256	X.SSGGTNAQNNNNTGTGEINKNNAK(Acetyl)R.X	124815	1	Flower_1_F1.4456.4456.3.dta	863.5-863.5	868.408	3	2.12149	0.000414079	5.37e-08	X.SSGGTNAQNNNNTGTGEINKNNAK(Acetyl)R.X	AT2G34900.2	AT2G34900.2;AT2G34900.1
AT1G51745.1	1	205	X.TPNDSEDDGTEGVK(Acetyl)R.X	76530	1	Flower_1_F4.6337.6337.2.dta	950.7-950.7	831.364	2	2.11761	0.000414079	5.51e-08	X.TPNDSEDDGTEGVK(Acetyl)R.X	AT1G51745.1	AT1G51745.1;AT1G51745.2
AT5G02570.1	1	116	X.LVLPGELAK(Acetyl)HAVSEGTK.X	86299	1	Flower_1_F3.27429.27429.2.dta	3368.7-3368.7	896.003	2	2.11397	0.000414079	5.65e-08	X.LVLPGELAK(Acetyl)HAVSEGTK.X	AT5G02570.1	AT5G02570.1;AT3G46030.1;AT5G59910.1;AT3G09480.1;AT2G28720.1;AT5G22880.1;AT2G37470.1;AT3G45980.1;AT1G07790.1
AT1G79000.2	2	1563	X.DGGVNHPHK(Acetyl)LTNHPSLADQNAQNK(Acetyl)EAR.X	133298	1	Flower_1_F3.9581.9581.3.dta	1287.8-1287.8	1011.49	3	2.09826	0.000414079	6.28e-08	X.DGGVNHPHK(Acetyl)LTNHPSLADQNAQNK(Acetyl)EAR.X	AT1G79000.2	AT1G79000.2;AT1G79000.1
AT1G79000.2	2	1578	X.DGGVNHPHK(Acetyl)LTNHPSLADQNAQNK(Acetyl)EAR.X	133298	1	Flower_1_F3.9581.9581.3.dta	1287.8-1287.8	1011.49	3	2.09826	0.000414079	6.28e-08	X.DGGVNHPHK(Acetyl)LTNHPSLADQNAQNK(Acetyl)EAR.X	AT1G79000.2	AT1G79000.2;AT1G79000.1
AT1G30120.1	2	264	X.SEN(Deamidated)PVILFEHVLLYNLKEK(Acetyl).X	114521	1	Flower_1_F3.42562.42562.3.dta	4827.6-4827.6	776.759	3	2.07805	0.000414079	7.2e-08	X.SEN(Deamidated)PVILFEHVLLYNLKEK(Acetyl).X	AT1G30120.1	AT1G30120.1
AT5G23680.1	1	157	X.SSGGETAATTTTNTASAK(Acetyl)R.X	90174	1	Flower_1_F4.6013.6013.3.dta	924.8-924.8	618.632	3	2.07797	0.000414079	7.21e-08	X.SSGGETAATTTTNTASAK(Acetyl)R.X	AT5G23680.1	AT5G23680.1
AT4G14920.1	2	546	X.STGSSSHRVDGGK(Acetyl)SSK(Acetyl)HGR.X	99199	1	Flower_1_F4.4225.4225.3.dta	779.9-779.9	670.994	3	2.06846	0.000414079	7.69e-08	X.STGSSSHRVDGGK(Acetyl)SSK(Acetyl)HGR.X	AT4G14920.1	AT4G14920.1
AT4G14920.1	2	549	X.STGSSSHRVDGGK(Acetyl)SSK(Acetyl)HGR.X	99199	1	Flower_1_F4.4225.4225.3.dta	779.9-779.9	670.994	3	2.06846	0.000414079	7.69e-08	X.STGSSSHRVDGGK(Acetyl)SSK(Acetyl)HGR.X	AT4G14920.1	AT4G14920.1
AT2G38810.1	3	4	X.AGK(Acetyl)GGK(Acetyl)GLLAAK(Acetyl)TTAAAANKDSVK.X	115668	1	Flower_1_F4.21546.21546.3.dta	2704.6-2704.6	785.444	3	2.06843	0.000414079	7.69e-08	X.AGK(Acetyl)GGK(Acetyl)GLLAAK(Acetyl)TTAAAANKDSVK.X	AT2G38810.1	AT2G38810.1;AT2G38810.2;AT2G38810.3
AT2G38810.1	3	7	X.AGK(Acetyl)GGK(Acetyl)GLLAAK(Acetyl)TTAAAANKDSVK.X	115668	1	Flower_1_F4.21546.21546.3.dta	2704.6-2704.6	785.444	3	2.06843	0.000414079	7.69e-08	X.AGK(Acetyl)GGK(Acetyl)GLLAAK(Acetyl)TTAAAANKDSVK.X	AT2G38810.1	AT2G38810.1;AT2G38810.2;AT2G38810.3
AT2G38810.1	3	13	X.AGK(Acetyl)GGK(Acetyl)GLLAAK(Acetyl)TTAAAANKDSVK.X	115668	1	Flower_1_F4.21546.21546.3.dta	2704.6-2704.6	785.444	3	2.06843	0.000414079	7.69e-08	X.AGK(Acetyl)GGK(Acetyl)GLLAAK(Acetyl)TTAAAANKDSVK.X	AT2G38810.1	AT2G38810.1;AT2G38810.2;AT2G38810.3
AT2G34900.2	2	256	X.SSGGTNAQNNN(Deamidated)NTGTGEINKNNAK(Acetyl)R.X	124848	1	Flower_1_F3.5286.5286.3.dta	861.9-861.9	868.747	3	2.06398	0.000414079	7.92e-08	X.SSGGTNAQNNN(Deamidated)NTGTGEINKNNAK(Acetyl)R.X	AT2G34900.2	AT2G34900.2;AT2G34900.1
AT3G24880.1	1	1618	X.SPQSGTSGVNNQAGK(Acetyl)QR.X	83944	1	Flower_1_F1.4287.4287.2.dta	850.8-850.8	879.427	2	2.05094	0.000414079	8.66e-08	X.SPQSGTSGVNNQAGK(Acetyl)QR.X	AT3G24880.1	AT3G24880.1;AT3G24870.1;AT3G24870.2
AT3G04590.1	1	136	X.KLASSASSSSAK(Acetyl)QR.X	56760	1	Flower_1_F5_170222044356.3637.3637.2.dta	792.2-792.2	725.387	2	2.02414	0.000414079	1.04e-07	X.KLASSASSSSAK(Acetyl)QR.X	AT3G04590.1	AT3G04590.1;AT3G04590.2
AT4G14920.1	2	546	X.VDGGK(Acetyl)SSK(Acetyl)HGR.X	35645	1	Flower_1_F1.3457.3457.2.dta	784.1-784.1	606.31	2	2.00932	0.000414079	1.15e-07	X.VDGGK(Acetyl)SSK(Acetyl)HGR.X	AT4G14920.1	AT4G14920.1
AT4G14920.1	2	549	X.VDGGK(Acetyl)SSK(Acetyl)HGR.X	35645	1	Flower_1_F1.3457.3457.2.dta	784.1-784.1	606.31	2	2.00932	0.000414079	1.15e-07	X.VDGGK(Acetyl)SSK(Acetyl)HGR.X	AT4G14920.1	AT4G14920.1
AT1G07820.1	4	6	X.GK(Acetyl)GGK(Acetyl)GLGK(Acetyl)GGAK(Acetyl)R.X	55693	1	Flower_1_F1.10070.10070.2.dta	1436.2-1436.2	719.909	2	2.00131	0.000414079	1.21e-07	X.GK(Acetyl)GGK(Acetyl)GLGK(Acetyl)GGAK(Acetyl)R.X	AT1G07820.1	AT1G07820.1;AT3G45930.1;AT3G53730.1;AT1G07820.2;AT3G46320.1;AT5G59970.1;AT2G28740.1;AT1G07660.1;AT5G59690.1
AT1G07820.1	4	9	X.GK(Acetyl)GGK(Acetyl)GLGK(Acetyl)GGAK(Acetyl)R.X	55693	1	Flower_1_F1.10070.10070.2.dta	1436.2-1436.2	719.909	2	2.00131	0.000414079	1.21e-07	X.GK(Acetyl)GGK(Acetyl)GLGK(Acetyl)GGAK(Acetyl)R.X	AT1G07820.1	AT1G07820.1;AT3G45930.1;AT3G53730.1;AT1G07820.2;AT3G46320.1;AT5G59970.1;AT2G28740.1;AT1G07660.1;AT5G59690.1
AT1G07820.1	4	13	X.GK(Acetyl)GGK(Acetyl)GLGK(Acetyl)GGAK(Acetyl)R.X	55693	1	Flower_1_F1.10070.10070.2.dta	1436.2-1436.2	719.909	2	2.00131	0.000414079	1.21e-07	X.GK(Acetyl)GGK(Acetyl)GLGK(Acetyl)GGAK(Acetyl)R.X	AT1G07820.1	AT1G07820.1;AT3G45930.1;AT3G53730.1;AT1G07820.2;AT3G46320.1;AT5G59970.1;AT2G28740.1;AT1G07660.1;AT5G59690.1
AT1G07820.1	4	17	X.GK(Acetyl)GGK(Acetyl)GLGK(Acetyl)GGAK(Acetyl)R.X	55693	1	Flower_1_F1.10070.10070.2.dta	1436.2-1436.2	719.909	2	2.00131	0.000414079	1.21e-07	X.GK(Acetyl)GGK(Acetyl)GLGK(Acetyl)GGAK(Acetyl)R.X	AT1G07820.1	AT1G07820.1;AT3G45930.1;AT3G53730.1;AT1G07820.2;AT3G46320.1;AT5G59970.1;AT2G28740.1;AT1G07660.1;AT5G59690.1
AT3G12580.1	1	192	X.IINEPTAAAIAYGLDKK(Acetyl).X	88706	1	Flower_1_F3.29959.29959.2.dta	3657.8-3657.8	915.502	2	1.99522	0.000414079	1.26e-07	X.IINEPTAAAIAYGLDKK(Acetyl).X	AT3G12580.1	AT3G12580.1;AT3G09440.2;AT5G42020.2;AT5G42020.1;AT5G02500.2;AT1G56410.1;AT5G02500.1;AT3G09440.1;AT1G16030.1;AT5G02490.1;AT5G28540.1
ATCG00490.1	1	32	X.LTYYTPEYETK(Acetyl)DTDILAAFR.X	119372	1	Flower_1_F4.40601.40601.2.dta	4682.0-4682.0	1226.6	2	1.99073	0.000414079	1.3e-07	X.LTYYTPEYETK(Acetyl)DTDILAAFR.X	ATCG00490.1	ATCG00490.1
AT3G04590.1	1	136	X.KLASSASSSSAK(Acetyl)QR.X	56750	1	Flower_1_F3.4667.4667.2.dta	813.3-813.3	725.384	2	1.98931	0.000414079	1.31e-07	X.KLASSASSSSAK(Acetyl)QR.X	AT3G04590.1	AT3G04590.1;AT3G04590.2
AT3G04590.1	1	136	X.LASSASSSSAK(Acetyl)QR.X	45893	1	Flower_1_F4.4892.4892.2.dta	835.2-835.2	661.34	2	1.98698	0.000414079	1.34e-07	X.LASSASSSSAK(Acetyl)QR.X	AT3G04590.1	AT3G04590.1;AT3G04590.2
AT5G23680.1	1	157	X.SSGGETAATTTTNTASAK(Acetyl)R.X	90169	1	Flower_1_F1.5210.5210.3.dta	923.2-923.2	618.631	3	1.97204	0.000414079	1.48e-07	X.SSGGETAATTTTNTASAK(Acetyl)R.X	AT5G23680.1	AT5G23680.1
AT5G23680.1	1	157	X.SSGGETAATTTTNTASAK(Acetyl)R.X	90173	1	Flower_1_F5_170222044356.4727.4727.2.dta	892.1-892.1	927.444	2	1.96521	0.000414079	1.55e-07	X.SSGGETAATTTTNTASAK(Acetyl)R.X	AT5G23680.1	AT5G23680.1
AT1G18080.1	1	292	X.ADNSGPAATK(Acetyl)R.X	28550	1	Flower_1_F5_170222044356.3916.3916.2.dta	818.4-818.4	565.285	2	1.95902	0.000414079	1.61e-07	X.ADNSGPAATK(Acetyl)R.X	AT1G18080.1	AT1G18080.1
AT4G40040.1	2	28	X.K(Acetyl)SAPTTGGVK(Acetyl)KPHR.X	65984	1	Flower_1_F1.4724.4724.2.dta	884.2-884.2	774.437	2	1.92675	0.000414079	2.01e-07	X.K(Acetyl)SAPTTGGVK(Acetyl)KPHR.X	AT4G40040.1	AT4G40040.1;AT5G10980.1;AT4G40030.2;AT4G40030.1;AT4G40040.2;AT1G75600.1;AT1G13370.1;AT4G40030.3
AT4G40040.1	2	37	X.K(Acetyl)SAPTTGGVK(Acetyl)KPHR.X	65984	1	Flower_1_F1.4724.4724.2.dta	884.2-884.2	774.437	2	1.92675	0.000414079	2.01e-07	X.K(Acetyl)SAPTTGGVK(Acetyl)KPHR.X	AT4G40040.1	AT4G40040.1;AT5G10980.1;AT4G40030.2;AT4G40030.1;AT4G40040.2;AT1G75600.1;AT1G13370.1;AT4G40030.3
AT3G04590.1	1	136	X.LASSASSSSAK(Acetyl)QR.X	45889	1	Flower_1_F2.5009.5009.2.dta	842.8-842.8	661.336	2	1.924	0.000414079	2.05e-07	X.LASSASSSSAK(Acetyl)QR.X	AT3G04590.1	AT3G04590.1;AT3G04590.2
AT1G51745.1	1	205	X.TPNDSEDDGTEGVK(Acetyl)R.X	76531	1	Flower_1_F1.5553.5553.2.dta	949.2-949.2	831.365	2	1.9108	0.000414079	2.24e-07	X.TPNDSEDDGTEGVK(Acetyl)R.X	AT1G51745.1	AT1G51745.1;AT1G51745.2
AT3G07220.1	2	153	X.HHVSGQTSVVPYHN(Deamidated)YQSGPGSGSGK(Acetyl)K.X	128243	1	Flower_1_F3.8248.8248.4.dta	1145.6-1145.6	685.332	4	1.90617	0.000414079	2.31e-07	X.HHVSGQTSVVPYHN(Deamidated)YQSGPGSGSGK(Acetyl)K.X	AT3G07220.1	AT3G07220.1
AT1G16710.2	1	329	X.IVDSGSSYTNASKK(Acetyl).X	61454	1	Flower_1_F1.6436.6436.2.dta	1042.7-1042.7	749.87	2	1.90242	0.000414079	2.37e-07	X.IVDSGSSYTNASKK(Acetyl).X	AT1G16710.2	AT1G16710.2;AT1G16710.1
AT1G27400.1	1	87	X.WPAK(Acetyl)SAQFVLDLLK.X	76093	1	Flower_1_F1.41262.41262.2.dta	4784.4-4784.4	829.469	2	1.88563	0.000414079	2.65e-07	X.WPAK(Acetyl)SAQFVLDLLK.X	AT1G27400.1	AT1G27400.1;AT1G67430.1;AT1G67430.2
AT3G07220.1	1	154	X.HHVSGQTSVVPYHNYQSGPGSGSGKK(Acetyl).X	128215	1	Flower_1_F4.8248.8248.4.dta	1157.6-1157.6	685.083	4	1.88007	0.000414079	2.75e-07	X.HHVSGQTSVVPYHNYQSGPGSGSGKK(Acetyl).X	AT3G07220.1	AT3G07220.1
AT3G48430.1	1	714	X.GGK(Acetyl)SSLLEIALPFIPR.X	82749	1	Flower_1_F2.42580.42580.2.dta	4818.6-4818.6	870.504	2	1.82198	0.000414079	4.08e-07	X.GGK(Acetyl)SSLLEIALPFIPR.X	AT3G48430.1	AT3G48430.1
AT4G40040.1	2	28	X.K(Acetyl)SAPTTGGVK(Acetyl)KPHR.X	65981	1	Flower_1_F3.5523.5523.2.dta	880.7-880.7	774.435	2	1.8198	0.000414079	4.14e-07	X.K(Acetyl)SAPTTGGVK(Acetyl)KPHR.X	AT4G40040.1	AT4G40040.1;AT5G10980.1;AT4G40030.2;AT4G40030.1;AT4G40040.2;AT1G75600.1;AT1G13370.1;AT4G40030.3
AT4G40040.1	2	37	X.K(Acetyl)SAPTTGGVK(Acetyl)KPHR.X	65981	1	Flower_1_F3.5523.5523.2.dta	880.7-880.7	774.435	2	1.8198	0.000414079	4.14e-07	X.K(Acetyl)SAPTTGGVK(Acetyl)KPHR.X	AT4G40040.1	AT4G40040.1;AT5G10980.1;AT4G40030.2;AT4G40030.1;AT4G40040.2;AT1G75600.1;AT1G13370.1;AT4G40030.3
ATCG00490.1	1	146	X.IPPAYTK(Acetyl)TFQGPPHGIQVER.X	112218	1	Flower_1_F3.23129.23129.3.dta	2870.8-2870.8	760.073	3	1.81724	0.000414079	4.22e-07	X.IPPAYTK(Acetyl)TFQGPPHGIQVER.X	ATCG00490.1	ATCG00490.1
AT1G77800.1	3	678	X.VHHGK(Acetyl)SSVIPSDDHGEQ(Deamidated)SNSSSSGVMMEN(Deamidated)AFSLRPNSSQNR.X	145831	1	Flower_1_F2.21903.21903.4.dta	2727.3-2727.3	1111.01	4	1.79519	0.000414079	4.9e-07	X.VHHGK(Acetyl)SSVIPSDDHGEQ(Deamidated)SNSSSSGVMMEN(Deamidated)AFSLRPNSSQNR.X	AT1G77800.1	AT1G77800.1;AT1G77800.2
AT1G18080.1	1	292	X.ADNSGPAATK(Acetyl)R.X	28544	1	Flower_1_F4.4995.4995.2.dta	843.4-843.4	565.283	2	1.78991	0.000414079	5.08e-07	X.ADNSGPAATK(Acetyl)R.X	AT1G18080.1	AT1G18080.1
AT4G40040.1	1	37	X.KSAPTTGGVK(Acetyl)KPHR.X	62066	1	Flower_1_F2.4543.4543.3.dta	805.3-805.3	502.623	3	1.77912	0.000414079	5.46e-07	X.KSAPTTGGVK(Acetyl)KPHR.X	AT4G40040.1	AT4G40040.1;AT5G10980.1;AT4G40030.2;AT4G40030.1;AT4G40040.2;AT1G75600.1;AT1G13370.1;AT4G40030.3
AT4G40040.1	1	37	X.KSAPTTGGVK(Acetyl)KPHR.X	62064	1	Flower_1_F4.4438.4438.3.dta	797.8-797.8	502.623	3	1.77108	0.000414079	5.77e-07	X.KSAPTTGGVK(Acetyl)KPHR.X	AT4G40040.1	AT4G40040.1;AT5G10980.1;AT4G40030.2;AT4G40030.1;AT4G40040.2;AT1G75600.1;AT1G13370.1;AT4G40030.3
AT3G04590.1	1	136	X.LASSASSSSAK(Acetyl)QR.X	45890	1	Flower_1_F1.4064.4064.2.dta	833.7-833.7	661.337	2	1.77028	0.000414079	5.8e-07	X.LASSASSSSAK(Acetyl)QR.X	AT3G04590.1	AT3G04590.1;AT3G04590.2
AT5G02570.1	1	116	X.LVLPGELAK(Acetyl)HAVSEGTK.X	86291	1	Flower_1_F4.27459.27459.2.dta	3386.0-3386.0	896.002	2	1.76968	0.000414079	5.82e-07	X.LVLPGELAK(Acetyl)HAVSEGTK.X	AT5G02570.1	AT5G02570.1;AT3G46030.1;AT5G59910.1;AT3G09480.1;AT2G28720.1;AT5G22880.1;AT2G37470.1;AT3G45980.1;AT1G07790.1
AT5G07530.1	1	420	X.SEGGISGGGMSGGSGSKHK(Acetyl).X	81081	1	Flower_1_F3.5890.5890.3.dta	909.2-909.2	573.596	3	1.75931	0.000414079	6.24e-07	X.SEGGISGGGMSGGSGSKHK(Acetyl).X	AT5G07530.1	AT5G07530.1;AT5G07530.2
AT1G23740.1	1	123	X.VVAAALNPVDAK(Acetyl)R.X	49628	1	Flower_1_F2.18452.18452.2.dta	2313.4-2313.4	683.394	2	1.75717	0.000414079	6.34e-07	X.VVAAALNPVDAK(Acetyl)R.X	AT1G23740.1	AT1G23740.1
AT5G08540.1	1	301	X.EIFGVTDEDAEK(Acetyl)LR.X	76782	1	Flower_1_F1.25252.25252.2.dta	3213.6-3213.6	832.412	2	1.75489	0.000414079	6.43e-07	X.EIFGVTDEDAEK(Acetyl)LR.X	AT5G08540.1	AT5G08540.1
AT1G18080.1	1	292	X.ADNSGPAATK(Acetyl)R.X	28543	1	Flower_1_F1.4152.4152.2.dta	840.5-840.5	565.282	2	1.74975	0.000414079	6.66e-07	X.ADNSGPAATK(Acetyl)R.X	AT1G18080.1	AT1G18080.1
AT1G70770.2	2	517	X.LK(Acetyl)N(Deamidated)EEVITEGGANASLYKEADK.X	118281	1	Flower_1_F4.18234.18234.3.dta	2311.5-2311.5	808.074	3	1.74883	0.000414079	6.7e-07	X.LK(Acetyl)N(Deamidated)EEVITEGGANASLYKEADK.X	AT1G70770.2	AT1G70770.2;AT1G70770.1
AT5G46420.1	2	305	X.LC(Carbamidomethyl)EMEQK(Acetyl)HVFDGLR.X	87117	1	Flower_1_F3.23194.23194.2.dta	2886.9-2886.9	902.427	2	1.74206	0.000414079	7.02e-07	X.LC(Carbamidomethyl)EMEQK(Acetyl)HVFDGLR.X	AT5G46420.1	AT5G46420.1
AT5G07530.1	1	519	X.GMSGSEGGMSGSEGGMSESGMSGSGGGK(Acetyl)HK.X	128413	1	Flower_1_F2.9803.9803.3.dta	1312.0-1312.0	916.033	3	1.72221	0.000414079	8.03e-07	X.GMSGSEGGMSGSEGGMSESGMSGSGGGK(Acetyl)HK.X	AT5G07530.1	AT5G07530.1
AT5G15960.1	1	45	X.DAAAGAGAGAQQAGK(Acetyl)SVSDAAAGGVNFVKDK.X	129925	1	Flower_1_F2.23603.23603.3.dta	2931.1-2931.1	944.464	3	1.71505	0.000414079	8.43e-07	X.DAAAGAGAGAQQAGK(Acetyl)SVSDAAAGGVNFVKDK.X	AT5G15960.1	AT5G15960.1
AT5G22880.1	2	16	X.KPAEK(Acetyl)TPAAEPAAAAEK(Acetyl)KPK.X	105001	1	Flower_1_F1.7004.7004.3.dta	1098.7-1098.7	706.391	3	1.71451	0.000414079	8.46e-07	X.KPAEK(Acetyl)TPAAEPAAAAEK(Acetyl)KPK.X	AT5G22880.1	AT5G22880.1
AT5G22880.1	2	28	X.KPAEK(Acetyl)TPAAEPAAAAEK(Acetyl)KPK.X	105001	1	Flower_1_F1.7004.7004.3.dta	1098.7-1098.7	706.391	3	1.71451	0.000414079	8.46e-07	X.KPAEK(Acetyl)TPAAEPAAAAEK(Acetyl)KPK.X	AT5G22880.1	AT5G22880.1
AT1G29470.2	1	196	X.SEENAGETEESTEK(Acetyl)SK.X	86631	1	Flower_1_F1.4406.4406.2.dta	859.9-859.9	898.887	2	1.71172	0.000414079	8.62e-07	X.SEENAGETEESTEK(Acetyl)SK.X	AT1G29470.2	AT1G29470.2;AT1G29470.1
AT2G34300.2	1	153	X.EVGSESDETTQKEK(Acetyl).X	71239	1	Flower_1_F1.4581.4581.2.dta	873.1-873.1	804.864	2	1.69367	0.000414079	9.74e-07	X.EVGSESDETTQKEK(Acetyl).X	AT2G34300.2	AT2G34300.2;AT2G34300.1
AT3G62030.3	2	215	X.TSWLDN(Deamidated)K(Acetyl)HVVFGQVIEGMK.X	110240	1	Flower_1_F3.40370.40370.3.dta	4646.6-4646.6	744.382	3	1.69178	0.000414079	9.87e-07	X.TSWLDN(Deamidated)K(Acetyl)HVVFGQVIEGMK.X	AT3G62030.3	AT3G62030.3;AT3G62030.2;AT3G62030.1
AT1G07820.1	4	6	X.GK(Acetyl)GGK(Acetyl)GLGK(Acetyl)GGAK(Acetyl)R.X	55678	1	Flower_1_F1.8469.8469.2.dta	1255.3-1255.3	719.909	2	1.68742	0.000414079	1.02e-06	X.GK(Acetyl)GGK(Acetyl)GLGK(Acetyl)GGAK(Acetyl)R.X	AT1G07820.1	AT1G07820.1;AT3G45930.1;AT3G53730.1;AT1G07820.2;AT3G46320.1;AT5G59970.1;AT2G28740.1;AT1G07660.1;AT5G59690.1
AT1G07820.1	4	9	X.GK(Acetyl)GGK(Acetyl)GLGK(Acetyl)GGAK(Acetyl)R.X	55678	1	Flower_1_F1.8469.8469.2.dta	1255.3-1255.3	719.909	2	1.68742	0.000414079	1.02e-06	X.GK(Acetyl)GGK(Acetyl)GLGK(Acetyl)GGAK(Acetyl)R.X	AT1G07820.1	AT1G07820.1;AT3G45930.1;AT3G53730.1;AT1G07820.2;AT3G46320.1;AT5G59970.1;AT2G28740.1;AT1G07660.1;AT5G59690.1
AT1G07820.1	4	13	X.GK(Acetyl)GGK(Acetyl)GLGK(Acetyl)GGAK(Acetyl)R.X	55678	1	Flower_1_F1.8469.8469.2.dta	1255.3-1255.3	719.909	2	1.68742	0.000414079	1.02e-06	X.GK(Acetyl)GGK(Acetyl)GLGK(Acetyl)GGAK(Acetyl)R.X	AT1G07820.1	AT1G07820.1;AT3G45930.1;AT3G53730.1;AT1G07820.2;AT3G46320.1;AT5G59970.1;AT2G28740.1;AT1G07660.1;AT5G59690.1
AT1G07820.1	4	17	X.GK(Acetyl)GGK(Acetyl)GLGK(Acetyl)GGAK(Acetyl)R.X	55678	1	Flower_1_F1.8469.8469.2.dta	1255.3-1255.3	719.909	2	1.68742	0.000414079	1.02e-06	X.GK(Acetyl)GGK(Acetyl)GLGK(Acetyl)GGAK(Acetyl)R.X	AT1G07820.1	AT1G07820.1;AT3G45930.1;AT3G53730.1;AT1G07820.2;AT3G46320.1;AT5G59970.1;AT2G28740.1;AT1G07660.1;AT5G59690.1
AT2G05220.2	1	59	X.IAGFSTHLMK(Acetyl)R.X	44197	1	Flower_1_F1.19124.19124.2.dta	2476.6-2476.6	651.852	2	1.68091	0.000414079	1.06e-06	X.IAGFSTHLMK(Acetyl)R.X	AT2G05220.2	AT2G05220.2;AT5G04800.2;AT2G05220.1;AT5G04800.1;AT3G10610.1;AT2G04390.1;AT5G04800.4;AT5G04800.3
AT3G11200.1	1	154	X.KAMKDNKPSSDSGSK(Acetyl)SR.X	90919	1	Flower_1_F1.3000.3000.3.dta	747.0-747.0	622.31	3	1.6803	0.000414079	1.07e-06	X.KAMKDNKPSSDSGSK(Acetyl)SR.X	AT3G11200.1	AT3G11200.1;AT3G11200.2
AT5G46420.1	2	305	X.LC(Carbamidomethyl)EMEQK(Acetyl)HVFDGLR.X	87118	1	Flower_1_F1.22429.22429.2.dta	2881.8-2881.8	902.427	2	1.6784	0.000414079	1.08e-06	X.LC(Carbamidomethyl)EMEQK(Acetyl)HVFDGLR.X	AT5G46420.1	AT5G46420.1
AT1G29470.2	1	148	X.NGDGEKDTESESDETKQK(Acetyl)EK.X	113053	1	Flower_1_F1.3664.3664.3.dta	801.3-801.3	766.006	3	1.66436	0.000414079	1.19e-06	X.NGDGEKDTESESDETKQK(Acetyl)EK.X	AT1G29470.2	AT1G29470.2;AT1G29470.1
AT5G38760.1	1	29	X.ASTMMDK(Acetyl)ASNAAQSAK.X	75704	1	Flower_1_F1.15328.15328.2.dta	2022.1-2022.1	827.382	2	1.66402	0.000414079	1.19e-06	X.ASTMMDK(Acetyl)ASNAAQSAK.X	AT5G38760.1	AT5G38760.1
AT3G07220.1	2	154	X.HHVSGQ(Deamidated)TSVVPYHNYQSGPGSGSGKK(Acetyl).X	128239	1	Flower_1_F4.8238.8238.3.dta	1156.5-1156.5	913.439	3	1.65369	0.000414079	1.28e-06	X.HHVSGQ(Deamidated)TSVVPYHNYQSGPGSGSGKK(Acetyl).X	AT3G07220.1	AT3G07220.1
AT4G40040.1	1	37	X.SAPTTGGVK(Acetyl)KPHR.X	50645	1	Flower_1_F3.4877.4877.3.dta	830.6-830.6	459.924	3	1.6524	0.000414079	1.29e-06	X.SAPTTGGVK(Acetyl)KPHR.X	AT4G40040.1	AT4G40040.1;AT5G10980.1;AT4G40030.2;AT4G40030.1;AT4G40040.2;AT1G75600.1;AT1G13370.1;AT4G40030.3
AT3G46030.1	2	23	X.SKAEK(Acetyl)APAEK(Acetyl)KPK.X	61164	1	Flower_1_F4.4660.4660.2.dta	815.9-815.9	748.426	2	1.6516	0.000414079	1.3e-06	X.SKAEK(Acetyl)APAEK(Acetyl)KPK.X	AT3G46030.1	AT3G46030.1;AT5G59910.1;AT3G45980.1
AT3G46030.1	2	28	X.SKAEK(Acetyl)APAEK(Acetyl)KPK.X	61164	1	Flower_1_F4.4660.4660.2.dta	815.9-815.9	748.426	2	1.6516	0.000414079	1.3e-06	X.SKAEK(Acetyl)APAEK(Acetyl)KPK.X	AT3G46030.1	AT3G46030.1;AT5G59910.1;AT3G45980.1
AT3G12980.1	1	836	X.HGVK(Acetyl)SALDGESLR.X	53338	1	Flower_1_F2.14662.14662.2.dta	1858.7-1858.7	705.869	2	1.64777	0.000414079	1.33e-06	X.HGVK(Acetyl)SALDGESLR.X	AT3G12980.1	AT3G12980.1
AT1G18080.1	1	292	X.ADNSGPAATK(Acetyl)R.X	28537	1	Flower_1_F3.5006.5006.2.dta	840.6-840.6	565.281	2	1.63697	0.000414079	1.43e-06	X.ADNSGPAATK(Acetyl)R.X	AT1G18080.1	AT1G18080.1
AT4G14920.1	2	546	X.STGSSSHRVDGGK(Acetyl)SSK(Acetyl)HGR.X	99205	1	Flower_1_F3.4285.4285.3.dta	782.6-782.6	670.995	3	1.62394	0.000414079	1.56e-06	X.STGSSSHRVDGGK(Acetyl)SSK(Acetyl)HGR.X	AT4G14920.1	AT4G14920.1
AT4G14920.1	2	549	X.STGSSSHRVDGGK(Acetyl)SSK(Acetyl)HGR.X	99205	1	Flower_1_F3.4285.4285.3.dta	782.6-782.6	670.995	3	1.62394	0.000414079	1.56e-06	X.STGSSSHRVDGGK(Acetyl)SSK(Acetyl)HGR.X	AT4G14920.1	AT4G14920.1
AT5G02570.1	1	116	X.LVLPGELAK(Acetyl)HAVSEGTK.X	86297	1	Flower_1_F1.26543.26543.3.dta	3357.3-3357.3	597.671	3	1.62112	0.000414079	1.59e-06	X.LVLPGELAK(Acetyl)HAVSEGTK.X	AT5G02570.1	AT5G02570.1;AT3G46030.1;AT5G59910.1;AT3G09480.1;AT2G28720.1;AT5G22880.1;AT2G37470.1;AT3G45980.1;AT1G07790.1
AT5G02570.1	1	116	X.LVLPGELAK(Acetyl)HAVSEGTK.X	86296	1	Flower_1_F4.27449.27449.3.dta	3384.1-3384.1	597.671	3	1.61612	0.000414079	1.65e-06	X.LVLPGELAK(Acetyl)HAVSEGTK.X	AT5G02570.1	AT5G02570.1;AT3G46030.1;AT5G59910.1;AT3G09480.1;AT2G28720.1;AT5G22880.1;AT2G37470.1;AT3G45980.1;AT1G07790.1
AT5G22880.1	2	16	X.KPAEK(Acetyl)TPAAEPAAAAEK(Acetyl)KPK.X	104996	1	Flower_1_F1.6883.6883.4.dta	1088.3-1088.3	530.045	4	1.60134	0.000414079	1.82e-06	X.KPAEK(Acetyl)TPAAEPAAAAEK(Acetyl)KPK.X	AT5G22880.1	AT5G22880.1
AT5G22880.1	2	28	X.KPAEK(Acetyl)TPAAEPAAAAEK(Acetyl)KPK.X	104996	1	Flower_1_F1.6883.6883.4.dta	1088.3-1088.3	530.045	4	1.60134	0.000414079	1.82e-06	X.KPAEK(Acetyl)TPAAEPAAAAEK(Acetyl)KPK.X	AT5G22880.1	AT5G22880.1
AT3G04590.1	1	136	X.LASSASSSSAK(Acetyl)QR.X	45892	1	Flower_1_F5_170222044356.3855.3855.2.dta	812.3-812.3	661.34	2	1.5994	0.000414079	1.85e-06	X.LASSASSSSAK(Acetyl)QR.X	AT3G04590.1	AT3G04590.1;AT3G04590.2
AT1G79000.2	3	1563	X.DGGVN(Deamidated)HPHK(Acetyl)LTNHPSLADQNAQNK(Acetyl)EAR.X	133318	1	Flower_1_F3.9563.9563.3.dta	1285.5-1285.5	1011.83	3	1.59596	0.000414079	1.89e-06	X.DGGVN(Deamidated)HPHK(Acetyl)LTNHPSLADQNAQNK(Acetyl)EAR.X	AT1G79000.2	AT1G79000.2;AT1G79000.1
AT1G79000.2	3	1578	X.DGGVN(Deamidated)HPHK(Acetyl)LTNHPSLADQNAQNK(Acetyl)EAR.X	133318	1	Flower_1_F3.9563.9563.3.dta	1285.5-1285.5	1011.83	3	1.59596	0.000414079	1.89e-06	X.DGGVN(Deamidated)HPHK(Acetyl)LTNHPSLADQNAQNK(Acetyl)EAR.X	AT1G79000.2	AT1G79000.2;AT1G79000.1
AT1G17210.1	1	527	X.ADSVEGTVVDRDGDEVNDDSAGPSK(Acetyl)R.X	128114	1	Flower_1_F1.12073.12073.3.dta	1648.6-1648.6	911.413	3	1.5907	0.000414079	1.96e-06	X.ADSVEGTVVDRDGDEVNDDSAGPSK(Acetyl)R.X	AT1G17210.1	AT1G17210.1
AT4G11820.2	2	194	X.ASHMAHVYDFYK(Acetyl)PN(Deamidated)LASEYPVVDGK.X	130631	1	Flower_1_F2.29684.29684.4.dta	3619.6-3619.6	721.097	4	1.58889	0.000414079	1.98e-06	X.ASHMAHVYDFYK(Acetyl)PN(Deamidated)LASEYPVVDGK.X	AT4G11820.2	AT4G11820.2;AT4G11820.1
AT2G36720.1	4	488	X.K(Acetyl)MLTQHSVTPK(Acetyl)ALK(Acetyl)SVSLSVSSK(Acetyl)K.X	128504	1	Flower_1_F1.29497.29497.3.dta	3687.9-3687.9	918.18	3	1.58796	0.000414079	1.99e-06	X.K(Acetyl)MLTQHSVTPK(Acetyl)ALK(Acetyl)SVSLSVSSK(Acetyl)K.X	AT2G36720.1	AT2G36720.1
AT2G36720.1	4	498	X.K(Acetyl)MLTQHSVTPK(Acetyl)ALK(Acetyl)SVSLSVSSK(Acetyl)K.X	128504	1	Flower_1_F1.29497.29497.3.dta	3687.9-3687.9	918.18	3	1.58796	0.000414079	1.99e-06	X.K(Acetyl)MLTQHSVTPK(Acetyl)ALK(Acetyl)SVSLSVSSK(Acetyl)K.X	AT2G36720.1	AT2G36720.1
AT2G36720.1	4	501	X.K(Acetyl)MLTQHSVTPK(Acetyl)ALK(Acetyl)SVSLSVSSK(Acetyl)K.X	128504	1	Flower_1_F1.29497.29497.3.dta	3687.9-3687.9	918.18	3	1.58796	0.000414079	1.99e-06	X.K(Acetyl)MLTQHSVTPK(Acetyl)ALK(Acetyl)SVSLSVSSK(Acetyl)K.X	AT2G36720.1	AT2G36720.1
AT2G36720.1	4	510	X.K(Acetyl)MLTQHSVTPK(Acetyl)ALK(Acetyl)SVSLSVSSK(Acetyl)K.X	128504	1	Flower_1_F1.29497.29497.3.dta	3687.9-3687.9	918.18	3	1.58796	0.000414079	1.99e-06	X.K(Acetyl)MLTQHSVTPK(Acetyl)ALK(Acetyl)SVSLSVSSK(Acetyl)K.X	AT2G36720.1	AT2G36720.1
AT5G46420.1	2	305	X.KLC(Carbamidomethyl)EMEQK(Acetyl)HVFDGLR.X	94916	1	Flower_1_F4.20834.20834.3.dta	2620.2-2620.2	644.654	3	1.58344	0.000414079	2.06e-06	X.KLC(Carbamidomethyl)EMEQK(Acetyl)HVFDGLR.X	AT5G46420.1	AT5G46420.1
AT1G07820.1	1	92	X.TVTAMDVVYALK(Acetyl)R.X	62267	1	Flower_1_F4.40305.40305.2.dta	4656.9-4656.9	754.909	2	1.58266	0.000414079	2.07e-06	X.TVTAMDVVYALK(Acetyl)R.X	AT1G07820.1	AT1G07820.1;AT3G45930.1;AT3G53730.1;AT1G07820.2;AT3G46320.1;AT5G59970.1;AT2G28740.1;AT1G07660.2;AT1G07660.1;AT5G59690.1
AT4G40040.1	1	37	X.SAPTTGGVK(Acetyl)KPHR.X	50640	1	Flower_1_F2.4968.4968.3.dta	839.7-839.7	459.924	3	1.5716	0.000414079	2.23e-06	X.SAPTTGGVK(Acetyl)KPHR.X	AT4G40040.1	AT4G40040.1;AT5G10980.1;AT4G40030.2;AT4G40030.1;AT4G40040.2;AT1G75600.1;AT1G13370.1;AT4G40030.3
AT2G34900.2	1	256	X.SSGGTNAQNNNNTGTGEINKNNAK(Acetyl)R.X	124817	1	Flower_1_F4.5275.5275.3.dta	865.4-865.4	868.409	3	1.57054	0.000414079	2.24e-06	X.SSGGTNAQNNNNTGTGEINKNNAK(Acetyl)R.X	AT2G34900.2	AT2G34900.2;AT2G34900.1
AT1G07820.1	1	92	X.TVTAMDVVYALK(Acetyl)R.X	62271	1	Flower_1_F3.40534.40534.2.dta	4660.3-4660.3	754.91	2	1.5688	0.000414079	2.27e-06	X.TVTAMDVVYALK(Acetyl)R.X	AT1G07820.1	AT1G07820.1;AT3G45930.1;AT3G53730.1;AT1G07820.2;AT3G46320.1;AT5G59970.1;AT2G28740.1;AT1G07660.2;AT1G07660.1;AT5G59690.1
AT1G77800.1	1	58	X.VALDKENGYEDMGSLEIDFLAQASK(Acetyl)NLSER.X	139793	1	Flower_1_F1.40609.40609.3.dta	4734.3-4734.3	1128.87	3	1.56801	0.000414079	2.28e-06	X.VALDKENGYEDMGSLEIDFLAQASK(Acetyl)NLSER.X	AT1G77800.1	AT1G77800.1;AT1G77800.2
AT3G07220.1	2	154	X.HHVSGQTSVVPYHN(Deamidated)YQSGPGSGSGKK(Acetyl).X	128244	1	Flower_1_F1.7506.7506.4.dta	1156.4-1156.4	685.333	4	1.56374	0.000414079	2.35e-06	X.HHVSGQTSVVPYHN(Deamidated)YQSGPGSGSGKK(Acetyl).X	AT3G07220.1	AT3G07220.1
AT5G36790.2	1	123	X.LVFVTNNSTK(Acetyl)SR.X	53045	1	Flower_1_F2.17173.17173.2.dta	2157.5-2157.5	704.383	2	1.56302	0.000414079	2.36e-06	X.LVFVTNNSTK(Acetyl)SR.X	AT5G36790.2	AT5G36790.2;AT5G36790.3;AT5G36790.1;AT5G36700.1;AT5G36700.2;AT5G36700.3;AT5G36700.4
AT3G45980.1	1	23	X.KPAAEKPVEEK(Acetyl)SK.X	59925	1	Flower_1_F2.4756.4756.2.dta	822.8-822.8	741.91	2	1.55189	0.000414079	2.55e-06	X.KPAAEKPVEEK(Acetyl)SK.X	AT3G45980.1	AT3G45980.1
AT3G46030.1	2	23	X.SKAEK(Acetyl)APAEK(Acetyl)KPK.X	61171	1	Flower_1_F3.4690.4690.2.dta	815.1-815.1	748.427	2	1.54342	0.000414079	2.7e-06	X.SKAEK(Acetyl)APAEK(Acetyl)KPK.X	AT3G46030.1	AT3G46030.1;AT5G59910.1;AT3G45980.1
AT3G46030.1	2	28	X.SKAEK(Acetyl)APAEK(Acetyl)KPK.X	61171	1	Flower_1_F3.4690.4690.2.dta	815.1-815.1	748.427	2	1.54342	0.000414079	2.7e-06	X.SKAEK(Acetyl)APAEK(Acetyl)KPK.X	AT3G46030.1	AT3G46030.1;AT5G59910.1;AT3G45980.1
AT2G18020.1	1	188	X.AGNAYHK(Acetyl)YR.X	27786	1	Flower_1_F1.4756.4756.2.dta	886.8-886.8	561.278	2	1.54122	0.000414079	2.74e-06	X.AGNAYHK(Acetyl)YR.X	AT2G18020.1	AT2G18020.1;AT4G36130.1
AT2G38770.1	1	13	X.VYGTGTYDFK(Acetyl)R.X	47981	1	Flower_1_F3.17498.17498.2.dta	2204.8-2204.8	674.829	2	1.53895	0.000414079	2.78e-06	X.VYGTGTYDFK(Acetyl)R.X	AT2G38770.1	AT2G38770.1
AT3G23810.1	1	211	X.LVGVSEETTTGVK(Acetyl)R.X	63009	1	Flower_1_F3.14054.14054.2.dta	1784.8-1784.8	759.412	2	1.53141	0.000414079	2.92e-06	X.LVGVSEETTTGVK(Acetyl)R.X	AT3G23810.1	AT3G23810.1;AT4G13940.1;AT4G13940.2;AT4G13940.3;AT4G13940.4
AT4G40040.1	2	28	X.K(Acetyl)SAPTTGGVK(Acetyl)KPHR.X	65980	1	Flower_1_F1.4729.4729.3.dta	884.6-884.6	516.626	3	1.52751	0.000414079	3e-06	X.K(Acetyl)SAPTTGGVK(Acetyl)KPHR.X	AT4G40040.1	AT4G40040.1;AT5G10980.1;AT4G40030.2;AT4G40030.1;AT4G40040.2;AT1G75600.1;AT1G13370.1;AT4G40030.3
AT4G40040.1	2	37	X.K(Acetyl)SAPTTGGVK(Acetyl)KPHR.X	65980	1	Flower_1_F1.4729.4729.3.dta	884.6-884.6	516.626	3	1.52751	0.000414079	3e-06	X.K(Acetyl)SAPTTGGVK(Acetyl)KPHR.X	AT4G40040.1	AT4G40040.1;AT5G10980.1;AT4G40030.2;AT4G40030.1;AT4G40040.2;AT1G75600.1;AT1G13370.1;AT4G40030.3
AT1G07820.1	1	92	X.TVTAMDVVYALK(Acetyl)R.X	62272	1	Flower_1_F5_170222044356.30168.30168.2.dta	4628.5-4628.5	754.91	2	1.52695	0.000414079	3.01e-06	X.TVTAMDVVYALK(Acetyl)R.X	AT1G07820.1	AT1G07820.1;AT3G45930.1;AT3G53730.1;AT1G07820.2;AT3G46320.1;AT5G59970.1;AT2G28740.1;AT1G07660.2;AT1G07660.1;AT5G59690.1
AT5G04130.1	2	558	X.KDEAAMYK(Acetyl)N(Deamidated)EEIQNLILGLGLGVK.X	127274	1	Flower_1_F1.40901.40901.3.dta	4756.5-4756.5	897.142	3	1.52426	0.000414079	3.07e-06	X.KDEAAMYK(Acetyl)N(Deamidated)EEIQNLILGLGLGVK.X	AT5G04130.1	AT5G04130.1;AT3G10270.1
AT3G10270.1	2	598	X.KDEAAMYK(Acetyl)N(Deamidated)EEIQNLILGLGLGVK.X	127274	1	Flower_1_F1.40901.40901.3.dta	4756.5-4756.5	897.142	3	1.52426	0.000414079	3.07e-06	X.KDEAAMYK(Acetyl)N(Deamidated)EEIQNLILGLGLGVK.X	AT3G10270.1	AT5G04130.1;AT3G10270.1
AT4G40040.1	2	28	X.K(Acetyl)SAPTTGGVK(Acetyl)KPHR.X	65986	1	Flower_1_F5_170222044356.4329.4329.3.dta	855.8-855.8	516.627	3	1.52263	0.000414079	3.1e-06	X.K(Acetyl)SAPTTGGVK(Acetyl)KPHR.X	AT4G40040.1	AT4G40040.1;AT5G10980.1;AT4G40030.2;AT4G40030.1;AT4G40040.2;AT1G75600.1;AT1G13370.1;AT4G40030.3
AT4G40040.1	2	37	X.K(Acetyl)SAPTTGGVK(Acetyl)KPHR.X	65986	1	Flower_1_F5_170222044356.4329.4329.3.dta	855.8-855.8	516.627	3	1.52263	0.000414079	3.1e-06	X.K(Acetyl)SAPTTGGVK(Acetyl)KPHR.X	AT4G40040.1	AT4G40040.1;AT5G10980.1;AT4G40030.2;AT4G40030.1;AT4G40040.2;AT1G75600.1;AT1G13370.1;AT4G40030.3
AT1G07820.1	4	6	X.GK(Acetyl)GGK(Acetyl)GLGK(Acetyl)GGAK(Acetyl)R.X	55731	1	Flower_1_F3.10259.10259.2.dta	1368.9-1368.9	719.91	2	1.51631	0.000414079	3.24e-06	X.GK(Acetyl)GGK(Acetyl)GLGK(Acetyl)GGAK(Acetyl)R.X	AT1G07820.1	AT1G07820.1;AT3G45930.1;AT3G53730.1;AT1G07820.2;AT3G46320.1;AT5G59970.1;AT2G28740.1;AT1G07660.1;AT5G59690.1
AT1G07820.1	4	9	X.GK(Acetyl)GGK(Acetyl)GLGK(Acetyl)GGAK(Acetyl)R.X	55731	1	Flower_1_F3.10259.10259.2.dta	1368.9-1368.9	719.91	2	1.51631	0.000414079	3.24e-06	X.GK(Acetyl)GGK(Acetyl)GLGK(Acetyl)GGAK(Acetyl)R.X	AT1G07820.1	AT1G07820.1;AT3G45930.1;AT3G53730.1;AT1G07820.2;AT3G46320.1;AT5G59970.1;AT2G28740.1;AT1G07660.1;AT5G59690.1
AT1G07820.1	4	13	X.GK(Acetyl)GGK(Acetyl)GLGK(Acetyl)GGAK(Acetyl)R.X	55731	1	Flower_1_F3.10259.10259.2.dta	1368.9-1368.9	719.91	2	1.51631	0.000414079	3.24e-06	X.GK(Acetyl)GGK(Acetyl)GLGK(Acetyl)GGAK(Acetyl)R.X	AT1G07820.1	AT1G07820.1;AT3G45930.1;AT3G53730.1;AT1G07820.2;AT3G46320.1;AT5G59970.1;AT2G28740.1;AT1G07660.1;AT5G59690.1
AT1G07820.1	4	17	X.GK(Acetyl)GGK(Acetyl)GLGK(Acetyl)GGAK(Acetyl)R.X	55731	1	Flower_1_F3.10259.10259.2.dta	1368.9-1368.9	719.91	2	1.51631	0.000414079	3.24e-06	X.GK(Acetyl)GGK(Acetyl)GLGK(Acetyl)GGAK(Acetyl)R.X	AT1G07820.1	AT1G07820.1;AT3G45930.1;AT3G53730.1;AT1G07820.2;AT3G46320.1;AT5G59970.1;AT2G28740.1;AT1G07660.1;AT5G59690.1
AT1G07820.1	1	92	X.TVTAMDVVYALK(Acetyl)R.X	62273	1	Flower_1_F2.40674.40674.2.dta	4665.1-4665.1	754.91	2	1.51535	0.000414079	3.26e-06	X.TVTAMDVVYALK(Acetyl)R.X	AT1G07820.1	AT1G07820.1;AT3G45930.1;AT3G53730.1;AT1G07820.2;AT3G46320.1;AT5G59970.1;AT2G28740.1;AT1G07660.2;AT1G07660.1;AT5G59690.1
AT1G07820.1	4	6	X.GK(Acetyl)GGK(Acetyl)GLGK(Acetyl)GGAK(Acetyl)R.X	55686	1	Flower_1_F2.10417.10417.2.dta	1382.3-1382.3	719.909	2	1.51109	0.000414079	3.36e-06	X.GK(Acetyl)GGK(Acetyl)GLGK(Acetyl)GGAK(Acetyl)R.X	AT1G07820.1	AT1G07820.1;AT3G45930.1;AT3G53730.1;AT1G07820.2;AT3G46320.1;AT5G59970.1;AT2G28740.1;AT1G07660.1;AT5G59690.1
AT1G07820.1	4	9	X.GK(Acetyl)GGK(Acetyl)GLGK(Acetyl)GGAK(Acetyl)R.X	55686	1	Flower_1_F2.10417.10417.2.dta	1382.3-1382.3	719.909	2	1.51109	0.000414079	3.36e-06	X.GK(Acetyl)GGK(Acetyl)GLGK(Acetyl)GGAK(Acetyl)R.X	AT1G07820.1	AT1G07820.1;AT3G45930.1;AT3G53730.1;AT1G07820.2;AT3G46320.1;AT5G59970.1;AT2G28740.1;AT1G07660.1;AT5G59690.1
AT1G07820.1	4	13	X.GK(Acetyl)GGK(Acetyl)GLGK(Acetyl)GGAK(Acetyl)R.X	55686	1	Flower_1_F2.10417.10417.2.dta	1382.3-1382.3	719.909	2	1.51109	0.000414079	3.36e-06	X.GK(Acetyl)GGK(Acetyl)GLGK(Acetyl)GGAK(Acetyl)R.X	AT1G07820.1	AT1G07820.1;AT3G45930.1;AT3G53730.1;AT1G07820.2;AT3G46320.1;AT5G59970.1;AT2G28740.1;AT1G07660.1;AT5G59690.1
AT1G07820.1	4	17	X.GK(Acetyl)GGK(Acetyl)GLGK(Acetyl)GGAK(Acetyl)R.X	55686	1	Flower_1_F2.10417.10417.2.dta	1382.3-1382.3	719.909	2	1.51109	0.000414079	3.36e-06	X.GK(Acetyl)GGK(Acetyl)GLGK(Acetyl)GGAK(Acetyl)R.X	AT1G07820.1	AT1G07820.1;AT3G45930.1;AT3G53730.1;AT1G07820.2;AT3G46320.1;AT5G59970.1;AT2G28740.1;AT1G07660.1;AT5G59690.1
AT5G46420.1	2	305	X.LC(Carbamidomethyl)EMEQK(Acetyl)HVFDGLR.X	87128	1	Flower_1_F5_170222044356.17333.17333.3.dta	2813.9-2813.9	601.957	3	1.51093	0.000414079	3.36e-06	X.LC(Carbamidomethyl)EMEQK(Acetyl)HVFDGLR.X	AT5G46420.1	AT5G46420.1
AT1G51745.1	1	205	X.RTPNDSEDDGTEGVK(Acetyl)R.X	88190	1	Flower_1_F1.4886.4886.3.dta	897.4-897.4	606.613	3	1.50897	0.000414079	3.41e-06	X.RTPNDSEDDGTEGVK(Acetyl)R.X	AT1G51745.1	AT1G51745.1;AT1G51745.2
AT5G57800.1	2	412	X.VISLAALNK(Acetyl)N(Deamidated)EALNGGGTLFVNKHPDLR.X	132742	1	Flower_1_F4.34037.34037.4.dta	4087.0-4087.0	751.915	4	1.5087	0.000414079	3.41e-06	X.VISLAALNK(Acetyl)N(Deamidated)EALNGGGTLFVNKHPDLR.X	AT5G57800.1	AT5G57800.1
AT1G07820.1	4	6	X.GK(Acetyl)GGK(Acetyl)GLGK(Acetyl)GGAK(Acetyl)R.X	55702	1	Flower_1_F1.8976.8976.2.dta	1315.6-1315.6	719.909	2	1.49947	0.000414079	3.63e-06	X.GK(Acetyl)GGK(Acetyl)GLGK(Acetyl)GGAK(Acetyl)R.X	AT1G07820.1	AT1G07820.1;AT3G45930.1;AT3G53730.1;AT1G07820.2;AT3G46320.1;AT5G59970.1;AT2G28740.1;AT1G07660.1;AT5G59690.1
AT1G07820.1	4	9	X.GK(Acetyl)GGK(Acetyl)GLGK(Acetyl)GGAK(Acetyl)R.X	55702	1	Flower_1_F1.8976.8976.2.dta	1315.6-1315.6	719.909	2	1.49947	0.000414079	3.63e-06	X.GK(Acetyl)GGK(Acetyl)GLGK(Acetyl)GGAK(Acetyl)R.X	AT1G07820.1	AT1G07820.1;AT3G45930.1;AT3G53730.1;AT1G07820.2;AT3G46320.1;AT5G59970.1;AT2G28740.1;AT1G07660.1;AT5G59690.1
AT1G07820.1	4	13	X.GK(Acetyl)GGK(Acetyl)GLGK(Acetyl)GGAK(Acetyl)R.X	55702	1	Flower_1_F1.8976.8976.2.dta	1315.6-1315.6	719.909	2	1.49947	0.000414079	3.63e-06	X.GK(Acetyl)GGK(Acetyl)GLGK(Acetyl)GGAK(Acetyl)R.X	AT1G07820.1	AT1G07820.1;AT3G45930.1;AT3G53730.1;AT1G07820.2;AT3G46320.1;AT5G59970.1;AT2G28740.1;AT1G07660.1;AT5G59690.1
AT1G07820.1	4	17	X.GK(Acetyl)GGK(Acetyl)GLGK(Acetyl)GGAK(Acetyl)R.X	55702	1	Flower_1_F1.8976.8976.2.dta	1315.6-1315.6	719.909	2	1.49947	0.000414079	3.63e-06	X.GK(Acetyl)GGK(Acetyl)GLGK(Acetyl)GGAK(Acetyl)R.X	AT1G07820.1	AT1G07820.1;AT3G45930.1;AT3G53730.1;AT1G07820.2;AT3G46320.1;AT5G59970.1;AT2G28740.1;AT1G07660.1;AT5G59690.1
AT1G27400.1	1	87	X.WPAK(Acetyl)SAQFVLDLLK.X	76094	1	Flower_1_F3.42028.42028.2.dta	4782.0-4782.0	829.469	2	1.49541	0.000414079	3.73e-06	X.WPAK(Acetyl)SAQFVLDLLK.X	AT1G27400.1	AT1G27400.1;AT1G67430.1;AT1G67430.2
AT1G43190.3	2	316	X.RLEVNFSK(Acetyl)HPN(Deamidated)ITPGTDSHDYVNSNLNR.X	137494	1	Flower_1_F1.20773.20773.4.dta	2675.6-2675.6	817.652	4	1.49333	0.000414079	3.79e-06	X.RLEVNFSK(Acetyl)HPN(Deamidated)ITPGTDSHDYVNSNLNR.X	AT1G43190.3	AT1G43190.3;AT1G43190.2;AT1G43190.1
AT3G45980.1	1	23	X.KPAAEKPVEEK(Acetyl)SK.X	59927	1	Flower_1_F1.3798.3798.3.dta	812.0-812.0	494.943	3	1.49272	0.000414079	3.8e-06	X.KPAAEKPVEEK(Acetyl)SK.X	AT3G45980.1	AT3G45980.1
AT1G18080.1	1	292	X.ADNSGPAATK(Acetyl)R.X	28539	1	Flower_1_F2.5097.5097.2.dta	849.4-849.4	565.282	2	1.49161	0.000414079	3.83e-06	X.ADNSGPAATK(Acetyl)R.X	AT1G18080.1	AT1G18080.1
AT1G29470.2	1	148	X.NGDGEKDTESESDETKQK(Acetyl)EK.X	113052	1	Flower_1_F3.4558.4558.3.dta	804.4-804.4	766.006	3	1.48593	0.000414079	3.98e-06	X.NGDGEKDTESESDETKQK(Acetyl)EK.X	AT1G29470.2	AT1G29470.2;AT1G29470.1
AT1G75940.1	3	340	X.LK(Acetyl)NSADFVGIN(Deamidated)YYTSVFALHDEEPDPSQ(Deamidated)PSWQSDSLVDWEPR.X	146733	1	Flower_1_F1.40509.40509.4.dta	4726.5-4726.5	1221.57	4	1.4828	0.000414079	4.07e-06	X.LK(Acetyl)NSADFVGIN(Deamidated)YYTSVFALHDEEPDPSQ(Deamidated)PSWQSDSLVDWEPR.X	AT1G75940.1	AT1G75940.1
AT2G46020.1	1	2178	X.WPNQPTHPNNSGAAGDSVGWANPVK(Acetyl)R.X	129420	1	Flower_1_F4.21631.21631.3.dta	2722.8-2722.8	933.781	3	1.48263	0.000414079	4.07e-06	X.WPNQPTHPNNSGAAGDSVGWANPVK(Acetyl)R.X	AT2G46020.1	AT2G46020.1;AT2G46020.2
AT1G27400.1	1	87	X.WPAK(Acetyl)SAQFVLDLLK.X	76092	1	Flower_1_F4.41766.41766.2.dta	4778.5-4778.5	829.468	2	1.47693	0.000414079	4.23e-06	X.WPAK(Acetyl)SAQFVLDLLK.X	AT1G27400.1	AT1G27400.1;AT1G67430.1;AT1G67430.2
AT3G23810.1	1	211	X.LVGVSEETTTGVK(Acetyl)R.X	63008	1	Flower_1_F1.13307.13307.2.dta	1780.5-1780.5	759.412	2	1.46744	0.000414079	4.51e-06	X.LVGVSEETTTGVK(Acetyl)R.X	AT3G23810.1	AT3G23810.1;AT4G13940.1;AT4G13940.2;AT4G13940.3;AT4G13940.4
AT1G77800.1	2	678	X.VHHGK(Acetyl)SSVIPSDDHGEQSNSSSSGVMMENAFSLRPNSSQN(Deamidated)R.X	145825	1	Flower_1_F3.21673.21673.4.dta	2707.5-2707.5	1110.76	4	1.46525	0.000414079	4.58e-06	X.VHHGK(Acetyl)SSVIPSDDHGEQSNSSSSGVMMENAFSLRPNSSQN(Deamidated)R.X	AT1G77800.1	AT1G77800.1;AT1G77800.2
AT5G17920.1	1	18	X.ELK(Acetyl)FALESFWDGK.X	71492	1	Flower_1_F4.41196.41196.2.dta	4730.6-4730.6	806.403	2	1.46299	0.000414079	4.65e-06	X.ELK(Acetyl)FALESFWDGK.X	AT5G17920.1	AT5G17920.1;AT5G20980.2;AT5G20980.1;AT3G03780.3;AT3G03780.2;AT3G03780.1;AT5G17920.2
AT1G05500.1	2	414	X.VLK(Acetyl)N(Deamidated)DTTDEENASSR.X	81358	1	Flower_1_F2.6324.6324.2.dta	944.2-944.2	861.398	2	1.46195	0.000414079	4.68e-06	X.VLK(Acetyl)N(Deamidated)DTTDEENASSR.X	AT1G05500.1	AT1G05500.1
AT5G22450.1	2	532	X.SENLPVEKPFHNIK(Acetyl)IASDK(Acetyl)NR.X	122020	1	Flower_1_F3.22867.22867.4.dta	2837.6-2837.6	630.836	4	1.4619	0.000414079	4.68e-06	X.SENLPVEKPFHNIK(Acetyl)IASDK(Acetyl)NR.X	AT5G22450.1	AT5G22450.1
AT5G22450.1	2	537	X.SENLPVEKPFHNIK(Acetyl)IASDK(Acetyl)NR.X	122020	1	Flower_1_F3.22867.22867.4.dta	2837.6-2837.6	630.836	4	1.4619	0.000414079	4.68e-06	X.SENLPVEKPFHNIK(Acetyl)IASDK(Acetyl)NR.X	AT5G22450.1	AT5G22450.1
AT1G06760.1	1	161	X.KKPATVAVTKAK(Acetyl).X	42490	1	Flower_1_F1.4587.4587.2.dta	873.6-873.6	642.404	2	1.45966	0.000414079	4.76e-06	X.KKPATVAVTKAK(Acetyl).X	AT1G06760.1	AT1G06760.1
AT1G69010.1	1	306	X.DSSVEEESEHSHK(Acetyl)R.X	79504	1	Flower_1_F1.3976.3976.3.dta	826.7-826.7	566.583	3	1.45897	0.000414079	4.78e-06	X.DSSVEEESEHSHK(Acetyl)R.X	AT1G69010.1	AT1G69010.1
AT1G29470.2	1	110	X.SGEENSGEK(Acetyl)TESAEER.X	85708	1	Flower_1_F4.5316.5316.2.dta	868.7-868.7	890.874	2	1.45717	0.000414079	4.84e-06	X.SGEENSGEK(Acetyl)TESAEER.X	AT1G29470.2	AT1G29470.2;AT1G29470.1
AT5G13490.2	1	327	X.MMMTSGEAVK(Acetyl)YK.X	53898	1	Flower_1_F4.16060.16060.2.dta	2036.2-2036.2	709.33	2	1.45568	0.000414079	4.89e-06	X.MMMTSGEAVK(Acetyl)YK.X	AT5G13490.2	AT5G13490.2;AT4G28390.1;AT3G08580.2;AT3G08580.1;AT5G13490.1
AT2G17410.2	1	434	X.QDNSSALVLNDANNESAPVK(Acetyl)R.X	112534	1	Flower_1_F5_170222044356.13582.13582.3.dta	2190.6-2190.6	762.044	3	1.45396	0.000414079	4.94e-06	X.QDNSSALVLNDANNESAPVK(Acetyl)R.X	AT2G17410.2	AT2G17410.2;AT2G17410.1
AT1G07820.1	4	6	X.GK(Acetyl)GGK(Acetyl)GLGK(Acetyl)GGAK(Acetyl)R.X	55704	1	Flower_1_F2.10954.10954.2.dta	1442.9-1442.9	719.909	2	1.45039	0.000414079	5.06e-06	X.GK(Acetyl)GGK(Acetyl)GLGK(Acetyl)GGAK(Acetyl)R.X	AT1G07820.1	AT1G07820.1;AT3G45930.1;AT3G53730.1;AT1G07820.2;AT3G46320.1;AT5G59970.1;AT2G28740.1;AT1G07660.1;AT5G59690.1
AT1G07820.1	4	9	X.GK(Acetyl)GGK(Acetyl)GLGK(Acetyl)GGAK(Acetyl)R.X	55704	1	Flower_1_F2.10954.10954.2.dta	1442.9-1442.9	719.909	2	1.45039	0.000414079	5.06e-06	X.GK(Acetyl)GGK(Acetyl)GLGK(Acetyl)GGAK(Acetyl)R.X	AT1G07820.1	AT1G07820.1;AT3G45930.1;AT3G53730.1;AT1G07820.2;AT3G46320.1;AT5G59970.1;AT2G28740.1;AT1G07660.1;AT5G59690.1
AT1G07820.1	4	13	X.GK(Acetyl)GGK(Acetyl)GLGK(Acetyl)GGAK(Acetyl)R.X	55704	1	Flower_1_F2.10954.10954.2.dta	1442.9-1442.9	719.909	2	1.45039	0.000414079	5.06e-06	X.GK(Acetyl)GGK(Acetyl)GLGK(Acetyl)GGAK(Acetyl)R.X	AT1G07820.1	AT1G07820.1;AT3G45930.1;AT3G53730.1;AT1G07820.2;AT3G46320.1;AT5G59970.1;AT2G28740.1;AT1G07660.1;AT5G59690.1
AT1G07820.1	4	17	X.GK(Acetyl)GGK(Acetyl)GLGK(Acetyl)GGAK(Acetyl)R.X	55704	1	Flower_1_F2.10954.10954.2.dta	1442.9-1442.9	719.909	2	1.45039	0.000414079	5.06e-06	X.GK(Acetyl)GGK(Acetyl)GLGK(Acetyl)GGAK(Acetyl)R.X	AT1G07820.1	AT1G07820.1;AT3G45930.1;AT3G53730.1;AT1G07820.2;AT3G46320.1;AT5G59970.1;AT2G28740.1;AT1G07660.1;AT5G59690.1
AT5G08540.1	1	301	X.EIFGVTDEDAEK(Acetyl)LR.X	76783	1	Flower_1_F2.26295.26295.2.dta	3242.0-3242.0	832.413	2	1.44808	0.000414079	5.14e-06	X.EIFGVTDEDAEK(Acetyl)LR.X	AT5G08540.1	AT5G08540.1
AT1G19570.2	2	110	X.TPAEFASVGSN(Deamidated)IFGTFGTFLK(Acetyl)SK.X	119266	1	Flower_1_F2.42424.42424.3.dta	4805.6-4805.6	817.086	3	1.44329	0.000414079	5.31e-06	X.TPAEFASVGSN(Deamidated)IFGTFGTFLK(Acetyl)SK.X	AT1G19570.2	AT1G19570.2;AT1G19570.1
AT3G07740.2	2	167	X.GNVPQAK(Acetyl)DIIKLEAAK(Acetyl)QQSDR.X	117071	1	Flower_1_F1.25350.25350.3.dta	3228.7-3228.7	798.43	3	1.44311	0.000414079	5.32e-06	X.GNVPQAK(Acetyl)DIIKLEAAK(Acetyl)QQSDR.X	AT3G07740.2	AT3G07740.2;AT3G07740.1;AT3G07740.4;AT3G07740.3
AT3G07740.2	2	176	X.GNVPQAK(Acetyl)DIIKLEAAK(Acetyl)QQSDR.X	117071	1	Flower_1_F1.25350.25350.3.dta	3228.7-3228.7	798.43	3	1.44311	0.000414079	5.32e-06	X.GNVPQAK(Acetyl)DIIKLEAAK(Acetyl)QQSDR.X	AT3G07740.2	AT3G07740.2;AT3G07740.1;AT3G07740.4;AT3G07740.3
AT2G38770.1	1	13	X.VYGTGTYDFK(Acetyl)R.X	47982	1	Flower_1_F1.16761.16761.2.dta	2202.6-2202.6	674.829	2	1.44127	0.000414079	5.39e-06	X.VYGTGTYDFK(Acetyl)R.X	AT2G38770.1	AT2G38770.1
AT1G23740.1	1	123	X.VVAAALNPVDAK(Acetyl)R.X	49636	1	Flower_1_F1.17504.17504.2.dta	2296.3-2296.3	683.395	2	1.43683	0.000414079	5.55e-06	X.VVAAALNPVDAK(Acetyl)R.X	AT1G23740.1	AT1G23740.1
AT5G48300.1	3	166	X.AYASN(Deamidated)MGGYK(Acetyl)N(Deamidated)EGFVEVLAAQQSPENPNWFQGTADAVR.X	144951	1	Flower_1_F4.40277.40277.3.dta	4654.6-4654.6	1387.64	3	1.43582	0.000414079	5.59e-06	X.AYASN(Deamidated)MGGYK(Acetyl)N(Deamidated)EGFVEVLAAQQSPENPNWFQGTADAVR.X	AT5G48300.1	AT5G48300.1
AT1G05500.1	2	414	X.VLK(Acetyl)N(Deamidated)DTTDEENASSR.X	81359	1	Flower_1_F4.6211.6211.2.dta	941.1-941.1	861.398	2	1.43434	0.000414079	5.65e-06	X.VLK(Acetyl)N(Deamidated)DTTDEENASSR.X	AT1G05500.1	AT1G05500.1
AT3G46030.1	2	7	X.AEK(Acetyl)KPAEK(Acetyl)KPVEEK.X	79331	1	Flower_1_F1.4313.4313.3.dta	852.8-852.8	565.648	3	1.4289	0.000414079	5.86e-06	X.AEK(Acetyl)KPAEK(Acetyl)KPVEEK.X	AT3G46030.1	AT3G46030.1
AT3G46030.1	2	12	X.AEK(Acetyl)KPAEK(Acetyl)KPVEEK.X	79331	1	Flower_1_F1.4313.4313.3.dta	852.8-852.8	565.648	3	1.4289	0.000414079	5.86e-06	X.AEK(Acetyl)KPAEK(Acetyl)KPVEEK.X	AT3G46030.1	AT3G46030.1
AT1G26880.2	1	16	X.HSYATK(Acetyl)SNQHR.X	50077	1	Flower_1_F1.3325.3325.3.dta	773.4-773.4	457.556	3	1.42822	0.000414079	5.88e-06	X.HSYATK(Acetyl)SNQHR.X	AT1G26880.2	AT1G26880.2;AT1G26880.1;AT1G69620.1;AT3G28900.1
AT5G16710.1	1	159	X.IFSTFVGFLKSK(Acetyl).X	53823	1	Flower_1_F3.40902.40902.2.dta	4690.2-4690.2	708.4	2	1.42772	0.000414079	5.9e-06	X.IFSTFVGFLKSK(Acetyl).X	AT5G16710.1	AT5G16710.1
AT3G11200.1	1	154	X.AMKDNKPSSDSGSK(Acetyl)SR.X	82482	1	Flower_1_F4.4127.4127.3.dta	772.0-772.0	579.61	3	1.42724	0.000414079	5.92e-06	X.AMKDNKPSSDSGSK(Acetyl)SR.X	AT3G11200.1	AT3G11200.1;AT3G11200.2
AT1G05500.1	2	414	X.VLK(Acetyl)N(Deamidated)DTTDEENASSR.X	81360	1	Flower_1_F1.5407.5407.2.dta	938.5-938.5	861.398	2	1.42715	0.000414079	5.93e-06	X.VLK(Acetyl)N(Deamidated)DTTDEENASSR.X	AT1G05500.1	AT1G05500.1
AT2G46020.1	2	2178	X.WPNQPTHPN(Deamidated)NSGAAGDSVGWANPVK(Acetyl)R.X	129436	1	Flower_1_F1.20889.20889.3.dta	2700.9-2700.9	934.116	3	1.42696	0.000414079	5.94e-06	X.WPNQPTHPN(Deamidated)NSGAAGDSVGWANPVK(Acetyl)R.X	AT2G46020.1	AT2G46020.1;AT2G46020.2
AT1G79000.2	2	770	X.SC(Carbamidomethyl)TSPGADISGHLQPSLK(Acetyl)R.X	101553	1	Flower_1_F4.18171.18171.3.dta	2298.6-2298.6	685.006	3	1.41923	0.000414079	6.25e-06	X.SC(Carbamidomethyl)TSPGADISGHLQPSLK(Acetyl)R.X	AT1G79000.2	AT1G79000.2;AT1G79000.1
AT2G01140.1	1	382	X.YSAEGENEDAKK(Acetyl).X	51044	1	Flower_1_F3.5451.5451.2.dta	875.0-875.0	691.804	2	1.41432	0.000414079	6.47e-06	X.YSAEGENEDAKK(Acetyl).X	AT2G01140.1	AT2G01140.1
AT3G52930.1	1	38	X.GILAADESTGTIGK(Acetyl)R.X	64371	1	Flower_1_F1.17165.17165.2.dta	2249.0-2249.0	765.908	2	1.4142	0.000414079	6.47e-06	X.GILAADESTGTIGK(Acetyl)R.X	AT3G52930.1	AT3G52930.1;AT2G36460.1;AT5G03690.1;AT5G03690.2;AT4G26530.2;AT4G26530.1
AT3G02480.1	2	21	X.QN(Deamidated)ASYQAGQATGQTKEK(Acetyl).X	90091	1	Flower_1_F1.5045.5045.2.dta	910.1-910.1	926.945	2	1.4097	0.000414079	6.67e-06	X.QN(Deamidated)ASYQAGQATGQTKEK(Acetyl).X	AT3G02480.1	AT3G02480.1
AT1G07820.1	4	6	X.GK(Acetyl)GGK(Acetyl)GLGK(Acetyl)GGAK(Acetyl)R.X	55679	1	Flower_1_F2.9890.9890.2.dta	1322.0-1322.0	719.909	2	1.40761	0.000414079	6.77e-06	X.GK(Acetyl)GGK(Acetyl)GLGK(Acetyl)GGAK(Acetyl)R.X	AT1G07820.1	AT1G07820.1;AT3G45930.1;AT3G53730.1;AT1G07820.2;AT3G46320.1;AT5G59970.1;AT2G28740.1;AT1G07660.1;AT5G59690.1
AT1G07820.1	4	9	X.GK(Acetyl)GGK(Acetyl)GLGK(Acetyl)GGAK(Acetyl)R.X	55679	1	Flower_1_F2.9890.9890.2.dta	1322.0-1322.0	719.909	2	1.40761	0.000414079	6.77e-06	X.GK(Acetyl)GGK(Acetyl)GLGK(Acetyl)GGAK(Acetyl)R.X	AT1G07820.1	AT1G07820.1;AT3G45930.1;AT3G53730.1;AT1G07820.2;AT3G46320.1;AT5G59970.1;AT2G28740.1;AT1G07660.1;AT5G59690.1
AT1G07820.1	4	13	X.GK(Acetyl)GGK(Acetyl)GLGK(Acetyl)GGAK(Acetyl)R.X	55679	1	Flower_1_F2.9890.9890.2.dta	1322.0-1322.0	719.909	2	1.40761	0.000414079	6.77e-06	X.GK(Acetyl)GGK(Acetyl)GLGK(Acetyl)GGAK(Acetyl)R.X	AT1G07820.1	AT1G07820.1;AT3G45930.1;AT3G53730.1;AT1G07820.2;AT3G46320.1;AT5G59970.1;AT2G28740.1;AT1G07660.1;AT5G59690.1
AT1G07820.1	4	17	X.GK(Acetyl)GGK(Acetyl)GLGK(Acetyl)GGAK(Acetyl)R.X	55679	1	Flower_1_F2.9890.9890.2.dta	1322.0-1322.0	719.909	2	1.40761	0.000414079	6.77e-06	X.GK(Acetyl)GGK(Acetyl)GLGK(Acetyl)GGAK(Acetyl)R.X	AT1G07820.1	AT1G07820.1;AT3G45930.1;AT3G53730.1;AT1G07820.2;AT3G46320.1;AT5G59970.1;AT2G28740.1;AT1G07660.1;AT5G59690.1
AT5G07530.1	1	425	X.IGGGK(Acetyl)HGGLGGK.X	23994	1	Flower_1_F1.4939.4939.2.dta	901.7-901.7	540.3	2	1.40666	0.000414079	6.81e-06	X.IGGGK(Acetyl)HGGLGGK.X	AT5G07530.1	AT5G07530.1;AT5G07530.2
AT4G14920.1	2	546	X.STGSSSHRVDGGK(Acetyl)SSK(Acetyl)HGR.X	99203	1	Flower_1_F4.4218.4218.4.dta	779.5-779.5	503.498	4	1.39863	0.000414079	7.19e-06	X.STGSSSHRVDGGK(Acetyl)SSK(Acetyl)HGR.X	AT4G14920.1	AT4G14920.1
AT4G14920.1	2	549	X.STGSSSHRVDGGK(Acetyl)SSK(Acetyl)HGR.X	99203	1	Flower_1_F4.4218.4218.4.dta	779.5-779.5	503.498	4	1.39863	0.000414079	7.19e-06	X.STGSSSHRVDGGK(Acetyl)SSK(Acetyl)HGR.X	AT4G14920.1	AT4G14920.1
AT2G46020.1	2	2178	X.WPNQPTHPNN(Deamidated)SGAAGDSVGWANPVK(Acetyl)R.X	129438	1	Flower_1_F2.21867.21867.3.dta	2719.8-2719.8	934.117	3	1.39678	0.000414079	7.28e-06	X.WPNQPTHPNN(Deamidated)SGAAGDSVGWANPVK(Acetyl)R.X	AT2G46020.1	AT2G46020.1;AT2G46020.2
AT1G29470.2	1	110	X.SGEENSGEK(Acetyl)TESAEER.X	85709	1	Flower_1_F2.5413.5413.2.dta	873.4-873.4	890.874	2	1.39387	0.000414079	7.43e-06	X.SGEENSGEK(Acetyl)TESAEER.X	AT1G29470.2	AT1G29470.2;AT1G29470.1
AT3G07740.2	1	160	X.VNEIDPPLSALAGVKKK(Acetyl).X	88360	1	Flower_1_F3.28035.28035.3.dta	3443.0-3443.0	607.686	3	1.38267	0.000414079	8.01e-06	X.VNEIDPPLSALAGVKKK(Acetyl).X	AT3G07740.2	AT3G07740.2;AT3G07740.1;AT3G07740.4;AT3G07740.3
AT1G09340.1	2	184	X.SDILPHC(Carbamidomethyl)EEDAVDPK(Acetyl)SR.X	99129	1	Flower_1_F1.15926.15926.3.dta	2106.0-2106.0	670.646	3	1.3813	0.000414079	8.09e-06	X.SDILPHC(Carbamidomethyl)EEDAVDPK(Acetyl)SR.X	AT1G09340.1	AT1G09340.1
AT5G22450.1	1	1044	X.GSAVLSGGGAQGK(Acetyl)R.X	42742	1	Flower_1_F1.6755.6755.2.dta	1074.7-1074.7	643.843	2	1.38064	0.000414079	8.12e-06	X.GSAVLSGGGAQGK(Acetyl)R.X	AT5G22450.1	AT5G22450.1
AT2G19390.1	1	358	X.VDSDHNSLYSEK(Acetyl)R.X	69698	1	Flower_1_F4.8241.8241.2.dta	1156.9-1156.9	796.37	2	1.37807	0.000414079	8.27e-06	X.VDSDHNSLYSEK(Acetyl)R.X	AT2G19390.1	AT2G19390.1
AT1G07820.1	4	6	X.GK(Acetyl)GGK(Acetyl)GLGK(Acetyl)GGAK(Acetyl)R.X	55694	1	Flower_1_F3.9756.9756.2.dta	1308.6-1308.6	719.909	2	1.37384	0.000414079	8.51e-06	X.GK(Acetyl)GGK(Acetyl)GLGK(Acetyl)GGAK(Acetyl)R.X	AT1G07820.1	AT1G07820.1;AT3G45930.1;AT3G53730.1;AT1G07820.2;AT3G46320.1;AT5G59970.1;AT2G28740.1;AT1G07660.1;AT5G59690.1
AT1G07820.1	4	9	X.GK(Acetyl)GGK(Acetyl)GLGK(Acetyl)GGAK(Acetyl)R.X	55694	1	Flower_1_F3.9756.9756.2.dta	1308.6-1308.6	719.909	2	1.37384	0.000414079	8.51e-06	X.GK(Acetyl)GGK(Acetyl)GLGK(Acetyl)GGAK(Acetyl)R.X	AT1G07820.1	AT1G07820.1;AT3G45930.1;AT3G53730.1;AT1G07820.2;AT3G46320.1;AT5G59970.1;AT2G28740.1;AT1G07660.1;AT5G59690.1
AT1G07820.1	4	13	X.GK(Acetyl)GGK(Acetyl)GLGK(Acetyl)GGAK(Acetyl)R.X	55694	1	Flower_1_F3.9756.9756.2.dta	1308.6-1308.6	719.909	2	1.37384	0.000414079	8.51e-06	X.GK(Acetyl)GGK(Acetyl)GLGK(Acetyl)GGAK(Acetyl)R.X	AT1G07820.1	AT1G07820.1;AT3G45930.1;AT3G53730.1;AT1G07820.2;AT3G46320.1;AT5G59970.1;AT2G28740.1;AT1G07660.1;AT5G59690.1
AT1G07820.1	4	17	X.GK(Acetyl)GGK(Acetyl)GLGK(Acetyl)GGAK(Acetyl)R.X	55694	1	Flower_1_F3.9756.9756.2.dta	1308.6-1308.6	719.909	2	1.37384	0.000414079	8.51e-06	X.GK(Acetyl)GGK(Acetyl)GLGK(Acetyl)GGAK(Acetyl)R.X	AT1G07820.1	AT1G07820.1;AT3G45930.1;AT3G53730.1;AT1G07820.2;AT3G46320.1;AT5G59970.1;AT2G28740.1;AT1G07660.1;AT5G59690.1
AT3G12580.1	1	192	X.IINEPTAAAIAYGLDKK(Acetyl).X	88712	1	Flower_1_F1.29130.29130.2.dta	3648.6-3648.6	915.505	2	1.36941	0.000414079	8.77e-06	X.IINEPTAAAIAYGLDKK(Acetyl).X	AT3G12580.1	AT3G12580.1;AT3G09440.2;AT5G42020.2;AT5G42020.1;AT5G02500.2;AT1G56410.1;AT5G02500.1;AT3G09440.1;AT1G16030.1;AT5G02490.1;AT5G28540.1
AT5G07530.1	1	418	X.SEGGISGGGMSGGSGSK(Acetyl)HK.X	81080	1	Flower_1_F4.5899.5899.2.dta	915.5-915.5	859.891	2	1.36435	0.000414079	9.07e-06	X.SEGGISGGGMSGGSGSK(Acetyl)HK.X	AT5G07530.1	AT5G07530.1;AT5G07530.2
AT5G02570.1	1	116	X.LVLPGELAK(Acetyl)HAVSEGTK.X	86293	1	Flower_1_F1.26555.26555.2.dta	3359.8-3359.8	896.002	2	1.36362	0.000414079	9.12e-06	X.LVLPGELAK(Acetyl)HAVSEGTK.X	AT5G02570.1	AT5G02570.1;AT3G46030.1;AT5G59910.1;AT3G09480.1;AT2G28720.1;AT5G22880.1;AT2G37470.1;AT3G45980.1;AT1G07790.1
AT3G56120.1	1	358	X.SIEGHANK(Acetyl)R.X	22645	1	Flower_1_F2.4751.4751.2.dta	822.5-822.5	527.274	2	1.36354	0.000414079	9.12e-06	X.SIEGHANK(Acetyl)R.X	AT3G56120.1	AT3G56120.1
AT5G16710.1	1	157	X.IFSTFVGFLK(Acetyl)SK.X	53822	1	Flower_1_F5_170222044356.30460.30460.2.dta	4662.7-4662.7	708.4	2	1.3624	0.000414079	9.19e-06	X.IFSTFVGFLK(Acetyl)SK.X	AT5G16710.1	AT5G16710.1
AT5G17920.1	1	18	X.ELK(Acetyl)FALESFWDGK.X	71495	1	Flower_1_F1.40718.40718.2.dta	4742.6-4742.6	806.405	2	1.35736	0.000414079	9.51e-06	X.ELK(Acetyl)FALESFWDGK.X	AT5G17920.1	AT5G17920.1;AT5G20980.2;AT5G20980.1;AT3G03780.3;AT3G03780.2;AT3G03780.1;AT5G17920.2
AT1G79280.3	1	704	X.ILEEDFAK(Acetyl)AR.X	37443	1	Flower_1_F3.18896.18896.2.dta	2369.8-2369.8	617.327	2	1.35724	0.000414079	9.52e-06	X.ILEEDFAK(Acetyl)AR.X	AT1G79280.3	AT1G79280.3;AT1G79280.1;AT1G79280.2
AT5G23680.1	1	157	X.SSGGETAATTTTNTASAK(Acetyl)R.X	90179	1	Flower_1_F3.6016.6016.2.dta	919.2-919.2	927.445	2	1.35551	0.000414079	9.63e-06	X.SSGGETAATTTTNTASAK(Acetyl)R.X	AT5G23680.1	AT5G23680.1
AT3G46030.1	2	23	X.SKAEK(Acetyl)APAEK(Acetyl)KPK.X	61166	1	Flower_1_F2.4766.4766.2.dta	823.6-823.6	748.426	2	1.34879	0.000414079	1.01e-05	X.SKAEK(Acetyl)APAEK(Acetyl)KPK.X	AT3G46030.1	AT3G46030.1;AT5G59910.1;AT3G45980.1
AT3G46030.1	2	28	X.SKAEK(Acetyl)APAEK(Acetyl)KPK.X	61166	1	Flower_1_F2.4766.4766.2.dta	823.6-823.6	748.426	2	1.34879	0.000414079	1.01e-05	X.SKAEK(Acetyl)APAEK(Acetyl)KPK.X	AT3G46030.1	AT3G46030.1;AT5G59910.1;AT3G45980.1
AT2G36720.1	1	481	X.AYLSASTNVSSQKK(Acetyl).X	63953	1	Flower_1_F5_170222044356.8850.8850.2.dta	1439.5-1439.5	763.397	2	1.33963	0.000414079	1.07e-05	X.AYLSASTNVSSQKK(Acetyl).X	AT2G36720.1	AT2G36720.1
AT1G07820.1	4	6	X.GK(Acetyl)GGK(Acetyl)GLGK(Acetyl)GGAK(Acetyl)R.X	55745	1	Flower_1_F5_170222044356.7647.7647.2.dta	1267.2-1267.2	719.91	2	1.33628	0.000414079	1.1e-05	X.GK(Acetyl)GGK(Acetyl)GLGK(Acetyl)GGAK(Acetyl)R.X	AT1G07820.1	AT1G07820.1;AT3G45930.1;AT3G53730.1;AT1G07820.2;AT3G46320.1;AT5G59970.1;AT2G28740.1;AT1G07660.1;AT5G59690.1
AT1G07820.1	4	9	X.GK(Acetyl)GGK(Acetyl)GLGK(Acetyl)GGAK(Acetyl)R.X	55745	1	Flower_1_F5_170222044356.7647.7647.2.dta	1267.2-1267.2	719.91	2	1.33628	0.000414079	1.1e-05	X.GK(Acetyl)GGK(Acetyl)GLGK(Acetyl)GGAK(Acetyl)R.X	AT1G07820.1	AT1G07820.1;AT3G45930.1;AT3G53730.1;AT1G07820.2;AT3G46320.1;AT5G59970.1;AT2G28740.1;AT1G07660.1;AT5G59690.1
AT1G07820.1	4	13	X.GK(Acetyl)GGK(Acetyl)GLGK(Acetyl)GGAK(Acetyl)R.X	55745	1	Flower_1_F5_170222044356.7647.7647.2.dta	1267.2-1267.2	719.91	2	1.33628	0.000414079	1.1e-05	X.GK(Acetyl)GGK(Acetyl)GLGK(Acetyl)GGAK(Acetyl)R.X	AT1G07820.1	AT1G07820.1;AT3G45930.1;AT3G53730.1;AT1G07820.2;AT3G46320.1;AT5G59970.1;AT2G28740.1;AT1G07660.1;AT5G59690.1
AT1G07820.1	4	17	X.GK(Acetyl)GGK(Acetyl)GLGK(Acetyl)GGAK(Acetyl)R.X	55745	1	Flower_1_F5_170222044356.7647.7647.2.dta	1267.2-1267.2	719.91	2	1.33628	0.000414079	1.1e-05	X.GK(Acetyl)GGK(Acetyl)GLGK(Acetyl)GGAK(Acetyl)R.X	AT1G07820.1	AT1G07820.1;AT3G45930.1;AT3G53730.1;AT1G07820.2;AT3G46320.1;AT5G59970.1;AT2G28740.1;AT1G07660.1;AT5G59690.1
AT1G29470.2	1	67	X.TKDVDTTKSDFK(Acetyl)SEEVDR.X	106169	1	Flower_1_F5_170222044356.7676.7676.3.dta	1271.2-1271.2	714.679	3	1.3362	0.000414079	1.1e-05	X.TKDVDTTKSDFK(Acetyl)SEEVDR.X	AT1G29470.2	AT1G29470.2;AT1G29470.1
AT5G02570.1	1	116	X.LVLPGELAK(Acetyl)HAVSEGTK.X	86300	1	Flower_1_F2.27662.27662.2.dta	3389.2-3389.2	896.004	2	1.33359	0.000414079	1.12e-05	X.LVLPGELAK(Acetyl)HAVSEGTK.X	AT5G02570.1	AT5G02570.1;AT3G46030.1;AT5G59910.1;AT3G09480.1;AT2G28720.1;AT5G22880.1;AT2G37470.1;AT3G45980.1;AT1G07790.1
AT1G69010.1	1	306	X.DSSVEEESEHSHK(Acetyl)R.X	79503	1	Flower_1_F3.4852.4852.3.dta	828.5-828.5	566.583	3	1.32911	0.000414079	1.15e-05	X.DSSVEEESEHSHK(Acetyl)R.X	AT1G69010.1	AT1G69010.1
AT2G36720.1	2	501	X.ALK(Acetyl)SVSLSVSSK(Acetyl)KR.X	67812	1	Flower_1_F2.16767.16767.3.dta	2113.1-2113.1	525.313	3	1.32635	0.000414079	1.17e-05	X.ALK(Acetyl)SVSLSVSSK(Acetyl)KR.X	AT2G36720.1	AT2G36720.1
AT2G36720.1	2	510	X.ALK(Acetyl)SVSLSVSSK(Acetyl)KR.X	67812	1	Flower_1_F2.16767.16767.3.dta	2113.1-2113.1	525.313	3	1.32635	0.000414079	1.17e-05	X.ALK(Acetyl)SVSLSVSSK(Acetyl)KR.X	AT2G36720.1	AT2G36720.1
AT5G22450.1	1	1044	X.GSAVLSGGGAQGK(Acetyl)R.X	42736	1	Flower_1_F4.7498.7498.2.dta	1075.4-1075.4	643.843	2	1.32186	0.000414079	1.21e-05	X.GSAVLSGGGAQGK(Acetyl)R.X	AT5G22450.1	AT5G22450.1
AT3G51240.1	2	271	X.FK(Acetyl)N(Deamidated)ADHQAVVNSNSSR.X	88109	1	Flower_1_F1.5217.5217.2.dta	923.7-923.7	908.936	2	1.31939	0.000414079	1.23e-05	X.FK(Acetyl)N(Deamidated)ADHQAVVNSNSSR.X	AT3G51240.1	AT3G51240.1;AT3G51240.2
AT5G48480.1	1	60	X.SAFGAIESGHSLYPK(Acetyl)R.X	84654	1	Flower_1_F1.21000.21000.2.dta	2717.8-2717.8	881.448	2	1.31378	0.000414079	1.28e-05	X.SAFGAIESGHSLYPK(Acetyl)R.X	AT5G48480.1	AT5G48480.1
AT1G18080.1	1	292	X.AEAEKADNSGPAATK(Acetyl)R.X	76035	1	Flower_1_F4.4875.4875.3.dta	833.9-833.9	553.275	3	1.31201	0.000414079	1.29e-05	X.AEAEKADNSGPAATK(Acetyl)R.X	AT1G18080.1	AT1G18080.1
AT5G57800.1	2	412	X.VISLAALNK(Acetyl)N(Deamidated)EALNGGGTLFVNKHPDLR.X	132744	1	Flower_1_F5_170222044356.25639.25639.4.dta	4016.9-4016.9	751.915	4	1.3102	0.000414079	1.31e-05	X.VISLAALNK(Acetyl)N(Deamidated)EALNGGGTLFVNKHPDLR.X	AT5G57800.1	AT5G57800.1
AT5G15970.1	1	45	X.DAAAAAGASAQQAGK(Acetyl)SISDAAVGGVNFVK.X	126899	1	Flower_1_F3.31661.31661.3.dta	3826.7-3826.7	892.12	3	1.30884	0.000414079	1.32e-05	X.DAAAAAGASAQQAGK(Acetyl)SISDAAVGGVNFVK.X	AT5G15970.1	AT5G15970.1
AT5G38760.1	1	29	X.ASTMMDK(Acetyl)ASNAAQSAK.X	75705	1	Flower_1_F5_170222044356.12206.12206.2.dta	1959.4-1959.4	827.383	2	1.30743	0.000414079	1.33e-05	X.ASTMMDK(Acetyl)ASNAAQSAK.X	AT5G38760.1	AT5G38760.1
ATMG00280.1	2	84	X.GHYLNATAGTC(Carbamidomethyl)EEMIK(Acetyl)R.X	98201	1	Flower_1_F1.15670.15670.3.dta	2073.8-2073.8	664.981	3	1.30395	0.000414079	1.37e-05	X.GHYLNATAGTC(Carbamidomethyl)EEMIK(Acetyl)R.X	ATMG00280.1	ATMG00280.1;ATCG00490.1
ATCG00490.1	2	252	X.GHYLNATAGTC(Carbamidomethyl)EEMIK(Acetyl)R.X	98201	1	Flower_1_F1.15670.15670.3.dta	2073.8-2073.8	664.981	3	1.30395	0.000414079	1.37e-05	X.GHYLNATAGTC(Carbamidomethyl)EEMIK(Acetyl)R.X	ATCG00490.1	ATMG00280.1;ATCG00490.1
ATMG00280.1	2	84	X.GHYLNATAGTC(Carbamidomethyl)EEMIK(Acetyl)R.X	98199	1	Flower_1_F3.16418.16418.3.dta	2078.0-2078.0	664.98	3	1.30192	0.000414079	1.38e-05	X.GHYLNATAGTC(Carbamidomethyl)EEMIK(Acetyl)R.X	ATMG00280.1	ATMG00280.1;ATCG00490.1
ATCG00490.1	2	252	X.GHYLNATAGTC(Carbamidomethyl)EEMIK(Acetyl)R.X	98199	1	Flower_1_F3.16418.16418.3.dta	2078.0-2078.0	664.98	3	1.30192	0.000414079	1.38e-05	X.GHYLNATAGTC(Carbamidomethyl)EEMIK(Acetyl)R.X	ATCG00490.1	ATMG00280.1;ATCG00490.1
AT4G40040.1	1	37	X.SAPTTGGVK(Acetyl)KPHR.X	50642	1	Flower_1_F1.4011.4011.3.dta	829.6-829.6	459.924	3	1.30061	0.000414079	1.4e-05	X.SAPTTGGVK(Acetyl)KPHR.X	AT4G40040.1	AT4G40040.1;AT5G10980.1;AT4G40030.2;AT4G40030.1;AT4G40040.2;AT1G75600.1;AT1G13370.1;AT4G40030.3
AT5G38760.1	1	29	X.ASTMMDK(Acetyl)ASNAAQSAK.X	75706	1	Flower_1_F3.16094.16094.2.dta	2029.5-2029.5	827.384	2	1.29742	0.000414079	1.43e-05	X.ASTMMDK(Acetyl)ASNAAQSAK.X	AT5G38760.1	AT5G38760.1
AT1G07820.1	1	92	X.TVTAMDVVYALK(Acetyl)R.X	62268	1	Flower_1_F2.40660.40660.3.dta	4664.0-4664.0	503.609	3	1.29574	0.000414079	1.44e-05	X.TVTAMDVVYALK(Acetyl)R.X	AT1G07820.1	AT1G07820.1;AT3G45930.1;AT3G53730.1;AT1G07820.2;AT3G46320.1;AT5G59970.1;AT2G28740.1;AT1G07660.2;AT1G07660.1;AT5G59690.1
AT5G48300.1	4	166	X.AYASNMGGYK(Acetyl)NEGFVEVLAAQ(Deamidated)Q(Deamidated)SPEN(Deamidated)PNWFQGTADAVR.X	144958	1	Flower_1_F1.39721.39721.3.dta	4664.3-4664.3	1387.98	3	1.29566	0.000414079	1.44e-05	X.AYASNMGGYK(Acetyl)NEGFVEVLAAQ(Deamidated)Q(Deamidated)SPEN(Deamidated)PNWFQGTADAVR.X	AT5G48300.1	AT5G48300.1
AT1G07820.1	2	9	X.GKGGK(Acetyl)GLGKGGAK(Acetyl)R.X	48673	1	Flower_1_F3.4736.4736.2.dta	818.8-818.8	677.899	2	1.29454	0.000414079	1.46e-05	X.GKGGK(Acetyl)GLGKGGAK(Acetyl)R.X	AT1G07820.1	AT1G07820.1;AT3G45930.1;AT3G53730.1;AT1G07820.2;AT3G46320.1;AT5G59970.1;AT2G28740.1;AT1G07660.1;AT5G59690.1
AT1G07820.1	2	17	X.GKGGK(Acetyl)GLGKGGAK(Acetyl)R.X	48673	1	Flower_1_F3.4736.4736.2.dta	818.8-818.8	677.899	2	1.29454	0.000414079	1.46e-05	X.GKGGK(Acetyl)GLGKGGAK(Acetyl)R.X	AT1G07820.1	AT1G07820.1;AT3G45930.1;AT3G53730.1;AT1G07820.2;AT3G46320.1;AT5G59970.1;AT2G28740.1;AT1G07660.1;AT5G59690.1
AT1G07820.1	1	92	X.TVTAMDVVYALK(Acetyl)R.X	62275	1	Flower_1_F4.40309.40309.3.dta	4657.3-4657.3	503.61	3	1.29071	0.000414079	1.49e-05	X.TVTAMDVVYALK(Acetyl)R.X	AT1G07820.1	AT1G07820.1;AT3G45930.1;AT3G53730.1;AT1G07820.2;AT3G46320.1;AT5G59970.1;AT2G28740.1;AT1G07660.2;AT1G07660.1;AT5G59690.1
AT1G29470.2	1	67	X.DVDTTKSDFK(Acetyl)SEEVDR.X	93811	1	Flower_1_F2.12944.12944.3.dta	1662.2-1662.2	638.296	3	1.28538	0.000414079	1.55e-05	X.DVDTTKSDFK(Acetyl)SEEVDR.X	AT1G29470.2	AT1G29470.2;AT1G29470.1
AT2G46020.1	1	2178	X.WPNQPTHPNNSGAAGDSVGWANPVK(Acetyl)R.X	129422	1	Flower_1_F5_170222044356.16276.16276.3.dta	2648.2-2648.2	933.784	3	1.28504	0.000414079	1.55e-05	X.WPNQPTHPNNSGAAGDSVGWANPVK(Acetyl)R.X	AT2G46020.1	AT2G46020.1;AT2G46020.2
AT5G15210.1	2	39	X.IQPAKPISFSN(Deamidated)GK(Acetyl)R.X	69110	1	Flower_1_F3.14677.14677.3.dta	1870.2-1870.2	529.293	3	1.27901	0.000414079	1.62e-05	X.IQPAKPISFSN(Deamidated)GK(Acetyl)R.X	AT5G15210.1	AT5G15210.1
AT3G25050.1	3	186	X.VYKNEN(Deamidated)GVSYPSK(Acetyl)PMQ(Deamidated)VEASLWNGDDWATDGGR.X	142426	1	Flower_1_F3.33394.33394.4.dta	4006.9-4006.9	929.427	4	1.27523	0.000414079	1.66e-05	X.VYKNEN(Deamidated)GVSYPSK(Acetyl)PMQ(Deamidated)VEASLWNGDDWATDGGR.X	AT3G25050.1	AT3G25050.1
AT4G14960.2	1	401	X.IDHKFDLMYAK(Acetyl)R.X	68334	1	Flower_1_F5_170222044356.14793.14793.3.dta	2392.2-2392.2	526.941	3	1.27109	0.000414079	1.71e-05	X.IDHKFDLMYAK(Acetyl)R.X	AT4G14960.2	AT4G14960.2;AT1G04820.1;AT5G19770.1;AT5G19780.1;AT1G50010.1
AT3G18035.1	1	331	X.RVVDPSSIVSVAPVGGENVAAVAPGMK(Acetyl)R.X	129517	1	Flower_1_F3.29781.29781.3.dta	3633.8-3633.8	935.505	3	1.27102	0.000414079	1.71e-05	X.RVVDPSSIVSVAPVGGENVAAVAPGMK(Acetyl)R.X	AT3G18035.1	AT3G18035.1
AT3G27260.2	1	93	X.KPSDFAVGSGKK(Acetyl).X	40424	1	Flower_1_F4.8389.8389.2.dta	1172.7-1172.7	631.84	2	1.26851	0.000414079	1.74e-05	X.KPSDFAVGSGKK(Acetyl).X	AT3G27260.2	AT3G27260.2;AT3G27260.1
AT4G38900.3	1	57	X.SSAPQFSKPFSDSGK(Acetyl)R.X	84996	1	Flower_1_F4.15075.15075.3.dta	1922.2-1922.2	589.96	3	1.26521	0.000414079	1.78e-05	X.SSAPQFSKPFSDSGK(Acetyl)R.X	AT4G38900.3	AT4G38900.3;AT4G38900.2;AT4G38900.1
AT2G17410.2	2	651	X.LNGN(Deamidated)GEVSDPAIKDKNLVLHQK(Acetyl)R.X	124288	1	Flower_1_F2.14492.14492.3.dta	1832.6-1832.6	863.469	3	1.26443	0.000414079	1.79e-05	X.LNGN(Deamidated)GEVSDPAIKDKNLVLHQK(Acetyl)R.X	AT2G17410.2	AT2G17410.2;AT2G17410.1
AT1G07820.1	4	6	X.GK(Acetyl)GGK(Acetyl)GLGK(Acetyl)GGAK(Acetyl)R.X	55685	1	Flower_1_F2.9377.9377.2.dta	1261.6-1261.6	719.909	2	1.26302	0.000414079	1.8e-05	X.GK(Acetyl)GGK(Acetyl)GLGK(Acetyl)GGAK(Acetyl)R.X	AT1G07820.1	AT1G07820.1;AT3G45930.1;AT3G53730.1;AT1G07820.2;AT3G46320.1;AT5G59970.1;AT2G28740.1;AT1G07660.1;AT5G59690.1
AT1G07820.1	4	9	X.GK(Acetyl)GGK(Acetyl)GLGK(Acetyl)GGAK(Acetyl)R.X	55685	1	Flower_1_F2.9377.9377.2.dta	1261.6-1261.6	719.909	2	1.26302	0.000414079	1.8e-05	X.GK(Acetyl)GGK(Acetyl)GLGK(Acetyl)GGAK(Acetyl)R.X	AT1G07820.1	AT1G07820.1;AT3G45930.1;AT3G53730.1;AT1G07820.2;AT3G46320.1;AT5G59970.1;AT2G28740.1;AT1G07660.1;AT5G59690.1
AT1G07820.1	4	13	X.GK(Acetyl)GGK(Acetyl)GLGK(Acetyl)GGAK(Acetyl)R.X	55685	1	Flower_1_F2.9377.9377.2.dta	1261.6-1261.6	719.909	2	1.26302	0.000414079	1.8e-05	X.GK(Acetyl)GGK(Acetyl)GLGK(Acetyl)GGAK(Acetyl)R.X	AT1G07820.1	AT1G07820.1;AT3G45930.1;AT3G53730.1;AT1G07820.2;AT3G46320.1;AT5G59970.1;AT2G28740.1;AT1G07660.1;AT5G59690.1
AT1G07820.1	4	17	X.GK(Acetyl)GGK(Acetyl)GLGK(Acetyl)GGAK(Acetyl)R.X	55685	1	Flower_1_F2.9377.9377.2.dta	1261.6-1261.6	719.909	2	1.26302	0.000414079	1.8e-05	X.GK(Acetyl)GGK(Acetyl)GLGK(Acetyl)GGAK(Acetyl)R.X	AT1G07820.1	AT1G07820.1;AT3G45930.1;AT3G53730.1;AT1G07820.2;AT3G46320.1;AT5G59970.1;AT2G28740.1;AT1G07660.1;AT5G59690.1
AT1G27400.1	1	87	X.WPAK(Acetyl)SAQFVLDLLK.X	76096	1	Flower_1_F2.42162.42162.2.dta	4784.1-4784.1	829.469	2	1.25859	0.000414079	1.86e-05	X.WPAK(Acetyl)SAQFVLDLLK.X	AT1G27400.1	AT1G27400.1;AT1G67430.1;AT1G67430.2
AT5G25150.1	2	286	X.DK(Acetyl)AGNATAK(Acetyl)VAR.X	42675	1	Flower_1_F3.8987.8987.2.dta	1223.1-1223.1	643.347	2	1.25584	0.000414079	1.89e-05	X.DK(Acetyl)AGNATAK(Acetyl)VAR.X	AT5G25150.1	AT5G25150.1
AT5G25150.1	2	293	X.DK(Acetyl)AGNATAK(Acetyl)VAR.X	42675	1	Flower_1_F3.8987.8987.2.dta	1223.1-1223.1	643.347	2	1.25584	0.000414079	1.89e-05	X.DK(Acetyl)AGNATAK(Acetyl)VAR.X	AT5G25150.1	AT5G25150.1
AT3G51240.1	2	271	X.FK(Acetyl)N(Deamidated)ADHQAVVNSNSSR.X	88108	1	Flower_1_F3.6032.6032.2.dta	920.6-920.6	908.936	2	1.25347	0.000414079	1.92e-05	X.FK(Acetyl)N(Deamidated)ADHQAVVNSNSSR.X	AT3G51240.1	AT3G51240.1;AT3G51240.2
AT3G12980.1	1	836	X.HGVK(Acetyl)SALDGESLR.X	53339	1	Flower_1_F4.14487.14487.2.dta	1855.5-1855.5	705.871	2	1.25222	0.000414079	1.94e-05	X.HGVK(Acetyl)SALDGESLR.X	AT3G12980.1	AT3G12980.1
AT5G02570.1	1	116	X.LVLPGELAK(Acetyl)HAVSEGTK.X	86302	1	Flower_1_F3.27413.27413.3.dta	3364.9-3364.9	597.672	3	1.25019	0.000414079	1.97e-05	X.LVLPGELAK(Acetyl)HAVSEGTK.X	AT5G02570.1	AT5G02570.1;AT3G46030.1;AT5G59910.1;AT3G09480.1;AT2G28720.1;AT5G22880.1;AT2G37470.1;AT3G45980.1;AT1G07790.1
AT5G48300.1	3	166	X.AYASNMGGYK(Acetyl)NEGFVEVLAAQQSPEN(Deamidated)PN(Deamidated)WFQGTADAVR.X	144954	1	Flower_1_F3.40486.40486.3.dta	4656.2-4656.2	1387.65	3	1.24987	0.000414079	1.97e-05	X.AYASNMGGYK(Acetyl)NEGFVEVLAAQQSPEN(Deamidated)PN(Deamidated)WFQGTADAVR.X	AT5G48300.1	AT5G48300.1
AT1G29470.2	1	67	X.DVDTTKSDFK(Acetyl)SEEVDR.X	93819	1	Flower_1_F1.11944.11944.3.dta	1635.6-1635.6	638.297	3	1.24807	0.000414079	1.99e-05	X.DVDTTKSDFK(Acetyl)SEEVDR.X	AT1G29470.2	AT1G29470.2;AT1G29470.1
AT3G23810.1	1	211	X.LVGVSEETTTGVK(Acetyl)R.X	63006	1	Flower_1_F2.14226.14226.2.dta	1800.0-1800.0	759.411	2	1.2476	0.000414079	2e-05	X.LVGVSEETTTGVK(Acetyl)R.X	AT3G23810.1	AT3G23810.1;AT4G13940.1;AT4G13940.2;AT4G13940.3;AT4G13940.4
AT5G36790.2	1	123	X.LVFVTNNSTK(Acetyl)SR.X	53041	1	Flower_1_F1.16128.16128.2.dta	2129.2-2129.2	704.382	2	1.2474	0.000414079	2e-05	X.LVFVTNNSTK(Acetyl)SR.X	AT5G36790.2	AT5G36790.2;AT5G36790.3;AT5G36790.1;AT5G36700.1;AT5G36700.2;AT5G36700.3;AT5G36700.4
AT3G07740.2	2	167	X.GNVPQAK(Acetyl)DIIKLEAAK(Acetyl)QQSDR.X	117072	1	Flower_1_F2.26417.26417.3.dta	3256.4-3256.4	798.43	3	1.24633	0.000414079	2.02e-05	X.GNVPQAK(Acetyl)DIIKLEAAK(Acetyl)QQSDR.X	AT3G07740.2	AT3G07740.2;AT3G07740.1;AT3G07740.4;AT3G07740.3
AT3G07740.2	2	176	X.GNVPQAK(Acetyl)DIIKLEAAK(Acetyl)QQSDR.X	117072	1	Flower_1_F2.26417.26417.3.dta	3256.4-3256.4	798.43	3	1.24633	0.000414079	2.02e-05	X.GNVPQAK(Acetyl)DIIKLEAAK(Acetyl)QQSDR.X	AT3G07740.2	AT3G07740.2;AT3G07740.1;AT3G07740.4;AT3G07740.3
AT5G23680.1	1	157	X.SSGGETAATTTTNTASAK(Acetyl)R.X	90168	1	Flower_1_F3.6025.6025.3.dta	920.0-920.0	618.631	3	1.24268	0.000414079	2.07e-05	X.SSGGETAATTTTNTASAK(Acetyl)R.X	AT5G23680.1	AT5G23680.1
AT2G34460.1	2	213	X.KSGINYTIVRPGGLK(Acetyl)N(Deamidated)DPPTGNVVMEPEDTLYEGSISR.X	144901	1	Flower_1_F2.30202.30202.4.dta	3678.8-3678.8	1037.52	4	1.24192	0.000414079	2.08e-05	X.KSGINYTIVRPGGLK(Acetyl)N(Deamidated)DPPTGNVVMEPEDTLYEGSISR.X	AT2G34460.1	AT2G34460.1
AT1G79000.2	3	1563	X.DGGVNHPHK(Acetyl)LTN(Deamidated)HPSLADQNAQNK(Acetyl)EAR.X	133319	1	Flower_1_F4.9602.9602.3.dta	1307.3-1307.3	1011.83	3	1.24182	0.000414079	2.08e-05	X.DGGVNHPHK(Acetyl)LTN(Deamidated)HPSLADQNAQNK(Acetyl)EAR.X	AT1G79000.2	AT1G79000.2;AT1G79000.1
AT1G79000.2	3	1578	X.DGGVNHPHK(Acetyl)LTN(Deamidated)HPSLADQNAQNK(Acetyl)EAR.X	133319	1	Flower_1_F4.9602.9602.3.dta	1307.3-1307.3	1011.83	3	1.24182	0.000414079	2.08e-05	X.DGGVNHPHK(Acetyl)LTN(Deamidated)HPSLADQNAQNK(Acetyl)EAR.X	AT1G79000.2	AT1G79000.2;AT1G79000.1
AT4G35700.1	2	253	X.IDLN(Deamidated)ADPVEEEDKVIGVGSK(Acetyl)R.X	114374	1	Flower_1_F4.26242.26242.3.dta	3262.0-3262.0	776.071	3	1.23136	0.000414079	2.23e-05	X.IDLN(Deamidated)ADPVEEEDKVIGVGSK(Acetyl)R.X	AT4G35700.1	AT4G35700.1
AT1G07820.1	4	6	X.GK(Acetyl)GGK(Acetyl)GLGK(Acetyl)GGAK(Acetyl)R.X	55726	1	Flower_1_F4.9728.9728.2.dta	1322.0-1322.0	719.909	2	1.22537	0.000414079	2.33e-05	X.GK(Acetyl)GGK(Acetyl)GLGK(Acetyl)GGAK(Acetyl)R.X	AT1G07820.1	AT1G07820.1;AT3G45930.1;AT3G53730.1;AT1G07820.2;AT3G46320.1;AT5G59970.1;AT2G28740.1;AT1G07660.1;AT5G59690.1
AT1G07820.1	4	9	X.GK(Acetyl)GGK(Acetyl)GLGK(Acetyl)GGAK(Acetyl)R.X	55726	1	Flower_1_F4.9728.9728.2.dta	1322.0-1322.0	719.909	2	1.22537	0.000414079	2.33e-05	X.GK(Acetyl)GGK(Acetyl)GLGK(Acetyl)GGAK(Acetyl)R.X	AT1G07820.1	AT1G07820.1;AT3G45930.1;AT3G53730.1;AT1G07820.2;AT3G46320.1;AT5G59970.1;AT2G28740.1;AT1G07660.1;AT5G59690.1
AT1G07820.1	4	13	X.GK(Acetyl)GGK(Acetyl)GLGK(Acetyl)GGAK(Acetyl)R.X	55726	1	Flower_1_F4.9728.9728.2.dta	1322.0-1322.0	719.909	2	1.22537	0.000414079	2.33e-05	X.GK(Acetyl)GGK(Acetyl)GLGK(Acetyl)GGAK(Acetyl)R.X	AT1G07820.1	AT1G07820.1;AT3G45930.1;AT3G53730.1;AT1G07820.2;AT3G46320.1;AT5G59970.1;AT2G28740.1;AT1G07660.1;AT5G59690.1
AT1G07820.1	4	17	X.GK(Acetyl)GGK(Acetyl)GLGK(Acetyl)GGAK(Acetyl)R.X	55726	1	Flower_1_F4.9728.9728.2.dta	1322.0-1322.0	719.909	2	1.22537	0.000414079	2.33e-05	X.GK(Acetyl)GGK(Acetyl)GLGK(Acetyl)GGAK(Acetyl)R.X	AT1G07820.1	AT1G07820.1;AT3G45930.1;AT3G53730.1;AT1G07820.2;AT3G46320.1;AT5G59970.1;AT2G28740.1;AT1G07660.1;AT5G59690.1
AT3G63030.1	1	121	X.MDTYYFTPTGKK(Acetyl).X	60847	1	Flower_1_F1.20846.20846.2.dta	2689.0-2689.0	747.352	2	1.22146	0.000414079	2.39e-05	X.MDTYYFTPTGKK(Acetyl).X	AT3G63030.1	AT3G63030.1
ATMG00280.1	2	84	X.GHYLNATAGTC(Carbamidomethyl)EEMIK(Acetyl)R.X	98204	1	Flower_1_F4.16373.16373.3.dta	2080.8-2080.8	664.983	3	1.21937	0.000414079	2.42e-05	X.GHYLNATAGTC(Carbamidomethyl)EEMIK(Acetyl)R.X	ATMG00280.1	ATMG00280.1;ATCG00490.1
ATCG00490.1	2	252	X.GHYLNATAGTC(Carbamidomethyl)EEMIK(Acetyl)R.X	98204	1	Flower_1_F4.16373.16373.3.dta	2080.8-2080.8	664.983	3	1.21937	0.000414079	2.42e-05	X.GHYLNATAGTC(Carbamidomethyl)EEMIK(Acetyl)R.X	ATCG00490.1	ATMG00280.1;ATCG00490.1
AT3G12640.1	1	207	X.DALAISRPANSSTESSLK(Acetyl)R.X	101151	1	Flower_1_F1.14768.14768.3.dta	1955.9-1955.9	682.359	3	1.21611	0.000414079	2.48e-05	X.DALAISRPANSSTESSLK(Acetyl)R.X	AT3G12640.1	AT3G12640.1
AT2G35940.3	2	668	X.IGETEEYGPATIN(Deamidated)GGSSTTTAHSSAAAAAAYNGMNIQNQK(Acetyl)R.X	145060	1	Flower_1_F2.22109.22109.4.dta	2751.4-2751.4	1046.49	4	1.21582	0.000414079	2.48e-05	X.IGETEEYGPATIN(Deamidated)GGSSTTTAHSSAAAAAAYNGMNIQNQK(Acetyl)R.X	AT2G35940.3	AT2G35940.3;AT2G35940.2;AT2G35940.1
AT3G54560.1	2	7	X.GGK(Acetyl)GLVAAK(Acetyl)TMAANKDK.X	83044	1	Flower_1_F3.16321.16321.3.dta	2054.7-2054.7	581.985	3	1.21464	0.000414079	2.5e-05	X.GGK(Acetyl)GLVAAK(Acetyl)TMAANKDK.X	AT3G54560.1	AT3G54560.1
AT3G54560.1	2	13	X.GGK(Acetyl)GLVAAK(Acetyl)TMAANKDK.X	83044	1	Flower_1_F3.16321.16321.3.dta	2054.7-2054.7	581.985	3	1.21464	0.000414079	2.5e-05	X.GGK(Acetyl)GLVAAK(Acetyl)TMAANKDK.X	AT3G54560.1	AT3G54560.1
AT1G20450.2	3	76	X.HEEEEHK(Acetyl)PTLLEQ(Deamidated)LHQKHEEEEEN(Deamidated)KPSLLDKLHR.X	145371	1	Flower_1_F3.20357.20357.6.dta	2545.5-2545.5	709.69	6	1.21415	0.000414079	2.51e-05	X.HEEEEHK(Acetyl)PTLLEQ(Deamidated)LHQKHEEEEEN(Deamidated)KPSLLDKLHR.X	AT1G20450.2	AT1G20450.2;AT1G20450.1
AT1G56190.1	1	146	X.GVTPK(Acetyl)FSLAPLVPR.X	63821	1	Flower_1_F1.37761.37761.2.dta	4495.4-4495.4	762.448	2	1.21344	0.000414079	2.52e-05	X.GVTPK(Acetyl)FSLAPLVPR.X	AT1G56190.1	AT1G56190.1;AT1G56190.2;AT3G12780.1
AT1G49950.3	1	213	X.TSSLPSPK(Acetyl)TDIDEVNFQTR.X	107818	1	Flower_1_F4.27165.27165.3.dta	3351.9-3351.9	726.361	3	1.21319	0.000414079	2.53e-05	X.TSSLPSPK(Acetyl)TDIDEVNFQTR.X	AT1G49950.3	AT1G49950.3;AT1G49950.2;AT1G49950.1
ATCG00490.1	1	32	X.LTYYTPEYETK(Acetyl)DTDILAAFR.X	119370	1	Flower_1_F1.40062.40062.2.dta	4691.9-4691.9	1226.6	2	1.21192	0.000414079	2.55e-05	X.LTYYTPEYETK(Acetyl)DTDILAAFR.X	ATCG00490.1	ATCG00490.1
AT2G05220.2	1	59	X.IAGFSTHLMK(Acetyl)R.X	44195	1	Flower_1_F3.19910.19910.2.dta	2480.3-2480.3	651.851	2	1.21053	0.000414079	2.57e-05	X.IAGFSTHLMK(Acetyl)R.X	AT2G05220.2	AT2G05220.2;AT5G04800.2;AT2G05220.1;AT5G04800.1;AT3G10610.1;AT2G04390.1;AT5G04800.4;AT5G04800.3
AT3G12480.1	1	280	X.MDPAQLASLGK(Acetyl)R.X	46499	1	Flower_1_F3.23521.23521.2.dta	2926.8-2926.8	664.852	2	1.21029	0.000414079	2.58e-05	X.MDPAQLASLGK(Acetyl)R.X	AT3G12480.1	AT3G12480.1
AT3G04590.1	1	136	X.KLASSASSSSAK(Acetyl)QR.X	56749	1	Flower_1_F2.4750.4750.3.dta	822.4-822.4	483.925	3	1.20749	0.000414079	2.63e-05	X.KLASSASSSSAK(Acetyl)QR.X	AT3G04590.1	AT3G04590.1;AT3G04590.2
AT4G23680.1	3	25	X.WK(Acetyl)NEN(Deamidated)HVFPDAIGHHIQN(Deamidated)VTVHEGEHDSHGSIR.X	143123	1	Flower_1_F3.18532.18532.7.dta	2332.0-2332.0	549.551	7	1.20378	0.000414079	2.69e-05	X.WK(Acetyl)NEN(Deamidated)HVFPDAIGHHIQN(Deamidated)VTVHEGEHDSHGSIR.X	AT4G23680.1	AT4G23680.1
AT2G36720.1	3	2	X.MK(Acetyl)EDLVPESN(Deamidated)SSVWQSPVK(Acetyl)R.X	117443	1	Flower_1_F3.28599.28599.3.dta	3506.7-3506.7	801.063	3	1.20129	0.000414079	2.74e-05	X.MK(Acetyl)EDLVPESN(Deamidated)SSVWQSPVK(Acetyl)R.X	AT2G36720.1	AT2G36720.1
AT2G36720.1	3	19	X.MK(Acetyl)EDLVPESN(Deamidated)SSVWQSPVK(Acetyl)R.X	117443	1	Flower_1_F3.28599.28599.3.dta	3506.7-3506.7	801.063	3	1.20129	0.000414079	2.74e-05	X.MK(Acetyl)EDLVPESN(Deamidated)SSVWQSPVK(Acetyl)R.X	AT2G36720.1	AT2G36720.1
AT3G04590.1	1	136	X.KLASSASSSSAK(Acetyl)QR.X	56762	1	Flower_1_F4.4643.4643.3.dta	814.7-814.7	483.928	3	1.1953	0.000414079	2.85e-05	X.KLASSASSSSAK(Acetyl)QR.X	AT3G04590.1	AT3G04590.1;AT3G04590.2
AT5G48480.1	1	60	X.SAFGAIESGHSLYPK(Acetyl)R.X	84657	1	Flower_1_F1.21002.21002.3.dta	2718.2-2718.2	587.97	3	1.19525	0.000414079	2.85e-05	X.SAFGAIESGHSLYPK(Acetyl)R.X	AT5G48480.1	AT5G48480.1
AT3G46030.1	2	23	X.SKAEK(Acetyl)APAEK(Acetyl)KPK.X	61173	1	Flower_1_F1.3823.3823.2.dta	813.9-813.9	748.428	2	1.19445	0.000414079	2.87e-05	X.SKAEK(Acetyl)APAEK(Acetyl)KPK.X	AT3G46030.1	AT3G46030.1;AT5G59910.1;AT3G45980.1
AT3G46030.1	2	28	X.SKAEK(Acetyl)APAEK(Acetyl)KPK.X	61173	1	Flower_1_F1.3823.3823.2.dta	813.9-813.9	748.428	2	1.19445	0.000414079	2.87e-05	X.SKAEK(Acetyl)APAEK(Acetyl)KPK.X	AT3G46030.1	AT3G46030.1;AT5G59910.1;AT3G45980.1
AT5G51660.1	1	468	X.SGPAASLPGLRDEDEDIEGEGHQAK(Acetyl)R.X	128945	1	Flower_1_F5_170222044356.14058.14058.4.dta	2275.9-2275.9	694.835	4	1.19361	0.000414079	2.88e-05	X.SGPAASLPGLRDEDEDIEGEGHQAK(Acetyl)R.X	AT5G51660.1	AT5G51660.1
AT3G54560.1	2	7	X.GGK(Acetyl)GLVAAK(Acetyl)TMAANK.X	61613	1	Flower_1_F1.17913.17913.2.dta	2342.1-2342.1	750.913	2	1.19054	0.000414079	2.95e-05	X.GGK(Acetyl)GLVAAK(Acetyl)TMAANK.X	AT3G54560.1	AT3G54560.1
AT3G54560.1	2	13	X.GGK(Acetyl)GLVAAK(Acetyl)TMAANK.X	61613	1	Flower_1_F1.17913.17913.2.dta	2342.1-2342.1	750.913	2	1.19054	0.000414079	2.95e-05	X.GGK(Acetyl)GLVAAK(Acetyl)TMAANK.X	AT3G54560.1	AT3G54560.1
AT5G22880.1	2	6	X.ADK(Acetyl)KPAEK(Acetyl)KPAEK.X	63790	1	Flower_1_F1.3734.3734.3.dta	807.0-807.0	508.618	3	1.18976	0.000414079	2.96e-05	X.ADK(Acetyl)KPAEK(Acetyl)KPAEK.X	AT5G22880.1	AT5G22880.1
AT5G22880.1	2	11	X.ADK(Acetyl)KPAEK(Acetyl)KPAEK.X	63790	1	Flower_1_F1.3734.3734.3.dta	807.0-807.0	508.618	3	1.18976	0.000414079	2.96e-05	X.ADK(Acetyl)KPAEK(Acetyl)KPAEK.X	AT5G22880.1	AT5G22880.1
AT5G25150.1	2	286	X.DK(Acetyl)AGNATAK(Acetyl)VAR.X	42677	1	Flower_1_F1.8226.8226.2.dta	1229.6-1229.6	643.347	2	1.18912	0.000414079	2.97e-05	X.DK(Acetyl)AGNATAK(Acetyl)VAR.X	AT5G25150.1	AT5G25150.1
AT5G25150.1	2	293	X.DK(Acetyl)AGNATAK(Acetyl)VAR.X	42677	1	Flower_1_F1.8226.8226.2.dta	1229.6-1229.6	643.347	2	1.18912	0.000414079	2.97e-05	X.DK(Acetyl)AGNATAK(Acetyl)VAR.X	AT5G25150.1	AT5G25150.1
AT2G46020.1	1	2178	X.WPNQPTHPNNSGAAGDSVGWANPVK(Acetyl)R.X	129421	1	Flower_1_F3.21644.21644.3.dta	2702.4-2702.4	933.782	3	1.18767	0.000414079	3e-05	X.WPNQPTHPNNSGAAGDSVGWANPVK(Acetyl)R.X	AT2G46020.1	AT2G46020.1;AT2G46020.2
AT4G11820.2	1	194	X.ASHMAHVYDFYK(Acetyl)PNLASEYPVVDGK.X	130616	1	Flower_1_F4.29380.29380.4.dta	3608.2-3608.2	720.847	4	1.17808	0.000414079	3.2e-05	X.ASHMAHVYDFYK(Acetyl)PNLASEYPVVDGK.X	AT4G11820.2	AT4G11820.2;AT4G11820.1
AT3G46030.1	2	23	X.SKAEK(Acetyl)APAEK(Acetyl)K.X	41243	1	Flower_1_F1.3993.3993.2.dta	828.2-828.2	635.852	2	1.17687	0.000414079	3.23e-05	X.SKAEK(Acetyl)APAEK(Acetyl)K.X	AT3G46030.1	AT3G46030.1;AT5G59910.1;AT3G45980.1
AT3G46030.1	2	28	X.SKAEK(Acetyl)APAEK(Acetyl)K.X	41243	1	Flower_1_F1.3993.3993.2.dta	828.2-828.2	635.852	2	1.17687	0.000414079	3.23e-05	X.SKAEK(Acetyl)APAEK(Acetyl)K.X	AT3G46030.1	AT3G46030.1;AT5G59910.1;AT3G45980.1
AT1G07820.1	2	9	X.GKGGK(Acetyl)GLGKGGAK(Acetyl)R.X	48664	1	Flower_1_F4.4700.4700.2.dta	819.0-819.0	677.898	2	1.17628	0.000414079	3.24e-05	X.GKGGK(Acetyl)GLGKGGAK(Acetyl)R.X	AT1G07820.1	AT1G07820.1;AT3G45930.1;AT3G53730.1;AT1G07820.2;AT3G46320.1;AT5G59970.1;AT2G28740.1;AT1G07660.1;AT5G59690.1
AT1G07820.1	2	17	X.GKGGK(Acetyl)GLGKGGAK(Acetyl)R.X	48664	1	Flower_1_F4.4700.4700.2.dta	819.0-819.0	677.898	2	1.17628	0.000414079	3.24e-05	X.GKGGK(Acetyl)GLGKGGAK(Acetyl)R.X	AT1G07820.1	AT1G07820.1;AT3G45930.1;AT3G53730.1;AT1G07820.2;AT3G46320.1;AT5G59970.1;AT2G28740.1;AT1G07660.1;AT5G59690.1
AT5G51660.1	1	468	X.DEDEDIEGEGHQAK(Acetyl)R.X	85139	1	Flower_1_F1.6091.6091.2.dta	1008.1-1008.1	885.381	2	1.1747	0.000414079	3.28e-05	X.DEDEDIEGEGHQAK(Acetyl)R.X	AT5G51660.1	AT5G51660.1
AT4G40040.1	2	28	X.K(Acetyl)SAPTTGGVK(Acetyl)KPHR.X	65978	1	Flower_1_F2.5615.5615.2.dta	888.7-888.7	774.435	2	1.17424	0.000414079	3.29e-05	X.K(Acetyl)SAPTTGGVK(Acetyl)KPHR.X	AT4G40040.1	AT4G40040.1;AT5G10980.1;AT4G40030.2;AT4G40030.1;AT4G40040.2;AT1G75600.1;AT1G13370.1;AT4G40030.3
AT4G40040.1	2	37	X.K(Acetyl)SAPTTGGVK(Acetyl)KPHR.X	65978	1	Flower_1_F2.5615.5615.2.dta	888.7-888.7	774.435	2	1.17424	0.000414079	3.29e-05	X.K(Acetyl)SAPTTGGVK(Acetyl)KPHR.X	AT4G40040.1	AT4G40040.1;AT5G10980.1;AT4G40030.2;AT4G40030.1;AT4G40040.2;AT1G75600.1;AT1G13370.1;AT4G40030.3
AT4G00450.1	1	180	X.WIESLSQQHK(Acetyl)R.X	57195	1	Flower_1_F4.14440.14440.3.dta	1844.8-1844.8	485.256	3	1.17386	0.000414079	3.3e-05	X.WIESLSQQHK(Acetyl)R.X	AT4G00450.1	AT4G00450.1
AT2G17410.2	1	462	X.GSGDLNNGVHK(Acetyl)IVR.X	62202	1	Flower_1_F4.13674.13674.2.dta	1757.7-1757.7	754.403	2	1.17336	0.000414079	3.31e-05	X.GSGDLNNGVHK(Acetyl)IVR.X	AT2G17410.2	AT2G17410.2;AT2G17410.1
AT2G28720.1	2	7	X.AGK(Acetyl)KPAEK(Acetyl)KPAEK.X	58229	1	Flower_1_F1.3609.3609.3.dta	796.8-796.8	489.284	3	1.17322	0.000414079	3.31e-05	X.AGK(Acetyl)KPAEK(Acetyl)KPAEK.X	AT2G28720.1	AT2G28720.1
AT2G28720.1	2	12	X.AGK(Acetyl)KPAEK(Acetyl)KPAEK.X	58229	1	Flower_1_F1.3609.3609.3.dta	796.8-796.8	489.284	3	1.17322	0.000414079	3.31e-05	X.AGK(Acetyl)KPAEK(Acetyl)KPAEK.X	AT2G28720.1	AT2G28720.1
AT3G46520.1	1	63	X.DAYVGDEAQSK(Acetyl)R.X	50861	1	Flower_1_F5_170222044356.6112.6112.2.dta	1055.3-1055.3	690.823	2	1.17198	0.000414079	3.34e-05	X.DAYVGDEAQSK(Acetyl)R.X	AT3G46520.1	AT3G46520.1;AT3G53750.1;AT3G12110.1;AT3G18780.1;AT3G18780.2;AT2G37620.2;AT5G09810.1;AT5G59370.2;AT5G59370.1;AT1G49240.1;AT2G37620.1
AT1G56190.1	1	146	X.GVTPK(Acetyl)FSLAPLVPR.X	63820	1	Flower_1_F2.38839.38839.2.dta	4511.7-4511.7	762.448	2	1.17135	0.000414079	3.35e-05	X.GVTPK(Acetyl)FSLAPLVPR.X	AT1G56190.1	AT1G56190.1;AT1G56190.2;AT3G12780.1
AT3G04590.1	1	136	X.KLASSASSSSAK(Acetyl)QR.X	56751	1	Flower_1_F1.3800.3800.3.dta	812.1-812.1	483.925	3	1.16882	0.000414079	3.41e-05	X.KLASSASSSSAK(Acetyl)QR.X	AT3G04590.1	AT3G04590.1;AT3G04590.2
AT3G52930.1	1	38	X.GILAADESTGTIGK(Acetyl)R.X	64376	1	Flower_1_F3.17913.17913.2.dta	2250.8-2250.8	765.91	2	1.16439	0.000414079	3.52e-05	X.GILAADESTGTIGK(Acetyl)R.X	AT3G52930.1	AT3G52930.1;AT2G36460.1;AT5G03690.1;AT5G03690.2;AT4G26530.2;AT4G26530.1
AT2G38810.1	3	4	X.AGK(Acetyl)GGK(Acetyl)GLLAAK(Acetyl)TTAAAANKDSVK.X	115663	1	Flower_1_F3.21544.21544.3.dta	2678.5-2678.5	785.439	3	1.16404	0.000414079	3.52e-05	X.AGK(Acetyl)GGK(Acetyl)GLLAAK(Acetyl)TTAAAANKDSVK.X	AT2G38810.1	AT2G38810.1;AT2G38810.2;AT2G38810.3
AT2G38810.1	3	7	X.AGK(Acetyl)GGK(Acetyl)GLLAAK(Acetyl)TTAAAANKDSVK.X	115663	1	Flower_1_F3.21544.21544.3.dta	2678.5-2678.5	785.439	3	1.16404	0.000414079	3.52e-05	X.AGK(Acetyl)GGK(Acetyl)GLLAAK(Acetyl)TTAAAANKDSVK.X	AT2G38810.1	AT2G38810.1;AT2G38810.2;AT2G38810.3
AT2G38810.1	3	13	X.AGK(Acetyl)GGK(Acetyl)GLLAAK(Acetyl)TTAAAANKDSVK.X	115663	1	Flower_1_F3.21544.21544.3.dta	2678.5-2678.5	785.439	3	1.16404	0.000414079	3.52e-05	X.AGK(Acetyl)GGK(Acetyl)GLLAAK(Acetyl)TTAAAANKDSVK.X	AT2G38810.1	AT2G38810.1;AT2G38810.2;AT2G38810.3
AT3G07740.2	1	160	X.VNEIDPPLSALAGVKKK(Acetyl).X	88370	1	Flower_1_F5_170222044356.20950.20950.3.dta	3374.9-3374.9	607.688	3	1.16152	0.000414079	3.59e-05	X.VNEIDPPLSALAGVKKK(Acetyl).X	AT3G07740.2	AT3G07740.2;AT3G07740.1;AT3G07740.4;AT3G07740.3
AT3G11200.1	1	154	X.AMKDNKPSSDSGSK(Acetyl)SR.X	82485	1	Flower_1_F3.4197.4197.3.dta	775.8-775.8	579.612	3	1.15671	0.000414079	3.7e-05	X.AMKDNKPSSDSGSK(Acetyl)SR.X	AT3G11200.1	AT3G11200.1;AT3G11200.2
AT1G77440.2	1	98	X.DMKPETFASLVSAILYEK(Acetyl)R.X	110679	1	Flower_1_F3.42349.42349.3.dta	4809.1-4809.1	747.393	3	1.15643	0.000414079	3.71e-05	X.DMKPETFASLVSAILYEK(Acetyl)R.X	AT1G77440.2	AT1G77440.2;AT1G77440.1;AT1G21720.1
AT5G22450.1	1	1044	X.GSAVLSGGGAQGK(Acetyl)R.X	42737	1	Flower_1_F2.7659.7659.2.dta	1080.7-1080.7	643.843	2	1.1524	0.000414079	3.81e-05	X.GSAVLSGGGAQGK(Acetyl)R.X	AT5G22450.1	AT5G22450.1
AT1G36160.1	1	624	X.MNK(Acetyl)SEVVAEIHTLR.X	77227	1	Flower_1_F4.27071.27071.3.dta	3343.6-3343.6	556.963	3	1.15197	0.000414079	3.83e-05	X.MNK(Acetyl)SEVVAEIHTLR.X	AT1G36160.1	AT1G36160.1;AT1G36160.2
AT1G07820.1	4	6	X.GK(Acetyl)GGK(Acetyl)GLGK(Acetyl)GGAK(Acetyl)R.X	55749	1	Flower_1_F5_170222044356.7227.7227.2.dta	1207.1-1207.1	719.91	2	1.15001	0.000414079	3.88e-05	X.GK(Acetyl)GGK(Acetyl)GLGK(Acetyl)GGAK(Acetyl)R.X	AT1G07820.1	AT1G07820.1;AT3G45930.1;AT3G53730.1;AT1G07820.2;AT3G46320.1;AT5G59970.1;AT2G28740.1;AT1G07660.1;AT5G59690.1
AT1G07820.1	4	9	X.GK(Acetyl)GGK(Acetyl)GLGK(Acetyl)GGAK(Acetyl)R.X	55749	1	Flower_1_F5_170222044356.7227.7227.2.dta	1207.1-1207.1	719.91	2	1.15001	0.000414079	3.88e-05	X.GK(Acetyl)GGK(Acetyl)GLGK(Acetyl)GGAK(Acetyl)R.X	AT1G07820.1	AT1G07820.1;AT3G45930.1;AT3G53730.1;AT1G07820.2;AT3G46320.1;AT5G59970.1;AT2G28740.1;AT1G07660.1;AT5G59690.1
AT1G07820.1	4	13	X.GK(Acetyl)GGK(Acetyl)GLGK(Acetyl)GGAK(Acetyl)R.X	55749	1	Flower_1_F5_170222044356.7227.7227.2.dta	1207.1-1207.1	719.91	2	1.15001	0.000414079	3.88e-05	X.GK(Acetyl)GGK(Acetyl)GLGK(Acetyl)GGAK(Acetyl)R.X	AT1G07820.1	AT1G07820.1;AT3G45930.1;AT3G53730.1;AT1G07820.2;AT3G46320.1;AT5G59970.1;AT2G28740.1;AT1G07660.1;AT5G59690.1
AT1G07820.1	4	17	X.GK(Acetyl)GGK(Acetyl)GLGK(Acetyl)GGAK(Acetyl)R.X	55749	1	Flower_1_F5_170222044356.7227.7227.2.dta	1207.1-1207.1	719.91	2	1.15001	0.000414079	3.88e-05	X.GK(Acetyl)GGK(Acetyl)GLGK(Acetyl)GGAK(Acetyl)R.X	AT1G07820.1	AT1G07820.1;AT3G45930.1;AT3G53730.1;AT1G07820.2;AT3G46320.1;AT5G59970.1;AT2G28740.1;AT1G07660.1;AT5G59690.1
AT3G46030.1	2	7	X.AEK(Acetyl)KPAEK(Acetyl)KPVEEK.X	79327	1	Flower_1_F3.5155.5155.3.dta	852.1-852.1	565.648	3	1.14354	0.000414079	4.05e-05	X.AEK(Acetyl)KPAEK(Acetyl)KPVEEK.X	AT3G46030.1	AT3G46030.1
AT3G46030.1	2	12	X.AEK(Acetyl)KPAEK(Acetyl)KPVEEK.X	79327	1	Flower_1_F3.5155.5155.3.dta	852.1-852.1	565.648	3	1.14354	0.000414079	4.05e-05	X.AEK(Acetyl)KPAEK(Acetyl)KPVEEK.X	AT3G46030.1	AT3G46030.1
AT1G07820.1	1	92	X.TVTAMDVVYALK(Acetyl)R.X	62274	1	Flower_1_F3.40515.40515.3.dta	4658.6-4658.6	503.609	3	1.14305	0.000414079	4.06e-05	X.TVTAMDVVYALK(Acetyl)R.X	AT1G07820.1	AT1G07820.1;AT3G45930.1;AT3G53730.1;AT1G07820.2;AT3G46320.1;AT5G59970.1;AT2G28740.1;AT1G07660.2;AT1G07660.1;AT5G59690.1
AT3G56120.1	1	358	X.SIEGHANK(Acetyl)R.X	22651	1	Flower_1_F3.4682.4682.2.dta	814.5-814.5	527.275	2	1.13924	0.000414079	4.17e-05	X.SIEGHANK(Acetyl)R.X	AT3G56120.1	AT3G56120.1
AT1G51745.1	1	205	X.TPNDSEDDGTEGVK(Acetyl)R.X	76529	1	Flower_1_F2.6439.6439.2.dta	953.1-953.1	831.363	2	1.13701	0.000414079	4.23e-05	X.TPNDSEDDGTEGVK(Acetyl)R.X	AT1G51745.1	AT1G51745.1;AT1G51745.2
AT1G60200.1	2	801	X.TK(Acetyl)EDLFSYEIN(Deamidated)WAMYDKHQVHER.X	132366	1	Flower_1_F3.32633.32633.4.dta	3923.7-3923.7	746.351	4	1.13467	0.000414079	4.3e-05	X.TK(Acetyl)EDLFSYEIN(Deamidated)WAMYDKHQVHER.X	AT1G60200.1	AT1G60200.1
AT5G10840.1	2	236	X.LTTC(Carbamidomethyl)DPHTK(Acetyl)R.X	41206	1	Flower_1_F3.5342.5342.2.dta	866.7-866.7	635.813	2	1.1325	0.000414079	4.36e-05	X.LTTC(Carbamidomethyl)DPHTK(Acetyl)R.X	AT5G10840.1	AT5G10840.1;AT5G25100.1;AT5G25100.2;AT2G24170.1
AT2G38810.1	3	4	X.AGK(Acetyl)GGK(Acetyl)GLLAAK(Acetyl)TTAAAANKDSVK.X	115666	1	Flower_1_F3.21599.21599.3.dta	2691.0-2691.0	785.439	3	1.13107	0.000414079	4.41e-05	X.AGK(Acetyl)GGK(Acetyl)GLLAAK(Acetyl)TTAAAANKDSVK.X	AT2G38810.1	AT2G38810.1;AT2G38810.2;AT2G38810.3
AT2G38810.1	3	7	X.AGK(Acetyl)GGK(Acetyl)GLLAAK(Acetyl)TTAAAANKDSVK.X	115666	1	Flower_1_F3.21599.21599.3.dta	2691.0-2691.0	785.439	3	1.13107	0.000414079	4.41e-05	X.AGK(Acetyl)GGK(Acetyl)GLLAAK(Acetyl)TTAAAANKDSVK.X	AT2G38810.1	AT2G38810.1;AT2G38810.2;AT2G38810.3
AT2G38810.1	3	13	X.AGK(Acetyl)GGK(Acetyl)GLLAAK(Acetyl)TTAAAANKDSVK.X	115666	1	Flower_1_F3.21599.21599.3.dta	2691.0-2691.0	785.439	3	1.13107	0.000414079	4.41e-05	X.AGK(Acetyl)GGK(Acetyl)GLLAAK(Acetyl)TTAAAANKDSVK.X	AT2G38810.1	AT2G38810.1;AT2G38810.2;AT2G38810.3
AT3G02560.1	2	160	X.LK(Acetyl)N(Deamidated)DTEYKLETMVGVYR.X	104336	1	Flower_1_F5_170222044356.21343.21343.3.dta	3427.8-3427.8	701.36	3	1.1307	0.000414079	4.42e-05	X.LK(Acetyl)N(Deamidated)DTEYKLETMVGVYR.X	AT3G02560.1	AT3G02560.1;AT3G02560.2
AT1G79000.2	2	770	X.SC(Carbamidomethyl)TSPGADISGHLQPSLK(Acetyl)R.X	101552	1	Flower_1_F3.18164.18164.3.dta	2285.1-2285.1	685.006	3	1.1278	0.000414079	4.51e-05	X.SC(Carbamidomethyl)TSPGADISGHLQPSLK(Acetyl)R.X	AT1G79000.2	AT1G79000.2;AT1G79000.1
AT1G07820.1	3	6	X.GK(Acetyl)GGK(Acetyl)GLGKGGAK(Acetyl)R.X	52168	1	Flower_1_F4.5980.5980.2.dta	922.1-922.1	698.907	2	1.12697	0.000414079	4.53e-05	X.GK(Acetyl)GGK(Acetyl)GLGKGGAK(Acetyl)R.X	AT1G07820.1	AT1G07820.1;AT3G45930.1;AT3G53730.1;AT1G07820.2;AT3G46320.1;AT5G59970.1;AT2G28740.1;AT1G07660.1;AT5G59690.1
AT1G07820.1	3	9	X.GK(Acetyl)GGK(Acetyl)GLGKGGAK(Acetyl)R.X	52168	1	Flower_1_F4.5980.5980.2.dta	922.1-922.1	698.907	2	1.12697	0.000414079	4.53e-05	X.GK(Acetyl)GGK(Acetyl)GLGKGGAK(Acetyl)R.X	AT1G07820.1	AT1G07820.1;AT3G45930.1;AT3G53730.1;AT1G07820.2;AT3G46320.1;AT5G59970.1;AT2G28740.1;AT1G07660.1;AT5G59690.1
AT1G07820.1	3	17	X.GK(Acetyl)GGK(Acetyl)GLGKGGAK(Acetyl)R.X	52168	1	Flower_1_F4.5980.5980.2.dta	922.1-922.1	698.907	2	1.12697	0.000414079	4.53e-05	X.GK(Acetyl)GGK(Acetyl)GLGKGGAK(Acetyl)R.X	AT1G07820.1	AT1G07820.1;AT3G45930.1;AT3G53730.1;AT1G07820.2;AT3G46320.1;AT5G59970.1;AT2G28740.1;AT1G07660.1;AT5G59690.1
AT2G30580.1	1	132	X.VSAQAGTTGK(Acetyl)R.X	27439	1	Flower_1_F1.4178.4178.2.dta	842.6-842.6	559.301	2	1.12487	0.000414079	4.6e-05	X.VSAQAGTTGK(Acetyl)R.X	AT2G30580.1	AT2G30580.1
AT5G63420.1	3	463	X.IADIGPN(Deamidated)IIMGK(Acetyl)N(Deamidated)EMLHTSGHAYR.X	127107	1	Flower_1_F3.31778.31778.4.dta	3837.8-3837.8	671.335	4	1.12164	0.000414079	4.7e-05	X.IADIGPN(Deamidated)IIMGK(Acetyl)N(Deamidated)EMLHTSGHAYR.X	AT5G63420.1	AT5G63420.1
AT4G34050.1	2	33	X.HQEVGHK(Acetyl)SLLQ(Deamidated)SDDLYQYILETSVYPR.X	137384	1	Flower_1_F1.39759.39759.4.dta	4667.3-4667.3	816.161	4	1.12162	0.000414079	4.7e-05	X.HQEVGHK(Acetyl)SLLQ(Deamidated)SDDLYQYILETSVYPR.X	AT4G34050.1	AT4G34050.1
AT4G40040.1	2	28	X.K(Acetyl)SAPTTGGVK(Acetyl)KPHR.X	65977	1	Flower_1_F2.5623.5623.3.dta	889.5-889.5	516.625	3	1.11834	0.000414079	4.8e-05	X.K(Acetyl)SAPTTGGVK(Acetyl)KPHR.X	AT4G40040.1	AT4G40040.1;AT5G10980.1;AT4G40030.2;AT4G40030.1;AT4G40040.2;AT1G75600.1;AT1G13370.1;AT4G40030.3
AT4G40040.1	2	37	X.K(Acetyl)SAPTTGGVK(Acetyl)KPHR.X	65977	1	Flower_1_F2.5623.5623.3.dta	889.5-889.5	516.625	3	1.11834	0.000414079	4.8e-05	X.K(Acetyl)SAPTTGGVK(Acetyl)KPHR.X	AT4G40040.1	AT4G40040.1;AT5G10980.1;AT4G40030.2;AT4G40030.1;AT4G40040.2;AT1G75600.1;AT1G13370.1;AT4G40030.3
AT4G32260.1	1	171	X.ETQVEVEEK(Acetyl)LAEGR.X	76141	1	Flower_1_F2.20640.20640.2.dta	2571.4-2571.4	829.912	2	1.11641	0.000414079	4.87e-05	X.ETQVEVEEK(Acetyl)LAEGR.X	AT4G32260.1	AT4G32260.1
AT5G22880.1	2	6	X.ADK(Acetyl)KPAEK(Acetyl)KPAEK.X	63787	1	Flower_1_F3.4609.4609.3.dta	808.6-808.6	508.618	3	1.114	0.000414079	4.95e-05	X.ADK(Acetyl)KPAEK(Acetyl)KPAEK.X	AT5G22880.1	AT5G22880.1
AT5G22880.1	2	11	X.ADK(Acetyl)KPAEK(Acetyl)KPAEK.X	63787	1	Flower_1_F3.4609.4609.3.dta	808.6-808.6	508.618	3	1.114	0.000414079	4.95e-05	X.ADK(Acetyl)KPAEK(Acetyl)KPAEK.X	AT5G22880.1	AT5G22880.1
AT1G16710.2	2	747	X.C(Carbamidomethyl)ADTLDNLQPSLK(Acetyl)R.X	77563	1	Flower_1_F2.21800.21800.2.dta	2705.4-2705.4	836.921	2	1.11269	0.000414079	4.99e-05	X.C(Carbamidomethyl)ADTLDNLQPSLK(Acetyl)R.X	AT1G16710.2	AT1G16710.2;AT1G16710.1
AT2G17410.2	1	462	X.GSGDLNNGVHK(Acetyl)IVR.X	62198	1	Flower_1_F2.13839.13839.3.dta	1755.8-1755.8	503.27	3	1.11067	0.000414079	5.06e-05	X.GSGDLNNGVHK(Acetyl)IVR.X	AT2G17410.2	AT2G17410.2;AT2G17410.1
AT2G18020.1	1	188	X.AGNAYHK(Acetyl)YR.X	27787	1	Flower_1_F4.5601.5601.2.dta	891.5-891.5	561.279	2	1.11053	0.000414079	5.07e-05	X.AGNAYHK(Acetyl)YR.X	AT2G18020.1	AT2G18020.1;AT4G36130.1
AT1G79280.3	1	704	X.ILEEDFAK(Acetyl)AR.X	37445	1	Flower_1_F4.18905.18905.2.dta	2384.4-2384.4	617.327	2	1.11021	0.000414079	5.08e-05	X.ILEEDFAK(Acetyl)AR.X	AT1G79280.3	AT1G79280.3;AT1G79280.1;AT1G79280.2
ATCG00490.1	1	32	X.LTYYTPEYETK(Acetyl)DTDILAAFR.X	119367	1	Flower_1_F3.40835.40835.3.dta	4685.2-4685.2	818.067	3	1.108	0.000414079	5.15e-05	X.LTYYTPEYETK(Acetyl)DTDILAAFR.X	ATCG00490.1	ATCG00490.1
AT1G79000.2	2	770	X.SC(Carbamidomethyl)TSPGADISGHLQPSLK(Acetyl)R.X	101557	1	Flower_1_F2.18397.18397.3.dta	2300.8-2300.8	685.013	3	1.10611	0.000414079	5.22e-05	X.SC(Carbamidomethyl)TSPGADISGHLQPSLK(Acetyl)R.X	AT1G79000.2	AT1G79000.2;AT1G79000.1
AT5G10390.1	2	28	X.K(Acetyl)SAPATGGVK(Acetyl)KPHR.X	63024	1	Flower_1_F1.4639.4639.3.dta	877.9-877.9	506.622	3	1.10486	0.000414079	5.26e-05	X.K(Acetyl)SAPATGGVK(Acetyl)KPHR.X	AT5G10390.1	AT5G10390.1;AT5G10400.1;AT1G09200.1;AT3G27360.1;AT5G65360.1
AT5G10390.1	2	37	X.K(Acetyl)SAPATGGVK(Acetyl)KPHR.X	63024	1	Flower_1_F1.4639.4639.3.dta	877.9-877.9	506.622	3	1.10486	0.000414079	5.26e-05	X.K(Acetyl)SAPATGGVK(Acetyl)KPHR.X	AT5G10390.1	AT5G10390.1;AT5G10400.1;AT1G09200.1;AT3G27360.1;AT5G65360.1
AT3G12580.1	1	252	X.MVNHFVQEFK(Acetyl)R.X	59146	1	Flower_1_F4.20981.20981.2.dta	2636.6-2636.6	738.874	2	1.10298	0.000414079	5.33e-05	X.MVNHFVQEFK(Acetyl)R.X	AT3G12580.1	AT3G12580.1;AT3G09440.2;AT5G02500.2;AT1G56410.1;AT5G02500.1;AT3G09440.1;AT5G02490.1
AT1G07820.1	4	6	X.GK(Acetyl)GGK(Acetyl)GLGK(Acetyl)GGAK(Acetyl)R.X	55709	1	Flower_1_F3.9757.9757.3.dta	1308.6-1308.6	480.275	3	1.10048	0.000414079	5.42e-05	X.GK(Acetyl)GGK(Acetyl)GLGK(Acetyl)GGAK(Acetyl)R.X	AT1G07820.1	AT1G07820.1;AT3G45930.1;AT3G53730.1;AT1G07820.2;AT3G46320.1;AT5G59970.1;AT2G28740.1;AT1G07660.1;AT5G59690.1
AT1G07820.1	4	9	X.GK(Acetyl)GGK(Acetyl)GLGK(Acetyl)GGAK(Acetyl)R.X	55709	1	Flower_1_F3.9757.9757.3.dta	1308.6-1308.6	480.275	3	1.10048	0.000414079	5.42e-05	X.GK(Acetyl)GGK(Acetyl)GLGK(Acetyl)GGAK(Acetyl)R.X	AT1G07820.1	AT1G07820.1;AT3G45930.1;AT3G53730.1;AT1G07820.2;AT3G46320.1;AT5G59970.1;AT2G28740.1;AT1G07660.1;AT5G59690.1
AT1G07820.1	4	13	X.GK(Acetyl)GGK(Acetyl)GLGK(Acetyl)GGAK(Acetyl)R.X	55709	1	Flower_1_F3.9757.9757.3.dta	1308.6-1308.6	480.275	3	1.10048	0.000414079	5.42e-05	X.GK(Acetyl)GGK(Acetyl)GLGK(Acetyl)GGAK(Acetyl)R.X	AT1G07820.1	AT1G07820.1;AT3G45930.1;AT3G53730.1;AT1G07820.2;AT3G46320.1;AT5G59970.1;AT2G28740.1;AT1G07660.1;AT5G59690.1
AT1G07820.1	4	17	X.GK(Acetyl)GGK(Acetyl)GLGK(Acetyl)GGAK(Acetyl)R.X	55709	1	Flower_1_F3.9757.9757.3.dta	1308.6-1308.6	480.275	3	1.10048	0.000414079	5.42e-05	X.GK(Acetyl)GGK(Acetyl)GLGK(Acetyl)GGAK(Acetyl)R.X	AT1G07820.1	AT1G07820.1;AT3G45930.1;AT3G53730.1;AT1G07820.2;AT3G46320.1;AT5G59970.1;AT2G28740.1;AT1G07660.1;AT5G59690.1
AT1G16710.2	2	747	X.C(Carbamidomethyl)ADTLDNLQPSLK(Acetyl)R.X	77562	1	Flower_1_F4.21562.21562.2.dta	2708.0-2708.0	836.918	2	1.10017	0.000414079	5.43e-05	X.C(Carbamidomethyl)ADTLDNLQPSLK(Acetyl)R.X	AT1G16710.2	AT1G16710.2;AT1G16710.1
AT3G14180.1	1	290	X.TLPQQQQQGMMVK(Acetyl)R.X	80821	1	Flower_1_F2.13896.13896.3.dta	1761.7-1761.7	572.292	3	1.09993	0.000414079	5.44e-05	X.TLPQQQQQGMMVK(Acetyl)R.X	AT3G14180.1	AT3G14180.1
AT3G04120.1	1	198	X.TVDGPSMK(Acetyl)DWR.X	46776	1	Flower_1_F5_170222044356.14633.14633.2.dta	2366.2-2366.2	667.314	2	1.09661	0.000414079	5.57e-05	X.TVDGPSMK(Acetyl)DWR.X	AT3G04120.1	AT3G04120.1;AT1G16300.1;AT1G13440.1;AT1G13440.2;AT1G79530.1
AT4G31880.1	1	593	X.QTVEESPNSNTK(Acetyl)R.X	64431	1	Flower_1_F1.4605.4605.2.dta	875.0-875.0	766.37	2	1.0956	0.000414079	5.6e-05	X.QTVEESPNSNTK(Acetyl)R.X	AT4G31880.1	AT4G31880.1;AT4G31880.2
AT4G32520.2	1	214	X.IMGLDLPHGGHLSHGFMTAK(Acetyl)R.X	113990	1	Flower_1_F1.25042.25042.4.dta	3184.1-3184.1	580.048	4	1.0949	0.000414079	5.63e-05	X.IMGLDLPHGGHLSHGFMTAK(Acetyl)R.X	AT4G32520.2	AT4G32520.2;AT4G32520.1
AT5G53820.1	1	29	X.ASNLIDK(Acetyl)ASNAAQSAK.X	73483	1	Flower_1_F4.21566.21566.2.dta	2708.9-2708.9	815.922	2	1.09422	0.000414079	5.66e-05	X.ASNLIDK(Acetyl)ASNAAQSAK.X	AT5G53820.1	AT5G53820.1
AT4G40040.1	2	28	X.K(Acetyl)SAPTTGGVK(Acetyl)KPHR.X	65979	1	Flower_1_F4.5510.5510.3.dta	884.2-884.2	516.626	3	1.09129	0.000414079	5.77e-05	X.K(Acetyl)SAPTTGGVK(Acetyl)KPHR.X	AT4G40040.1	AT4G40040.1;AT5G10980.1;AT4G40030.2;AT4G40030.1;AT4G40040.2;AT1G75600.1;AT1G13370.1;AT4G40030.3
AT4G40040.1	2	37	X.K(Acetyl)SAPTTGGVK(Acetyl)KPHR.X	65979	1	Flower_1_F4.5510.5510.3.dta	884.2-884.2	516.626	3	1.09129	0.000414079	5.77e-05	X.K(Acetyl)SAPTTGGVK(Acetyl)KPHR.X	AT4G40040.1	AT4G40040.1;AT5G10980.1;AT4G40030.2;AT4G40030.1;AT4G40040.2;AT1G75600.1;AT1G13370.1;AT4G40030.3
AT3G04590.1	1	136	X.KLASSASSSSAK(Acetyl)QR.X	56756	1	Flower_1_F3.4673.4673.3.dta	813.8-813.8	483.927	3	1.09106	0.000414079	5.78e-05	X.KLASSASSSSAK(Acetyl)QR.X	AT3G04590.1	AT3G04590.1;AT3G04590.2
AT1G51745.1	1	205	X.RTPNDSEDDGTEGVK(Acetyl)R.X	88191	1	Flower_1_F5_170222044356.4473.4473.3.dta	868.9-868.9	606.614	3	1.08784	0.000414079	5.91e-05	X.RTPNDSEDDGTEGVK(Acetyl)R.X	AT1G51745.1	AT1G51745.1;AT1G51745.2
AT4G40040.1	1	37	X.SAPTTGGVK(Acetyl)KPHR.X	50643	1	Flower_1_F5_170222044356.3810.3810.3.dta	808.3-808.3	459.924	3	1.08679	0.000414079	5.95e-05	X.SAPTTGGVK(Acetyl)KPHR.X	AT4G40040.1	AT4G40040.1;AT5G10980.1;AT4G40030.2;AT4G40030.1;AT4G40040.2;AT1G75600.1;AT1G13370.1;AT4G40030.3
AT2G47210.1	1	431	X.QADTPSPAHK(Acetyl)R.X	39001	1	Flower_1_F3.4996.4996.2.dta	839.8-839.8	625.317	2	1.08628	0.000414079	5.97e-05	X.QADTPSPAHK(Acetyl)R.X	AT2G47210.1	AT2G47210.1
AT3G46520.1	1	63	X.DAYVGDEAQSK(Acetyl)R.X	50855	1	Flower_1_F3.7752.7752.2.dta	1091.5-1091.5	690.82	2	1.08517	0.000414079	6.01e-05	X.DAYVGDEAQSK(Acetyl)R.X	AT3G46520.1	AT3G46520.1;AT3G53750.1;AT3G12110.1;AT3G18780.1;AT3G18780.2;AT2G37620.2;AT5G09810.1;AT5G59370.2;AT5G59370.1;AT1G49240.1;AT2G37620.1
AT1G55325.1	1	1676	X.K(Acetyl)QIMGGQTISGTPR.X	62803	1	Flower_1_F3.14987.14987.2.dta	1903.5-1903.5	758.4	2	1.08207	0.000414079	6.14e-05	X.K(Acetyl)QIMGGQTISGTPR.X	AT1G55325.1	AT1G55325.1;AT1G55325.2
AT1G20450.2	1	28	X.VATEESSAPEIK(Acetyl)ER.X	69251	1	Flower_1_F3.10349.10349.2.dta	1380.5-1380.5	794.391	2	1.08042	0.000414079	6.21e-05	X.VATEESSAPEIK(Acetyl)ER.X	AT1G20450.2	AT1G20450.2;AT1G20450.1
AT1G77800.1	4	109	X.SHSGADK(Acetyl)K(Acetyl)K(Acetyl)KK(Acetyl).X	50988	1	Flower_1_F1.4136.4136.2.dta	839.3-839.3	691.374	2	1.08037	0.000414079	6.21e-05	X.SHSGADK(Acetyl)K(Acetyl)K(Acetyl)KK(Acetyl).X	AT1G77800.1	AT1G77800.1;AT1G77800.2
AT1G77800.1	4	110	X.SHSGADK(Acetyl)K(Acetyl)K(Acetyl)KK(Acetyl).X	50988	1	Flower_1_F1.4136.4136.2.dta	839.3-839.3	691.374	2	1.08037	0.000414079	6.21e-05	X.SHSGADK(Acetyl)K(Acetyl)K(Acetyl)KK(Acetyl).X	AT1G77800.1	AT1G77800.1;AT1G77800.2
AT1G77800.1	4	111	X.SHSGADK(Acetyl)K(Acetyl)K(Acetyl)KK(Acetyl).X	50988	1	Flower_1_F1.4136.4136.2.dta	839.3-839.3	691.374	2	1.08037	0.000414079	6.21e-05	X.SHSGADK(Acetyl)K(Acetyl)K(Acetyl)KK(Acetyl).X	AT1G77800.1	AT1G77800.1;AT1G77800.2
AT1G77800.1	4	113	X.SHSGADK(Acetyl)K(Acetyl)K(Acetyl)KK(Acetyl).X	50988	1	Flower_1_F1.4136.4136.2.dta	839.3-839.3	691.374	2	1.08037	0.000414079	6.21e-05	X.SHSGADK(Acetyl)K(Acetyl)K(Acetyl)KK(Acetyl).X	AT1G77800.1	AT1G77800.1;AT1G77800.2
AT5G39740.1	1	8	X.SSK(Acetyl)SNAYFKR.X	37026	1	Flower_1_F4.7753.7753.3.dta	1100.5-1100.5	410.547	3	1.08027	0.000414079	6.22e-05	X.SSK(Acetyl)SNAYFKR.X	AT5G39740.1	AT5G39740.1;AT5G39740.2
AT1G79000.2	3	770	X.SC(Carbamidomethyl)TSPGADISGHLQ(Deamidated)PSLK(Acetyl)R.X	101620	1	Flower_1_F3.18223.18223.3.dta	2297.9-2297.9	685.344	3	1.07824	0.000414079	6.3e-05	X.SC(Carbamidomethyl)TSPGADISGHLQ(Deamidated)PSLK(Acetyl)R.X	AT1G79000.2	AT1G79000.2;AT1G79000.1
AT4G14920.1	2	546	X.STGSSSHRVDGGK(Acetyl)SSK(Acetyl)HGR.X	99197	1	Flower_1_F3.4293.4293.4.dta	783.3-783.3	503.497	4	1.07794	0.000414079	6.32e-05	X.STGSSSHRVDGGK(Acetyl)SSK(Acetyl)HGR.X	AT4G14920.1	AT4G14920.1
AT4G14920.1	2	549	X.STGSSSHRVDGGK(Acetyl)SSK(Acetyl)HGR.X	99197	1	Flower_1_F3.4293.4293.4.dta	783.3-783.3	503.497	4	1.07794	0.000414079	6.32e-05	X.STGSSSHRVDGGK(Acetyl)SSK(Acetyl)HGR.X	AT4G14920.1	AT4G14920.1
AT3G60770.1	1	19	X.GISASALPYK(Acetyl)R.X	35014	1	Flower_1_F5_170222044356.13578.13578.2.dta	2189.9-2189.9	602.838	2	1.07592	0.000414079	6.4e-05	X.GISASALPYK(Acetyl)R.X	AT3G60770.1	AT3G60770.1;AT4G00100.1
AT5G47210.3	1	251	X.ALQATK(Acetyl)VEER.X	33438	1	Flower_1_F2.9469.9469.2.dta	1270.4-1270.4	593.823	2	1.07521	0.000414079	6.43e-05	X.ALQATK(Acetyl)VEER.X	AT5G47210.3	AT5G47210.3;AT5G47210.1;AT4G17520.1
AT5G59910.1	1	23	X.KPASEKPVEEK(Acetyl)SK.X	61474	1	Flower_1_F1.3628.3628.2.dta	798.4-798.4	749.906	2	1.07378	0.000414079	6.5e-05	X.KPASEKPVEEK(Acetyl)SK.X	AT5G59910.1	AT5G59910.1
AT1G30120.1	2	264	X.SEN(Deamidated)PVILFEHVLLYNLKEK(Acetyl).X	114523	1	Flower_1_F4.42271.42271.3.dta	4822.5-4822.5	776.76	3	1.07279	0.000414079	6.54e-05	X.SEN(Deamidated)PVILFEHVLLYNLKEK(Acetyl).X	AT1G30120.1	AT1G30120.1
AT3G51240.1	2	271	X.FK(Acetyl)N(Deamidated)ADHQAVVNSNSSR.X	88110	1	Flower_1_F4.6023.6023.2.dta	925.6-925.6	908.936	2	1.0686	0.000414079	6.73e-05	X.FK(Acetyl)N(Deamidated)ADHQAVVNSNSSR.X	AT3G51240.1	AT3G51240.1;AT3G51240.2
AT1G61730.1	1	140	X.RPASEAAATTSTK(Acetyl)R.X	60349	1	Flower_1_F1.4050.4050.3.dta	832.7-832.7	496.929	3	1.06859	0.000414079	6.73e-05	X.RPASEAAATTSTK(Acetyl)R.X	AT1G61730.1	AT1G61730.1
AT2G38810.1	2	7	X.GGK(Acetyl)GLLAAK(Acetyl)TTAAAANKDSVK.X	101746	1	Flower_1_F4.19694.19694.3.dta	2473.5-2473.5	686.051	3	1.06854	0.000414079	6.73e-05	X.GGK(Acetyl)GLLAAK(Acetyl)TTAAAANKDSVK.X	AT2G38810.1	AT2G38810.1;AT2G38810.2;AT2G38810.3
AT2G38810.1	2	13	X.GGK(Acetyl)GLLAAK(Acetyl)TTAAAANKDSVK.X	101746	1	Flower_1_F4.19694.19694.3.dta	2473.5-2473.5	686.051	3	1.06854	0.000414079	6.73e-05	X.GGK(Acetyl)GLLAAK(Acetyl)TTAAAANKDSVK.X	AT2G38810.1	AT2G38810.1;AT2G38810.2;AT2G38810.3
AT1G69010.1	1	306	X.DSSVEEESEHSHK(Acetyl)R.X	79500	1	Flower_1_F2.4932.4932.3.dta	836.9-836.9	566.582	3	1.06622	0.000414079	6.84e-05	X.DSSVEEESEHSHK(Acetyl)R.X	AT1G69010.1	AT1G69010.1
AT1G56190.1	1	146	X.GVTPK(Acetyl)FSLAPLVPR.X	63823	1	Flower_1_F4.38516.38516.2.dta	4502.1-4502.1	762.449	2	1.0642	0.000414079	6.93e-05	X.GVTPK(Acetyl)FSLAPLVPR.X	AT1G56190.1	AT1G56190.1;AT1G56190.2;AT3G12780.1
AT1G23740.1	1	123	X.VVAAALNPVDAK(Acetyl)R.X	49635	1	Flower_1_F3.18220.18220.2.dta	2297.6-2297.6	683.395	2	1.06325	0.000414079	6.98e-05	X.VVAAALNPVDAK(Acetyl)R.X	AT1G23740.1	AT1G23740.1
AT4G40040.1	2	28	X.K(Acetyl)SAPTTGGVK(Acetyl)KPHR.X	65975	1	Flower_1_F3.5521.5521.3.dta	880.6-880.6	516.625	3	1.06128	0.000414079	7.07e-05	X.K(Acetyl)SAPTTGGVK(Acetyl)KPHR.X	AT4G40040.1	AT4G40040.1;AT5G10980.1;AT4G40030.2;AT4G40030.1;AT4G40040.2;AT1G75600.1;AT1G13370.1;AT4G40030.3
AT4G40040.1	2	37	X.K(Acetyl)SAPTTGGVK(Acetyl)KPHR.X	65975	1	Flower_1_F3.5521.5521.3.dta	880.6-880.6	516.625	3	1.06128	0.000414079	7.07e-05	X.K(Acetyl)SAPTTGGVK(Acetyl)KPHR.X	AT4G40040.1	AT4G40040.1;AT5G10980.1;AT4G40030.2;AT4G40030.1;AT4G40040.2;AT1G75600.1;AT1G13370.1;AT4G40030.3
AT3G18035.1	1	178	X.SEILHSSNNDPMASGSASQPLK(Acetyl)R.X	119960	1	Flower_1_F2.16221.16221.3.dta	2035.9-2035.9	823.398	3	1.05779	0.000414079	7.24e-05	X.SEILHSSNNDPMASGSASQPLK(Acetyl)R.X	AT3G18035.1	AT3G18035.1
AT2G34040.1	1	504	X.RPANSNNGSGNNVAAK(Acetyl)K.X	82807	1	Flower_1_F1.3729.3729.3.dta	806.5-806.5	580.962	3	1.05695	0.000414079	7.28e-05	X.RPANSNNGSGNNVAAK(Acetyl)K.X	AT2G34040.1	AT2G34040.1
AT5G28060.1	1	70	X.THFGGGK(Acetyl)SSGYGLIYDTVENAK.X	115160	1	Flower_1_F5_170222044356.21510.21510.3.dta	3455.6-3455.6	781.715	3	1.05319	0.000414079	7.47e-05	X.THFGGGK(Acetyl)SSGYGLIYDTVENAK.X	AT5G28060.1	AT5G28060.1
AT1G07820.1	4	6	X.GK(Acetyl)GGK(Acetyl)GLGK(Acetyl)GGAK(Acetyl)R.X	55716	1	Flower_1_F4.10235.10235.2.dta	1382.4-1382.4	719.909	2	1.05183	0.000414079	7.54e-05	X.GK(Acetyl)GGK(Acetyl)GLGK(Acetyl)GGAK(Acetyl)R.X	AT1G07820.1	AT1G07820.1;AT3G45930.1;AT3G53730.1;AT1G07820.2;AT3G46320.1;AT5G59970.1;AT2G28740.1;AT1G07660.1;AT5G59690.1
AT1G07820.1	4	9	X.GK(Acetyl)GGK(Acetyl)GLGK(Acetyl)GGAK(Acetyl)R.X	55716	1	Flower_1_F4.10235.10235.2.dta	1382.4-1382.4	719.909	2	1.05183	0.000414079	7.54e-05	X.GK(Acetyl)GGK(Acetyl)GLGK(Acetyl)GGAK(Acetyl)R.X	AT1G07820.1	AT1G07820.1;AT3G45930.1;AT3G53730.1;AT1G07820.2;AT3G46320.1;AT5G59970.1;AT2G28740.1;AT1G07660.1;AT5G59690.1
AT1G07820.1	4	13	X.GK(Acetyl)GGK(Acetyl)GLGK(Acetyl)GGAK(Acetyl)R.X	55716	1	Flower_1_F4.10235.10235.2.dta	1382.4-1382.4	719.909	2	1.05183	0.000414079	7.54e-05	X.GK(Acetyl)GGK(Acetyl)GLGK(Acetyl)GGAK(Acetyl)R.X	AT1G07820.1	AT1G07820.1;AT3G45930.1;AT3G53730.1;AT1G07820.2;AT3G46320.1;AT5G59970.1;AT2G28740.1;AT1G07660.1;AT5G59690.1
AT1G07820.1	4	17	X.GK(Acetyl)GGK(Acetyl)GLGK(Acetyl)GGAK(Acetyl)R.X	55716	1	Flower_1_F4.10235.10235.2.dta	1382.4-1382.4	719.909	2	1.05183	0.000414079	7.54e-05	X.GK(Acetyl)GGK(Acetyl)GLGK(Acetyl)GGAK(Acetyl)R.X	AT1G07820.1	AT1G07820.1;AT3G45930.1;AT3G53730.1;AT1G07820.2;AT3G46320.1;AT5G59970.1;AT2G28740.1;AT1G07660.1;AT5G59690.1
AT2G19390.1	1	358	X.VDSDHNSLYSEK(Acetyl)R.X	69696	1	Flower_1_F2.8414.8414.3.dta	1160.8-1160.8	531.249	3	1.05159	0.000414079	7.55e-05	X.VDSDHNSLYSEK(Acetyl)R.X	AT2G19390.1	AT2G19390.1
AT5G22450.1	2	532	X.SENLPVEKPFHNIK(Acetyl)IASDK(Acetyl)NR.X	122015	1	Flower_1_F4.22979.22979.3.dta	2868.6-2868.6	840.778	3	1.04791	0.000414079	7.74e-05	X.SENLPVEKPFHNIK(Acetyl)IASDK(Acetyl)NR.X	AT5G22450.1	AT5G22450.1
AT5G22450.1	2	537	X.SENLPVEKPFHNIK(Acetyl)IASDK(Acetyl)NR.X	122015	1	Flower_1_F4.22979.22979.3.dta	2868.6-2868.6	840.778	3	1.04791	0.000414079	7.74e-05	X.SENLPVEKPFHNIK(Acetyl)IASDK(Acetyl)NR.X	AT5G22450.1	AT5G22450.1
AT3G17930.1	1	165	X.DYESQVMQK(Acetyl)R.X	46250	1	Flower_1_F2.15114.15114.2.dta	1909.1-1909.1	663.311	2	1.04655	0.000414079	7.81e-05	X.DYESQVMQK(Acetyl)R.X	AT3G17930.1	AT3G17930.1
AT1G07820.1	4	6	X.GK(Acetyl)GGK(Acetyl)GLGK(Acetyl)GGAK(Acetyl)R.X	55746	1	Flower_1_F5_170222044356.8478.8478.2.dta	1388.0-1388.0	719.91	2	1.04652	0.000414079	7.82e-05	X.GK(Acetyl)GGK(Acetyl)GLGK(Acetyl)GGAK(Acetyl)R.X	AT1G07820.1	AT1G07820.1;AT3G45930.1;AT3G53730.1;AT1G07820.2;AT3G46320.1;AT5G59970.1;AT2G28740.1;AT1G07660.1;AT5G59690.1
AT1G07820.1	4	9	X.GK(Acetyl)GGK(Acetyl)GLGK(Acetyl)GGAK(Acetyl)R.X	55746	1	Flower_1_F5_170222044356.8478.8478.2.dta	1388.0-1388.0	719.91	2	1.04652	0.000414079	7.82e-05	X.GK(Acetyl)GGK(Acetyl)GLGK(Acetyl)GGAK(Acetyl)R.X	AT1G07820.1	AT1G07820.1;AT3G45930.1;AT3G53730.1;AT1G07820.2;AT3G46320.1;AT5G59970.1;AT2G28740.1;AT1G07660.1;AT5G59690.1
AT1G07820.1	4	13	X.GK(Acetyl)GGK(Acetyl)GLGK(Acetyl)GGAK(Acetyl)R.X	55746	1	Flower_1_F5_170222044356.8478.8478.2.dta	1388.0-1388.0	719.91	2	1.04652	0.000414079	7.82e-05	X.GK(Acetyl)GGK(Acetyl)GLGK(Acetyl)GGAK(Acetyl)R.X	AT1G07820.1	AT1G07820.1;AT3G45930.1;AT3G53730.1;AT1G07820.2;AT3G46320.1;AT5G59970.1;AT2G28740.1;AT1G07660.1;AT5G59690.1
AT1G07820.1	4	17	X.GK(Acetyl)GGK(Acetyl)GLGK(Acetyl)GGAK(Acetyl)R.X	55746	1	Flower_1_F5_170222044356.8478.8478.2.dta	1388.0-1388.0	719.91	2	1.04652	0.000414079	7.82e-05	X.GK(Acetyl)GGK(Acetyl)GLGK(Acetyl)GGAK(Acetyl)R.X	AT1G07820.1	AT1G07820.1;AT3G45930.1;AT3G53730.1;AT1G07820.2;AT3G46320.1;AT5G59970.1;AT2G28740.1;AT1G07660.1;AT5G59690.1
AT5G15090.2	2	226	X.ENAITVGTQ(Deamidated)HALDPLTTVK(Acetyl)AR.X	112221	1	Flower_1_F1.27647.27647.3.dta	3484.0-3484.0	760.078	3	1.04644	0.000414079	7.82e-05	X.ENAITVGTQ(Deamidated)HALDPLTTVK(Acetyl)AR.X	AT5G15090.2	AT5G15090.2;AT5G15090.1
AT1G79280.3	1	704	X.ILEEDFAK(Acetyl)AR.X	37446	1	Flower_1_F5_170222044356.14164.14164.2.dta	2292.7-2292.7	617.328	2	1.04637	0.000414079	7.82e-05	X.ILEEDFAK(Acetyl)AR.X	AT1G79280.3	AT1G79280.3;AT1G79280.1;AT1G79280.2
AT1G07820.1	1	92	X.TVTAMDVVYALK(Acetyl)R.X	62269	1	Flower_1_F1.39736.39736.3.dta	4665.6-4665.6	503.609	3	1.04481	0.000414079	7.91e-05	X.TVTAMDVVYALK(Acetyl)R.X	AT1G07820.1	AT1G07820.1;AT3G45930.1;AT3G53730.1;AT1G07820.2;AT3G46320.1;AT5G59970.1;AT2G28740.1;AT1G07660.2;AT1G07660.1;AT5G59690.1
AT1G79000.2	2	770	X.SC(Carbamidomethyl)TSPGADISGHLQPSLK(Acetyl)R.X	101554	1	Flower_1_F1.17438.17438.3.dta	2282.6-2282.6	685.007	3	1.04387	0.000414079	7.96e-05	X.SC(Carbamidomethyl)TSPGADISGHLQPSLK(Acetyl)R.X	AT1G79000.2	AT1G79000.2;AT1G79000.1
AT4G32520.2	1	214	X.IMGLDLPHGGHLSHGFMTAK(Acetyl)R.X	113987	1	Flower_1_F1.25149.25149.4.dta	3194.7-3194.7	580.047	4	1.04334	0.000414079	7.99e-05	X.IMGLDLPHGGHLSHGFMTAK(Acetyl)R.X	AT4G32520.2	AT4G32520.2;AT4G32520.1
AT3G04590.1	1	136	X.KLASSASSSSAK(Acetyl)QR.X	56757	1	Flower_1_F5_170222044356.3631.3631.3.dta	791.7-791.7	483.927	3	1.0432	0.000414079	7.99e-05	X.KLASSASSSSAK(Acetyl)QR.X	AT3G04590.1	AT3G04590.1;AT3G04590.2
AT2G34900.2	2	256	X.SSGGTNAQNNNNTGTGEINKN(Deamidated)NAK(Acetyl)R.X	124846	1	Flower_1_F5_170222044356.4145.4145.3.dta	838.9-838.9	868.744	3	1.04187	0.000414079	8.07e-05	X.SSGGTNAQNNNNTGTGEINKN(Deamidated)NAK(Acetyl)R.X	AT2G34900.2	AT2G34900.2;AT2G34900.1
AT5G02500.2	2	59	X.LIGDAAK(Acetyl)NQVAMN(Deamidated)PVNTVFDAKR.X	121833	1	Flower_1_F3.30445.30445.3.dta	3705.3-3705.3	839.11	3	1.04185	0.000414079	8.07e-05	X.LIGDAAK(Acetyl)NQVAMN(Deamidated)PVNTVFDAKR.X	AT5G02500.2	AT5G02500.2;AT1G56410.1;AT5G02500.1;AT5G02490.1
AT1G79000.2	1	1578	X.LTNHPSLADQNAQNK(Acetyl)EAR.X	101358	1	Flower_1_F1.6988.6988.3.dta	1097.4-1097.4	683.674	3	1.04095	0.000414079	8.12e-05	X.LTNHPSLADQNAQNK(Acetyl)EAR.X	AT1G79000.2	AT1G79000.2;AT1G79000.1
AT1G17210.1	1	527	X.ADSVEGTVVDRDGDEVNDDSAGPSK(Acetyl)R.X	128113	1	Flower_1_F3.12911.12911.3.dta	1659.1-1659.1	911.412	3	1.03882	0.000414079	8.23e-05	X.ADSVEGTVVDRDGDEVNDDSAGPSK(Acetyl)R.X	AT1G17210.1	AT1G17210.1
AT5G17920.1	1	18	X.ELK(Acetyl)FALESFWDGK.X	71493	1	Flower_1_F2.41575.41575.2.dta	4736.6-4736.6	806.405	2	1.03873	0.000414079	8.24e-05	X.ELK(Acetyl)FALESFWDGK.X	AT5G17920.1	AT5G17920.1;AT5G20980.2;AT5G20980.1;AT3G03780.3;AT3G03780.2;AT3G03780.1;AT5G17920.2
AT4G14920.1	2	546	X.VDGGK(Acetyl)SSK(Acetyl)HGR.X	35641	1	Flower_1_F1.3456.3456.3.dta	784.1-784.1	404.541	3	1.03864	0.000414079	8.24e-05	X.VDGGK(Acetyl)SSK(Acetyl)HGR.X	AT4G14920.1	AT4G14920.1
AT4G14920.1	2	549	X.VDGGK(Acetyl)SSK(Acetyl)HGR.X	35641	1	Flower_1_F1.3456.3456.3.dta	784.1-784.1	404.541	3	1.03864	0.000414079	8.24e-05	X.VDGGK(Acetyl)SSK(Acetyl)HGR.X	AT4G14920.1	AT4G14920.1
AT5G08540.1	1	301	X.EIFGVTDEDAEK(Acetyl)LR.X	76784	1	Flower_1_F5_170222044356.19485.19485.2.dta	3153.5-3153.5	832.414	2	1.03854	0.000414079	8.25e-05	X.EIFGVTDEDAEK(Acetyl)LR.X	AT5G08540.1	AT5G08540.1
AT2G05220.2	1	59	X.IAGFSTHLMK(Acetyl)R.X	44198	1	Flower_1_F4.19906.19906.2.dta	2499.5-2499.5	651.852	2	1.03643	0.000414079	8.37e-05	X.IAGFSTHLMK(Acetyl)R.X	AT2G05220.2	AT2G05220.2;AT5G04800.2;AT2G05220.1;AT5G04800.1;AT3G10610.1;AT2G04390.1;AT5G04800.4;AT5G04800.3
AT2G19390.1	2	610	X.LK(Acetyl)NVGTAK(Acetyl)HLR.X	45834	1	Flower_1_F2.11488.11488.3.dta	1498.1-1498.1	440.929	3	1.03549	0.000414079	8.42e-05	X.LK(Acetyl)NVGTAK(Acetyl)HLR.X	AT2G19390.1	AT2G19390.1
AT2G19390.1	2	616	X.LK(Acetyl)NVGTAK(Acetyl)HLR.X	45834	1	Flower_1_F2.11488.11488.3.dta	1498.1-1498.1	440.929	3	1.03549	0.000414079	8.42e-05	X.LK(Acetyl)NVGTAK(Acetyl)HLR.X	AT2G19390.1	AT2G19390.1
AT5G39740.1	1	177	X.GALDGGLDIPHSDK(Acetyl)R.X	70040	1	Flower_1_F3.18973.18973.2.dta	2377.9-2377.9	796.904	2	1.03519	0.000414079	8.44e-05	X.GALDGGLDIPHSDK(Acetyl)R.X	AT5G39740.1	AT5G39740.1;AT3G25520.1;AT5G39740.2;AT3G25520.2
AT5G25150.1	1	293	X.AGNATAK(Acetyl)VAR.X	18978	1	Flower_1_F1.5032.5032.2.dta	909.2-909.2	500.779	2	1.03391	0.000414079	8.51e-05	X.AGNATAK(Acetyl)VAR.X	AT5G25150.1	AT5G25150.1
AT3G46520.1	1	63	X.DAYVGDEAQSK(Acetyl)R.X	50862	1	Flower_1_F4.7771.7771.2.dta	1102.0-1102.0	690.823	2	1.03262	0.000414079	8.59e-05	X.DAYVGDEAQSK(Acetyl)R.X	AT3G46520.1	AT3G46520.1;AT3G53750.1;AT3G12110.1;AT3G18780.1;AT3G18780.2;AT2G37620.2;AT5G09810.1;AT5G59370.2;AT5G59370.1;AT1G49240.1;AT2G37620.1
AT1G51060.1	1	6	X.GK(Acetyl)TLGSGSAK.X	14532	1	Flower_1_F4.5813.5813.2.dta	908.5-908.5	474.261	2	1.03104	0.000414079	8.68e-05	X.GK(Acetyl)TLGSGSAK.X	AT1G51060.1	AT1G51060.1
AT3G02560.1	2	160	X.LK(Acetyl)N(Deamidated)DTEYKLETMVGVYR.X	104333	1	Flower_1_F3.28602.28602.2.dta	3507.0-3507.0	1051.53	2	1.03065	0.000414079	8.7e-05	X.LK(Acetyl)N(Deamidated)DTEYKLETMVGVYR.X	AT3G02560.1	AT3G02560.1;AT3G02560.2
AT2G17410.1	1	674	X.AAEHGAK(Acetyl)NAIHVSK.X	58974	1	Flower_1_F1.5239.5239.2.dta	925.5-925.5	737.89	2	1.03042	0.000414079	8.72e-05	X.AAEHGAK(Acetyl)NAIHVSK.X	AT2G17410.1	AT2G17410.1
AT1G70730.1	2	509	X.GIHPEVAN(Deamidated)VASADEFEYKDPVDGSVSK(Acetyl)HQGIR.X	140979	1	Flower_1_F3.22690.22690.5.dta	2820.5-2820.5	699.744	5	1.02972	0.000414079	8.76e-05	X.GIHPEVAN(Deamidated)VASADEFEYKDPVDGSVSK(Acetyl)HQGIR.X	AT1G70730.1	AT1G70730.1;AT1G70730.3;AT1G70730.2
AT1G07470.1	1	192	X.DEPERGNSNQQFTQDLFVPSSGK(Acetyl)R.X	128994	1	Flower_1_F4.24745.24745.3.dta	3093.3-3093.3	926.773	3	1.02655	0.000414079	8.95e-05	X.DEPERGNSNQQFTQDLFVPSSGK(Acetyl)R.X	AT1G07470.1	AT1G07470.1;AT1G07480.2;AT1G07480.1
AT3G04120.1	1	198	X.TVDGPSMK(Acetyl)DWR.X	46773	1	Flower_1_F2.19791.19791.2.dta	2462.8-2462.8	667.312	2	1.02632	0.000414079	8.96e-05	X.TVDGPSMK(Acetyl)DWR.X	AT3G04120.1	AT3G04120.1;AT1G16300.1;AT1G13440.1;AT1G13440.2;AT1G79530.1
AT5G22450.1	1	1044	X.GSAVLSGGGAQGK(Acetyl)R.X	42745	1	Flower_1_F3.7541.7541.2.dta	1070.8-1070.8	643.844	2	1.02563	0.000414079	9e-05	X.GSAVLSGGGAQGK(Acetyl)R.X	AT5G22450.1	AT5G22450.1
AT1G30120.1	2	264	X.SEN(Deamidated)PVILFEHVLLYNLKEK(Acetyl).X	114516	1	Flower_1_F2.42696.42696.3.dta	4828.8-4828.8	776.758	3	1.02531	0.000414079	9.02e-05	X.SEN(Deamidated)PVILFEHVLLYNLKEK(Acetyl).X	AT1G30120.1	AT1G30120.1
AT5G10840.1	2	236	X.LTTC(Carbamidomethyl)DPHTK(Acetyl)R.X	41211	1	Flower_1_F2.5444.5444.2.dta	875.8-875.8	635.814	2	1.02352	0.000414079	9.13e-05	X.LTTC(Carbamidomethyl)DPHTK(Acetyl)R.X	AT5G10840.1	AT5G10840.1;AT5G25100.1;AT5G25100.2;AT2G24170.1
AT5G55190.1	1	102	X.LTYK(Acetyl)NVPTWHR.X	57440	1	Flower_1_F4.18964.18964.3.dta	2390.7-2390.7	486.261	3	1.02279	0.000414079	9.18e-05	X.LTYK(Acetyl)NVPTWHR.X	AT5G55190.1	AT5G55190.1;AT5G20020.1;AT5G20010.1
AT3G09180.1	1	249	X.ANSLPGSGSDDPTEASKPIFQSSSK(Acetyl)LR.X	129727	1	Flower_1_F1.21542.21542.3.dta	2776.0-2776.0	940.132	3	1.02255	0.000414079	9.19e-05	X.ANSLPGSGSDDPTEASKPIFQSSSK(Acetyl)LR.X	AT3G09180.1	AT3G09180.1
AT3G25050.1	2	176	X.VYK(Acetyl)NENGVSYPSKPMQ(Deamidated)VEASLWNGDDWATDGGR.X	142407	1	Flower_1_F2.33543.33543.3.dta	4017.5-4017.5	1238.56	3	1.02121	0.000414079	9.28e-05	X.VYK(Acetyl)NENGVSYPSKPMQ(Deamidated)VEASLWNGDDWATDGGR.X	AT3G25050.1	AT3G25050.1
AT3G18035.1	1	178	X.SEILHSSNNDPMASGSASQPLK(Acetyl)R.X	119956	1	Flower_1_F3.16083.16083.3.dta	2028.3-2028.3	823.397	3	1.02093	0.000414079	9.29e-05	X.SEILHSSNNDPMASGSASQPLK(Acetyl)R.X	AT3G18035.1	AT3G18035.1
AT2G37520.1	1	39	X.DRLDDDTDEGNKGDHFPSK(Acetyl)K.X	114674	1	Flower_1_F4.8688.8688.3.dta	1204.9-1204.9	777.688	3	1.02087	0.000414079	9.3e-05	X.DRLDDDTDEGNKGDHFPSK(Acetyl)K.X	AT2G37520.1	AT2G37520.1
AT2G30620.1	1	167	X.VAAAVAPAKAK(Acetyl).X	21602	1	Flower_1_F2.7459.7459.2.dta	1062.6-1062.6	519.818	2	1.02071	0.000414079	9.31e-05	X.VAAAVAPAKAK(Acetyl).X	AT2G30620.1	AT2G30620.1
AT2G44430.1	1	625	X.TAEATASASGK(Acetyl)R.X	33753	1	Flower_1_F4.4917.4917.2.dta	837.1-837.1	596.303	2	1.01977	0.000414079	9.37e-05	X.TAEATASASGK(Acetyl)R.X	AT2G44430.1	AT2G44430.1
AT1G14850.1	1	677	X.LLFPLWELPVMSKK(Acetyl).X	82979	1	Flower_1_F4.42334.42334.3.dta	4828.5-4828.5	581.669	3	1.0172	0.000414079	9.53e-05	X.LLFPLWELPVMSKK(Acetyl).X	AT1G14850.1	AT1G14850.1
AT4G14920.1	2	546	X.STGSSSHRVDGGK(Acetyl)SSK(Acetyl)HGR.X	99194	1	Flower_1_F2.4358.4358.3.dta	790.2-790.2	670.993	3	1.01625	0.000414079	9.59e-05	X.STGSSSHRVDGGK(Acetyl)SSK(Acetyl)HGR.X	AT4G14920.1	AT4G14920.1
AT4G14920.1	2	549	X.STGSSSHRVDGGK(Acetyl)SSK(Acetyl)HGR.X	99194	1	Flower_1_F2.4358.4358.3.dta	790.2-790.2	670.993	3	1.01625	0.000414079	9.59e-05	X.STGSSSHRVDGGK(Acetyl)SSK(Acetyl)HGR.X	AT4G14920.1	AT4G14920.1
AT2G47210.1	1	431	X.QADTPSPAHK(Acetyl)R.X	38993	1	Flower_1_F1.4147.4147.2.dta	840.1-840.1	625.316	2	1.01534	0.000414079	9.65e-05	X.QADTPSPAHK(Acetyl)R.X	AT2G47210.1	AT2G47210.1
AT5G07530.1	1	479	X.IGGGK(Acetyl)HGGLR.X	18374	1	Flower_1_F3.5740.5740.2.dta	897.5-897.5	497.283	2	1.0125	0.000414079	9.84e-05	X.IGGGK(Acetyl)HGGLR.X	AT5G07530.1	AT5G07530.1
AT1G54410.1	1	59	X.IKDKIHGGEGK(Acetyl)SHDGEGK.X	95070	1	Flower_1_F1.3408.3408.3.dta	780.0-780.0	645.328	3	1.01235	0.000414079	9.85e-05	X.IKDKIHGGEGK(Acetyl)SHDGEGK.X	AT1G54410.1	AT1G54410.1
AT1G16710.2	1	552	X.SQENTLMSNAISSGK(Acetyl)HIQEDFR.X	122504	1	Flower_1_F4.32043.32043.3.dta	3878.8-3878.8	845.403	3	1.01217	0.000414079	9.86e-05	X.SQENTLMSNAISSGK(Acetyl)HIQEDFR.X	AT1G16710.2	AT1G16710.2;AT1G16710.1
AT3G12480.1	1	280	X.MDPAQLASLGK(Acetyl)R.X	46498	1	Flower_1_F1.22664.22664.2.dta	2914.8-2914.8	664.852	2	1.01127	0.000414079	9.92e-05	X.MDPAQLASLGK(Acetyl)R.X	AT3G12480.1	AT3G12480.1
AT5G07530.1	1	418	X.SEGGISGGGMSGGSGSK(Acetyl)HK.X	81082	1	Flower_1_F4.5871.5871.3.dta	913.2-913.2	573.597	3	1.00695	0.000414079	0.000102183	X.SEGGISGGGMSGGSGSK(Acetyl)HK.X	AT5G07530.1	AT5G07530.1;AT5G07530.2
AT1G77800.1	4	109	X.SHSGADK(Acetyl)K(Acetyl)K(Acetyl)K(Acetyl)K.X	50991	1	Flower_1_F2.5073.5073.2.dta	847.6-847.6	691.376	2	1.00678	0.000414079	0.000102299	X.SHSGADK(Acetyl)K(Acetyl)K(Acetyl)K(Acetyl)K.X	AT1G77800.1	AT1G77800.1;AT1G77800.2
AT1G77800.1	4	110	X.SHSGADK(Acetyl)K(Acetyl)K(Acetyl)K(Acetyl)K.X	50991	1	Flower_1_F2.5073.5073.2.dta	847.6-847.6	691.376	2	1.00678	0.000414079	0.000102299	X.SHSGADK(Acetyl)K(Acetyl)K(Acetyl)K(Acetyl)K.X	AT1G77800.1	AT1G77800.1;AT1G77800.2
AT1G77800.1	4	111	X.SHSGADK(Acetyl)K(Acetyl)K(Acetyl)K(Acetyl)K.X	50991	1	Flower_1_F2.5073.5073.2.dta	847.6-847.6	691.376	2	1.00678	0.000414079	0.000102299	X.SHSGADK(Acetyl)K(Acetyl)K(Acetyl)K(Acetyl)K.X	AT1G77800.1	AT1G77800.1;AT1G77800.2
AT1G77800.1	4	112	X.SHSGADK(Acetyl)K(Acetyl)K(Acetyl)K(Acetyl)K.X	50991	1	Flower_1_F2.5073.5073.2.dta	847.6-847.6	691.376	2	1.00678	0.000414079	0.000102299	X.SHSGADK(Acetyl)K(Acetyl)K(Acetyl)K(Acetyl)K.X	AT1G77800.1	AT1G77800.1;AT1G77800.2
AT5G24490.1	1	111	X.SVQK(Acetyl)HSHLVR.X	37328	1	Flower_1_F1.4376.4376.3.dta	857.6-857.6	411.566	3	0.998791	0.000414079	0.000107989	X.SVQK(Acetyl)HSHLVR.X	AT5G24490.1	AT5G24490.1
AT1G77800.1	2	678	X.VHHGK(Acetyl)SSVIPSDDHGEQSNSSSSGVMMEN(Deamidated)AFSLRPNSSQNR.X	145824	1	Flower_1_F1.21039.21039.5.dta	2721.9-2721.9	888.808	5	0.99781	0.000414079	0.000108709	X.VHHGK(Acetyl)SSVIPSDDHGEQSNSSSSGVMMEN(Deamidated)AFSLRPNSSQNR.X	AT1G77800.1	AT1G77800.1;AT1G77800.2
AT5G17920.1	1	18	X.RELK(Acetyl)FALESFWDGK.X	85014	1	Flower_1_F4.40163.40163.3.dta	4645.2-4645.2	589.974	3	0.997565	0.000414079	0.00010889	X.RELK(Acetyl)FALESFWDGK.X	AT5G17920.1	AT5G17920.1;AT5G20980.2;AT5G20980.1;AT3G03780.3;AT3G03780.2;AT3G03780.1;AT5G17920.2
AT3G60770.1	1	19	X.GISASALPYK(Acetyl)R.X	35015	1	Flower_1_F4.18083.18083.2.dta	2283.0-2283.0	602.838	2	0.996877	0.000414079	0.000109399	X.GISASALPYK(Acetyl)R.X	AT3G60770.1	AT3G60770.1;AT4G00100.1
AT1G79280.3	1	704	X.ILEEDFAK(Acetyl)AR.X	37444	1	Flower_1_F2.19122.19122.2.dta	2388.4-2388.4	617.327	2	0.995378	0.000414079	0.000110516	X.ILEEDFAK(Acetyl)AR.X	AT1G79280.3	AT1G79280.3;AT1G79280.1;AT1G79280.2
AT1G07820.1	4	6	X.GK(Acetyl)GGK(Acetyl)GLGK(Acetyl)GGAK(Acetyl)R.X	55712	1	Flower_1_F3.10808.10808.2.dta	1429.5-1429.5	719.909	2	0.994657	0.000414079	0.000111057	X.GK(Acetyl)GGK(Acetyl)GLGK(Acetyl)GGAK(Acetyl)R.X	AT1G07820.1	AT1G07820.1;AT3G45930.1;AT3G53730.1;AT1G07820.2;AT3G46320.1;AT5G59970.1;AT2G28740.1;AT1G07660.1;AT5G59690.1
AT1G07820.1	4	9	X.GK(Acetyl)GGK(Acetyl)GLGK(Acetyl)GGAK(Acetyl)R.X	55712	1	Flower_1_F3.10808.10808.2.dta	1429.5-1429.5	719.909	2	0.994657	0.000414079	0.000111057	X.GK(Acetyl)GGK(Acetyl)GLGK(Acetyl)GGAK(Acetyl)R.X	AT1G07820.1	AT1G07820.1;AT3G45930.1;AT3G53730.1;AT1G07820.2;AT3G46320.1;AT5G59970.1;AT2G28740.1;AT1G07660.1;AT5G59690.1
AT1G07820.1	4	13	X.GK(Acetyl)GGK(Acetyl)GLGK(Acetyl)GGAK(Acetyl)R.X	55712	1	Flower_1_F3.10808.10808.2.dta	1429.5-1429.5	719.909	2	0.994657	0.000414079	0.000111057	X.GK(Acetyl)GGK(Acetyl)GLGK(Acetyl)GGAK(Acetyl)R.X	AT1G07820.1	AT1G07820.1;AT3G45930.1;AT3G53730.1;AT1G07820.2;AT3G46320.1;AT5G59970.1;AT2G28740.1;AT1G07660.1;AT5G59690.1
AT1G07820.1	4	17	X.GK(Acetyl)GGK(Acetyl)GLGK(Acetyl)GGAK(Acetyl)R.X	55712	1	Flower_1_F3.10808.10808.2.dta	1429.5-1429.5	719.909	2	0.994657	0.000414079	0.000111057	X.GK(Acetyl)GGK(Acetyl)GLGK(Acetyl)GGAK(Acetyl)R.X	AT1G07820.1	AT1G07820.1;AT3G45930.1;AT3G53730.1;AT1G07820.2;AT3G46320.1;AT5G59970.1;AT2G28740.1;AT1G07660.1;AT5G59690.1
AT4G11820.2	1	194	X.ASHMAHVYDFYK(Acetyl)PNLASEYPVVDGK.X	130614	1	Flower_1_F4.29376.29376.3.dta	3607.8-3607.8	960.793	3	0.993862	0.000414079	0.000111657	X.ASHMAHVYDFYK(Acetyl)PNLASEYPVVDGK.X	AT4G11820.2	AT4G11820.2;AT4G11820.1
AT3G45980.1	1	23	X.KPAAEKPVEEK(Acetyl)SK.X	59924	1	Flower_1_F2.4749.4749.3.dta	822.4-822.4	494.942	3	0.992103	0.000414079	0.000112996	X.KPAAEKPVEEK(Acetyl)SK.X	AT3G45980.1	AT3G45980.1
AT1G07820.1	2	9	X.GKGGK(Acetyl)GLGKGGAK(Acetyl)R.X	48669	1	Flower_1_F2.4813.4813.2.dta	827.2-827.2	677.898	2	0.988789	0.000414079	0.000115562	X.GKGGK(Acetyl)GLGKGGAK(Acetyl)R.X	AT1G07820.1	AT1G07820.1;AT3G45930.1;AT3G53730.1;AT1G07820.2;AT3G46320.1;AT5G59970.1;AT2G28740.1;AT1G07660.1;AT5G59690.1
AT1G07820.1	2	17	X.GKGGK(Acetyl)GLGKGGAK(Acetyl)R.X	48669	1	Flower_1_F2.4813.4813.2.dta	827.2-827.2	677.898	2	0.988789	0.000414079	0.000115562	X.GKGGK(Acetyl)GLGKGGAK(Acetyl)R.X	AT1G07820.1	AT1G07820.1;AT3G45930.1;AT3G53730.1;AT1G07820.2;AT3G46320.1;AT5G59970.1;AT2G28740.1;AT1G07660.1;AT5G59690.1
AT2G17410.1	1	674	X.AAEHGAK(Acetyl)NAIHVSK.X	58986	1	Flower_1_F4.6042.6042.2.dta	927.3-927.3	737.892	2	0.986667	0.000414079	0.000117235	X.AAEHGAK(Acetyl)NAIHVSK.X	AT2G17410.1	AT2G17410.1
AT2G44430.1	1	625	X.TAEATASASGK(Acetyl)R.X	33751	1	Flower_1_F1.4057.4057.2.dta	833.2-833.2	596.301	2	0.983538	0.000414079	0.000119747	X.TAEATASASGK(Acetyl)R.X	AT2G44430.1	AT2G44430.1
AT3G56120.1	1	358	X.SIEGHANK(Acetyl)R.X	22649	1	Flower_1_F1.3814.3814.2.dta	813.3-813.3	527.274	2	0.981859	0.000414079	0.000121117	X.SIEGHANK(Acetyl)R.X	AT3G56120.1	AT3G56120.1
AT5G15200.1	1	12	X.NYGK(Acetyl)TFKGPR.X	35470	1	Flower_1_F4.9094.9094.3.dta	1248.2-1248.2	403.884	3	0.98125	0.000414079	0.000121618	X.NYGK(Acetyl)TFKGPR.X	AT5G15200.1	AT5G15200.1;AT5G15200.2
AT1G07820.1	4	6	X.GK(Acetyl)GGK(Acetyl)GLGK(Acetyl)GGAK(Acetyl)R.X	55696	1	Flower_1_F1.8981.8981.3.dta	1316.0-1316.0	480.275	3	0.981133	0.000414079	0.000121715	X.GK(Acetyl)GGK(Acetyl)GLGK(Acetyl)GGAK(Acetyl)R.X	AT1G07820.1	AT1G07820.1;AT3G45930.1;AT3G53730.1;AT1G07820.2;AT3G46320.1;AT5G59970.1;AT2G28740.1;AT1G07660.1;AT5G59690.1
AT1G07820.1	4	9	X.GK(Acetyl)GGK(Acetyl)GLGK(Acetyl)GGAK(Acetyl)R.X	55696	1	Flower_1_F1.8981.8981.3.dta	1316.0-1316.0	480.275	3	0.981133	0.000414079	0.000121715	X.GK(Acetyl)GGK(Acetyl)GLGK(Acetyl)GGAK(Acetyl)R.X	AT1G07820.1	AT1G07820.1;AT3G45930.1;AT3G53730.1;AT1G07820.2;AT3G46320.1;AT5G59970.1;AT2G28740.1;AT1G07660.1;AT5G59690.1
AT1G07820.1	4	13	X.GK(Acetyl)GGK(Acetyl)GLGK(Acetyl)GGAK(Acetyl)R.X	55696	1	Flower_1_F1.8981.8981.3.dta	1316.0-1316.0	480.275	3	0.981133	0.000414079	0.000121715	X.GK(Acetyl)GGK(Acetyl)GLGK(Acetyl)GGAK(Acetyl)R.X	AT1G07820.1	AT1G07820.1;AT3G45930.1;AT3G53730.1;AT1G07820.2;AT3G46320.1;AT5G59970.1;AT2G28740.1;AT1G07660.1;AT5G59690.1
AT1G07820.1	4	17	X.GK(Acetyl)GGK(Acetyl)GLGK(Acetyl)GGAK(Acetyl)R.X	55696	1	Flower_1_F1.8981.8981.3.dta	1316.0-1316.0	480.275	3	0.981133	0.000414079	0.000121715	X.GK(Acetyl)GGK(Acetyl)GLGK(Acetyl)GGAK(Acetyl)R.X	AT1G07820.1	AT1G07820.1;AT3G45930.1;AT3G53730.1;AT1G07820.2;AT3G46320.1;AT5G59970.1;AT2G28740.1;AT1G07660.1;AT5G59690.1
AT2G34900.2	3	256	X.SSGGTNAQNNNN(Deamidated)TGTGEIN(Deamidated)KNNAK(Acetyl)R.X	124872	1	Flower_1_F3.5290.5290.3.dta	862.3-862.3	869.075	3	0.979819	0.000414079	0.000122803	X.SSGGTNAQNNNN(Deamidated)TGTGEIN(Deamidated)KNNAK(Acetyl)R.X	AT2G34900.2	AT2G34900.2;AT2G34900.1
AT4G40040.1	2	28	X.K(Acetyl)SAPTTGGVK(Acetyl)KPHR.X	65988	1	Flower_1_F4.5504.5504.2.dta	883.6-883.6	774.438	2	0.979725	0.000414079	0.000122881	X.K(Acetyl)SAPTTGGVK(Acetyl)KPHR.X	AT4G40040.1	AT4G40040.1;AT5G10980.1;AT4G40030.2;AT4G40030.1;AT4G40040.2;AT1G75600.1;AT1G13370.1;AT4G40030.3
AT4G40040.1	2	37	X.K(Acetyl)SAPTTGGVK(Acetyl)KPHR.X	65988	1	Flower_1_F4.5504.5504.2.dta	883.6-883.6	774.438	2	0.979725	0.000414079	0.000122881	X.K(Acetyl)SAPTTGGVK(Acetyl)KPHR.X	AT4G40040.1	AT4G40040.1;AT5G10980.1;AT4G40030.2;AT4G40030.1;AT4G40040.2;AT1G75600.1;AT1G13370.1;AT4G40030.3
AT4G40040.1	3	28	X.K(Acetyl)SAPTTGGVK(Acetyl)K(Acetyl)PHR.X	69511	1	Flower_1_F4.8175.8175.3.dta	1149.1-1149.1	530.631	3	0.977002	0.000414079	0.000125169	X.K(Acetyl)SAPTTGGVK(Acetyl)K(Acetyl)PHR.X	AT4G40040.1	AT4G40040.1;AT5G10980.1;AT4G40030.2;AT4G40030.1;AT4G40040.2;AT1G75600.1;AT1G13370.1;AT4G40030.3
AT4G40040.1	3	37	X.K(Acetyl)SAPTTGGVK(Acetyl)K(Acetyl)PHR.X	69511	1	Flower_1_F4.8175.8175.3.dta	1149.1-1149.1	530.631	3	0.977002	0.000414079	0.000125169	X.K(Acetyl)SAPTTGGVK(Acetyl)K(Acetyl)PHR.X	AT4G40040.1	AT4G40040.1;AT5G10980.1;AT4G40030.2;AT4G40030.1;AT4G40040.2;AT1G75600.1;AT1G13370.1;AT4G40030.3
AT4G40040.1	3	38	X.K(Acetyl)SAPTTGGVK(Acetyl)K(Acetyl)PHR.X	69511	1	Flower_1_F4.8175.8175.3.dta	1149.1-1149.1	530.631	3	0.977002	0.000414079	0.000125169	X.K(Acetyl)SAPTTGGVK(Acetyl)K(Acetyl)PHR.X	AT4G40040.1	AT4G40040.1;AT5G10980.1;AT4G40030.2;AT4G40030.1;AT4G40040.2;AT1G75600.1;AT1G13370.1;AT4G40030.3
AT4G32620.2	2	959	X.SK(Acetyl)SSLNGHLSHGWSDSKGDFLN(Deamidated)TNLANGPK.X	136470	1	Flower_1_F3.22750.22750.4.dta	2826.1-2826.1	803.645	4	0.976785	0.000414079	0.000125354	X.SK(Acetyl)SSLNGHLSHGWSDSKGDFLN(Deamidated)TNLANGPK.X	AT4G32620.2	AT4G32620.2;AT4G32620.1
AT5G10390.1	2	28	X.K(Acetyl)SAPATGGVKK(Acetyl)PHR.X	63025	1	Flower_1_F1.4653.4653.2.dta	878.9-878.9	759.43	2	0.976449	0.000414079	0.000125639	X.K(Acetyl)SAPATGGVKK(Acetyl)PHR.X	AT5G10390.1	AT5G10390.1;AT5G10400.1;AT1G09200.1;AT3G27360.1;AT5G65360.1
AT5G10390.1	2	38	X.K(Acetyl)SAPATGGVKK(Acetyl)PHR.X	63025	1	Flower_1_F1.4653.4653.2.dta	878.9-878.9	759.43	2	0.976449	0.000414079	0.000125639	X.K(Acetyl)SAPATGGVKK(Acetyl)PHR.X	AT5G10390.1	AT5G10390.1;AT5G10400.1;AT1G09200.1;AT3G27360.1;AT5G65360.1
AT1G79020.1	1	266	X.NLGQAQSILEALIK(Acetyl)R.X	79401	1	Flower_1_F2.41787.41787.3.dta	4753.9-4753.9	565.997	3	0.975835	0.000414079	0.000126162	X.NLGQAQSILEALIK(Acetyl)R.X	AT1G79020.1	AT1G79020.1
AT5G22880.1	2	11	X.KPAEK(Acetyl)K(Acetyl)PAEKTPAAEPAAAAEK.X	114009	1	Flower_1_F4.7173.7173.3.dta	1042.7-1042.7	773.084	3	0.974486	0.000414079	0.000127321	X.KPAEK(Acetyl)K(Acetyl)PAEKTPAAEPAAAAEK.X	AT5G22880.1	AT5G22880.1
AT5G22880.1	2	12	X.KPAEK(Acetyl)K(Acetyl)PAEKTPAAEPAAAAEK.X	114009	1	Flower_1_F4.7173.7173.3.dta	1042.7-1042.7	773.084	3	0.974486	0.000414079	0.000127321	X.KPAEK(Acetyl)K(Acetyl)PAEKTPAAEPAAAAEK.X	AT5G22880.1	AT5G22880.1
AT4G14920.1	2	546	X.STGSSSHRVDGGK(Acetyl)SSK(Acetyl)HGR.X	99201	1	Flower_1_F5_170222044356.3290.3290.3.dta	759.1-759.1	670.994	3	0.973629	0.000414079	0.000128063	X.STGSSSHRVDGGK(Acetyl)SSK(Acetyl)HGR.X	AT4G14920.1	AT4G14920.1
AT4G14920.1	2	549	X.STGSSSHRVDGGK(Acetyl)SSK(Acetyl)HGR.X	99201	1	Flower_1_F5_170222044356.3290.3290.3.dta	759.1-759.1	670.994	3	0.973629	0.000414079	0.000128063	X.STGSSSHRVDGGK(Acetyl)SSK(Acetyl)HGR.X	AT4G14920.1	AT4G14920.1
AT5G09510.2	2	100	X.TFN(Deamidated)QVEIKPEMIGHYLAEFSISYKPVK(Acetyl)HGRPGVGATHSSR.X	146013	1	Flower_1_F1.36165.36165.5.dta	4346.4-4346.4	903.064	5	0.970834	0.000414079	0.000130511	X.TFN(Deamidated)QVEIKPEMIGHYLAEFSISYKPVK(Acetyl)HGRPGVGATHSSR.X	AT5G09510.2	AT5G09510.2;AT5G09510.1;AT1G04270.1;AT1G04270.2
AT3G13930.1	1	363	X.SQLNSFQEASGGK(Acetyl)R.X	66140	1	Flower_1_F3.12743.12743.2.dta	1642.2-1642.2	775.878	2	0.970411	0.000414079	0.000130886	X.SQLNSFQEASGGK(Acetyl)R.X	AT3G13930.1	AT3G13930.1
AT3G46520.1	1	63	X.DAYVGDEAQSK(Acetyl)R.X	50863	1	Flower_1_F4.7762.7762.2.dta	1101.2-1101.2	690.824	2	0.969096	0.000414079	0.000132057	X.DAYVGDEAQSK(Acetyl)R.X	AT3G46520.1	AT3G46520.1;AT3G53750.1;AT3G12110.1;AT3G18780.1;AT3G18780.2;AT2G37620.2;AT5G09810.1;AT5G59370.2;AT5G59370.1;AT1G49240.1;AT2G37620.1
AT5G48300.1	3	166	X.AYASN(Deamidated)MGGYK(Acetyl)NEGFVEVLAAQQSPENPNWFQ(Deamidated)GTADAVR.X	144949	1	Flower_1_F3.40491.40491.4.dta	4656.6-4656.6	1040.98	4	0.965233	0.000414079	0.000135559	X.AYASN(Deamidated)MGGYK(Acetyl)NEGFVEVLAAQQSPENPNWFQ(Deamidated)GTADAVR.X	AT5G48300.1	AT5G48300.1
AT1G77180.3	2	133	X.FLK(Acetyl)NEGDLGTVVDEEEELQ(Deamidated)KEIQETAEETK.X	140963	1	Flower_1_F3.40837.40837.3.dta	4685.3-4685.3	1165.22	3	0.963615	0.000414079	0.000137053	X.FLK(Acetyl)NEGDLGTVVDEEEELQ(Deamidated)KEIQETAEETK.X	AT1G77180.3	AT1G77180.3;AT1G77180.2;AT1G77180.1
AT3G09670.1	2	626	X.TTSGK(Acetyl)SN(Deamidated)SVSLDHNLSGELDQVRK.X	125252	1	Flower_1_F1.18989.18989.4.dta	2462.2-2462.2	654.582	4	0.962618	0.000414079	0.000137983	X.TTSGK(Acetyl)SN(Deamidated)SVSLDHNLSGELDQVRK.X	AT3G09670.1	AT3G09670.1;AT3G09670.2
AT1G79730.1	1	554	X.VGASSSK(Acetyl)MR.X	15787	1	Flower_1_F3.5861.5861.2.dta	907.0-907.0	482.747	2	0.958989	0.000414079	0.000141417	X.VGASSSK(Acetyl)MR.X	AT1G79730.1	AT1G79730.1
AT1G77800.1	3	678	X.VHHGK(Acetyl)SSVIPSDDHGEQSN(Deamidated)SSSSGVMMENAFSLRPNSSQ(Deamidated)NR.X	145833	1	Flower_1_F1.21020.21020.5.dta	2719.9-2719.9	889.008	5	0.957879	0.000414079	0.000142484	X.VHHGK(Acetyl)SSVIPSDDHGEQSN(Deamidated)SSSSGVMMENAFSLRPNSSQ(Deamidated)NR.X	AT1G77800.1	AT1G77800.1;AT1G77800.2
AT1G29470.2	1	67	X.SDFK(Acetyl)SEEVDR.X	39402	1	Flower_1_F3.10607.10607.2.dta	1409.3-1409.3	627.285	2	0.956114	0.000414079	0.000144199	X.SDFK(Acetyl)SEEVDR.X	AT1G29470.2	AT1G29470.2;AT1G29470.1
AT3G04590.1	1	125	X.KYVTPEQALAAKK(Acetyl).X	60403	1	Flower_1_F5_170222044356.12527.12527.3.dta	2017.5-2017.5	496.953	3	0.955705	0.000414079	0.000144599	X.KYVTPEQALAAKK(Acetyl).X	AT3G04590.1	AT3G04590.1;AT3G04590.2
AT1G61730.1	1	140	X.RPASEAAATTSTK(Acetyl)R.X	60350	1	Flower_1_F3.4898.4898.3.dta	832.3-832.3	496.929	3	0.95522	0.000414079	0.000145075	X.RPASEAAATTSTK(Acetyl)R.X	AT1G61730.1	AT1G61730.1
AT5G62000.3	1	541	X.IPFYDHSSSPSMPAK(Acetyl)R.X	90682	1	Flower_1_F2.18985.18985.3.dta	2373.8-2373.8	621.3	3	0.95443	0.000414079	0.000145854	X.IPFYDHSSSPSMPAK(Acetyl)R.X	AT5G62000.3	AT5G62000.3;AT5G62000.4;AT5G62000.1;AT5G62000.2
AT5G07530.1	1	418	X.SEGGISGGGMSGGSGSK(Acetyl)HK.X	81076	1	Flower_1_F3.5897.5897.2.dta	909.7-909.7	859.89	2	0.952237	0.000414079	0.000148037	X.SEGGISGGGMSGGSGSK(Acetyl)HK.X	AT5G07530.1	AT5G07530.1;AT5G07530.2
AT1G79730.1	1	554	X.VGASSSK(Acetyl)MR.X	15783	1	Flower_1_F2.5944.5944.2.dta	914.6-914.6	482.746	2	0.952186	0.000414079	0.000148088	X.VGASSSK(Acetyl)MR.X	AT1G79730.1	AT1G79730.1
AT1G56070.1	1	232	X.MYASK(Acetyl)FGVVESK.X	51485	1	Flower_1_F4.21677.21677.2.dta	2730.3-2730.3	694.351	2	0.951439	0.000414079	0.000148839	X.MYASK(Acetyl)FGVVESK.X	AT1G56070.1	AT1G56070.1
AT1G07820.1	2	9	X.GKGGK(Acetyl)GLGKGGAK(Acetyl)R.X	48662	1	Flower_1_F4.4528.4528.4.dta	805.4-805.4	339.452	4	0.95107	0.000414079	0.000149212	X.GKGGK(Acetyl)GLGKGGAK(Acetyl)R.X	AT1G07820.1	AT1G07820.1;AT3G45930.1;AT3G53730.1;AT1G07820.2;AT3G46320.1;AT5G59970.1;AT2G28740.1;AT1G07660.1;AT5G59690.1
AT1G07820.1	2	17	X.GKGGK(Acetyl)GLGKGGAK(Acetyl)R.X	48662	1	Flower_1_F4.4528.4528.4.dta	805.4-805.4	339.452	4	0.95107	0.000414079	0.000149212	X.GKGGK(Acetyl)GLGKGGAK(Acetyl)R.X	AT1G07820.1	AT1G07820.1;AT3G45930.1;AT3G53730.1;AT1G07820.2;AT3G46320.1;AT5G59970.1;AT2G28740.1;AT1G07660.1;AT5G59690.1
AT4G40040.1	1	80	X.EIAQDFK(Acetyl)TDLR.X	50609	1	Flower_1_F1.22442.22442.2.dta	2884.3-2884.3	689.353	2	0.95051	0.000414079	0.000149779	X.EIAQDFK(Acetyl)TDLR.X	AT4G40040.1	AT4G40040.1;AT4G40030.2;AT4G40030.1;AT4G40040.2;AT5G10390.1;AT5G10400.1;AT5G10980.1;AT1G13370.1;AT5G65350.1;AT4G40030.3;AT1G09200.1;AT3G27360.1;AT5G65360.1
AT1G60200.1	1	658	X.LGFGLVGSGK(Acetyl)R.X	28788	1	Flower_1_F3.24594.24594.2.dta	3049.8-3049.8	566.826	2	0.949782	0.000414079	0.00015052	X.LGFGLVGSGK(Acetyl)R.X	AT1G60200.1	AT1G60200.1
AT1G30480.1	1	184	X.AAMSGGGSGGK(Acetyl)GR.X	28898	1	Flower_1_F4.4763.4763.2.dta	824.5-824.5	567.768	2	0.948301	0.000414079	0.000152038	X.AAMSGGGSGGK(Acetyl)GR.X	AT1G30480.1	AT1G30480.1
AT1G54410.1	1	59	X.IKDKIHGGEGK(Acetyl)SHDGEGK.X	95072	1	Flower_1_F1.3409.3409.4.dta	780.0-780.0	484.248	4	0.948171	0.000414079	0.000152172	X.IKDKIHGGEGK(Acetyl)SHDGEGK.X	AT1G54410.1	AT1G54410.1
AT5G22880.1	2	6	X.ADK(Acetyl)KPAEK(Acetyl)KPAEK.X	63789	1	Flower_1_F2.4676.4676.3.dta	816.4-816.4	508.618	3	0.946579	0.000414079	0.000153822	X.ADK(Acetyl)KPAEK(Acetyl)KPAEK.X	AT5G22880.1	AT5G22880.1
AT5G22880.1	2	11	X.ADK(Acetyl)KPAEK(Acetyl)KPAEK.X	63789	1	Flower_1_F2.4676.4676.3.dta	816.4-816.4	508.618	3	0.946579	0.000414079	0.000153822	X.ADK(Acetyl)KPAEK(Acetyl)KPAEK.X	AT5G22880.1	AT5G22880.1
AT3G46030.1	2	23	X.SKAEK(Acetyl)APAEK(Acetyl)KPK.X	61174	1	Flower_1_F4.4649.4649.3.dta	815.1-815.1	499.288	3	0.944958	0.000414079	0.000155521	X.SKAEK(Acetyl)APAEK(Acetyl)KPK.X	AT3G46030.1	AT3G46030.1;AT5G59910.1;AT3G45980.1
AT3G46030.1	2	28	X.SKAEK(Acetyl)APAEK(Acetyl)KPK.X	61174	1	Flower_1_F4.4649.4649.3.dta	815.1-815.1	499.288	3	0.944958	0.000414079	0.000155521	X.SKAEK(Acetyl)APAEK(Acetyl)KPK.X	AT3G46030.1	AT3G46030.1;AT5G59910.1;AT3G45980.1
AT4G29590.1	1	79	X.FGGK(Acetyl)SFIASAR.X	33114	1	Flower_1_F4.20472.20472.2.dta	2577.7-2577.7	591.816	2	0.944241	0.000414079	0.000156278	X.FGGK(Acetyl)SFIASAR.X	AT4G29590.1	AT4G29590.1
AT3G09180.1	1	249	X.ANSLPGSGSDDPTEASKPIFQSSSK(Acetyl)LR.X	129731	1	Flower_1_F4.22467.22467.3.dta	2816.6-2816.6	940.133	3	0.944217	0.000414079	0.000156304	X.ANSLPGSGSDDPTEASKPIFQSSSK(Acetyl)LR.X	AT3G09180.1	AT3G09180.1
AT2G36200.1	1	53	X.EVAVSQNIAGK(Acetyl)HIDR.X	78200	1	Flower_1_F2.14127.14127.2.dta	1787.4-1787.4	839.946	2	0.943606	0.000414079	0.000156952	X.EVAVSQNIAGK(Acetyl)HIDR.X	AT2G36200.1	AT2G36200.1;AT2G36200.2
AT5G48300.1	3	166	X.AYASNMGGYK(Acetyl)NEGFVEVLAAQQ(Deamidated)SPEN(Deamidated)PNWFQGTADAVR.X	144950	1	Flower_1_F2.40589.40589.3.dta	4658.3-4658.3	1387.64	3	0.940693	0.000414079	0.00016008	X.AYASNMGGYK(Acetyl)NEGFVEVLAAQQ(Deamidated)SPEN(Deamidated)PNWFQGTADAVR.X	AT5G48300.1	AT5G48300.1
AT4G28660.2	1	167	X.FVNGKPEGIVAK(Acetyl)HIMR.X	89077	1	Flower_1_F1.17561.17561.3.dta	2304.8-2304.8	613.34	3	0.940353	0.000414079	0.00016045	X.FVNGKPEGIVAK(Acetyl)HIMR.X	AT4G28660.2	AT4G28660.2;AT4G28660.1
AT1G51510.1	1	54	X.SAIAGANGESAKK(Acetyl).X	38645	1	Flower_1_F5_170222044356.4722.4722.2.dta	891.8-891.8	623.326	2	0.937786	0.000414079	0.000163265	X.SAIAGANGESAKK(Acetyl).X	AT1G51510.1	AT1G51510.1
AT2G34460.1	3	199	X.K(Acetyl)SGIN(Deamidated)YTIVRPGGLKNDPPTGN(Deamidated)VVMEPEDTLYEGSISR.X	144916	1	Flower_1_F2.30188.30188.4.dta	3677.3-3677.3	1037.77	4	0.937539	0.000414079	0.000163538	X.K(Acetyl)SGIN(Deamidated)YTIVRPGGLKNDPPTGN(Deamidated)VVMEPEDTLYEGSISR.X	AT2G34460.1	AT2G34460.1
AT2G36880.1	2	177	X.TQVTVEYK(Acetyl)N(Deamidated)DGGAMIPIR.X	100515	1	Flower_1_F3.24862.24862.3.dta	3088.6-3088.6	679.014	3	0.936946	0.000414079	0.000164197	X.TQVTVEYK(Acetyl)N(Deamidated)DGGAMIPIR.X	AT2G36880.1	AT2G36880.1;AT2G36880.2
AT5G02570.1	1	116	X.LVLPGELAK(Acetyl)HAVSEGTK.X	86294	1	Flower_1_F5_170222044356.20504.20504.3.dta	3302.5-3302.5	597.671	3	0.935829	0.000414079	0.000165444	X.LVLPGELAK(Acetyl)HAVSEGTK.X	AT5G02570.1	AT5G02570.1;AT3G46030.1;AT5G59910.1;AT3G09480.1;AT2G28720.1;AT5G22880.1;AT2G37470.1;AT3G45980.1;AT1G07790.1
AT5G06780.2	1	63	X.QLLNNVHNDDLIK(Acetyl)R.X	82274	1	Flower_1_F4.18805.18805.3.dta	2374.1-2374.1	578.648	3	0.93353	0.000414079	0.000168041	X.QLLNNVHNDDLIK(Acetyl)R.X	AT5G06780.2	AT5G06780.2;AT5G06780.1
AT3G46030.1	2	23	X.SKAEK(Acetyl)APAEK(Acetyl)KPK.X	61163	1	Flower_1_F2.4754.4754.3.dta	822.7-822.7	499.286	3	0.932546	0.000414079	0.000169166	X.SKAEK(Acetyl)APAEK(Acetyl)KPK.X	AT3G46030.1	AT3G46030.1;AT5G59910.1;AT3G45980.1
AT3G46030.1	2	28	X.SKAEK(Acetyl)APAEK(Acetyl)KPK.X	61163	1	Flower_1_F2.4754.4754.3.dta	822.7-822.7	499.286	3	0.932546	0.000414079	0.000169166	X.SKAEK(Acetyl)APAEK(Acetyl)KPK.X	AT3G46030.1	AT3G46030.1;AT5G59910.1;AT3G45980.1
AT1G61730.1	1	140	X.SGTKRPASEAAATTSTK(Acetyl)R.X	90716	1	Flower_1_F3.4785.4785.3.dta	822.9-822.9	621.328	3	0.9319	0.000414079	0.000169908	X.SGTKRPASEAAATTSTK(Acetyl)R.X	AT1G61730.1	AT1G61730.1
AT2G19390.1	1	616	X.NVGTAK(Acetyl)HLR.X	21584	1	Flower_1_F5_170222044356.4929.4929.2.dta	910.9-910.9	519.296	2	0.931806	0.000414079	0.000170016	X.NVGTAK(Acetyl)HLR.X	AT2G19390.1	AT2G19390.1
AT4G13560.1	2	68	X.DKTADGSHSANK(Acetyl)SAQHNQEQ(Deamidated)AAGLFGQTGESVK.X	140477	1	Flower_1_F3.14682.14682.4.dta	1870.9-1870.9	861.154	4	0.92747	0.000414079	0.000175085	X.DKTADGSHSANK(Acetyl)SAQHNQEQ(Deamidated)AAGLFGQTGESVK.X	AT4G13560.1	AT4G13560.1
AT1G60200.1	1	658	X.LGFGLVGSGK(Acetyl)R.X	28791	1	Flower_1_F5_170222044356.18346.18346.2.dta	2973.4-2973.4	566.828	2	0.924217	0.000414079	0.000178987	X.LGFGLVGSGK(Acetyl)R.X	AT1G60200.1	AT1G60200.1
AT1G18080.1	1	292	X.AEAEKADNSGPAATK(Acetyl)R.X	76033	1	Flower_1_F3.4930.4930.3.dta	834.7-834.7	553.274	3	0.92385	0.000414079	0.000179432	X.AEAEKADNSGPAATK(Acetyl)R.X	AT1G18080.1	AT1G18080.1
AT4G09800.1	1	54	X.KADVDMNK(Acetyl)R.X	27506	1	Flower_1_F4.5914.5914.2.dta	916.6-916.6	559.785	2	0.923776	0.000414079	0.000179522	X.KADVDMNK(Acetyl)R.X	AT4G09800.1	AT4G09800.1;AT1G22780.1;AT1G34030.1
AT3G48930.1	1	44	X.NIGLGFK(Acetyl)TPR.X	29911	1	Flower_1_F3.23201.23201.2.dta	2888.6-2888.6	572.827	2	0.923087	0.000414079	0.000180362	X.NIGLGFK(Acetyl)TPR.X	AT3G48930.1	AT3G48930.1;AT5G23740.1;AT4G30800.1
AT3G07740.2	2	364	X.LNHGAPGSIAGK(Acetyl)TLK(Acetyl)SPR.X	92368	1	Flower_1_F4.16107.16107.3.dta	2041.9-2041.9	630.02	3	0.921262	0.000414079	0.000182606	X.LNHGAPGSIAGK(Acetyl)TLK(Acetyl)SPR.X	AT3G07740.2	AT3G07740.2;AT3G07740.1;AT3G07740.4;AT3G07740.3
AT3G07740.2	2	367	X.LNHGAPGSIAGK(Acetyl)TLK(Acetyl)SPR.X	92368	1	Flower_1_F4.16107.16107.3.dta	2041.9-2041.9	630.02	3	0.921262	0.000414079	0.000182606	X.LNHGAPGSIAGK(Acetyl)TLK(Acetyl)SPR.X	AT3G07740.2	AT3G07740.2;AT3G07740.1;AT3G07740.4;AT3G07740.3
ATMG00280.1	2	84	X.GHYLNATAGTC(Carbamidomethyl)EEMIK(Acetyl)R.X	98203	1	Flower_1_F5_170222044356.12459.12459.3.dta	2001.9-2001.9	664.982	3	0.920889	0.000414079	0.000183068	X.GHYLNATAGTC(Carbamidomethyl)EEMIK(Acetyl)R.X	ATMG00280.1	ATMG00280.1;ATCG00490.1
ATCG00490.1	2	252	X.GHYLNATAGTC(Carbamidomethyl)EEMIK(Acetyl)R.X	98203	1	Flower_1_F5_170222044356.12459.12459.3.dta	2001.9-2001.9	664.982	3	0.920889	0.000414079	0.000183068	X.GHYLNATAGTC(Carbamidomethyl)EEMIK(Acetyl)R.X	ATCG00490.1	ATMG00280.1;ATCG00490.1
AT1G29470.2	1	67	X.DVDTTKSDFK(Acetyl)SEEVDR.X	93820	1	Flower_1_F4.12791.12791.3.dta	1665.3-1665.3	638.297	3	0.918593	0.000414079	0.000185938	X.DVDTTKSDFK(Acetyl)SEEVDR.X	AT1G29470.2	AT1G29470.2;AT1G29470.1
AT2G44430.1	1	625	X.TAEATASASGK(Acetyl)R.X	33749	1	Flower_1_F2.5024.5024.2.dta	843.8-843.8	596.299	2	0.91856	0.000414079	0.000185979	X.TAEATASASGK(Acetyl)R.X	AT2G44430.1	AT2G44430.1
AT5G15450.1	1	720	X.IDMSEYMEK(Acetyl)HAVSR.X	82554	1	Flower_1_F2.21159.21159.3.dta	2630.0-2630.0	579.933	3	0.918071	0.000414079	0.000186597	X.IDMSEYMEK(Acetyl)HAVSR.X	AT5G15450.1	AT5G15450.1
AT5G48480.1	1	60	X.SAFGAIESGHSLYPK(Acetyl)R.X	84660	1	Flower_1_F3.21761.21761.3.dta	2718.0-2718.0	587.97	3	0.916525	0.000414079	0.000188562	X.SAFGAIESGHSLYPK(Acetyl)R.X	AT5G48480.1	AT5G48480.1
AT1G16710.2	4	1330	X.K(Acetyl)GILK(Acetyl)K(Acetyl)PITK(Acetyl)R.X	56786	1	Flower_1_F5_170222044356.16550.16550.2.dta	2690.0-2690.0	725.463	2	0.91521	0.000414079	0.00019025	X.K(Acetyl)GILK(Acetyl)K(Acetyl)PITK(Acetyl)R.X	AT1G16710.2	AT1G16710.2;AT1G16710.1
AT1G16710.2	4	1334	X.K(Acetyl)GILK(Acetyl)K(Acetyl)PITK(Acetyl)R.X	56786	1	Flower_1_F5_170222044356.16550.16550.2.dta	2690.0-2690.0	725.463	2	0.91521	0.000414079	0.00019025	X.K(Acetyl)GILK(Acetyl)K(Acetyl)PITK(Acetyl)R.X	AT1G16710.2	AT1G16710.2;AT1G16710.1
AT1G16710.2	4	1335	X.K(Acetyl)GILK(Acetyl)K(Acetyl)PITK(Acetyl)R.X	56786	1	Flower_1_F5_170222044356.16550.16550.2.dta	2690.0-2690.0	725.463	2	0.91521	0.000414079	0.00019025	X.K(Acetyl)GILK(Acetyl)K(Acetyl)PITK(Acetyl)R.X	AT1G16710.2	AT1G16710.2;AT1G16710.1
AT1G16710.2	4	1339	X.K(Acetyl)GILK(Acetyl)K(Acetyl)PITK(Acetyl)R.X	56786	1	Flower_1_F5_170222044356.16550.16550.2.dta	2690.0-2690.0	725.463	2	0.91521	0.000414079	0.00019025	X.K(Acetyl)GILK(Acetyl)K(Acetyl)PITK(Acetyl)R.X	AT1G16710.2	AT1G16710.2;AT1G16710.1
AT4G29790.1	2	465	X.SSSPPVTQWASQ(Deamidated)RPQK(Acetyl)ISR.X	108101	1	Flower_1_F3.18244.18244.3.dta	2300.6-2300.6	728.38	3	0.913834	0.000414079	0.000192031	X.SSSPPVTQWASQ(Deamidated)RPQK(Acetyl)ISR.X	AT4G29790.1	AT4G29790.1;AT2G19390.1
AT3G11200.1	1	154	X.AMKDNKPSSDSGSK(Acetyl)SR.X	82487	1	Flower_1_F2.4255.4255.3.dta	782.2-782.2	579.612	3	0.913336	0.000414079	0.00019268	X.AMKDNKPSSDSGSK(Acetyl)SR.X	AT3G11200.1	AT3G11200.1;AT3G11200.2
AT5G22880.1	2	12	X.K(Acetyl)PAEKTPAAEPAAAAEK(Acetyl)KPK.X	105004	1	Flower_1_F2.7900.7900.3.dta	1103.6-1103.6	706.391	3	0.912787	0.000414079	0.000193398	X.K(Acetyl)PAEKTPAAEPAAAAEK(Acetyl)KPK.X	AT5G22880.1	AT5G22880.1
AT5G22880.1	2	28	X.K(Acetyl)PAEKTPAAEPAAAAEK(Acetyl)KPK.X	105004	1	Flower_1_F2.7900.7900.3.dta	1103.6-1103.6	706.391	3	0.912787	0.000414079	0.000193398	X.K(Acetyl)PAEKTPAAEPAAAAEK(Acetyl)KPK.X	AT5G22880.1	AT5G22880.1
AT4G15900.1	2	128	X.GLN(Deamidated)YTGSSGK(Acetyl)STTIIPANVSSYQR.X	122897	1	Flower_1_F3.24630.24630.3.dta	3057.5-3057.5	848.764	3	0.911626	0.000414079	0.000194926	X.GLN(Deamidated)YTGSSGK(Acetyl)STTIIPANVSSYQR.X	AT4G15900.1	AT4G15900.1
AT2G30620.1	1	167	X.VAAAVAPAKAK(Acetyl).X	21603	1	Flower_1_F3.7351.7351.2.dta	1052.1-1052.1	519.818	2	0.910906	0.000414079	0.000195879	X.VAAAVAPAKAK(Acetyl).X	AT2G30620.1	AT2G30620.1
AT1G51060.1	2	6	X.GK(Acetyl)TLGSGSAK(Acetyl)K.X	27442	1	Flower_1_F1.5834.5834.2.dta	981.4-981.4	559.313	2	0.910211	0.000414079	0.000196803	X.GK(Acetyl)TLGSGSAK(Acetyl)K.X	AT1G51060.1	AT1G51060.1
AT1G51060.1	2	14	X.GK(Acetyl)TLGSGSAK(Acetyl)K.X	27442	1	Flower_1_F1.5834.5834.2.dta	981.4-981.4	559.313	2	0.910211	0.000414079	0.000196803	X.GK(Acetyl)TLGSGSAK(Acetyl)K.X	AT1G51060.1	AT1G51060.1
AT2G46020.1	1	2178	X.WPNQPTHPNNSGAAGDSVGWANPVK(Acetyl)R.X	129418	1	Flower_1_F2.21872.21872.3.dta	2720.8-2720.8	933.78	3	0.907536	0.000414079	0.000200403	X.WPNQPTHPNNSGAAGDSVGWANPVK(Acetyl)R.X	AT2G46020.1	AT2G46020.1;AT2G46020.2
AT1G77440.2	1	98	X.DMKPETFASLVSAILYEK(Acetyl)R.X	110662	1	Flower_1_F3.42369.42369.4.dta	4810.7-4810.7	560.794	4	0.907063	0.000414079	0.000201045	X.DMKPETFASLVSAILYEK(Acetyl)R.X	AT1G77440.2	AT1G77440.2;AT1G77440.1;AT1G21720.1
AT1G79730.1	1	554	X.VGASSSK(Acetyl)MR.X	15786	1	Flower_1_F4.5825.5825.2.dta	909.4-909.4	482.747	2	0.905336	0.000414079	0.000203413	X.VGASSSK(Acetyl)MR.X	AT1G79730.1	AT1G79730.1
AT2G46020.1	1	2178	X.WPNQPTHPNNSGAAGDSVGWANPVK(Acetyl)R.X	129423	1	Flower_1_F4.21636.21636.3.dta	2723.8-2723.8	933.784	3	0.904307	0.000414079	0.000204836	X.WPNQPTHPNNSGAAGDSVGWANPVK(Acetyl)R.X	AT2G46020.1	AT2G46020.1;AT2G46020.2
AT2G34040.1	2	505	X.RPANSNNGSGNN(Deamidated)VAAKK(Acetyl).X	82907	1	Flower_1_F2.4701.4701.3.dta	818.5-818.5	581.295	3	0.903989	0.000414079	0.000205278	X.RPANSNNGSGNN(Deamidated)VAAKK(Acetyl).X	AT2G34040.1	AT2G34040.1
AT5G47210.3	1	251	X.ALQATK(Acetyl)VEER.X	33439	1	Flower_1_F4.9334.9334.2.dta	1272.3-1272.3	593.824	2	0.902739	0.000414079	0.000207023	X.ALQATK(Acetyl)VEER.X	AT5G47210.3	AT5G47210.3;AT5G47210.1;AT4G17520.1
AT2G44430.1	1	625	X.TAEATASASGK(Acetyl)R.X	33750	1	Flower_1_F4.4908.4908.2.dta	836.4-836.4	596.301	2	0.901765	0.000414079	0.000208393	X.TAEATASASGK(Acetyl)R.X	AT2G44430.1	AT2G44430.1
AT1G79000.2	1	1578	X.LTNHPSLADQNAQNK(Acetyl)EAR.X	101359	1	Flower_1_F1.7020.7020.3.dta	1100.0-1100.0	683.674	3	0.899952	0.000414079	0.00021097	X.LTNHPSLADQNAQNK(Acetyl)EAR.X	AT1G79000.2	AT1G79000.2;AT1G79000.1
AT1G07820.1	1	92	X.TVTAMDVVYALK(Acetyl)R.X	62270	1	Flower_1_F5_170222044356.30155.30155.3.dta	4627.3-4627.3	503.609	3	0.898921	0.000414079	0.000212449	X.TVTAMDVVYALK(Acetyl)R.X	AT1G07820.1	AT1G07820.1;AT3G45930.1;AT3G53730.1;AT1G07820.2;AT3G46320.1;AT5G59970.1;AT2G28740.1;AT1G07660.2;AT1G07660.1;AT5G59690.1
AT2G17410.2	1	462	X.GSGDLNNGVHK(Acetyl)IVR.X	62200	1	Flower_1_F4.13665.13665.3.dta	1756.9-1756.9	503.27	3	0.898652	0.000414079	0.000212836	X.GSGDLNNGVHK(Acetyl)IVR.X	AT2G17410.2	AT2G17410.2;AT2G17410.1
AT4G32520.2	1	137	X.YSEGLPGK(Acetyl)R.X	22181	1	Flower_1_F4.11020.11020.2.dta	1464.2-1464.2	524.775	2	0.896576	0.000414079	0.000215851	X.YSEGLPGK(Acetyl)R.X	AT4G32520.2	AT4G32520.2;AT4G32520.1
AT5G02870.1	2	317	X.IINSDEVQSVVN(Deamidated)PIKDGSK(Acetyl)R.X	110759	1	Flower_1_F3.22577.22577.3.dta	2808.2-2808.2	747.733	3	0.896107	0.000414079	0.000216538	X.IINSDEVQSVVN(Deamidated)PIKDGSK(Acetyl)R.X	AT5G02870.1	AT5G02870.1;AT5G02870.2
AT2G47980.1	1	58	X.SSDQIELDDDDFQETRPKPK(Acetyl)R.X	123466	1	Flower_1_F2.17194.17194.4.dta	2159.6-2159.6	641.057	4	0.894743	0.000414079	0.000218548	X.SSDQIELDDDDFQETRPKPK(Acetyl)R.X	AT2G47980.1	AT2G47980.1
ATCG00490.1	1	32	X.LTYYTPEYETK(Acetyl)DTDILAAFR.X	119364	1	Flower_1_F5_170222044356.30461.30461.2.dta	4662.8-4662.8	1226.59	2	0.8923	0.000414079	0.000222196	X.LTYYTPEYETK(Acetyl)DTDILAAFR.X	ATCG00490.1	ATCG00490.1
AT5G10840.1	2	236	X.LTTC(Carbamidomethyl)DPHTK(Acetyl)R.X	41207	1	Flower_1_F4.5326.5326.2.dta	869.5-869.5	635.813	2	0.889559	0.000414079	0.000226362	X.LTTC(Carbamidomethyl)DPHTK(Acetyl)R.X	AT5G10840.1	AT5G10840.1;AT5G25100.1;AT5G25100.2;AT2G24170.1
AT3G17930.1	1	165	X.DYESQVMQK(Acetyl)R.X	46252	1	Flower_1_F4.14915.14915.2.dta	1905.4-1905.4	663.311	2	0.88865	0.000414079	0.00022776	X.DYESQVMQK(Acetyl)R.X	AT3G17930.1	AT3G17930.1
AT1G77800.1	1	482	X.HSDIQESGK(Acetyl)SVEGGESNAAESR.X	113931	1	Flower_1_F1.6682.6682.3.dta	1067.0-1067.0	772.681	3	0.885956	0.000414079	0.000231955	X.HSDIQESGK(Acetyl)SVEGGESNAAESR.X	AT1G77800.1	AT1G77800.1;AT1G77800.2
AT5G46420.1	2	305	X.LC(Carbamidomethyl)EMEQK(Acetyl)HVFDGLR.X	87126	1	Flower_1_F2.23398.23398.3.dta	2903.2-2903.2	601.955	3	0.885955	0.000414079	0.000231956	X.LC(Carbamidomethyl)EMEQK(Acetyl)HVFDGLR.X	AT5G46420.1	AT5G46420.1
AT3G04120.1	1	198	X.TVDGPSMK(Acetyl)DWR.X	46774	1	Flower_1_F1.18771.18771.2.dta	2439.1-2439.1	667.313	2	0.885377	0.000414079	0.000232866	X.TVDGPSMK(Acetyl)DWR.X	AT3G04120.1	AT3G04120.1;AT1G16300.1;AT1G13440.1;AT1G13440.2;AT1G79530.1
AT1G18080.1	1	292	X.AEAEKADNSGPAATK(Acetyl)R.X	76037	1	Flower_1_F2.4991.4991.3.dta	841.5-841.5	553.275	3	0.885193	0.000414079	0.000233156	X.AEAEKADNSGPAATK(Acetyl)R.X	AT1G18080.1	AT1G18080.1
AT4G34430.4	1	56	X.ANALGGSNFFSSAPSK(Acetyl)R.X	83618	1	Flower_1_F5_170222044356.18216.18216.2.dta	2954.8-2954.8	876.937	2	0.882854	0.000414079	0.000236881	X.ANALGGSNFFSSAPSK(Acetyl)R.X	AT4G34430.4	AT4G34430.4;AT4G34430.2;AT4G34430.3;AT4G34430.1
AT1G35160.1	2	59	X.NLLSVAYK(Acetyl)N(Deamidated)VIGAR.X	66825	1	Flower_1_F1.38683.38683.2.dta	4576.2-4576.2	780.945	2	0.881592	0.000414079	0.000238916	X.NLLSVAYK(Acetyl)N(Deamidated)VIGAR.X	AT1G35160.1	AT1G35160.1;AT3G02520.1;AT1G35160.2;AT5G38480.1;AT5G16050.1;AT4G09000.1;AT4G09000.2;AT5G38480.2;AT1G78300.1
AT2G36720.1	1	212	X.TAQIYK(Acetyl)SIVR.X	36253	1	Flower_1_F4.19931.19931.2.dta	2504.5-2504.5	610.853	2	0.880029	0.000414079	0.000241458	X.TAQIYK(Acetyl)SIVR.X	AT2G36720.1	AT2G36720.1
AT2G17410.2	1	462	X.GSGDLNNGVHK(Acetyl)IVR.X	62199	1	Flower_1_F3.13636.13636.3.dta	1737.4-1737.4	503.27	3	0.879423	0.000414079	0.000242452	X.GSGDLNNGVHK(Acetyl)IVR.X	AT2G17410.2	AT2G17410.2;AT2G17410.1
AT5G13490.2	1	379	X.LQLIVFGKK(Acetyl).X	24749	1	Flower_1_F3.32663.32663.2.dta	3926.4-3926.4	544.347	2	0.879239	0.000414079	0.000242755	X.LQLIVFGKK(Acetyl).X	AT5G13490.2	AT5G13490.2;AT3G08580.2;AT3G08580.1;AT5G13490.1
AT5G15650.1	1	285	X.ASNPFVNLKK(Acetyl).X	31160	1	Flower_1_F5_170222044356.17011.17011.2.dta	2761.2-2761.2	580.327	2	0.879184	0.000414079	0.000242846	X.ASNPFVNLKK(Acetyl).X	AT5G15650.1	AT5G15650.1;AT3G08900.1;AT3G02230.1;AT5G50750.1
AT5G17920.1	1	18	X.RELK(Acetyl)FALESFWDGK.X	85010	1	Flower_1_F2.40487.40487.3.dta	4650.1-4650.1	589.973	3	0.879082	0.000414079	0.000243013	X.RELK(Acetyl)FALESFWDGK.X	AT5G17920.1	AT5G17920.1;AT5G20980.2;AT5G20980.1;AT3G03780.3;AT3G03780.2;AT3G03780.1;AT5G17920.2
AT1G77800.1	2	678	X.VHHGK(Acetyl)SSVIPSDDHGEQSNSSSSGVMMENAFSLRPNSSQN(Deamidated)R.X	145826	1	Flower_1_F1.21031.21031.4.dta	2721.2-2721.2	1110.76	4	0.87873	0.000414079	0.000243593	X.VHHGK(Acetyl)SSVIPSDDHGEQSNSSSSGVMMENAFSLRPNSSQN(Deamidated)R.X	AT1G77800.1	AT1G77800.1;AT1G77800.2
AT2G16600.1	1	16	X.VYFDMTVGGK(Acetyl)SAGR.X	64234	1	Flower_1_F2.24335.24335.2.dta	3009.8-3009.8	765.375	2	0.876867	0.000414079	0.000246688	X.VYFDMTVGGK(Acetyl)SAGR.X	AT2G16600.1	AT2G16600.1;AT2G16600.2
AT1G20910.1	2	79	X.VQMLSPK(Acetyl)TEGENAKK(Acetyl)R.X	93094	1	Flower_1_F2.14302.14302.3.dta	1810.3-1810.3	634.002	3	0.875375	0.000414079	0.000249194	X.VQMLSPK(Acetyl)TEGENAKK(Acetyl)R.X	AT1G20910.1	AT1G20910.1
AT1G20910.1	2	87	X.VQMLSPK(Acetyl)TEGENAKK(Acetyl)R.X	93094	1	Flower_1_F2.14302.14302.3.dta	1810.3-1810.3	634.002	3	0.875375	0.000414079	0.000249194	X.VQMLSPK(Acetyl)TEGENAKK(Acetyl)R.X	AT1G20910.1	AT1G20910.1
AT2G17410.1	1	674	X.AAEHGAK(Acetyl)NAIHVSK.X	58970	1	Flower_1_F2.6149.6149.2.dta	930.7-930.7	737.889	2	0.875246	0.000414079	0.000249412	X.AAEHGAK(Acetyl)NAIHVSK.X	AT2G17410.1	AT2G17410.1
AT3G09670.1	1	626	X.TTSGK(Acetyl)SNSVSLDHNLSGELDQVR.X	120562	1	Flower_1_F3.22183.22183.3.dta	2765.9-2765.9	829.405	3	0.874999	0.000414079	0.000249829	X.TTSGK(Acetyl)SNSVSLDHNLSGELDQVR.X	AT3G09670.1	AT3G09670.1;AT3G09670.2
AT3G07220.1	2	154	X.HHVSGQTSVVPYHNYQ(Deamidated)SGPGSGSGKK(Acetyl).X	128246	1	Flower_1_F2.8417.8417.5.dta	1160.9-1160.9	548.468	5	0.872164	0.000414079	0.000254674	X.HHVSGQTSVVPYHNYQ(Deamidated)SGPGSGSGKK(Acetyl).X	AT3G07220.1	AT3G07220.1
AT3G62030.3	1	215	X.TSWLDNK(Acetyl)HVVFGQVIEGMK.X	110167	1	Flower_1_F1.39566.39566.3.dta	4651.9-4651.9	744.048	3	0.870976	0.000414079	0.000256733	X.TSWLDNK(Acetyl)HVVFGQVIEGMK.X	AT3G62030.3	AT3G62030.3;AT3G62030.2;AT3G62030.1
AT3G58110.2	1	530	X.EIEHENGITYHSHNPINK(Acetyl)R.X	114609	1	Flower_1_F3.9685.9685.3.dta	1300.5-1300.5	777.38	3	0.870256	0.000414079	0.000257988	X.EIEHENGITYHSHNPINK(Acetyl)R.X	AT3G58110.2	AT3G58110.2;AT3G58110.1
AT5G15210.1	1	39	X.IQPAKPISFSNGK(Acetyl)R.X	69013	1	Flower_1_F3.13919.13919.3.dta	1768.1-1768.1	528.967	3	0.869884	0.000414079	0.000258639	X.IQPAKPISFSNGK(Acetyl)R.X	AT5G15210.1	AT5G15210.1
AT4G14920.1	2	546	X.STGSSSHRVDGGK(Acetyl)SSK(Acetyl)HGR.X	99195	1	Flower_1_F1.3404.3404.5.dta	779.7-779.7	402.999	5	0.868368	0.000414079	0.00026131	X.STGSSSHRVDGGK(Acetyl)SSK(Acetyl)HGR.X	AT4G14920.1	AT4G14920.1
AT4G14920.1	2	549	X.STGSSSHRVDGGK(Acetyl)SSK(Acetyl)HGR.X	99195	1	Flower_1_F1.3404.3404.5.dta	779.7-779.7	402.999	5	0.868368	0.000414079	0.00026131	X.STGSSSHRVDGGK(Acetyl)SSK(Acetyl)HGR.X	AT4G14920.1	AT4G14920.1
AT2G38810.1	3	4	X.AGK(Acetyl)GGK(Acetyl)GLLAAK(Acetyl)TTAAAANK.X	94567	1	Flower_1_F2.22463.22463.3.dta	2791.1-2791.1	642.365	3	0.867352	0.000414079	0.000263114	X.AGK(Acetyl)GGK(Acetyl)GLLAAK(Acetyl)TTAAAANK.X	AT2G38810.1	AT2G38810.1;AT2G38810.2;AT2G38810.3
AT2G38810.1	3	7	X.AGK(Acetyl)GGK(Acetyl)GLLAAK(Acetyl)TTAAAANK.X	94567	1	Flower_1_F2.22463.22463.3.dta	2791.1-2791.1	642.365	3	0.867352	0.000414079	0.000263114	X.AGK(Acetyl)GGK(Acetyl)GLLAAK(Acetyl)TTAAAANK.X	AT2G38810.1	AT2G38810.1;AT2G38810.2;AT2G38810.3
AT2G38810.1	3	13	X.AGK(Acetyl)GGK(Acetyl)GLLAAK(Acetyl)TTAAAANK.X	94567	1	Flower_1_F2.22463.22463.3.dta	2791.1-2791.1	642.365	3	0.867352	0.000414079	0.000263114	X.AGK(Acetyl)GGK(Acetyl)GLLAAK(Acetyl)TTAAAANK.X	AT2G38810.1	AT2G38810.1;AT2G38810.2;AT2G38810.3
AT1G79280.3	1	704	X.ILEEDFAK(Acetyl)AR.X	37440	1	Flower_1_F1.18115.18115.2.dta	2365.3-2365.3	617.325	2	0.866797	0.000414079	0.000264106	X.ILEEDFAK(Acetyl)AR.X	AT1G79280.3	AT1G79280.3;AT1G79280.1;AT1G79280.2
AT4G26450.1	2	441	X.SHSVGK(Acetyl)VGEK(Acetyl)RPGEGSDLEEGSKR.X	124976	1	Flower_1_F4.8204.8204.4.dta	1152.3-1152.3	653.078	4	0.8664	0.000414079	0.000264817	X.SHSVGK(Acetyl)VGEK(Acetyl)RPGEGSDLEEGSKR.X	AT4G26450.1	AT4G26450.1
AT4G26450.1	2	445	X.SHSVGK(Acetyl)VGEK(Acetyl)RPGEGSDLEEGSKR.X	124976	1	Flower_1_F4.8204.8204.4.dta	1152.3-1152.3	653.078	4	0.8664	0.000414079	0.000264817	X.SHSVGK(Acetyl)VGEK(Acetyl)RPGEGSDLEEGSKR.X	AT4G26450.1	AT4G26450.1
AT2G37520.1	1	39	X.DRLDDDTDEGNKGDHFPSK(Acetyl)K.X	114672	1	Flower_1_F2.8778.8778.4.dta	1199.4-1199.4	583.517	4	0.864413	0.000414079	0.000268406	X.DRLDDDTDEGNKGDHFPSK(Acetyl)K.X	AT2G37520.1	AT2G37520.1
AT1G79730.1	1	554	X.VGASSSK(Acetyl)MR.X	15785	1	Flower_1_F1.5013.5013.2.dta	907.5-907.5	482.747	2	0.864146	0.000414079	0.000268893	X.VGASSSK(Acetyl)MR.X	AT1G79730.1	AT1G79730.1
AT2G34460.1	3	213	X.SGINYTIVRPGGLK(Acetyl)N(Deamidated)DPPTGN(Deamidated)VVMEPEDTLYEGSISR.X	144316	1	Flower_1_F3.33145.33145.4.dta	3976.4-3976.4	1005.75	4	0.863837	0.000414079	0.000269455	X.SGINYTIVRPGGLK(Acetyl)N(Deamidated)DPPTGN(Deamidated)VVMEPEDTLYEGSISR.X	AT2G34460.1	AT2G34460.1
AT3G09670.1	2	626	X.TTSGK(Acetyl)SN(Deamidated)SVSLDHNLSGELDQVR.X	120606	1	Flower_1_F1.21405.21405.3.dta	2762.1-2762.1	829.741	3	0.863395	0.000414079	0.000270264	X.TTSGK(Acetyl)SN(Deamidated)SVSLDHNLSGELDQVR.X	AT3G09670.1	AT3G09670.1;AT3G09670.2
AT5G53820.1	1	62	X.AQGASETIKEK(Acetyl).X	34882	1	Flower_1_F4.6291.6291.2.dta	947.6-947.6	602.314	2	0.862069	0.000414079	0.000272702	X.AQGASETIKEK(Acetyl).X	AT5G53820.1	AT5G53820.1
AT4G14920.1	2	546	X.STGSSSHRVDGGK(Acetyl)SSK(Acetyl)HGR.X	99204	1	Flower_1_F5_170222044356.3283.3283.4.dta	758.4-758.4	503.498	4	0.861468	0.000414079	0.000273816	X.STGSSSHRVDGGK(Acetyl)SSK(Acetyl)HGR.X	AT4G14920.1	AT4G14920.1
AT4G14920.1	2	549	X.STGSSSHRVDGGK(Acetyl)SSK(Acetyl)HGR.X	99204	1	Flower_1_F5_170222044356.3283.3283.4.dta	758.4-758.4	503.498	4	0.861468	0.000414079	0.000273816	X.STGSSSHRVDGGK(Acetyl)SSK(Acetyl)HGR.X	AT4G14920.1	AT4G14920.1
AT1G61730.1	1	140	X.RPASEAAATTSTK(Acetyl)R.X	60352	1	Flower_1_F4.4873.4873.3.dta	833.8-833.8	496.93	3	0.860973	0.000414079	0.000274736	X.RPASEAAATTSTK(Acetyl)R.X	AT1G61730.1	AT1G61730.1
AT5G38760.1	1	60	X.AQGATESVK(Acetyl)NATGMNK.X	75309	1	Flower_1_F3.12402.12402.2.dta	1602.0-1602.0	824.902	2	0.860909	0.000414079	0.000274855	X.AQGATESVK(Acetyl)NATGMNK.X	AT5G38760.1	AT5G38760.1
AT5G38760.1	1	60	X.AQGATESVK(Acetyl)NATGMNK.X	75310	1	Flower_1_F2.12623.12623.2.dta	1623.2-1623.2	824.903	2	0.859829	0.000414079	0.000276874	X.AQGATESVK(Acetyl)NATGMNK.X	AT5G38760.1	AT5G38760.1
AT4G14320.2	1	40	X.GKDSLAAQGK(Acetyl)R.X	32276	1	Flower_1_F4.5317.5317.2.dta	868.8-868.8	586.822	2	0.859503	0.000414079	0.000277486	X.GKDSLAAQGK(Acetyl)R.X	AT4G14320.2	AT4G14320.2;AT4G14320.1;AT3G23390.1
AT1G32060.1	2	353	X.FYGEVTQQMLK(Acetyl)HADFPGSN(Deamidated)NGTGLFQTIVGLK.X	141287	1	Flower_1_F1.40304.40304.3.dta	4711.0-4711.0	1180.92	3	0.859058	0.000414079	0.000278323	X.FYGEVTQQMLK(Acetyl)HADFPGSN(Deamidated)NGTGLFQTIVGLK.X	AT1G32060.1	AT1G32060.1
AT1G07820.1	2	9	X.GKGGK(Acetyl)GLGKGGAK(Acetyl)R.X	48661	1	Flower_1_F1.3682.3682.3.dta	802.8-802.8	452.268	3	0.858186	0.000414079	0.000279973	X.GKGGK(Acetyl)GLGKGGAK(Acetyl)R.X	AT1G07820.1	AT1G07820.1;AT3G45930.1;AT3G53730.1;AT1G07820.2;AT3G46320.1;AT5G59970.1;AT2G28740.1;AT1G07660.1;AT5G59690.1
AT1G07820.1	2	17	X.GKGGK(Acetyl)GLGKGGAK(Acetyl)R.X	48661	1	Flower_1_F1.3682.3682.3.dta	802.8-802.8	452.268	3	0.858186	0.000414079	0.000279973	X.GKGGK(Acetyl)GLGKGGAK(Acetyl)R.X	AT1G07820.1	AT1G07820.1;AT3G45930.1;AT3G53730.1;AT1G07820.2;AT3G46320.1;AT5G59970.1;AT2G28740.1;AT1G07660.1;AT5G59690.1
ATCG00490.1	1	356	X.ESTLGFVDLLRDDYVEK(Acetyl)DR.X	113740	1	Flower_1_F3.40485.40485.3.dta	4656.1-4656.1	771.385	3	0.854959	0.000414079	0.000286161	X.ESTLGFVDLLRDDYVEK(Acetyl)DR.X	ATCG00490.1	ATCG00490.1
AT4G23680.1	3	25	X.WK(Acetyl)N(Deamidated)EN(Deamidated)HVFPDAIGHHIQNVTVHEGEHDSHGSIR.X	143121	1	Flower_1_F2.18789.18789.6.dta	2351.8-2351.8	640.974	6	0.854426	0.000414079	0.000287196	X.WK(Acetyl)N(Deamidated)EN(Deamidated)HVFPDAIGHHIQNVTVHEGEHDSHGSIR.X	AT4G23680.1	AT4G23680.1
AT2G38810.1	2	7	X.GGK(Acetyl)GLLAAK(Acetyl)TTAAAANKDSVK.X	101749	1	Flower_1_F5_170222044356.14753.14753.3.dta	2385.8-2385.8	686.052	3	0.8536	0.000414079	0.000288808	X.GGK(Acetyl)GLLAAK(Acetyl)TTAAAANKDSVK.X	AT2G38810.1	AT2G38810.1;AT2G38810.2;AT2G38810.3
AT2G38810.1	2	13	X.GGK(Acetyl)GLLAAK(Acetyl)TTAAAANKDSVK.X	101749	1	Flower_1_F5_170222044356.14753.14753.3.dta	2385.8-2385.8	686.052	3	0.8536	0.000414079	0.000288808	X.GGK(Acetyl)GLLAAK(Acetyl)TTAAAANKDSVK.X	AT2G38810.1	AT2G38810.1;AT2G38810.2;AT2G38810.3
AT1G20910.1	2	86	X.TEGENAK(Acetyl)K(Acetyl)R.X	27369	1	Flower_1_F4.4855.4855.2.dta	832.0-832.0	558.785	2	0.853473	0.000414079	0.000289058	X.TEGENAK(Acetyl)K(Acetyl)R.X	AT1G20910.1	AT1G20910.1
AT1G20910.1	2	87	X.TEGENAK(Acetyl)K(Acetyl)R.X	27369	1	Flower_1_F4.4855.4855.2.dta	832.0-832.0	558.785	2	0.853473	0.000414079	0.000289058	X.TEGENAK(Acetyl)K(Acetyl)R.X	AT1G20910.1	AT1G20910.1
AT1G07820.1	4	6	X.GK(Acetyl)GGK(Acetyl)GLGK(Acetyl)GGAK(Acetyl)R.X	55663	1	Flower_1_F1.8475.8475.3.dta	1255.8-1255.8	480.274	3	0.851831	0.000414079	0.00029229	X.GK(Acetyl)GGK(Acetyl)GLGK(Acetyl)GGAK(Acetyl)R.X	AT1G07820.1	AT1G07820.1;AT3G45930.1;AT3G53730.1;AT1G07820.2;AT3G46320.1;AT5G59970.1;AT2G28740.1;AT1G07660.1;AT5G59690.1
AT1G07820.1	4	9	X.GK(Acetyl)GGK(Acetyl)GLGK(Acetyl)GGAK(Acetyl)R.X	55663	1	Flower_1_F1.8475.8475.3.dta	1255.8-1255.8	480.274	3	0.851831	0.000414079	0.00029229	X.GK(Acetyl)GGK(Acetyl)GLGK(Acetyl)GGAK(Acetyl)R.X	AT1G07820.1	AT1G07820.1;AT3G45930.1;AT3G53730.1;AT1G07820.2;AT3G46320.1;AT5G59970.1;AT2G28740.1;AT1G07660.1;AT5G59690.1
AT1G07820.1	4	13	X.GK(Acetyl)GGK(Acetyl)GLGK(Acetyl)GGAK(Acetyl)R.X	55663	1	Flower_1_F1.8475.8475.3.dta	1255.8-1255.8	480.274	3	0.851831	0.000414079	0.00029229	X.GK(Acetyl)GGK(Acetyl)GLGK(Acetyl)GGAK(Acetyl)R.X	AT1G07820.1	AT1G07820.1;AT3G45930.1;AT3G53730.1;AT1G07820.2;AT3G46320.1;AT5G59970.1;AT2G28740.1;AT1G07660.1;AT5G59690.1
AT1G07820.1	4	17	X.GK(Acetyl)GGK(Acetyl)GLGK(Acetyl)GGAK(Acetyl)R.X	55663	1	Flower_1_F1.8475.8475.3.dta	1255.8-1255.8	480.274	3	0.851831	0.000414079	0.00029229	X.GK(Acetyl)GGK(Acetyl)GLGK(Acetyl)GGAK(Acetyl)R.X	AT1G07820.1	AT1G07820.1;AT3G45930.1;AT3G53730.1;AT1G07820.2;AT3G46320.1;AT5G59970.1;AT2G28740.1;AT1G07660.1;AT5G59690.1
AT1G07820.1	4	6	X.GK(Acetyl)GGK(Acetyl)GLGK(Acetyl)GGAK(Acetyl)R.X	55706	1	Flower_1_F3.9216.9216.2.dta	1248.0-1248.0	719.909	2	0.851825	0.000414079	0.000292302	X.GK(Acetyl)GGK(Acetyl)GLGK(Acetyl)GGAK(Acetyl)R.X	AT1G07820.1	AT1G07820.1;AT3G45930.1;AT3G53730.1;AT1G07820.2;AT3G46320.1;AT5G59970.1;AT2G28740.1;AT1G07660.1;AT5G59690.1
AT1G07820.1	4	9	X.GK(Acetyl)GGK(Acetyl)GLGK(Acetyl)GGAK(Acetyl)R.X	55706	1	Flower_1_F3.9216.9216.2.dta	1248.0-1248.0	719.909	2	0.851825	0.000414079	0.000292302	X.GK(Acetyl)GGK(Acetyl)GLGK(Acetyl)GGAK(Acetyl)R.X	AT1G07820.1	AT1G07820.1;AT3G45930.1;AT3G53730.1;AT1G07820.2;AT3G46320.1;AT5G59970.1;AT2G28740.1;AT1G07660.1;AT5G59690.1
AT1G07820.1	4	13	X.GK(Acetyl)GGK(Acetyl)GLGK(Acetyl)GGAK(Acetyl)R.X	55706	1	Flower_1_F3.9216.9216.2.dta	1248.0-1248.0	719.909	2	0.851825	0.000414079	0.000292302	X.GK(Acetyl)GGK(Acetyl)GLGK(Acetyl)GGAK(Acetyl)R.X	AT1G07820.1	AT1G07820.1;AT3G45930.1;AT3G53730.1;AT1G07820.2;AT3G46320.1;AT5G59970.1;AT2G28740.1;AT1G07660.1;AT5G59690.1
AT1G07820.1	4	17	X.GK(Acetyl)GGK(Acetyl)GLGK(Acetyl)GGAK(Acetyl)R.X	55706	1	Flower_1_F3.9216.9216.2.dta	1248.0-1248.0	719.909	2	0.851825	0.000414079	0.000292302	X.GK(Acetyl)GGK(Acetyl)GLGK(Acetyl)GGAK(Acetyl)R.X	AT1G07820.1	AT1G07820.1;AT3G45930.1;AT3G53730.1;AT1G07820.2;AT3G46320.1;AT5G59970.1;AT2G28740.1;AT1G07660.1;AT5G59690.1
AT1G67090.1	2	146	X.EVEEC(Carbamidomethyl)K(Acetyl)KEYPNAFIR.X	96157	1	Flower_1_F4.18787.18787.3.dta	2372.3-2372.3	651.985	3	0.851728	0.000414079	0.000292494	X.EVEEC(Carbamidomethyl)K(Acetyl)KEYPNAFIR.X	AT1G67090.1	AT1G67090.1
AT1G07820.1	4	6	X.GK(Acetyl)GGK(Acetyl)GLGK(Acetyl)GGAK(Acetyl)R.X	55760	1	Flower_1_F5_170222044356.8045.8045.2.dta	1327.7-1327.7	719.911	2	0.849603	0.000414079	0.000296736	X.GK(Acetyl)GGK(Acetyl)GLGK(Acetyl)GGAK(Acetyl)R.X	AT1G07820.1	AT1G07820.1;AT3G45930.1;AT3G53730.1;AT1G07820.2;AT3G46320.1;AT5G59970.1;AT2G28740.1;AT1G07660.1;AT5G59690.1
AT1G07820.1	4	9	X.GK(Acetyl)GGK(Acetyl)GLGK(Acetyl)GGAK(Acetyl)R.X	55760	1	Flower_1_F5_170222044356.8045.8045.2.dta	1327.7-1327.7	719.911	2	0.849603	0.000414079	0.000296736	X.GK(Acetyl)GGK(Acetyl)GLGK(Acetyl)GGAK(Acetyl)R.X	AT1G07820.1	AT1G07820.1;AT3G45930.1;AT3G53730.1;AT1G07820.2;AT3G46320.1;AT5G59970.1;AT2G28740.1;AT1G07660.1;AT5G59690.1
AT1G07820.1	4	13	X.GK(Acetyl)GGK(Acetyl)GLGK(Acetyl)GGAK(Acetyl)R.X	55760	1	Flower_1_F5_170222044356.8045.8045.2.dta	1327.7-1327.7	719.911	2	0.849603	0.000414079	0.000296736	X.GK(Acetyl)GGK(Acetyl)GLGK(Acetyl)GGAK(Acetyl)R.X	AT1G07820.1	AT1G07820.1;AT3G45930.1;AT3G53730.1;AT1G07820.2;AT3G46320.1;AT5G59970.1;AT2G28740.1;AT1G07660.1;AT5G59690.1
AT1G07820.1	4	17	X.GK(Acetyl)GGK(Acetyl)GLGK(Acetyl)GGAK(Acetyl)R.X	55760	1	Flower_1_F5_170222044356.8045.8045.2.dta	1327.7-1327.7	719.911	2	0.849603	0.000414079	0.000296736	X.GK(Acetyl)GGK(Acetyl)GLGK(Acetyl)GGAK(Acetyl)R.X	AT1G07820.1	AT1G07820.1;AT3G45930.1;AT3G53730.1;AT1G07820.2;AT3G46320.1;AT5G59970.1;AT2G28740.1;AT1G07660.1;AT5G59690.1
AT3G56120.1	1	358	X.SIEGHANK(Acetyl)R.X	22653	1	Flower_1_F5_170222044356.3629.3629.3.dta	791.5-791.5	351.853	3	0.848505	0.000414079	0.000298951	X.SIEGHANK(Acetyl)R.X	AT3G56120.1	AT3G56120.1
AT3G56120.1	1	358	X.SIEGHANK(Acetyl)R.X	22652	1	Flower_1_F4.4646.4646.2.dta	814.9-814.9	527.275	2	0.848242	0.000414079	0.000299486	X.SIEGHANK(Acetyl)R.X	AT3G56120.1	AT3G56120.1
AT1G05500.1	2	414	X.VLK(Acetyl)N(Deamidated)DTTDEENASSR.X	81362	1	Flower_1_F3.6220.6220.2.dta	935.8-935.8	861.399	2	0.84699	0.000414079	0.000302037	X.VLK(Acetyl)N(Deamidated)DTTDEENASSR.X	AT1G05500.1	AT1G05500.1
AT3G12480.1	1	280	X.MDPAQLASLGK(Acetyl)R.X	46500	1	Flower_1_F2.23719.23719.2.dta	2943.0-2943.0	664.852	2	0.845839	0.000414079	0.000304402	X.MDPAQLASLGK(Acetyl)R.X	AT3G12480.1	AT3G12480.1
AT1G07790.1	2	28	X.AAEK(Acetyl)APAEK(Acetyl)KPK.X	48364	1	Flower_1_F1.4420.4420.3.dta	861.0-861.0	451.257	3	0.84568	0.000414079	0.00030473	X.AAEK(Acetyl)APAEK(Acetyl)KPK.X	AT1G07790.1	AT1G07790.1
AT1G07790.1	2	33	X.AAEK(Acetyl)APAEK(Acetyl)KPK.X	48364	1	Flower_1_F1.4420.4420.3.dta	861.0-861.0	451.257	3	0.84568	0.000414079	0.00030473	X.AAEK(Acetyl)APAEK(Acetyl)KPK.X	AT1G07790.1	AT1G07790.1
AT4G32551.1	1	242	X.ESLDEAAMK(Acetyl)R.X	33743	1	Flower_1_F5_170222044356.10013.10013.2.dta	1615.8-1615.8	596.287	2	0.845177	0.000414079	0.000305769	X.ESLDEAAMK(Acetyl)R.X	AT4G32551.1	AT4G32551.1;AT4G32551.2
AT2G19390.1	1	616	X.NVGTAK(Acetyl)HLR.X	21582	1	Flower_1_F4.6229.6229.2.dta	942.5-942.5	519.296	2	0.844878	0.000414079	0.00030639	X.NVGTAK(Acetyl)HLR.X	AT2G19390.1	AT2G19390.1
AT2G42540.2	1	117	X.AAAYVEEKGK(Acetyl).X	26596	1	Flower_1_F4.7360.7360.2.dta	1061.2-1061.2	554.287	2	0.844225	0.000414079	0.000307748	X.AAAYVEEKGK(Acetyl).X	AT2G42540.2	AT2G42540.2;AT2G42540.1
AT4G28660.2	3	160	X.FVN(Deamidated)GK(Acetyl)PEGIVAK(Acetyl)HIMR.X	91903	1	Flower_1_F1.26413.26413.3.dta	3340.6-3340.6	627.676	3	0.843825	0.000414079	0.000308584	X.FVN(Deamidated)GK(Acetyl)PEGIVAK(Acetyl)HIMR.X	AT4G28660.2	AT4G28660.2;AT4G28660.1
AT4G28660.2	3	167	X.FVN(Deamidated)GK(Acetyl)PEGIVAK(Acetyl)HIMR.X	91903	1	Flower_1_F1.26413.26413.3.dta	3340.6-3340.6	627.676	3	0.843825	0.000414079	0.000308584	X.FVN(Deamidated)GK(Acetyl)PEGIVAK(Acetyl)HIMR.X	AT4G28660.2	AT4G28660.2;AT4G28660.1
AT3G10030.1	1	142	X.QSQEELSDGGTTNGGEITPYGSFK(Acetyl)RPR.X	131873	1	Flower_1_F2.20539.20539.3.dta	2559.9-2559.9	985.135	3	0.842221	0.000414079	0.000311955	X.QSQEELSDGGTTNGGEITPYGSFK(Acetyl)RPR.X	AT3G10030.1	AT3G10030.1;AT3G10030.2
AT5G07530.1	1	418	X.SEGGISGGGMSGGSGSK(Acetyl)HK.X	81077	1	Flower_1_F2.5972.5972.2.dta	917.1-917.1	859.89	2	0.841954	0.000414079	0.000312519	X.SEGGISGGGMSGGSGSK(Acetyl)HK.X	AT5G07530.1	AT5G07530.1;AT5G07530.2
AT1G09640.1	2	255	X.AK(Acetyl)N(Deamidated)PLDLLPPSPMVLDDWKR.X	115430	1	Flower_1_F1.40123.40123.3.dta	4696.6-4696.6	783.422	3	0.83991	0.000414079	0.000316878	X.AK(Acetyl)N(Deamidated)PLDLLPPSPMVLDDWKR.X	AT1G09640.1	AT1G09640.1;AT1G57720.2;AT1G57720.1
AT5G59240.1	1	198	X.ELEFYMKK(Acetyl).X	28540	1	Flower_1_F1.22914.22914.2.dta	2942.1-2942.1	565.282	2	0.839598	0.000414079	0.000317548	X.ELEFYMKK(Acetyl).X	AT5G59240.1	AT5G59240.1;AT5G20290.1
AT1G34430.1	1	181	X.AVAASAVHPASEGGK(Acetyl)R.X	66109	1	Flower_1_F1.5379.5379.2.dta	936.3-936.3	775.406	2	0.837667	0.000414079	0.00032173	X.AVAASAVHPASEGGK(Acetyl)R.X	AT1G34430.1	AT1G34430.1
AT1G20910.1	2	86	X.TEGENAK(Acetyl)K(Acetyl)R.X	27365	1	Flower_1_F2.4979.4979.2.dta	840.5-840.5	558.784	2	0.837338	0.000414079	0.000322448	X.TEGENAK(Acetyl)K(Acetyl)R.X	AT1G20910.1	AT1G20910.1
AT1G20910.1	2	87	X.TEGENAK(Acetyl)K(Acetyl)R.X	27365	1	Flower_1_F2.4979.4979.2.dta	840.5-840.5	558.784	2	0.837338	0.000414079	0.000322448	X.TEGENAK(Acetyl)K(Acetyl)R.X	AT1G20910.1	AT1G20910.1
AT3G63030.1	1	121	X.MDTYYFTPTGKK(Acetyl).X	60848	1	Flower_1_F4.21589.21589.2.dta	2714.1-2714.1	747.353	2	0.83611	0.000414079	0.000325141	X.MDTYYFTPTGKK(Acetyl).X	AT3G63030.1	AT3G63030.1
AT1G30120.1	2	264	X.SEN(Deamidated)PVILFEHVLLYNLKEK(Acetyl).X	114512	1	Flower_1_F1.41815.41815.3.dta	4829.7-4829.7	776.758	3	0.835036	0.000414079	0.000327516	X.SEN(Deamidated)PVILFEHVLLYNLKEK(Acetyl).X	AT1G30120.1	AT1G30120.1
AT5G17920.1	1	18	X.RELK(Acetyl)FALESFWDGK.X	85012	1	Flower_1_F3.40355.40355.3.dta	4645.4-4645.4	589.973	3	0.834287	0.000414079	0.000329184	X.RELK(Acetyl)FALESFWDGK.X	AT5G17920.1	AT5G17920.1;AT5G20980.2;AT5G20980.1;AT3G03780.3;AT3G03780.2;AT3G03780.1;AT5G17920.2
AT1G07820.1	4	6	X.GK(Acetyl)GGK(Acetyl)GLGK(Acetyl)GGAK(Acetyl)R.X	55710	1	Flower_1_F4.10082.10082.3.dta	1362.6-1362.6	480.275	3	0.834197	0.000414079	0.000329384	X.GK(Acetyl)GGK(Acetyl)GLGK(Acetyl)GGAK(Acetyl)R.X	AT1G07820.1	AT1G07820.1;AT3G45930.1;AT3G53730.1;AT1G07820.2;AT3G46320.1;AT5G59970.1;AT2G28740.1;AT1G07660.1;AT5G59690.1
AT1G07820.1	4	9	X.GK(Acetyl)GGK(Acetyl)GLGK(Acetyl)GGAK(Acetyl)R.X	55710	1	Flower_1_F4.10082.10082.3.dta	1362.6-1362.6	480.275	3	0.834197	0.000414079	0.000329384	X.GK(Acetyl)GGK(Acetyl)GLGK(Acetyl)GGAK(Acetyl)R.X	AT1G07820.1	AT1G07820.1;AT3G45930.1;AT3G53730.1;AT1G07820.2;AT3G46320.1;AT5G59970.1;AT2G28740.1;AT1G07660.1;AT5G59690.1
AT1G07820.1	4	13	X.GK(Acetyl)GGK(Acetyl)GLGK(Acetyl)GGAK(Acetyl)R.X	55710	1	Flower_1_F4.10082.10082.3.dta	1362.6-1362.6	480.275	3	0.834197	0.000414079	0.000329384	X.GK(Acetyl)GGK(Acetyl)GLGK(Acetyl)GGAK(Acetyl)R.X	AT1G07820.1	AT1G07820.1;AT3G45930.1;AT3G53730.1;AT1G07820.2;AT3G46320.1;AT5G59970.1;AT2G28740.1;AT1G07660.1;AT5G59690.1
AT1G07820.1	4	17	X.GK(Acetyl)GGK(Acetyl)GLGK(Acetyl)GGAK(Acetyl)R.X	55710	1	Flower_1_F4.10082.10082.3.dta	1362.6-1362.6	480.275	3	0.834197	0.000414079	0.000329384	X.GK(Acetyl)GGK(Acetyl)GLGK(Acetyl)GGAK(Acetyl)R.X	AT1G07820.1	AT1G07820.1;AT3G45930.1;AT3G53730.1;AT1G07820.2;AT3G46320.1;AT5G59970.1;AT2G28740.1;AT1G07660.1;AT5G59690.1
AT3G12980.1	1	836	X.HGVK(Acetyl)SALDGESLR.X	53331	1	Flower_1_F5_170222044356.11043.11043.3.dta	1774.0-1774.0	470.913	3	0.833269	0.000414079	0.000331462	X.HGVK(Acetyl)SALDGESLR.X	AT3G12980.1	AT3G12980.1
AT5G39740.1	1	8	X.SSK(Acetyl)SNAYFKR.X	37031	1	Flower_1_F3.7784.7784.2.dta	1094.3-1094.3	615.317	2	0.830704	0.000414079	0.000337271	X.SSK(Acetyl)SNAYFKR.X	AT5G39740.1	AT5G39740.1;AT5G39740.2
AT1G76510.3	1	88	X.NGDVDQSEKK(Acetyl).X	31260	1	Flower_1_F1.3780.3780.2.dta	810.5-810.5	581.271	2	0.830172	0.000414079	0.00033849	X.NGDVDQSEKK(Acetyl).X	AT1G76510.3	AT1G76510.3;AT1G76510.2;AT1G76510.1
AT5G23680.1	1	157	X.SSGGETAATTTTNTASAK(Acetyl)R.X	90176	1	Flower_1_F2.6118.6118.3.dta	928.4-928.4	618.632	3	0.830067	0.000414079	0.000338731	X.SSGGETAATTTTNTASAK(Acetyl)R.X	AT5G23680.1	AT5G23680.1
AT5G46420.1	2	305	X.LC(Carbamidomethyl)EMEQK(Acetyl)HVFDGLR.X	87119	1	Flower_1_F2.23403.23403.2.dta	2904.4-2904.4	902.427	2	0.829443	0.000414079	0.000340166	X.LC(Carbamidomethyl)EMEQK(Acetyl)HVFDGLR.X	AT5G46420.1	AT5G46420.1
AT3G54560.1	2	7	X.GGK(Acetyl)GLVAAK(Acetyl)TMAANKDK.X	83037	1	Flower_1_F3.16314.16314.3.dta	2053.8-2053.8	581.984	3	0.828436	0.000414079	0.000342494	X.GGK(Acetyl)GLVAAK(Acetyl)TMAANKDK.X	AT3G54560.1	AT3G54560.1
AT3G54560.1	2	13	X.GGK(Acetyl)GLVAAK(Acetyl)TMAANKDK.X	83037	1	Flower_1_F3.16314.16314.3.dta	2053.8-2053.8	581.984	3	0.828436	0.000414079	0.000342494	X.GGK(Acetyl)GLVAAK(Acetyl)TMAANKDK.X	AT3G54560.1	AT3G54560.1
AT2G45290.1	1	100	X.FLAIDAVEKAK(Acetyl).X	38730	1	Flower_1_F4.26133.26133.2.dta	3247.4-3247.4	623.855	2	0.828242	0.000414079	0.000342946	X.FLAIDAVEKAK(Acetyl).X	AT2G45290.1	AT2G45290.1;AT3G60750.2;AT3G60750.1
AT1G07820.1	2	13	X.GKGGKGLGK(Acetyl)GGAK(Acetyl)R.X	48659	1	Flower_1_F4.4805.4805.2.dta	827.9-827.9	677.897	2	0.827683	0.000414079	0.000344246	X.GKGGKGLGK(Acetyl)GGAK(Acetyl)R.X	AT1G07820.1	AT1G07820.1;AT3G45930.1;AT3G53730.1;AT1G07820.2;AT3G46320.1;AT5G59970.1;AT2G28740.1;AT1G07660.1;AT5G59690.1
AT1G07820.1	2	17	X.GKGGKGLGK(Acetyl)GGAK(Acetyl)R.X	48659	1	Flower_1_F4.4805.4805.2.dta	827.9-827.9	677.897	2	0.827683	0.000414079	0.000344246	X.GKGGKGLGK(Acetyl)GGAK(Acetyl)R.X	AT1G07820.1	AT1G07820.1;AT3G45930.1;AT3G53730.1;AT1G07820.2;AT3G46320.1;AT5G59970.1;AT2G28740.1;AT1G07660.1;AT5G59690.1
AT2G36880.1	2	177	X.TQVTVEYK(Acetyl)N(Deamidated)DGGAMIPIR.X	100514	1	Flower_1_F1.24098.24098.3.dta	3086.4-3086.4	679.014	3	0.827583	0.000414079	0.000344479	X.TQVTVEYK(Acetyl)N(Deamidated)DGGAMIPIR.X	AT2G36880.1	AT2G36880.1;AT2G36880.2
ATCG00810.1	1	94	X.AEVNQGNTVKK(Acetyl).X	37053	1	Flower_1_F1.4559.4559.2.dta	871.5-871.5	615.329	2	0.827529	0.000414079	0.000344605	X.AEVNQGNTVKK(Acetyl).X	ATCG00810.1	ATCG00810.1
AT4G38900.3	2	57	X.SSAPQ(Deamidated)FSKPFSDSGK(Acetyl)R.X	85072	1	Flower_1_F5_170222044356.11466.11466.3.dta	1843.9-1843.9	590.294	3	0.826349	0.000414079	0.000347372	X.SSAPQ(Deamidated)FSKPFSDSGK(Acetyl)R.X	AT4G38900.3	AT4G38900.3;AT4G38900.2;AT4G38900.1
AT4G14320.2	1	40	X.DSLAAQGK(Acetyl)R.X	17781	1	Flower_1_F1.5425.5425.2.dta	939.8-939.8	494.264	2	0.825917	0.000414079	0.000348389	X.DSLAAQGK(Acetyl)R.X	AT4G14320.2	AT4G14320.2;AT4G14320.1;AT3G23390.1
AT5G67100.1	2	433	X.LK(Acetyl)N(Deamidated)EIAQELLQLNVSNFSMAPVKR.X	129176	1	Flower_1_F1.40362.40362.3.dta	4715.5-4715.5	929.166	3	0.825536	0.000414079	0.000349291	X.LK(Acetyl)N(Deamidated)EIAQELLQLNVSNFSMAPVKR.X	AT5G67100.1	AT5G67100.1
AT5G22450.1	2	1031	X.VTTSK(Acetyl)GSAVLSGGGAQGK(Acetyl)R.X	89511	1	Flower_1_F2.12971.12971.3.dta	1664.7-1664.7	615.665	3	0.824994	0.000414079	0.000350575	X.VTTSK(Acetyl)GSAVLSGGGAQGK(Acetyl)R.X	AT5G22450.1	AT5G22450.1
AT5G22450.1	2	1044	X.VTTSK(Acetyl)GSAVLSGGGAQGK(Acetyl)R.X	89511	1	Flower_1_F2.12971.12971.3.dta	1664.7-1664.7	615.665	3	0.824994	0.000414079	0.000350575	X.VTTSK(Acetyl)GSAVLSGGGAQGK(Acetyl)R.X	AT5G22450.1	AT5G22450.1
AT1G79000.2	2	1578	X.LTNHPSLADQ(Deamidated)NAQNK(Acetyl)EAR.X	101411	1	Flower_1_F3.7754.7754.3.dta	1091.7-1091.7	684.007	3	0.824569	0.000414079	0.000351586	X.LTNHPSLADQ(Deamidated)NAQNK(Acetyl)EAR.X	AT1G79000.2	AT1G79000.2;AT1G79000.1
AT3G11510.1	1	95	X.ELGITAMHVK(Acetyl)LR.X	53277	1	Flower_1_F4.25273.25273.2.dta	3149.7-3149.7	705.401	2	0.823468	0.000414079	0.000354219	X.ELGITAMHVK(Acetyl)LR.X	AT3G11510.1	AT3G11510.1;AT2G36160.1
AT1G79000.2	2	1563	X.DGGVNHPHK(Acetyl)LTNHPSLADQNAQNK(Acetyl)EAR.X	133294	1	Flower_1_F1.8831.8831.3.dta	1300.1-1300.1	1011.49	3	0.823205	0.000414079	0.000354851	X.DGGVNHPHK(Acetyl)LTNHPSLADQNAQNK(Acetyl)EAR.X	AT1G79000.2	AT1G79000.2;AT1G79000.1
AT1G79000.2	2	1578	X.DGGVNHPHK(Acetyl)LTNHPSLADQNAQNK(Acetyl)EAR.X	133294	1	Flower_1_F1.8831.8831.3.dta	1300.1-1300.1	1011.49	3	0.823205	0.000414079	0.000354851	X.DGGVNHPHK(Acetyl)LTNHPSLADQNAQNK(Acetyl)EAR.X	AT1G79000.2	AT1G79000.2;AT1G79000.1
AT3G63030.1	1	120	X.MDTYYFTPTGK(Acetyl)K.X	60846	1	Flower_1_F2.21831.21831.2.dta	2712.5-2712.5	747.352	2	0.82239	0.000414079	0.000356815	X.MDTYYFTPTGK(Acetyl)K.X	AT3G63030.1	AT3G63030.1
AT1G16710.2	1	329	X.IVDSGSSYTNASKK(Acetyl).X	61457	1	Flower_1_F3.7201.7201.2.dta	1037.9-1037.9	749.873	2	0.821917	0.000414079	0.000357962	X.IVDSGSSYTNASKK(Acetyl).X	AT1G16710.2	AT1G16710.2;AT1G16710.1
AT1G12840.1	1	29	X.LQEQISK(Acetyl)HSFDTPVYR.X	98039	1	Flower_1_F5_170222044356.15383.15383.3.dta	2498.8-2498.8	664.006	3	0.817324	0.000414079	0.000369276	X.LQEQISK(Acetyl)HSFDTPVYR.X	AT1G12840.1	AT1G12840.1
ATCG00490.1	1	32	X.LTYYTPEYETK(Acetyl)DTDILAAFR.X	119371	1	Flower_1_F5_170222044356.30444.30444.3.dta	4661.4-4661.4	818.068	3	0.812269	0.000414079	0.000382141	X.LTYYTPEYETK(Acetyl)DTDILAAFR.X	ATCG00490.1	ATCG00490.1
AT1G29900.1	1	750	X.HYLDK(Acetyl)HMPMSLSGAGPVR.X	100769	1	Flower_1_F5_170222044356.16723.16723.3.dta	2717.6-2717.6	680.006	3	0.811809	0.000414079	0.000383332	X.HYLDK(Acetyl)HMPMSLSGAGPVR.X	AT1G29900.1	AT1G29900.1
AT1G07820.1	3	6	X.GK(Acetyl)GGK(Acetyl)GLGK(Acetyl)GGAK.X	38214	1	Flower_1_F3.8154.8154.2.dta	1135.7-1135.7	620.853	2	0.81175	0.000414079	0.000383487	X.GK(Acetyl)GGK(Acetyl)GLGK(Acetyl)GGAK.X	AT1G07820.1	AT1G07820.1;AT3G45930.1;AT3G53730.1;AT1G07820.2;AT3G46320.1;AT5G59970.1;AT2G28740.1;AT1G07660.1;AT5G59690.1
AT1G07820.1	3	9	X.GK(Acetyl)GGK(Acetyl)GLGK(Acetyl)GGAK.X	38214	1	Flower_1_F3.8154.8154.2.dta	1135.7-1135.7	620.853	2	0.81175	0.000414079	0.000383487	X.GK(Acetyl)GGK(Acetyl)GLGK(Acetyl)GGAK.X	AT1G07820.1	AT1G07820.1;AT3G45930.1;AT3G53730.1;AT1G07820.2;AT3G46320.1;AT5G59970.1;AT2G28740.1;AT1G07660.1;AT5G59690.1
AT1G07820.1	3	13	X.GK(Acetyl)GGK(Acetyl)GLGK(Acetyl)GGAK.X	38214	1	Flower_1_F3.8154.8154.2.dta	1135.7-1135.7	620.853	2	0.81175	0.000414079	0.000383487	X.GK(Acetyl)GGK(Acetyl)GLGK(Acetyl)GGAK.X	AT1G07820.1	AT1G07820.1;AT3G45930.1;AT3G53730.1;AT1G07820.2;AT3G46320.1;AT5G59970.1;AT2G28740.1;AT1G07660.1;AT5G59690.1
AT1G79280.3	1	685	X.NFLHLLEDSEEATK(Acetyl)R.X	89396	1	Flower_1_F2.32231.32231.3.dta	3877.2-3877.2	615.31	3	0.810903	0.000414079	0.000385694	X.NFLHLLEDSEEATK(Acetyl)R.X	AT1G79280.3	AT1G79280.3;AT1G79280.1;AT1G79280.2
AT2G18020.1	1	188	X.AGNAYHK(Acetyl)YR.X	27780	1	Flower_1_F2.5682.5682.2.dta	894.1-894.1	561.277	2	0.809899	0.000414079	0.000388327	X.AGNAYHK(Acetyl)YR.X	AT2G18020.1	AT2G18020.1;AT4G36130.1
AT1G23410.1	1	107	X.LAVLQFYK(Acetyl)VDGSGK.X	67188	1	Flower_1_F4.32946.32946.2.dta	3971.3-3971.3	783.929	2	0.808344	0.000414079	0.00039244	X.LAVLQFYK(Acetyl)VDGSGK.X	AT1G23410.1	AT1G23410.1;AT2G47110.2;AT2G47110.1
AT1G48610.1	1	94	X.NVAQAVPSTSVAAAVK(Acetyl)KR.X	89128	1	Flower_1_F2.17312.17312.3.dta	2173.1-2173.1	613.685	3	0.807306	0.000414079	0.00039521	X.NVAQAVPSTSVAAAVK(Acetyl)KR.X	AT1G48610.1	AT1G48610.1;AT1G48610.2
AT1G29470.2	1	110	X.SGEENSGEK(Acetyl)TESAEER.X	85713	1	Flower_1_F5_170222044356.4187.4187.2.dta	842.7-842.7	890.878	2	0.807184	0.000414079	0.000395535	X.SGEENSGEK(Acetyl)TESAEER.X	AT1G29470.2	AT1G29470.2;AT1G29470.1
AT5G46420.1	2	305	X.KKLC(Carbamidomethyl)EMEQK(Acetyl)HVFDGLR.X	101916	1	Flower_1_F3.17893.17893.4.dta	2248.9-2248.9	515.764	4	0.806956	0.000414079	0.000396147	X.KKLC(Carbamidomethyl)EMEQK(Acetyl)HVFDGLR.X	AT5G46420.1	AT5G46420.1
AT1G70770.2	2	517	X.LK(Acetyl)N(Deamidated)EEVITEGGANASLYKEADK.X	118277	1	Flower_1_F2.18461.18461.3.dta	2314.9-2314.9	808.072	3	0.805895	0.000414079	0.000399005	X.LK(Acetyl)N(Deamidated)EEVITEGGANASLYKEADK.X	AT1G70770.2	AT1G70770.2;AT1G70770.1
AT3G58110.2	2	530	X.EIEHEN(Deamidated)GITYHSHNPINK(Acetyl)R.X	114694	1	Flower_1_F1.8923.8923.4.dta	1310.0-1310.0	583.537	4	0.804581	0.000414079	0.000402573	X.EIEHEN(Deamidated)GITYHSHNPINK(Acetyl)R.X	AT3G58110.2	AT3G58110.2;AT3G58110.1
AT1G45233.2	1	217	X.ASLPVQSQLSLQNQK(Acetyl)K.X	87706	1	Flower_1_F3.20169.20169.2.dta	2525.9-2525.9	906.002	2	0.804166	0.000414079	0.000403705	X.ASLPVQSQLSLQNQK(Acetyl)K.X	AT1G45233.2	AT1G45233.2
AT4G40040.1	3	28	X.K(Acetyl)SAPTTGGVK(Acetyl)K(Acetyl)PHR.X	69510	1	Flower_1_F2.8292.8292.2.dta	1148.1-1148.1	795.442	2	0.804049	0.000414079	0.000404026	X.K(Acetyl)SAPTTGGVK(Acetyl)K(Acetyl)PHR.X	AT4G40040.1	AT4G40040.1;AT5G10980.1;AT4G40030.2;AT4G40030.1;AT4G40040.2;AT1G75600.1;AT1G13370.1;AT4G40030.3
AT4G40040.1	3	37	X.K(Acetyl)SAPTTGGVK(Acetyl)K(Acetyl)PHR.X	69510	1	Flower_1_F2.8292.8292.2.dta	1148.1-1148.1	795.442	2	0.804049	0.000414079	0.000404026	X.K(Acetyl)SAPTTGGVK(Acetyl)K(Acetyl)PHR.X	AT4G40040.1	AT4G40040.1;AT5G10980.1;AT4G40030.2;AT4G40030.1;AT4G40040.2;AT1G75600.1;AT1G13370.1;AT4G40030.3
AT4G40040.1	3	38	X.K(Acetyl)SAPTTGGVK(Acetyl)K(Acetyl)PHR.X	69510	1	Flower_1_F2.8292.8292.2.dta	1148.1-1148.1	795.442	2	0.804049	0.000414079	0.000404026	X.K(Acetyl)SAPTTGGVK(Acetyl)K(Acetyl)PHR.X	AT4G40040.1	AT4G40040.1;AT5G10980.1;AT4G40030.2;AT4G40030.1;AT4G40040.2;AT1G75600.1;AT1G13370.1;AT4G40030.3
AT4G29790.1	2	1086	X.GGSTNK(Acetyl)IGRPALVNAK(Acetyl)GER.X	99090	1	Flower_1_F4.14929.14929.3.dta	1906.7-1906.7	670.37	3	0.803952	0.000414079	0.000404292	X.GGSTNK(Acetyl)IGRPALVNAK(Acetyl)GER.X	AT4G29790.1	AT4G29790.1
AT4G29790.1	2	1096	X.GGSTNK(Acetyl)IGRPALVNAK(Acetyl)GER.X	99090	1	Flower_1_F4.14929.14929.3.dta	1906.7-1906.7	670.37	3	0.803952	0.000414079	0.000404292	X.GGSTNK(Acetyl)IGRPALVNAK(Acetyl)GER.X	AT4G29790.1	AT4G29790.1
AT2G17410.1	1	674	X.AAEHGAK(Acetyl)NAIHVSK.X	58981	1	Flower_1_F3.6056.6056.2.dta	922.6-922.6	737.891	2	0.803535	0.000414079	0.000405436	X.AAEHGAK(Acetyl)NAIHVSK.X	AT2G17410.1	AT2G17410.1
AT5G19760.1	3	58	X.IQLGQGSAASITTN(Deamidated)MLK(Acetyl)N(Deamidated)EGVGAFYK.X	128351	1	Flower_1_F1.38463.38463.3.dta	4557.6-4557.6	914.802	3	0.802205	0.000414079	0.000409105	X.IQLGQGSAASITTN(Deamidated)MLK(Acetyl)N(Deamidated)EGVGAFYK.X	AT5G19760.1	AT5G19760.1
AT1G16710.2	1	552	X.SQENTLMSNAISSGK(Acetyl)HIQEDFR.X	122506	1	Flower_1_F5_170222044356.24033.24033.3.dta	3802.0-3802.0	845.403	3	0.800263	0.000414079	0.000414524	X.SQENTLMSNAISSGK(Acetyl)HIQEDFR.X	AT1G16710.2	AT1G16710.2;AT1G16710.1
AT1G09340.1	2	184	X.SDILPHC(Carbamidomethyl)EEDAVDPK(Acetyl)SR.X	99128	1	Flower_1_F4.16651.16651.3.dta	2119.5-2119.5	670.646	3	0.799542	0.000414079	0.000416554	X.SDILPHC(Carbamidomethyl)EEDAVDPK(Acetyl)SR.X	AT1G09340.1	AT1G09340.1
AT4G38970.1	2	347	X.ALQNTC(Carbamidomethyl)LK(Acetyl)TWGGRPENVNAAQTTLLAR.X	133131	1	Flower_1_F2.27677.27677.3.dta	3392.0-3392.0	1009.19	3	0.798983	0.000414079	0.000418133	X.ALQNTC(Carbamidomethyl)LK(Acetyl)TWGGRPENVNAAQTTLLAR.X	AT4G38970.1	AT4G38970.1
AT3G02560.1	2	160	X.LK(Acetyl)N(Deamidated)DTEYKLETMVGVYR.X	104326	1	Flower_1_F1.27689.27689.3.dta	3488.3-3488.3	701.356	3	0.797006	0.000414079	0.000423773	X.LK(Acetyl)N(Deamidated)DTEYKLETMVGVYR.X	AT3G02560.1	AT3G02560.1;AT3G02560.2
AT5G48230.1	1	232	X.GRPSTIVDKDEGLGKFDAAK(Acetyl)LR.X	118037	1	Flower_1_F2.20481.20481.4.dta	2554.1-2554.1	604.58	4	0.793509	0.000414079	0.000433932	X.GRPSTIVDKDEGLGKFDAAK(Acetyl)LR.X	AT5G48230.1	AT5G48230.1;AT5G48230.2
AT1G29470.2	1	82	X.SFPDEK(Acetyl)NEETEVVTETNEEKTDPEKSGEENSGEKTESAEER.X	146402	1	Flower_1_F3.16075.16075.5.dta	2027.5-2027.5	938.023	5	0.792333	0.000414079	0.000437405	X.SFPDEK(Acetyl)NEETEVVTETNEEKTDPEKSGEENSGEKTESAEER.X	AT1G29470.2	AT1G29470.2;AT1G29470.1
AT4G23670.1	1	84	X.EIDDENKTLTK(Acetyl)R.X	61834	1	Flower_1_F1.7426.7426.3.dta	1146.9-1146.9	501.926	3	0.792171	0.000414079	0.000437883	X.EIDDENKTLTK(Acetyl)R.X	AT4G23670.1	AT4G23670.1
AT1G55325.1	1	1676	X.K(Acetyl)QIMGGQTISGTPR.X	62811	1	Flower_1_F4.14953.14953.2.dta	1909.4-1909.4	758.402	2	0.792024	0.000414079	0.000438319	X.K(Acetyl)QIMGGQTISGTPR.X	AT1G55325.1	AT1G55325.1;AT1G55325.2
AT3G46030.1	2	7	X.AEK(Acetyl)KPAEK(Acetyl)KPVEEK.X	79325	1	Flower_1_F1.4344.4344.2.dta	855.1-855.1	847.968	2	0.791872	0.000414079	0.000438771	X.AEK(Acetyl)KPAEK(Acetyl)KPVEEK.X	AT3G46030.1	AT3G46030.1
AT3G46030.1	2	12	X.AEK(Acetyl)KPAEK(Acetyl)KPVEEK.X	79325	1	Flower_1_F1.4344.4344.2.dta	855.1-855.1	847.968	2	0.791872	0.000414079	0.000438771	X.AEK(Acetyl)KPAEK(Acetyl)KPVEEK.X	AT3G46030.1	AT3G46030.1
AT1G70770.2	2	517	X.LK(Acetyl)N(Deamidated)EEVITEGGANASLYKEADK.X	118279	1	Flower_1_F3.18243.18243.3.dta	2300.5-2300.5	808.074	3	0.791758	0.000414079	0.000439111	X.LK(Acetyl)N(Deamidated)EEVITEGGANASLYKEADK.X	AT1G70770.2	AT1G70770.2;AT1G70770.1
AT2G38040.2	1	339	X.AAPEAAEK(Acetyl)LR.X	25609	1	Flower_1_F1.10018.10018.2.dta	1431.2-1431.2	549.302	2	0.791601	0.000414079	0.000439578	X.AAPEAAEK(Acetyl)LR.X	AT2G38040.2	AT2G38040.2;AT2G38040.1
AT2G38770.1	1	13	X.VYGTGTYDFK(Acetyl)R.X	47983	1	Flower_1_F4.17494.17494.2.dta	2216.3-2216.3	674.83	2	0.790736	0.000414079	0.000442162	X.VYGTGTYDFK(Acetyl)R.X	AT2G38770.1	AT2G38770.1
AT4G23670.1	1	84	X.EIDDENKTLTK(Acetyl)R.X	61831	1	Flower_1_F2.8328.8328.3.dta	1151.8-1151.8	501.926	3	0.790169	0.000414079	0.000443864	X.EIDDENKTLTK(Acetyl)R.X	AT4G23670.1	AT4G23670.1
AT3G04120.1	1	198	X.TVDGPSMK(Acetyl)DWR.X	46777	1	Flower_1_F4.19558.19558.2.dta	2459.3-2459.3	667.314	2	0.788855	0.000414079	0.000447834	X.TVDGPSMK(Acetyl)DWR.X	AT3G04120.1	AT3G04120.1;AT1G16300.1;AT1G13440.1;AT1G13440.2;AT1G79530.1
AT3G46030.1	2	23	X.SKAEK(Acetyl)APAEK(Acetyl)KPK.X	61169	1	Flower_1_F3.4674.4674.3.dta	813.9-813.9	499.287	3	0.788852	0.000414079	0.000447842	X.SKAEK(Acetyl)APAEK(Acetyl)KPK.X	AT3G46030.1	AT3G46030.1;AT5G59910.1;AT3G45980.1
AT3G46030.1	2	28	X.SKAEK(Acetyl)APAEK(Acetyl)KPK.X	61169	1	Flower_1_F3.4674.4674.3.dta	813.9-813.9	499.287	3	0.788852	0.000414079	0.000447842	X.SKAEK(Acetyl)APAEK(Acetyl)KPK.X	AT3G46030.1	AT3G46030.1;AT5G59910.1;AT3G45980.1
AT5G22880.1	2	6	X.ADK(Acetyl)KPAEK(Acetyl)KPAEK.X	63792	1	Flower_1_F4.4581.4581.2.dta	809.6-809.6	762.424	2	0.787296	0.000414079	0.000452589	X.ADK(Acetyl)KPAEK(Acetyl)KPAEK.X	AT5G22880.1	AT5G22880.1
AT5G22880.1	2	11	X.ADK(Acetyl)KPAEK(Acetyl)KPAEK.X	63792	1	Flower_1_F4.4581.4581.2.dta	809.6-809.6	762.424	2	0.787296	0.000414079	0.000452589	X.ADK(Acetyl)KPAEK(Acetyl)KPAEK.X	AT5G22880.1	AT5G22880.1
AT4G32620.2	2	959	X.SK(Acetyl)SSLN(Deamidated)GHLSHGWSDSKGDFLNTNLANGPK.X	136468	1	Flower_1_F5_170222044356.16994.16994.4.dta	2759.2-2759.2	803.644	4	0.786916	0.000414079	0.000453756	X.SK(Acetyl)SSLN(Deamidated)GHLSHGWSDSKGDFLNTNLANGPK.X	AT4G32620.2	AT4G32620.2;AT4G32620.1
AT1G52030.1	1	26	X.GGAFDDGVFDGVKK(Acetyl).X	57157	1	Flower_1_F3.24866.24866.2.dta	3088.9-3088.9	727.352	2	0.784791	0.000414079	0.000460335	X.GGAFDDGVFDGVKK(Acetyl).X	AT1G52030.1	AT1G52030.1;AT1G52030.2
AT4G14320.2	1	40	X.GKDSLAAQGK(Acetyl)R.X	32279	1	Flower_1_F2.5440.5440.2.dta	875.4-875.4	586.823	2	0.784244	0.000414079	0.000462042	X.GKDSLAAQGK(Acetyl)R.X	AT4G14320.2	AT4G14320.2;AT4G14320.1;AT3G23390.1
AT3G46030.1	2	7	X.AEK(Acetyl)KPAEK(Acetyl)KPVEEK.X	79337	1	Flower_1_F2.5242.5242.4.dta	860.4-860.4	424.489	4	0.784127	0.000414079	0.00046241	X.AEK(Acetyl)KPAEK(Acetyl)KPVEEK.X	AT3G46030.1	AT3G46030.1
AT3G46030.1	2	12	X.AEK(Acetyl)KPAEK(Acetyl)KPVEEK.X	79337	1	Flower_1_F2.5242.5242.4.dta	860.4-860.4	424.489	4	0.784127	0.000414079	0.00046241	X.AEK(Acetyl)KPAEK(Acetyl)KPVEEK.X	AT3G46030.1	AT3G46030.1
AT2G17410.2	1	651	X.LNGNGEVSDPAIKDKNLVLHQK(Acetyl)R.X	124247	1	Flower_1_F4.14298.14298.4.dta	1827.8-1827.8	647.605	4	0.781192	0.000414079	0.000471695	X.LNGNGEVSDPAIKDKNLVLHQK(Acetyl)R.X	AT2G17410.2	AT2G17410.2;AT2G17410.1
AT1G55490.1	2	500	X.ATLDN(Deamidated)DEEKVGADIVK(Acetyl)R.X	93994	1	Flower_1_F1.16889.16889.3.dta	2217.8-2217.8	639.33	3	0.779846	0.000414079	0.000476017	X.ATLDN(Deamidated)DEEKVGADIVK(Acetyl)R.X	AT1G55490.1	AT1G55490.1;AT1G55490.2
AT1G07820.1	1	21	X.K(Acetyl)VLRDNIQGITKPAIR.X	90866	1	Flower_1_F3.17381.17381.4.dta	2191.2-2191.2	466.783	4	0.778476	0.000414079	0.000480456	X.K(Acetyl)VLRDNIQGITKPAIR.X	AT1G07820.1	AT1G07820.1;AT3G45930.1;AT3G53730.1;AT1G07820.2;AT3G46320.1;AT5G59970.1;AT2G28740.1;AT1G07660.1;AT5G59690.1
AT2G05220.2	1	59	X.IAGFSTHLMK(Acetyl)R.X	44199	1	Flower_1_F4.19901.19901.3.dta	2498.2-2498.2	434.904	3	0.777605	0.000414079	0.000483302	X.IAGFSTHLMK(Acetyl)R.X	AT2G05220.2	AT2G05220.2;AT5G04800.2;AT2G05220.1;AT5G04800.1;AT3G10610.1;AT2G04390.1;AT5G04800.4;AT5G04800.3
AT1G51060.1	1	6	X.GK(Acetyl)TLGSGSAK.X	14533	1	Flower_1_F5_170222044356.4557.4557.2.dta	876.7-876.7	474.261	2	0.777598	0.000414079	0.000483324	X.GK(Acetyl)TLGSGSAK.X	AT1G51060.1	AT1G51060.1
AT1G07820.1	2	9	X.GGK(Acetyl)GLGKGGAK(Acetyl)R.X	31995	1	Flower_1_F3.5352.5352.3.dta	867.5-867.5	390.561	3	0.777212	0.000414079	0.00048459	X.GGK(Acetyl)GLGKGGAK(Acetyl)R.X	AT1G07820.1	AT1G07820.1;AT3G45930.1;AT3G53730.1;AT1G07820.2;AT3G46320.1;AT5G59970.1;AT2G28740.1;AT1G07660.1;AT5G59690.1
AT1G07820.1	2	17	X.GGK(Acetyl)GLGKGGAK(Acetyl)R.X	31995	1	Flower_1_F3.5352.5352.3.dta	867.5-867.5	390.561	3	0.777212	0.000414079	0.00048459	X.GGK(Acetyl)GLGKGGAK(Acetyl)R.X	AT1G07820.1	AT1G07820.1;AT3G45930.1;AT3G53730.1;AT1G07820.2;AT3G46320.1;AT5G59970.1;AT2G28740.1;AT1G07660.1;AT5G59690.1
AT1G69010.1	1	306	X.DSSVEEESEHSHK(Acetyl)R.X	79501	1	Flower_1_F4.4825.4825.3.dta	829.5-829.5	566.583	3	0.776847	0.000414079	0.000485789	X.DSSVEEESEHSHK(Acetyl)R.X	AT1G69010.1	AT1G69010.1
AT4G23680.1	3	25	X.WK(Acetyl)NEN(Deamidated)HVFPDAIGHHIQN(Deamidated)VTVHEGEHDSHGSIR.X	143124	1	Flower_1_F5_170222044356.13962.13962.5.dta	2261.0-2261.0	768.968	5	0.776155	0.000414079	0.000488072	X.WK(Acetyl)NEN(Deamidated)HVFPDAIGHHIQN(Deamidated)VTVHEGEHDSHGSIR.X	AT4G23680.1	AT4G23680.1
AT2G36720.1	2	501	X.ALK(Acetyl)SVSLSVSSKK(Acetyl)R.X	67810	1	Flower_1_F3.16605.16605.3.dta	2100.5-2100.5	525.31	3	0.775175	0.000414079	0.000491324	X.ALK(Acetyl)SVSLSVSSKK(Acetyl)R.X	AT2G36720.1	AT2G36720.1
AT2G36720.1	2	511	X.ALK(Acetyl)SVSLSVSSKK(Acetyl)R.X	67810	1	Flower_1_F3.16605.16605.3.dta	2100.5-2100.5	525.31	3	0.775175	0.000414079	0.000491324	X.ALK(Acetyl)SVSLSVSSKK(Acetyl)R.X	AT2G36720.1	AT2G36720.1
AT5G04130.1	3	558	X.KDEAAMYK(Acetyl)N(Deamidated)EEIQN(Deamidated)LILGLGLGVK.X	127303	1	Flower_1_F3.41680.41680.3.dta	4752.9-4752.9	897.477	3	0.772496	0.000414079	0.00050032	X.KDEAAMYK(Acetyl)N(Deamidated)EEIQN(Deamidated)LILGLGLGVK.X	AT5G04130.1	AT5G04130.1;AT3G10270.1
AT3G10270.1	3	598	X.KDEAAMYK(Acetyl)N(Deamidated)EEIQN(Deamidated)LILGLGLGVK.X	127303	1	Flower_1_F3.41680.41680.3.dta	4752.9-4752.9	897.477	3	0.772496	0.000414079	0.00050032	X.KDEAAMYK(Acetyl)N(Deamidated)EEIQN(Deamidated)LILGLGLGVK.X	AT3G10270.1	AT5G04130.1;AT3G10270.1
AT2G37520.1	2	362	X.LTSHVSGTGC(Carbamidomethyl)HK(Acetyl)K.X	57172	1	Flower_1_F2.4654.4654.3.dta	814.5-814.5	485.244	3	0.769318	0.000414079	0.000511212	X.LTSHVSGTGC(Carbamidomethyl)HK(Acetyl)K.X	AT2G37520.1	AT2G37520.1
AT1G06760.1	1	161	X.KKPATVAVTKAK(Acetyl).X	42491	1	Flower_1_F4.5381.5381.2.dta	873.7-873.7	642.404	2	0.76759	0.000414079	0.000517232	X.KKPATVAVTKAK(Acetyl).X	AT1G06760.1	AT1G06760.1
AT3G46520.1	1	63	X.DAYVGDEAQSK(Acetyl)R.X	50860	1	Flower_1_F3.7769.7769.2.dta	1093.0-1093.0	690.823	2	0.767194	0.000414079	0.00051862	X.DAYVGDEAQSK(Acetyl)R.X	AT3G46520.1	AT3G46520.1;AT3G53750.1;AT3G12110.1;AT3G18780.1;AT3G18780.2;AT2G37620.2;AT5G09810.1;AT5G59370.2;AT5G59370.1;AT1G49240.1;AT2G37620.1
AT4G23680.1	2	25	X.WK(Acetyl)NENHVFPDAIGHHIQN(Deamidated)VTVHEGEHDSHGSIR.X	143108	1	Flower_1_F2.18777.18777.4.dta	2350.5-2350.5	960.709	4	0.766168	0.000414079	0.000522236	X.WK(Acetyl)NENHVFPDAIGHHIQN(Deamidated)VTVHEGEHDSHGSIR.X	AT4G23680.1	AT4G23680.1
AT3G45980.1	1	23	X.KPAAEKPVEEK(Acetyl)SK.X	59929	1	Flower_1_F3.4679.4679.3.dta	814.4-814.4	494.943	3	0.765382	0.000414079	0.000525024	X.KPAAEKPVEEK(Acetyl)SK.X	AT3G45980.1	AT3G45980.1
AT4G16420.3	3	425	X.ESGQFGQIAGEMGSRPPVQ(Deamidated)ASSSYVN(Deamidated)DLDLIGFTESQLLSESEK(Acetyl)R.X	146758	1	Flower_1_F2.41529.41529.4.dta	4732.9-4732.9	1222.84	4	0.764889	0.000414079	0.00052678	X.ESGQFGQIAGEMGSRPPVQ(Deamidated)ASSSYVN(Deamidated)DLDLIGFTESQLLSESEK(Acetyl)R.X	AT4G16420.3	AT4G16420.3;AT4G16420.2;AT4G16420.1
AT1G07820.1	4	6	X.GK(Acetyl)GGK(Acetyl)GLGK(Acetyl)GGAK(Acetyl)R.X	55677	1	Flower_1_F1.12663.12663.2.dta	1711.8-1711.8	719.909	2	0.764054	0.000414079	0.000529772	X.GK(Acetyl)GGK(Acetyl)GLGK(Acetyl)GGAK(Acetyl)R.X	AT1G07820.1	AT1G07820.1;AT3G45930.1;AT3G53730.1;AT1G07820.2;AT3G46320.1;AT5G59970.1;AT2G28740.1;AT1G07660.1;AT5G59690.1
AT1G07820.1	4	9	X.GK(Acetyl)GGK(Acetyl)GLGK(Acetyl)GGAK(Acetyl)R.X	55677	1	Flower_1_F1.12663.12663.2.dta	1711.8-1711.8	719.909	2	0.764054	0.000414079	0.000529772	X.GK(Acetyl)GGK(Acetyl)GLGK(Acetyl)GGAK(Acetyl)R.X	AT1G07820.1	AT1G07820.1;AT3G45930.1;AT3G53730.1;AT1G07820.2;AT3G46320.1;AT5G59970.1;AT2G28740.1;AT1G07660.1;AT5G59690.1
AT1G07820.1	4	13	X.GK(Acetyl)GGK(Acetyl)GLGK(Acetyl)GGAK(Acetyl)R.X	55677	1	Flower_1_F1.12663.12663.2.dta	1711.8-1711.8	719.909	2	0.764054	0.000414079	0.000529772	X.GK(Acetyl)GGK(Acetyl)GLGK(Acetyl)GGAK(Acetyl)R.X	AT1G07820.1	AT1G07820.1;AT3G45930.1;AT3G53730.1;AT1G07820.2;AT3G46320.1;AT5G59970.1;AT2G28740.1;AT1G07660.1;AT5G59690.1
AT1G07820.1	4	17	X.GK(Acetyl)GGK(Acetyl)GLGK(Acetyl)GGAK(Acetyl)R.X	55677	1	Flower_1_F1.12663.12663.2.dta	1711.8-1711.8	719.909	2	0.764054	0.000414079	0.000529772	X.GK(Acetyl)GGK(Acetyl)GLGK(Acetyl)GGAK(Acetyl)R.X	AT1G07820.1	AT1G07820.1;AT3G45930.1;AT3G53730.1;AT1G07820.2;AT3G46320.1;AT5G59970.1;AT2G28740.1;AT1G07660.1;AT5G59690.1
AT2G45290.1	1	100	X.FLAIDAVEKAK(Acetyl).X	38731	1	Flower_1_F3.26067.26067.2.dta	3221.6-3221.6	623.855	2	0.763237	0.000414079	0.000532712	X.FLAIDAVEKAK(Acetyl).X	AT2G45290.1	AT2G45290.1;AT3G60750.2;AT3G60750.1
AT1G07470.1	1	192	X.DEPERGNSNQQFTQDLFVPSSGK(Acetyl)R.X	128995	1	Flower_1_F1.23888.23888.3.dta	3059.7-3059.7	926.775	3	0.762894	0.000414079	0.00053395	X.DEPERGNSNQQFTQDLFVPSSGK(Acetyl)R.X	AT1G07470.1	AT1G07470.1;AT1G07480.2;AT1G07480.1
AT5G48300.1	4	166	X.AYASNM(Oxidation)GGYK(Acetyl)NEGFVEVLAAQ(Deamidated)Q(Deamidated)SPENPNWFQGTADAVR.X	145038	1	Flower_1_F2.40597.40597.4.dta	4658.9-4658.9	1044.98	4	0.762681	0.000414079	0.000534721	X.AYASNM(Oxidation)GGYK(Acetyl)NEGFVEVLAAQ(Deamidated)Q(Deamidated)SPENPNWFQGTADAVR.X	AT5G48300.1	AT5G48300.1
AT2G16600.1	1	133	X.TSWLDGK(Acetyl)HVVFGQVVEGLNVVR.X	120407	1	Flower_1_F1.40311.40311.3.dta	4711.5-4711.5	827.78	3	0.757587	0.000414079	0.000553496	X.TSWLDGK(Acetyl)HVVFGQVVEGLNVVR.X	AT2G16600.1	AT2G16600.1;AT2G16600.2
AT3G13930.1	1	363	X.SQLNSFQEASGGK(Acetyl)R.X	66144	1	Flower_1_F2.12951.12951.2.dta	1662.8-1662.8	775.88	2	0.757361	0.000414079	0.000554347	X.SQLNSFQEASGGK(Acetyl)R.X	AT3G13930.1	AT3G13930.1
AT1G29470.2	2	148	X.N(Deamidated)GDGEKDTESESDETKQK(Acetyl)EK.X	113093	1	Flower_1_F4.4513.4513.3.dta	804.0-804.0	766.34	3	0.756369	0.000414079	0.000558084	X.N(Deamidated)GDGEKDTESESDETKQK(Acetyl)EK.X	AT1G29470.2	AT1G29470.2;AT1G29470.1
AT3G07740.2	3	158	X.VN(Deamidated)EIDPPLSALAGVK(Acetyl)KK(Acetyl).X	90852	1	Flower_1_F2.33085.33085.2.dta	3961.7-3961.7	932.533	2	0.756149	0.000414079	0.000558915	X.VN(Deamidated)EIDPPLSALAGVK(Acetyl)KK(Acetyl).X	AT3G07740.2	AT3G07740.2;AT3G07740.1;AT3G07740.4;AT3G07740.3
AT3G07740.2	3	160	X.VN(Deamidated)EIDPPLSALAGVK(Acetyl)KK(Acetyl).X	90852	1	Flower_1_F2.33085.33085.2.dta	3961.7-3961.7	932.533	2	0.756149	0.000414079	0.000558915	X.VN(Deamidated)EIDPPLSALAGVK(Acetyl)KK(Acetyl).X	AT3G07740.2	AT3G07740.2;AT3G07740.1;AT3G07740.4;AT3G07740.3
AT2G45290.1	1	100	X.FLAIDAVEKAK(Acetyl).X	38732	1	Flower_1_F2.26289.26289.2.dta	3241.1-3241.1	623.855	2	0.75583	0.000414079	0.000560126	X.FLAIDAVEKAK(Acetyl).X	AT2G45290.1	AT2G45290.1;AT3G60750.2;AT3G60750.1
AT3G58110.2	1	530	X.EIEHENGITYHSHNPINK(Acetyl)R.X	114602	1	Flower_1_F2.9802.9802.4.dta	1311.9-1311.9	583.285	4	0.755423	0.000414079	0.000561673	X.EIEHENGITYHSHNPINK(Acetyl)R.X	AT3G58110.2	AT3G58110.2;AT3G58110.1
AT4G14960.2	1	60	X.TVGGGDDAFNTFFSETGAGK(Acetyl)HVPR.X	121525	1	Flower_1_F3.32718.32718.3.dta	3931.1-3931.1	837.06	3	0.75306	0.000414079	0.000570736	X.TVGGGDDAFNTFFSETGAGK(Acetyl)HVPR.X	AT4G14960.2	AT4G14960.2;AT4G14960.1;AT1G04820.1;AT1G50010.1
AT5G39740.1	1	8	X.SSK(Acetyl)SNAYFKR.X	37022	1	Flower_1_F2.7883.7883.3.dta	1102.2-1102.2	410.546	3	0.752349	0.000414079	0.000573489	X.SSK(Acetyl)SNAYFKR.X	AT5G39740.1	AT5G39740.1;AT5G39740.2
AT3G09670.1	1	626	X.TTSGK(Acetyl)SNSVSLDHNLSGELDQVRK.X	125200	1	Flower_1_F5_170222044356.14803.14803.4.dta	2393.3-2393.3	654.332	4	0.750404	0.000414079	0.000581098	X.TTSGK(Acetyl)SNSVSLDHNLSGELDQVRK.X	AT3G09670.1	AT3G09670.1;AT3G09670.2
AT4G14920.1	2	546	X.VDGGK(Acetyl)SSK(Acetyl)HGR.X	35646	1	Flower_1_F5_170222044356.3379.3379.3.dta	767.6-767.6	404.543	3	0.748754	0.000414079	0.00058763	X.VDGGK(Acetyl)SSK(Acetyl)HGR.X	AT4G14920.1	AT4G14920.1
AT4G14920.1	2	549	X.VDGGK(Acetyl)SSK(Acetyl)HGR.X	35646	1	Flower_1_F5_170222044356.3379.3379.3.dta	767.6-767.6	404.543	3	0.748754	0.000414079	0.00058763	X.VDGGK(Acetyl)SSK(Acetyl)HGR.X	AT4G14920.1	AT4G14920.1
AT1G77800.1	3	678	X.VHHGK(Acetyl)SSVIPSDDHGEQSN(Deamidated)SSSSGVMMENAFSLRPNSSQN(Deamidated)R.X	145830	1	Flower_1_F1.20981.20981.4.dta	2715.8-2715.8	1111	4	0.747502	0.000414079	0.000592636	X.VHHGK(Acetyl)SSVIPSDDHGEQSN(Deamidated)SSSSGVMMENAFSLRPNSSQN(Deamidated)R.X	AT1G77800.1	AT1G77800.1;AT1G77800.2
AT3G54560.1	3	4	X.AGK(Acetyl)GGK(Acetyl)GLVAAK(Acetyl)TMAANKDK.X	101011	1	Flower_1_F5_170222044356.13876.13876.3.dta	2248.2-2248.2	681.374	3	0.747257	0.000414079	0.000593622	X.AGK(Acetyl)GGK(Acetyl)GLVAAK(Acetyl)TMAANKDK.X	AT3G54560.1	AT3G54560.1
AT3G54560.1	3	7	X.AGK(Acetyl)GGK(Acetyl)GLVAAK(Acetyl)TMAANKDK.X	101011	1	Flower_1_F5_170222044356.13876.13876.3.dta	2248.2-2248.2	681.374	3	0.747257	0.000414079	0.000593622	X.AGK(Acetyl)GGK(Acetyl)GLVAAK(Acetyl)TMAANKDK.X	AT3G54560.1	AT3G54560.1
AT3G54560.1	3	13	X.AGK(Acetyl)GGK(Acetyl)GLVAAK(Acetyl)TMAANKDK.X	101011	1	Flower_1_F5_170222044356.13876.13876.3.dta	2248.2-2248.2	681.374	3	0.747257	0.000414079	0.000593622	X.AGK(Acetyl)GGK(Acetyl)GLVAAK(Acetyl)TMAANKDK.X	AT3G54560.1	AT3G54560.1
AT3G51240.1	2	271	X.FK(Acetyl)N(Deamidated)ADHQAVVNSNSSR.X	88111	1	Flower_1_F2.6120.6120.3.dta	928.5-928.5	606.294	3	0.747098	0.000414079	0.000594262	X.FK(Acetyl)N(Deamidated)ADHQAVVNSNSSR.X	AT3G51240.1	AT3G51240.1;AT3G51240.2
AT1G07820.1	1	92	X.RKTVTAMDVVYALK(Acetyl)R.X	86407	1	Flower_1_F1.30227.30227.3.dta	3759.9-3759.9	598.34	3	0.746764	0.000414079	0.000595607	X.RKTVTAMDVVYALK(Acetyl)R.X	AT1G07820.1	AT1G07820.1;AT3G45930.1;AT3G53730.1;AT1G07820.2;AT3G46320.1;AT5G59970.1;AT2G28740.1;AT1G07660.2;AT1G07660.1;AT5G59690.1
AT5G15960.1	2	45	X.DAAAGAGAGAQQAGK(Acetyl)SVSDAAAGGVN(Deamidated)FVKDK.X	129951	1	Flower_1_F4.23520.23520.3.dta	2945.3-2945.3	944.803	3	0.745685	0.000414079	0.000599974	X.DAAAGAGAGAQQAGK(Acetyl)SVSDAAAGGVN(Deamidated)FVKDK.X	AT5G15960.1	AT5G15960.1
AT5G07530.1	1	418	X.SEGGISGGGMSGGSGSK(Acetyl)HK.X	81083	1	Flower_1_F5_170222044356.4633.4633.2.dta	883.6-883.6	859.894	2	0.743605	0.000414079	0.000608491	X.SEGGISGGGMSGGSGSK(Acetyl)HK.X	AT5G07530.1	AT5G07530.1;AT5G07530.2
AT1G20340.1	2	98	X.IVFK(Acetyl)NNAGYPHN(Deamidated)VVFDEDEIPSGVDVAK.X	134808	1	Flower_1_F1.30179.30179.3.dta	3755.1-3755.1	1039.51	3	0.742447	0.000414079	0.000613283	X.IVFK(Acetyl)NNAGYPHN(Deamidated)VVFDEDEIPSGVDVAK.X	AT1G20340.1	AT1G20340.1
AT4G38970.1	3	347	X.ALQNTC(Carbamidomethyl)LK(Acetyl)TWGGRPEN(Deamidated)VNAAQTTLLAR.X	133161	1	Flower_1_F1.26575.26575.3.dta	3364.9-3364.9	1009.52	3	0.742128	0.000414079	0.000614608	X.ALQNTC(Carbamidomethyl)LK(Acetyl)TWGGRPEN(Deamidated)VNAAQTTLLAR.X	AT4G38970.1	AT4G38970.1
AT5G39740.1	1	8	X.SSK(Acetyl)SNAYFKR.X	37024	1	Flower_1_F3.7776.7776.3.dta	1093.4-1093.4	410.547	3	0.738895	0.000414079	0.000628219	X.SSK(Acetyl)SNAYFKR.X	AT5G39740.1	AT5G39740.1;AT5G39740.2
AT5G15970.1	2	45	X.AKDAAAAAGASAQQ(Deamidated)AGK(Acetyl)SISDAAVGGVNFVK.X	130525	1	Flower_1_F3.28417.28417.3.dta	3483.6-3483.6	958.827	3	0.737812	0.000414079	0.000632846	X.AKDAAAAAGASAQQ(Deamidated)AGK(Acetyl)SISDAAVGGVNFVK.X	AT5G15970.1	AT5G15970.1
AT5G65770.1	1	42	X.SPLTEEIMWK(Acetyl)R.X	55035	1	Flower_1_F4.30086.30086.2.dta	3684.9-3684.9	716.371	2	0.737754	0.000414079	0.000633095	X.SPLTEEIMWK(Acetyl)R.X	AT5G65770.1	AT5G65770.1;AT5G65780.2;AT5G65770.3;AT5G65770.2
AT1G12230.2	1	302	X.SGEDPGLALVK(Acetyl)R.X	42464	1	Flower_1_F2.21050.21050.2.dta	2618.2-2618.2	642.351	2	0.737337	0.000414079	0.000634885	X.SGEDPGLALVK(Acetyl)R.X	AT1G12230.2	AT1G12230.2;AT1G12230.1
AT4G32620.2	3	959	X.SK(Acetyl)SSLN(Deamidated)GHLSHGWSDSKGDFLN(Deamidated)TNLANGPK.X	136490	1	Flower_1_F1.21988.21988.4.dta	2823.7-2823.7	803.893	4	0.736606	0.000414079	0.000638035	X.SK(Acetyl)SSLN(Deamidated)GHLSHGWSDSKGDFLN(Deamidated)TNLANGPK.X	AT4G32620.2	AT4G32620.2;AT4G32620.1
AT2G19390.1	1	358	X.VDSDHNSLYSEK(Acetyl)R.X	69700	1	Flower_1_F5_170222044356.6464.6464.3.dta	1105.5-1105.5	531.25	3	0.736391	0.000414079	0.000638965	X.VDSDHNSLYSEK(Acetyl)R.X	AT2G19390.1	AT2G19390.1
AT1G76510.3	1	88	X.NGDVDQSEKK(Acetyl).X	31262	1	Flower_1_F2.4730.4730.2.dta	820.8-820.8	581.272	2	0.735798	0.000414079	0.00064154	X.NGDVDQSEKK(Acetyl).X	AT1G76510.3	AT1G76510.3;AT1G76510.2;AT1G76510.1
AT2G19390.1	1	358	X.VDSDHNSLYSEK(Acetyl)R.X	69701	1	Flower_1_F4.8363.8363.3.dta	1170.4-1170.4	531.25	3	0.732369	0.000414079	0.000656615	X.VDSDHNSLYSEK(Acetyl)R.X	AT2G19390.1	AT2G19390.1
AT1G07940.1	1	438	X.DPTGAK(Acetyl)VTK.X	15352	1	Flower_1_F1.4896.4896.2.dta	898.2-898.2	479.763	2	0.731826	0.000414079	0.000659035	X.DPTGAK(Acetyl)VTK.X	AT1G07940.1	AT1G07940.1;AT1G07940.2;AT5G60390.1;AT5G60390.3;AT1G07920.1;AT1G07930.2;AT1G07930.1
AT5G49460.1	1	479	X.NLTPYEFVEGMKKK(Acetyl).X	81799	1	Flower_1_F2.33458.33458.3.dta	4008.0-4008.0	575.966	3	0.731067	0.000414079	0.000662432	X.NLTPYEFVEGMKKK(Acetyl).X	AT5G49460.1	AT5G49460.1;AT3G06650.1
AT3G46030.1	2	8	X.AEKK(Acetyl)PAEK(Acetyl)KPVEEK.X	79330	1	Flower_1_F4.5143.5143.4.dta	855.0-855.0	424.488	4	0.730086	0.000414079	0.000666849	X.AEKK(Acetyl)PAEK(Acetyl)KPVEEK.X	AT3G46030.1	AT3G46030.1
AT3G46030.1	2	12	X.AEKK(Acetyl)PAEK(Acetyl)KPVEEK.X	79330	1	Flower_1_F4.5143.5143.4.dta	855.0-855.0	424.488	4	0.730086	0.000414079	0.000666849	X.AEKK(Acetyl)PAEK(Acetyl)KPVEEK.X	AT3G46030.1	AT3G46030.1
AT3G17930.1	1	165	X.DYESQVMQK(Acetyl)R.X	46247	1	Flower_1_F1.14120.14120.2.dta	1884.2-1884.2	663.311	2	0.72963	0.000414079	0.000668916	X.DYESQVMQK(Acetyl)R.X	AT3G17930.1	AT3G17930.1
AT2G36720.1	1	19	X.EDLVPESNSSVWQSPVK(Acetyl)R.X	104186	1	Flower_1_F4.26000.26000.2.dta	3223.6-3223.6	1050.02	2	0.72904	0.000414079	0.00067159	X.EDLVPESNSSVWQSPVK(Acetyl)R.X	AT2G36720.1	AT2G36720.1
AT5G22450.1	2	532	X.SENLPVEKPFHNIK(Acetyl)IASDK(Acetyl)NR.X	122014	1	Flower_1_F1.22036.22036.4.dta	2828.6-2828.6	630.835	4	0.72839	0.000414079	0.000674555	X.SENLPVEKPFHNIK(Acetyl)IASDK(Acetyl)NR.X	AT5G22450.1	AT5G22450.1
AT5G22450.1	2	537	X.SENLPVEKPFHNIK(Acetyl)IASDK(Acetyl)NR.X	122014	1	Flower_1_F1.22036.22036.4.dta	2828.6-2828.6	630.835	4	0.72839	0.000414079	0.000674555	X.SENLPVEKPFHNIK(Acetyl)IASDK(Acetyl)NR.X	AT5G22450.1	AT5G22450.1
AT5G49460.1	1	479	X.NLTPYEFVEGMKKK(Acetyl).X	81804	1	Flower_1_F4.33144.33144.3.dta	3994.9-3994.9	575.968	3	0.727381	0.000414079	0.000679183	X.NLTPYEFVEGMKKK(Acetyl).X	AT5G49460.1	AT5G49460.1;AT3G06650.1
AT2G38770.1	1	13	X.TKVYGTGTYDFK(Acetyl)R.X	68219	1	Flower_1_F4.15107.15107.3.dta	1925.7-1925.7	526.603	3	0.727094	0.000414079	0.000680504	X.TKVYGTGTYDFK(Acetyl)R.X	AT2G38770.1	AT2G38770.1
AT1G51060.1	2	6	X.GK(Acetyl)TLGSGSAK(Acetyl)K.X	27446	1	Flower_1_F4.6575.6575.2.dta	982.5-982.5	559.315	2	0.726994	0.000414079	0.000680964	X.GK(Acetyl)TLGSGSAK(Acetyl)K.X	AT1G51060.1	AT1G51060.1
AT1G51060.1	2	14	X.GK(Acetyl)TLGSGSAK(Acetyl)K.X	27446	1	Flower_1_F4.6575.6575.2.dta	982.5-982.5	559.315	2	0.726994	0.000414079	0.000680964	X.GK(Acetyl)TLGSGSAK(Acetyl)K.X	AT1G51060.1	AT1G51060.1
AT5G42520.1	1	184	X.ATTQTAANK(Acetyl)R.X	26246	1	Flower_1_F1.3727.3727.2.dta	806.4-806.4	552.292	2	0.726348	0.000414079	0.000683952	X.ATTQTAANK(Acetyl)R.X	AT5G42520.1	AT5G42520.1;AT5G42520.3;AT5G42520.2
AT4G16155.1	1	532	X.VSIAK(Acetyl)TSFK.X	20628	1	Flower_1_F1.15429.15429.2.dta	2034.0-2034.0	511.797	2	0.72532	0.000414079	0.000688733	X.VSIAK(Acetyl)TSFK.X	AT4G16155.1	AT4G16155.1
AT4G14920.1	2	546	X.VDGGK(Acetyl)SSK(Acetyl)HGR.X	35642	1	Flower_1_F2.4466.4466.3.dta	798.8-798.8	404.541	3	0.725159	0.000414079	0.000689484	X.VDGGK(Acetyl)SSK(Acetyl)HGR.X	AT4G14920.1	AT4G14920.1
AT4G14920.1	2	549	X.VDGGK(Acetyl)SSK(Acetyl)HGR.X	35642	1	Flower_1_F2.4466.4466.3.dta	798.8-798.8	404.541	3	0.725159	0.000414079	0.000689484	X.VDGGK(Acetyl)SSK(Acetyl)HGR.X	AT4G14920.1	AT4G14920.1
AT1G35160.1	1	78	X.IISSIEQK(Acetyl)EESR.X	57733	1	Flower_1_F3.14339.14339.2.dta	1821.8-1821.8	730.882	2	0.724708	0.000414079	0.000691592	X.IISSIEQK(Acetyl)EESR.X	AT1G35160.1	AT1G35160.1;AT3G02520.1;AT1G35160.2;AT4G09000.1;AT4G09000.2;AT1G78300.1
AT3G02520.1	1	72	X.IISSIEQK(Acetyl)EESR.X	57733	1	Flower_1_F3.14339.14339.2.dta	1821.8-1821.8	730.882	2	0.724708	0.000414079	0.000691592	X.IISSIEQK(Acetyl)EESR.X	AT3G02520.1	AT1G35160.1;AT3G02520.1;AT1G35160.2;AT4G09000.1;AT4G09000.2;AT1G78300.1
AT4G09000.1	1	77	X.IISSIEQK(Acetyl)EESR.X	57733	1	Flower_1_F3.14339.14339.2.dta	1821.8-1821.8	730.882	2	0.724708	0.000414079	0.000691592	X.IISSIEQK(Acetyl)EESR.X	AT4G09000.1	AT1G35160.1;AT3G02520.1;AT1G35160.2;AT4G09000.1;AT4G09000.2;AT1G78300.1
AT1G29470.2	1	63	X.TKDVDTTK(Acetyl)SDFKSEEVDR.X	106166	1	Flower_1_F1.9935.9935.3.dta	1422.3-1422.3	714.677	3	0.72192	0.000414079	0.000704778	X.TKDVDTTK(Acetyl)SDFKSEEVDR.X	AT1G29470.2	AT1G29470.2;AT1G29470.1
AT1G07820.1	3	6	X.GK(Acetyl)GGK(Acetyl)GLGK(Acetyl)GGAK.X	38222	1	Flower_1_F2.8267.8267.2.dta	1145.6-1145.6	620.853	2	0.721655	0.000414079	0.000706045	X.GK(Acetyl)GGK(Acetyl)GLGK(Acetyl)GGAK.X	AT1G07820.1	AT1G07820.1;AT3G45930.1;AT3G53730.1;AT1G07820.2;AT3G46320.1;AT5G59970.1;AT2G28740.1;AT1G07660.1;AT5G59690.1
AT1G07820.1	3	9	X.GK(Acetyl)GGK(Acetyl)GLGK(Acetyl)GGAK.X	38222	1	Flower_1_F2.8267.8267.2.dta	1145.6-1145.6	620.853	2	0.721655	0.000414079	0.000706045	X.GK(Acetyl)GGK(Acetyl)GLGK(Acetyl)GGAK.X	AT1G07820.1	AT1G07820.1;AT3G45930.1;AT3G53730.1;AT1G07820.2;AT3G46320.1;AT5G59970.1;AT2G28740.1;AT1G07660.1;AT5G59690.1
AT1G07820.1	3	13	X.GK(Acetyl)GGK(Acetyl)GLGK(Acetyl)GGAK.X	38222	1	Flower_1_F2.8267.8267.2.dta	1145.6-1145.6	620.853	2	0.721655	0.000414079	0.000706045	X.GK(Acetyl)GGK(Acetyl)GLGK(Acetyl)GGAK.X	AT1G07820.1	AT1G07820.1;AT3G45930.1;AT3G53730.1;AT1G07820.2;AT3G46320.1;AT5G59970.1;AT2G28740.1;AT1G07660.1;AT5G59690.1
AT1G16710.2	1	552	X.SQENTLMSNAISSGK(Acetyl)HIQEDFR.X	122500	1	Flower_1_F1.31214.31214.3.dta	3857.3-3857.3	845.402	3	0.720868	0.000414079	0.000709819	X.SQENTLMSNAISSGK(Acetyl)HIQEDFR.X	AT1G16710.2	AT1G16710.2;AT1G16710.1
AT5G10390.1	2	28	X.K(Acetyl)SAPATGGVKK(Acetyl)PHR.X	63027	1	Flower_1_F3.5452.5452.2.dta	875.1-875.1	759.43	2	0.719132	0.000414079	0.000718217	X.K(Acetyl)SAPATGGVKK(Acetyl)PHR.X	AT5G10390.1	AT5G10390.1;AT5G10400.1;AT1G09200.1;AT3G27360.1;AT5G65360.1
AT5G10390.1	2	38	X.K(Acetyl)SAPATGGVKK(Acetyl)PHR.X	63027	1	Flower_1_F3.5452.5452.2.dta	875.1-875.1	759.43	2	0.719132	0.000414079	0.000718217	X.K(Acetyl)SAPATGGVKK(Acetyl)PHR.X	AT5G10390.1	AT5G10390.1;AT5G10400.1;AT1G09200.1;AT3G27360.1;AT5G65360.1
AT4G40040.1	1	37	X.SAPTTGGVK(Acetyl)KPHR.X	50641	1	Flower_1_F4.4882.4882.4.dta	834.4-834.4	345.195	4	0.718385	0.000414079	0.000721863	X.SAPTTGGVK(Acetyl)KPHR.X	AT4G40040.1	AT4G40040.1;AT5G10980.1;AT4G40030.2;AT4G40030.1;AT4G40040.2;AT1G75600.1;AT1G13370.1;AT4G40030.3
AT5G26000.2	2	198	X.VK(Acetyl)N(Deamidated)WITINQLYTVPTR.X	97989	1	Flower_1_F2.36925.36925.2.dta	4336.3-4336.3	995.05	2	0.717734	0.000414079	0.000725055	X.VK(Acetyl)N(Deamidated)WITINQLYTVPTR.X	AT5G26000.2	AT5G26000.2;AT5G26000.1
AT5G46420.1	2	305	X.KKLC(Carbamidomethyl)EMEQK(Acetyl)HVFDGLR.X	101914	1	Flower_1_F1.17226.17226.3.dta	2255.7-2255.7	687.349	3	0.716636	0.000414079	0.000730465	X.KKLC(Carbamidomethyl)EMEQK(Acetyl)HVFDGLR.X	AT5G46420.1	AT5G46420.1
AT2G38810.1	3	4	X.AGK(Acetyl)GGK(Acetyl)GLLAAK(Acetyl)TTAAAANKDSVK.X	115665	1	Flower_1_F1.20798.20798.3.dta	2678.3-2678.3	785.439	3	0.716467	0.000414079	0.000731304	X.AGK(Acetyl)GGK(Acetyl)GLLAAK(Acetyl)TTAAAANKDSVK.X	AT2G38810.1	AT2G38810.1;AT2G38810.2;AT2G38810.3
AT2G38810.1	3	7	X.AGK(Acetyl)GGK(Acetyl)GLLAAK(Acetyl)TTAAAANKDSVK.X	115665	1	Flower_1_F1.20798.20798.3.dta	2678.3-2678.3	785.439	3	0.716467	0.000414079	0.000731304	X.AGK(Acetyl)GGK(Acetyl)GLLAAK(Acetyl)TTAAAANKDSVK.X	AT2G38810.1	AT2G38810.1;AT2G38810.2;AT2G38810.3
AT2G38810.1	3	13	X.AGK(Acetyl)GGK(Acetyl)GLLAAK(Acetyl)TTAAAANKDSVK.X	115665	1	Flower_1_F1.20798.20798.3.dta	2678.3-2678.3	785.439	3	0.716467	0.000414079	0.000731304	X.AGK(Acetyl)GGK(Acetyl)GLLAAK(Acetyl)TTAAAANKDSVK.X	AT2G38810.1	AT2G38810.1;AT2G38810.2;AT2G38810.3
AT4G23670.1	1	84	X.EIDDENKTLTK(Acetyl)R.X	61837	1	Flower_1_F4.8186.8186.2.dta	1150.2-1150.2	752.387	2	0.716125	0.000414079	0.000733001	X.EIDDENKTLTK(Acetyl)R.X	AT4G23670.1	AT4G23670.1
AT1G52280.1	3	178	X.N(Deamidated)AFK(Acetyl)N(Deamidated)EPEEEPYLPDTIDVAGGQQQR.X	132500	1	Flower_1_F2.28903.28903.3.dta	3534.0-3534.0	997.134	3	0.715875	0.000414079	0.00073424	X.N(Deamidated)AFK(Acetyl)N(Deamidated)EPEEEPYLPDTIDVAGGQQQR.X	AT1G52280.1	AT1G52280.1
AT5G63420.1	2	463	X.IADIGPNIIMGK(Acetyl)N(Deamidated)EMLHTSGHAYR.X	127083	1	Flower_1_F5_170222044356.23801.23801.3.dta	3772.8-3772.8	894.449	3	0.715273	0.000414079	0.00073724	X.IADIGPNIIMGK(Acetyl)N(Deamidated)EMLHTSGHAYR.X	AT5G63420.1	AT5G63420.1
AT3G54560.1	2	7	X.GGK(Acetyl)GLVAAK(Acetyl)TMAANKDKDK.X	97852	1	Flower_1_F4.14185.14185.3.dta	1815.9-1815.9	663.025	3	0.715169	0.000414079	0.00073776	X.GGK(Acetyl)GLVAAK(Acetyl)TMAANKDKDK.X	AT3G54560.1	AT3G54560.1
AT3G54560.1	2	13	X.GGK(Acetyl)GLVAAK(Acetyl)TMAANKDKDK.X	97852	1	Flower_1_F4.14185.14185.3.dta	1815.9-1815.9	663.025	3	0.715169	0.000414079	0.00073776	X.GGK(Acetyl)GLVAAK(Acetyl)TMAANKDKDK.X	AT3G54560.1	AT3G54560.1
AT1G55300.1	3	164	X.DLLNILSGGTVEN(Deamidated)VHEQ(Deamidated)EEPATNENASNASKK(Acetyl).X	140618	1	Flower_1_F4.34493.34493.4.dta	4129.8-4129.8	863.92	4	0.714635	0.000414079	0.000740434	X.DLLNILSGGTVEN(Deamidated)VHEQ(Deamidated)EEPATNENASNASKK(Acetyl).X	AT1G55300.1	AT1G55300.1
AT4G16155.1	1	532	X.VSIAK(Acetyl)TSFK.X	20627	1	Flower_1_F2.16354.16354.2.dta	2051.0-2051.0	511.797	2	0.713238	0.000414079	0.000747474	X.VSIAK(Acetyl)TSFK.X	AT4G16155.1	AT4G16155.1
AT5G59910.1	1	23	X.KPASEKPVEEK(Acetyl)SK.X	61478	1	Flower_1_F4.4452.4452.3.dta	799.0-799.0	500.275	3	0.712909	0.000414079	0.000749145	X.KPASEKPVEEK(Acetyl)SK.X	AT5G59910.1	AT5G59910.1
AT2G47210.1	1	431	X.QADTPSPAHK(Acetyl)R.X	39004	1	Flower_1_F4.4977.4977.3.dta	842.0-842.0	417.214	3	0.711944	0.000414079	0.000754058	X.QADTPSPAHK(Acetyl)R.X	AT2G47210.1	AT2G47210.1
AT5G46420.1	2	305	X.LC(Carbamidomethyl)EMEQK(Acetyl)HVFDGLR.X	87123	1	Flower_1_F4.23246.23246.2.dta	2912.8-2912.8	902.429	2	0.71115	0.000414079	0.000758126	X.LC(Carbamidomethyl)EMEQK(Acetyl)HVFDGLR.X	AT5G46420.1	AT5G46420.1
AT3G55360.1	1	66	X.DKPVVLNSKK(Acetyl).X	32009	1	Flower_1_F5_170222044356.6107.6107.2.dta	1054.9-1054.9	585.35	2	0.710969	0.000414079	0.000759052	X.DKPVVLNSKK(Acetyl).X	AT3G55360.1	AT3G55360.1
AT3G07220.1	2	154	X.HHVSGQTSVVPYHNYQ(Deamidated)SGPGSGSGKK(Acetyl).X	128241	1	Flower_1_F1.7534.7534.5.dta	1159.6-1159.6	548.467	5	0.710776	0.000414079	0.000760046	X.HHVSGQTSVVPYHNYQ(Deamidated)SGPGSGSGKK(Acetyl).X	AT3G07220.1	AT3G07220.1
AT1G78620.1	1	161	X.EAQGVAEK(Acetyl)R.X	21202	1	Flower_1_F2.5596.5596.2.dta	887.4-887.4	515.268	2	0.710717	0.000414079	0.000760351	X.EAQGVAEK(Acetyl)R.X	AT1G78620.1	AT1G78620.1;AT1G78620.2
AT1G26880.2	1	16	X.SRHSYATK(Acetyl)SNQHR.X	71634	1	Flower_1_F2.4062.4062.4.dta	766.8-766.8	404.203	4	0.71016	0.000414079	0.000763225	X.SRHSYATK(Acetyl)SNQHR.X	AT1G26880.2	AT1G26880.2;AT1G26880.1;AT1G69620.1;AT3G28900.1
AT1G79000.2	1	1578	X.LTNHPSLADQNAQNK(Acetyl)EAR.X	101360	1	Flower_1_F2.7861.7861.3.dta	1100.5-1100.5	683.675	3	0.710032	0.000414079	0.000763886	X.LTNHPSLADQNAQNK(Acetyl)EAR.X	AT1G79000.2	AT1G79000.2;AT1G79000.1
AT5G11170.2	3	80	X.IHKDLLK(Acetyl)N(Deamidated)EC(Carbamidomethyl)PHIVVGTPGR.X	114387	1	Flower_1_F1.16557.16557.4.dta	2178.3-2178.3	582.316	4	0.708177	0.000414079	0.000773547	X.IHKDLLK(Acetyl)N(Deamidated)EC(Carbamidomethyl)PHIVVGTPGR.X	AT5G11170.2	AT5G11170.2;AT5G11170.1;AT5G11200.3;AT5G11200.1;AT5G11200.2
AT1G29470.2	1	67	X.TKDVDTTKSDFK(Acetyl)SEEVDR.X	106160	1	Flower_1_F1.9067.9067.2.dta	1326.0-1326.0	1071.51	2	0.707602	0.000414079	0.000776565	X.TKDVDTTKSDFK(Acetyl)SEEVDR.X	AT1G29470.2	AT1G29470.2;AT1G29470.1
AT1G51745.1	1	205	X.RTPNDSEDDGTEGVK(Acetyl)R.X	88187	1	Flower_1_F3.5722.5722.3.dta	896.1-896.1	606.613	3	0.706699	0.000414079	0.000781333	X.RTPNDSEDDGTEGVK(Acetyl)R.X	AT1G51745.1	AT1G51745.1;AT1G51745.2
AT5G67410.1	1	134	X.GK(Acetyl)SLVTEVVSSSGR.X	56551	1	Flower_1_F2.22648.22648.2.dta	2812.6-2812.6	724.389	2	0.7049	0.000414079	0.000790913	X.GK(Acetyl)SLVTEVVSSSGR.X	AT5G67410.1	AT5G67410.1
AT5G53820.1	1	62	X.AQGASETIKEK(Acetyl).X	34881	1	Flower_1_F1.5488.5488.2.dta	944.5-944.5	602.314	2	0.704757	0.000414079	0.000791678	X.AQGASETIKEK(Acetyl).X	AT5G53820.1	AT5G53820.1
AT4G40040.1	1	37	X.KSAPTTGGVK(Acetyl)KPHR.X	62065	1	Flower_1_F5_170222044356.3483.3483.4.dta	777.5-777.5	377.219	4	0.704554	0.000414079	0.000792769	X.KSAPTTGGVK(Acetyl)KPHR.X	AT4G40040.1	AT4G40040.1;AT5G10980.1;AT4G40030.2;AT4G40030.1;AT4G40040.2;AT1G75600.1;AT1G13370.1;AT4G40030.3
AT3G02480.1	1	28	X.AGGMMDK(Acetyl)AK.X	14658	1	Flower_1_F2.8299.8299.2.dta	1148.6-1148.6	475.725	2	0.703107	0.000414079	0.000800577	X.AGGMMDK(Acetyl)AK.X	AT3G02480.1	AT3G02480.1
AT3G55410.1	2	568	X.VNTILN(Deamidated)EEFVASKDYLPKK(Acetyl)R.X	117690	1	Flower_1_F1.26624.26624.4.dta	3372.7-3372.7	602.581	4	0.702248	0.000414079	0.000805251	X.VNTILN(Deamidated)EEFVASKDYLPKK(Acetyl)R.X	AT3G55410.1	AT3G55410.1
AT1G07820.1	2	9	X.GKGGK(Acetyl)GLGK(Acetyl)GGAK.X	34452	1	Flower_1_F5_170222044356.4415.4415.2.dta	863.1-863.1	599.849	2	0.701837	0.000414079	0.000807493	X.GKGGK(Acetyl)GLGK(Acetyl)GGAK.X	AT1G07820.1	AT1G07820.1;AT3G45930.1;AT3G53730.1;AT1G07820.2;AT3G46320.1;AT5G59970.1;AT2G28740.1;AT1G07660.1;AT5G59690.1
AT1G07820.1	2	13	X.GKGGK(Acetyl)GLGK(Acetyl)GGAK.X	34452	1	Flower_1_F5_170222044356.4415.4415.2.dta	863.1-863.1	599.849	2	0.701837	0.000414079	0.000807493	X.GKGGK(Acetyl)GLGK(Acetyl)GGAK.X	AT1G07820.1	AT1G07820.1;AT3G45930.1;AT3G53730.1;AT1G07820.2;AT3G46320.1;AT5G59970.1;AT2G28740.1;AT1G07660.1;AT5G59690.1
AT2G16600.1	2	133	X.TSWLDGK(Acetyl)HVVFGQ(Deamidated)VVEGLNVVR.X	120427	1	Flower_1_F3.41070.41070.3.dta	4704.0-4704.0	828.114	3	0.700557	0.000414079	0.000814527	X.TSWLDGK(Acetyl)HVVFGQ(Deamidated)VVEGLNVVR.X	AT2G16600.1	AT2G16600.1;AT2G16600.2
AT3G23810.1	1	211	X.LVGVSEETTTGVK(Acetyl)R.X	63007	1	Flower_1_F4.14038.14038.2.dta	1797.1-1797.1	759.411	2	0.699501	0.000414079	0.000820373	X.LVGVSEETTTGVK(Acetyl)R.X	AT3G23810.1	AT3G23810.1;AT4G13940.1;AT4G13940.2;AT4G13940.3;AT4G13940.4
AT4G31440.1	2	91	X.SPPSVHQ(Deamidated)SGHPGK(Acetyl)SLVLGKEDGPEESR.X	130275	1	Flower_1_F1.11923.11923.4.dta	1633.1-1633.1	714.358	4	0.697468	0.000414079	0.000831751	X.SPPSVHQ(Deamidated)SGHPGK(Acetyl)SLVLGKEDGPEESR.X	AT4G31440.1	AT4G31440.1
ATCG00490.1	1	356	X.ESTLGFVDLLRDDYVEK(Acetyl)DR.X	113737	1	Flower_1_F1.39672.39672.3.dta	4660.3-4660.3	771.383	3	0.696833	0.000414079	0.000835338	X.ESTLGFVDLLRDDYVEK(Acetyl)DR.X	ATCG00490.1	ATCG00490.1
AT5G15960.1	2	45	X.DAAAGAGAGAQQ(Deamidated)AGK(Acetyl)SVSDAAAGGVNFVKDK.X	129954	1	Flower_1_F5_170222044356.17570.17570.3.dta	2857.8-2857.8	944.805	3	0.696118	0.000414079	0.000839392	X.DAAAGAGAGAQQ(Deamidated)AGK(Acetyl)SVSDAAAGGVNFVKDK.X	AT5G15960.1	AT5G15960.1
AT5G67410.1	1	134	X.GK(Acetyl)SLVTEVVSSSGR.X	56552	1	Flower_1_F1.21650.21650.2.dta	2788.7-2788.7	724.39	2	0.69497	0.000414079	0.000845942	X.GK(Acetyl)SLVTEVVSSSGR.X	AT5G67410.1	AT5G67410.1
AT5G08540.1	1	301	X.EIFGVTDEDAEK(Acetyl)LR.X	76780	1	Flower_1_F5_170222044356.19490.19490.2.dta	3154.8-3154.8	832.412	2	0.694598	0.000414079	0.000848081	X.EIFGVTDEDAEK(Acetyl)LR.X	AT5G08540.1	AT5G08540.1
AT4G29790.1	3	1055	X.ELLLDDVGGK(Acetyl)PLSSSTK(Acetyl)GK(Acetyl)R.X	110031	1	Flower_1_F2.29771.29771.3.dta	3628.2-3628.2	742.737	3	0.693457	0.000414079	0.00085466	X.ELLLDDVGGK(Acetyl)PLSSSTK(Acetyl)GK(Acetyl)R.X	AT4G29790.1	AT4G29790.1
AT4G29790.1	3	1062	X.ELLLDDVGGK(Acetyl)PLSSSTK(Acetyl)GK(Acetyl)R.X	110031	1	Flower_1_F2.29771.29771.3.dta	3628.2-3628.2	742.737	3	0.693457	0.000414079	0.00085466	X.ELLLDDVGGK(Acetyl)PLSSSTK(Acetyl)GK(Acetyl)R.X	AT4G29790.1	AT4G29790.1
AT4G29790.1	3	1064	X.ELLLDDVGGK(Acetyl)PLSSSTK(Acetyl)GK(Acetyl)R.X	110031	1	Flower_1_F2.29771.29771.3.dta	3628.2-3628.2	742.737	3	0.693457	0.000414079	0.00085466	X.ELLLDDVGGK(Acetyl)PLSSSTK(Acetyl)GK(Acetyl)R.X	AT4G29790.1	AT4G29790.1
AT2G17410.2	1	651	X.NLVLHQK(Acetyl)R.X	22350	1	Flower_1_F1.7552.7552.2.dta	1161.9-1161.9	525.312	2	0.691306	0.000414079	0.000867201	X.NLVLHQK(Acetyl)R.X	AT2G17410.2	AT2G17410.2;AT2G17410.1
AT2G17410.2	1	651	X.LNGNGEVSDPAIKDKNLVLHQK(Acetyl)R.X	124246	1	Flower_1_F4.14295.14295.4.dta	1827.5-1827.5	647.602	4	0.689554	0.000414079	0.000877557	X.LNGNGEVSDPAIKDKNLVLHQK(Acetyl)R.X	AT2G17410.2	AT2G17410.2;AT2G17410.1
AT2G19390.1	1	616	X.NVGTAK(Acetyl)HLR.X	21578	1	Flower_1_F2.6346.6346.2.dta	945.9-945.9	519.295	2	0.688395	0.000414079	0.000884474	X.NVGTAK(Acetyl)HLR.X	AT2G19390.1	AT2G19390.1
AT1G07820.1	3	6	X.GK(Acetyl)GGK(Acetyl)GLGKGGAK(Acetyl)R.X	52165	1	Flower_1_F5_170222044356.4706.4706.2.dta	890.3-890.3	698.906	2	0.687539	0.000414079	0.000889616	X.GK(Acetyl)GGK(Acetyl)GLGKGGAK(Acetyl)R.X	AT1G07820.1	AT1G07820.1;AT3G45930.1;AT3G53730.1;AT1G07820.2;AT3G46320.1;AT5G59970.1;AT2G28740.1;AT1G07660.1;AT5G59690.1
AT1G07820.1	3	9	X.GK(Acetyl)GGK(Acetyl)GLGKGGAK(Acetyl)R.X	52165	1	Flower_1_F5_170222044356.4706.4706.2.dta	890.3-890.3	698.906	2	0.687539	0.000414079	0.000889616	X.GK(Acetyl)GGK(Acetyl)GLGKGGAK(Acetyl)R.X	AT1G07820.1	AT1G07820.1;AT3G45930.1;AT3G53730.1;AT1G07820.2;AT3G46320.1;AT5G59970.1;AT2G28740.1;AT1G07660.1;AT5G59690.1
AT1G07820.1	3	17	X.GK(Acetyl)GGK(Acetyl)GLGKGGAK(Acetyl)R.X	52165	1	Flower_1_F5_170222044356.4706.4706.2.dta	890.3-890.3	698.906	2	0.687539	0.000414079	0.000889616	X.GK(Acetyl)GGK(Acetyl)GLGKGGAK(Acetyl)R.X	AT1G07820.1	AT1G07820.1;AT3G45930.1;AT3G53730.1;AT1G07820.2;AT3G46320.1;AT5G59970.1;AT2G28740.1;AT1G07660.1;AT5G59690.1
AT2G30860.1	1	189	X.K(Acetyl)HVSAWWDDISSRPAWK.X	104694	1	Flower_1_F4.29847.29847.3.dta	3658.3-3658.3	704.354	3	0.684539	0.000414079	0.000907884	X.K(Acetyl)HVSAWWDDISSRPAWK.X	AT2G30860.1	AT2G30860.1
AT3G46030.1	2	23	X.SKAEK(Acetyl)APAEK(Acetyl)KPK.X	61176	1	Flower_1_F5_170222044356.3636.3636.3.dta	792.1-792.1	499.288	3	0.684206	0.000414079	0.000909931	X.SKAEK(Acetyl)APAEK(Acetyl)KPK.X	AT3G46030.1	AT3G46030.1;AT5G59910.1;AT3G45980.1
AT3G46030.1	2	28	X.SKAEK(Acetyl)APAEK(Acetyl)KPK.X	61176	1	Flower_1_F5_170222044356.3636.3636.3.dta	792.1-792.1	499.288	3	0.684206	0.000414079	0.000909931	X.SKAEK(Acetyl)APAEK(Acetyl)KPK.X	AT3G46030.1	AT3G46030.1;AT5G59910.1;AT3G45980.1
AT5G63570.1	2	362	X.DIMEMVAPAGPMYQAGTLSGN(Deamidated)PLAMTAGIHTLK(Acetyl)R.X	141627	1	Flower_1_F1.40194.40194.3.dta	4702.2-4702.2	1195.92	3	0.683904	0.000414079	0.000911792	X.DIMEMVAPAGPMYQAGTLSGN(Deamidated)PLAMTAGIHTLK(Acetyl)R.X	AT5G63570.1	AT5G63570.1;AT3G48730.1
AT1G14850.1	1	677	X.LLFPLWELPVMSKK(Acetyl).X	82972	1	Flower_1_F2.42759.42759.3.dta	4834.4-4834.4	581.667	3	0.682327	0.000414079	0.000921585	X.LLFPLWELPVMSKK(Acetyl).X	AT1G14850.1	AT1G14850.1
AT2G17410.2	1	651	X.LNGNGEVSDPAIKDKNLVLHQK(Acetyl)R.X	124248	1	Flower_1_F1.13665.13665.4.dta	1824.8-1824.8	647.605	4	0.681805	0.000414079	0.000924853	X.LNGNGEVSDPAIKDKNLVLHQK(Acetyl)R.X	AT2G17410.2	AT2G17410.2;AT2G17410.1
AT2G30620.1	1	167	X.VAAAVAPAKAK(Acetyl).X	21601	1	Flower_1_F1.6580.6580.2.dta	1057.1-1057.1	519.818	2	0.680668	0.000414079	0.000932	X.VAAAVAPAKAK(Acetyl).X	AT2G30620.1	AT2G30620.1
AT1G55490.1	2	500	X.ATLDN(Deamidated)DEEKVGADIVK(Acetyl)R.X	93993	1	Flower_1_F3.17635.17635.3.dta	2220.4-2220.4	639.33	3	0.680621	0.000414079	0.000932301	X.ATLDN(Deamidated)DEEKVGADIVK(Acetyl)R.X	AT1G55490.1	AT1G55490.1;AT1G55490.2
AT1G23740.1	1	123	X.VVAAALNPVDAK(Acetyl)R.X	49641	1	Flower_1_F5_170222044356.13738.13738.2.dta	2220.0-2220.0	683.395	2	0.680591	0.000414079	0.000932488	X.VVAAALNPVDAK(Acetyl)R.X	AT1G23740.1	AT1G23740.1
AT3G46030.1	2	7	X.AEK(Acetyl)KPAEK(Acetyl)KPVEEK.X	79332	1	Flower_1_F1.4329.4329.2.dta	854.0-854.0	847.969	2	0.678458	0.000414079	0.000946062	X.AEK(Acetyl)KPAEK(Acetyl)KPVEEK.X	AT3G46030.1	AT3G46030.1
AT3G46030.1	2	12	X.AEK(Acetyl)KPAEK(Acetyl)KPVEEK.X	79332	1	Flower_1_F1.4329.4329.2.dta	854.0-854.0	847.969	2	0.678458	0.000414079	0.000946062	X.AEK(Acetyl)KPAEK(Acetyl)KPVEEK.X	AT3G46030.1	AT3G46030.1
AT1G34430.1	1	181	X.AVAASAVHPASEGGK(Acetyl)R.X	66111	1	Flower_1_F4.6172.6172.2.dta	938.1-938.1	775.407	2	0.677245	0.000414079	0.000953867	X.AVAASAVHPASEGGK(Acetyl)R.X	AT1G34430.1	AT1G34430.1
AT2G19390.1	1	358	X.VDSDHNSLYSEK(Acetyl)R.X	69694	1	Flower_1_F1.7504.7504.3.dta	1156.3-1156.3	531.249	3	0.677095	0.000414079	0.000954837	X.VDSDHNSLYSEK(Acetyl)R.X	AT2G19390.1	AT2G19390.1
AT3G28730.1	1	549	X.TVAADEGSSK(Acetyl)R.X	31386	1	Flower_1_F1.4244.4244.2.dta	847.5-847.5	581.787	2	0.675482	0.000414079	0.000965325	X.TVAADEGSSK(Acetyl)R.X	AT3G28730.1	AT3G28730.1
AT1G18080.1	1	292	X.AEAEKADNSGPAATK(Acetyl)R.X	76034	1	Flower_1_F1.4061.4061.2.dta	833.5-833.5	829.408	2	0.675336	0.000414079	0.000966281	X.AEAEKADNSGPAATK(Acetyl)R.X	AT1G18080.1	AT1G18080.1
AT3G54560.1	2	7	X.GGK(Acetyl)GLVAAK(Acetyl)TMAANK.X	61614	1	Flower_1_F5_170222044356.14056.14056.3.dta	2275.5-2275.5	500.945	3	0.674836	0.000414079	0.000969559	X.GGK(Acetyl)GLVAAK(Acetyl)TMAANK.X	AT3G54560.1	AT3G54560.1
AT3G54560.1	2	13	X.GGK(Acetyl)GLVAAK(Acetyl)TMAANK.X	61614	1	Flower_1_F5_170222044356.14056.14056.3.dta	2275.5-2275.5	500.945	3	0.674836	0.000414079	0.000969559	X.GGK(Acetyl)GLVAAK(Acetyl)TMAANK.X	AT3G54560.1	AT3G54560.1
AT1G03280.1	1	424	X.QVSMK(Acetyl)AK.X	8335	1	Flower_1_F1.5303.5303.2.dta	930.4-930.4	417.231	2	0.674653	0.000414079	0.000970761	X.QVSMK(Acetyl)AK.X	AT1G03280.1	AT1G03280.1
AT1G76510.3	1	88	X.NGDVDQSEKK(Acetyl).X	31264	1	Flower_1_F4.4605.4605.2.dta	811.6-811.6	581.272	2	0.674524	0.000414079	0.000971611	X.NGDVDQSEKK(Acetyl).X	AT1G76510.3	AT1G76510.3;AT1G76510.2;AT1G76510.1
AT1G06760.1	1	248	X.VATVATKK(Acetyl).X	9600	1	Flower_1_F2.5986.5986.2.dta	918.2-918.2	430.265	2	0.673988	0.000414079	0.000975144	X.VATVATKK(Acetyl).X	AT1G06760.1	AT1G06760.1
AT4G29790.1	2	1055	X.ELLLDDVGGK(Acetyl)PLSSSTKGK(Acetyl).X	100063	1	Flower_1_F2.29112.29112.3.dta	3561.1-3561.1	676.699	3	0.67368	0.000414079	0.000977178	X.ELLLDDVGGK(Acetyl)PLSSSTKGK(Acetyl).X	AT4G29790.1	AT4G29790.1
AT4G29790.1	2	1064	X.ELLLDDVGGK(Acetyl)PLSSSTKGK(Acetyl).X	100063	1	Flower_1_F2.29112.29112.3.dta	3561.1-3561.1	676.699	3	0.67368	0.000414079	0.000977178	X.ELLLDDVGGK(Acetyl)PLSSSTKGK(Acetyl).X	AT4G29790.1	AT4G29790.1
AT4G13560.1	1	109	X.NSLGMNEKK(Acetyl).X	23249	1	Flower_1_F3.7843.7843.2.dta	1100.0-1100.0	531.766	2	0.672353	0.000414079	0.000986008	X.NSLGMNEKK(Acetyl).X	AT4G13560.1	AT4G13560.1
AT5G65770.1	1	42	X.SPLTEEIMWK(Acetyl)R.X	55032	1	Flower_1_F1.29242.29242.2.dta	3661.6-3661.6	716.368	2	0.671967	0.000414079	0.000988585	X.SPLTEEIMWK(Acetyl)R.X	AT5G65770.1	AT5G65770.1;AT5G65780.2;AT5G65770.3;AT5G65770.2
AT1G78620.1	1	161	X.EAQGVAEK(Acetyl)R.X	21205	1	Flower_1_F5_170222044356.4313.4313.2.dta	854.4-854.4	515.27	2	0.671123	0.000414079	0.000994252	X.EAQGVAEK(Acetyl)R.X	AT1G78620.1	AT1G78620.1;AT1G78620.2
AT1G07790.1	2	28	X.AAEK(Acetyl)APAEK(Acetyl)KPK.X	48361	1	Flower_1_F2.5335.5335.2.dta	867.6-867.6	676.38	2	0.670674	0.000414079	0.000997282	X.AAEK(Acetyl)APAEK(Acetyl)KPK.X	AT1G07790.1	AT1G07790.1
AT1G07790.1	2	33	X.AAEK(Acetyl)APAEK(Acetyl)KPK.X	48361	1	Flower_1_F2.5335.5335.2.dta	867.6-867.6	676.38	2	0.670674	0.000414079	0.000997282	X.AAEK(Acetyl)APAEK(Acetyl)KPK.X	AT1G07790.1	AT1G07790.1
AT1G07820.1	3	9	X.GGK(Acetyl)GLGK(Acetyl)GGAK(Acetyl)R.X	35741	1	Flower_1_F5_170222044356.7223.7223.2.dta	1206.7-1206.7	606.346	2	0.670022	0.000414079	0.00100169	X.GGK(Acetyl)GLGK(Acetyl)GGAK(Acetyl)R.X	AT1G07820.1	AT1G07820.1;AT3G45930.1;AT3G53730.1;AT1G07820.2;AT3G46320.1;AT5G59970.1;AT2G28740.1;AT1G07660.1;AT5G59690.1
AT1G07820.1	3	13	X.GGK(Acetyl)GLGK(Acetyl)GGAK(Acetyl)R.X	35741	1	Flower_1_F5_170222044356.7223.7223.2.dta	1206.7-1206.7	606.346	2	0.670022	0.000414079	0.00100169	X.GGK(Acetyl)GLGK(Acetyl)GGAK(Acetyl)R.X	AT1G07820.1	AT1G07820.1;AT3G45930.1;AT3G53730.1;AT1G07820.2;AT3G46320.1;AT5G59970.1;AT2G28740.1;AT1G07660.1;AT5G59690.1
AT1G07820.1	3	17	X.GGK(Acetyl)GLGK(Acetyl)GGAK(Acetyl)R.X	35741	1	Flower_1_F5_170222044356.7223.7223.2.dta	1206.7-1206.7	606.346	2	0.670022	0.000414079	0.00100169	X.GGK(Acetyl)GLGK(Acetyl)GGAK(Acetyl)R.X	AT1G07820.1	AT1G07820.1;AT3G45930.1;AT3G53730.1;AT1G07820.2;AT3G46320.1;AT5G59970.1;AT2G28740.1;AT1G07660.1;AT5G59690.1
AT4G23670.1	1	84	X.EIDDENKTLTK(Acetyl)R.X	61836	1	Flower_1_F5_170222044356.6413.6413.2.dta	1099.2-1099.2	752.387	2	0.669933	0.000414079	0.0010023	X.EIDDENKTLTK(Acetyl)R.X	AT4G23670.1	AT4G23670.1
AT3G58110.2	2	530	X.EIEHEN(Deamidated)GITYHSHNPINK(Acetyl)R.X	114695	1	Flower_1_F5_170222044356.7532.7532.3.dta	1250.9-1250.9	777.714	3	0.669664	0.000414079	0.00100413	X.EIEHEN(Deamidated)GITYHSHNPINK(Acetyl)R.X	AT3G58110.2	AT3G58110.2;AT3G58110.1
AT1G07820.1	2	9	X.GKGGK(Acetyl)GLGKGGAK(Acetyl)R.X	48667	1	Flower_1_F3.4735.4735.4.dta	818.8-818.8	339.453	4	0.669147	0.000414079	0.00100765	X.GKGGK(Acetyl)GLGKGGAK(Acetyl)R.X	AT1G07820.1	AT1G07820.1;AT3G45930.1;AT3G53730.1;AT1G07820.2;AT3G46320.1;AT5G59970.1;AT2G28740.1;AT1G07660.1;AT5G59690.1
AT1G07820.1	2	17	X.GKGGK(Acetyl)GLGKGGAK(Acetyl)R.X	48667	1	Flower_1_F3.4735.4735.4.dta	818.8-818.8	339.453	4	0.669147	0.000414079	0.00100765	X.GKGGK(Acetyl)GLGKGGAK(Acetyl)R.X	AT1G07820.1	AT1G07820.1;AT3G45930.1;AT3G53730.1;AT1G07820.2;AT3G46320.1;AT5G59970.1;AT2G28740.1;AT1G07660.1;AT5G59690.1
AT5G46420.1	2	305	X.LC(Carbamidomethyl)EMEQK(Acetyl)HVFDGLR.X	87130	1	Flower_1_F5_170222044356.17339.17339.3.dta	2815.0-2815.0	601.958	3	0.668968	0.000414079	0.00100887	X.LC(Carbamidomethyl)EMEQK(Acetyl)HVFDGLR.X	AT5G46420.1	AT5G46420.1
ATCG00340.1	1	169	X.VSWFK(Acetyl)NAESR.X	40712	1	Flower_1_F3.21672.21672.2.dta	2707.5-2707.5	633.311	2	0.668861	0.000414079	0.00100961	X.VSWFK(Acetyl)NAESR.X	ATCG00340.1	ATCG00340.1
AT1G78620.1	1	161	X.EAQGVAEK(Acetyl)R.X	21201	1	Flower_1_F3.5507.5507.2.dta	879.4-879.4	515.268	2	0.666821	0.000414079	0.00102365	X.EAQGVAEK(Acetyl)R.X	AT1G78620.1	AT1G78620.1;AT1G78620.2
AT4G34050.1	1	33	X.HQEVGHK(Acetyl)SLLQSDDLYQYILETSVYPR.X	137361	1	Flower_1_F5_170222044356.30239.30239.4.dta	4639.7-4639.7	815.911	4	0.666251	0.000414079	0.00102761	X.HQEVGHK(Acetyl)SLLQSDDLYQYILETSVYPR.X	AT4G34050.1	AT4G34050.1
AT5G11170.2	3	76	X.IHK(Acetyl)DLLKN(Deamidated)EC(Carbamidomethyl)PHIVVGTPGR.X	114391	1	Flower_1_F5_170222044356.13038.13038.3.dta	2098.7-2098.7	776.088	3	0.665961	0.000414079	0.00102964	X.IHK(Acetyl)DLLKN(Deamidated)EC(Carbamidomethyl)PHIVVGTPGR.X	AT5G11170.2	AT5G11170.2;AT5G11170.1;AT5G11200.3;AT5G11200.1;AT5G11200.2
AT3G51240.1	2	271	X.FK(Acetyl)N(Deamidated)ADHQAVVNSNSSR.X	88107	1	Flower_1_F2.6124.6124.2.dta	928.8-928.8	908.935	2	0.665771	0.000414079	0.00103096	X.FK(Acetyl)N(Deamidated)ADHQAVVNSNSSR.X	AT3G51240.1	AT3G51240.1;AT3G51240.2
AT1G77800.1	3	58	X.VALDKEN(Deamidated)GYEDMGSLEIDFLAQ(Deamidated)ASK(Acetyl)NLSER.X	139808	1	Flower_1_F4.41117.41117.3.dta	4723.9-4723.9	1129.54	3	0.665412	0.000414079	0.00103347	X.VALDKEN(Deamidated)GYEDMGSLEIDFLAQ(Deamidated)ASK(Acetyl)NLSER.X	AT1G77800.1	AT1G77800.1;AT1G77800.2
ATCG00490.1	1	183	X.LGLSAK(Acetyl)NYGR.X	27713	1	Flower_1_F5_170222044356.11416.11416.2.dta	1836.7-1836.7	560.809	2	0.664895	0.000414079	0.0010371	X.LGLSAK(Acetyl)NYGR.X	ATCG00490.1	ATCG00490.1
AT5G04400.1	1	228	X.EAPLPLIQYK(Acetyl)R.X	50060	1	Flower_1_F4.31290.31290.2.dta	3808.0-3808.0	685.395	2	0.664453	0.000414079	0.00104021	X.EAPLPLIQYK(Acetyl)R.X	AT5G04400.1	AT5G04400.1
AT1G26880.2	1	16	X.HSYATK(Acetyl)SNQHR.X	50078	1	Flower_1_F2.4323.4323.3.dta	787.5-787.5	457.556	3	0.662853	0.000414079	0.00105154	X.HSYATK(Acetyl)SNQHR.X	AT1G26880.2	AT1G26880.2;AT1G26880.1;AT1G69620.1;AT3G28900.1
AT3G46030.1	2	7	X.AEK(Acetyl)KPAEK(Acetyl)KPVEEK.X	79329	1	Flower_1_F1.4320.4320.4.dta	853.3-853.3	424.488	4	0.662719	0.000414079	0.00105249	X.AEK(Acetyl)KPAEK(Acetyl)KPVEEK.X	AT3G46030.1	AT3G46030.1
AT3G46030.1	2	12	X.AEK(Acetyl)KPAEK(Acetyl)KPVEEK.X	79329	1	Flower_1_F1.4320.4320.4.dta	853.3-853.3	424.488	4	0.662719	0.000414079	0.00105249	X.AEK(Acetyl)KPAEK(Acetyl)KPVEEK.X	AT3G46030.1	AT3G46030.1
AT2G19390.1	1	616	X.NVGTAK(Acetyl)HLR.X	21577	1	Flower_1_F3.6241.6241.3.dta	937.3-937.3	346.532	3	0.661767	0.000414079	0.0010593	X.NVGTAK(Acetyl)HLR.X	AT2G19390.1	AT2G19390.1
AT3G45980.1	1	25	X.KPAAEKPVEEKSK(Acetyl).X	59934	1	Flower_1_F5_170222044356.3628.3628.3.dta	791.5-791.5	494.944	3	0.661378	0.000414079	0.0010621	X.KPAAEKPVEEKSK(Acetyl).X	AT3G45980.1	AT3G45980.1
AT1G76510.3	2	88	X.N(Deamidated)GDVDQSEKK(Acetyl).X	31365	1	Flower_1_F1.4140.4140.2.dta	839.5-839.5	581.763	2	0.660808	0.000414079	0.00106621	X.N(Deamidated)GDVDQSEKK(Acetyl).X	AT1G76510.3	AT1G76510.3;AT1G76510.2;AT1G76510.1
AT5G10550.1	1	206	X.SFAGETNDVGVK(Acetyl)K.X	51899	1	Flower_1_F3.12380.12380.2.dta	1597.1-1597.1	697.351	2	0.660367	0.000414079	0.0010694	X.SFAGETNDVGVK(Acetyl)K.X	AT5G10550.1	AT5G10550.1
AT1G04710.1	2	403	X.C(Carbamidomethyl)VATLLHEMK(Acetyl)R.X	52358	1	Flower_1_F1.22631.22631.2.dta	2911.3-2911.3	700.362	2	0.659636	0.000414079	0.00107471	X.C(Carbamidomethyl)VATLLHEMK(Acetyl)R.X	AT1G04710.1	AT1G04710.1;AT5G48880.2;AT5G48880.1;AT5G48880.3;AT2G33150.1
AT3G27260.2	1	92	X.KPSDFAVGSGK(Acetyl)K.X	40434	1	Flower_1_F2.8558.8558.2.dta	1175.3-1175.3	631.842	2	0.659533	0.000414079	0.00107546	X.KPSDFAVGSGK(Acetyl)K.X	AT3G27260.2	AT3G27260.2;AT3G27260.1
AT3G09670.1	1	626	X.TTSGK(Acetyl)SNSVSLDHNLSGELDQVRK.X	125198	1	Flower_1_F4.19808.19808.3.dta	2487.4-2487.4	872.105	3	0.658304	0.000414079	0.00108445	X.TTSGK(Acetyl)SNSVSLDHNLSGELDQVRK.X	AT3G09670.1	AT3G09670.1;AT3G09670.2
AT1G07820.1	3	6	X.GK(Acetyl)GGK(Acetyl)GLGK(Acetyl)GGAK.X	38219	1	Flower_1_F1.7376.7376.2.dta	1141.4-1141.4	620.853	2	0.656092	0.000414079	0.00110081	X.GK(Acetyl)GGK(Acetyl)GLGK(Acetyl)GGAK.X	AT1G07820.1	AT1G07820.1;AT3G45930.1;AT3G53730.1;AT1G07820.2;AT3G46320.1;AT5G59970.1;AT2G28740.1;AT1G07660.1;AT5G59690.1
AT1G07820.1	3	9	X.GK(Acetyl)GGK(Acetyl)GLGK(Acetyl)GGAK.X	38219	1	Flower_1_F1.7376.7376.2.dta	1141.4-1141.4	620.853	2	0.656092	0.000414079	0.00110081	X.GK(Acetyl)GGK(Acetyl)GLGK(Acetyl)GGAK.X	AT1G07820.1	AT1G07820.1;AT3G45930.1;AT3G53730.1;AT1G07820.2;AT3G46320.1;AT5G59970.1;AT2G28740.1;AT1G07660.1;AT5G59690.1
AT1G07820.1	3	13	X.GK(Acetyl)GGK(Acetyl)GLGK(Acetyl)GGAK.X	38219	1	Flower_1_F1.7376.7376.2.dta	1141.4-1141.4	620.853	2	0.656092	0.000414079	0.00110081	X.GK(Acetyl)GGK(Acetyl)GLGK(Acetyl)GGAK.X	AT1G07820.1	AT1G07820.1;AT3G45930.1;AT3G53730.1;AT1G07820.2;AT3G46320.1;AT5G59970.1;AT2G28740.1;AT1G07660.1;AT5G59690.1
AT3G17930.1	1	165	X.DYESQVMQK(Acetyl)R.X	46249	1	Flower_1_F5_170222044356.11322.11322.2.dta	1822.6-1822.6	663.311	2	0.655714	0.000414079	0.00110364	X.DYESQVMQK(Acetyl)R.X	AT3G17930.1	AT3G17930.1
AT1G50410.1	1	112	X.FSSQQAFK(Acetyl)R.X	29481	1	Flower_1_F3.11710.11710.2.dta	1524.1-1524.1	570.793	2	0.654919	0.000414079	0.0011096	X.FSSQQAFK(Acetyl)R.X	AT1G50410.1	AT1G50410.1
AT4G32620.2	2	959	X.SK(Acetyl)SSLN(Deamidated)GHLSHGWSDSKGDFLNTNLANGPK.X	136467	1	Flower_1_F4.22808.22808.3.dta	2851.1-2851.1	1071.19	3	0.654736	0.000414079	0.00111098	X.SK(Acetyl)SSLN(Deamidated)GHLSHGWSDSKGDFLNTNLANGPK.X	AT4G32620.2	AT4G32620.2;AT4G32620.1
AT5G06780.2	1	63	X.QLLNNVHNDDLIK(Acetyl)R.X	82270	1	Flower_1_F2.19028.19028.3.dta	2378.6-2378.6	578.647	3	0.653519	0.000414079	0.00112017	X.QLLNNVHNDDLIK(Acetyl)R.X	AT5G06780.2	AT5G06780.2;AT5G06780.1
AT4G34200.1	2	457	X.GIIEPISDVYVN(Deamidated)LVNADFTAK(Acetyl)QR.X	124879	1	Flower_1_F4.41387.41387.3.dta	4746.7-4746.7	869.125	3	0.653443	0.000414079	0.00112075	X.GIIEPISDVYVN(Deamidated)LVNADFTAK(Acetyl)QR.X	AT4G34200.1	AT4G34200.1
AT3G12980.1	1	836	X.HGVK(Acetyl)SALDGESLR.X	53330	1	Flower_1_F2.14664.14664.3.dta	1859.1-1859.1	470.913	3	0.651693	0.000414079	0.00113411	X.HGVK(Acetyl)SALDGESLR.X	AT3G12980.1	AT3G12980.1
AT4G16155.1	1	532	X.VSIAK(Acetyl)TSFK.X	20625	1	Flower_1_F1.15425.15425.2.dta	2033.6-2033.6	511.796	2	0.651391	0.000414079	0.00113644	X.VSIAK(Acetyl)TSFK.X	AT4G16155.1	AT4G16155.1
AT3G02480.1	1	19	X.QNASYQAGQATGQTK(Acetyl)EK.X	89983	1	Flower_1_F4.5853.5853.2.dta	911.8-911.8	926.445	2	0.651382	0.000414079	0.0011365	X.QNASYQAGQATGQTK(Acetyl)EK.X	AT3G02480.1	AT3G02480.1
AT1G16710.2	2	747	X.C(Carbamidomethyl)ADTLDNLQPSLK(Acetyl)R.X	77560	1	Flower_1_F2.21823.21823.2.dta	2710.7-2710.7	836.917	2	0.650234	0.000414079	0.00114538	X.C(Carbamidomethyl)ADTLDNLQPSLK(Acetyl)R.X	AT1G16710.2	AT1G16710.2;AT1G16710.1
AT3G46030.1	2	23	X.AEK(Acetyl)APAEK(Acetyl)KPK.X	42178	1	Flower_1_F1.4248.4248.2.dta	847.8-847.8	640.863	2	0.649557	0.000414079	0.00115064	X.AEK(Acetyl)APAEK(Acetyl)KPK.X	AT3G46030.1	AT3G46030.1;AT5G59910.1;AT3G45980.1
AT3G46030.1	2	28	X.AEK(Acetyl)APAEK(Acetyl)KPK.X	42178	1	Flower_1_F1.4248.4248.2.dta	847.8-847.8	640.863	2	0.649557	0.000414079	0.00115064	X.AEK(Acetyl)APAEK(Acetyl)KPK.X	AT3G46030.1	AT3G46030.1;AT5G59910.1;AT3G45980.1
AT1G09640.1	2	255	X.AK(Acetyl)N(Deamidated)PLDLLPPSPMVLDDWKR.X	115429	1	Flower_1_F2.41003.41003.3.dta	4691.5-4691.5	783.421	3	0.648454	0.000414079	0.00115927	X.AK(Acetyl)N(Deamidated)PLDLLPPSPMVLDDWKR.X	AT1G09640.1	AT1G09640.1;AT1G57720.2;AT1G57720.1
AT1G29470.2	2	82	X.SFPDEK(Acetyl)N(Deamidated)EETEVVTETNEEKTDPEKSGEENSGEKTESAEER.X	146405	1	Flower_1_F2.16167.16167.5.dta	2030.0-2030.0	938.213	5	0.648353	0.000414079	0.00116006	X.SFPDEK(Acetyl)N(Deamidated)EETEVVTETNEEKTDPEKSGEENSGEKTESAEER.X	AT1G29470.2	AT1G29470.2;AT1G29470.1
AT1G06760.1	1	161	X.KKPATVAVTKAK(Acetyl).X	42489	1	Flower_1_F2.5501.5501.2.dta	879.8-879.8	642.403	2	0.647714	0.000414079	0.00116509	X.KKPATVAVTKAK(Acetyl).X	AT1G06760.1	AT1G06760.1
AT1G43190.3	2	316	X.RLEVN(Deamidated)FSK(Acetyl)HPNITPGTDSHDYVNSNLNR.X	137490	1	Flower_1_F4.20996.20996.5.dta	2638.0-2638.0	654.32	5	0.647054	0.000414079	0.00117031	X.RLEVN(Deamidated)FSK(Acetyl)HPNITPGTDSHDYVNSNLNR.X	AT1G43190.3	AT1G43190.3;AT1G43190.2;AT1G43190.1
AT3G02480.1	1	21	X.QNASYQAGQATGQTKEK(Acetyl).X	89981	1	Flower_1_F5_170222044356.4601.4601.2.dta	880.6-880.6	926.445	2	0.64529	0.000414079	0.00118438	X.QNASYQAGQATGQTKEK(Acetyl).X	AT3G02480.1	AT3G02480.1
AT1G07820.1	4	6	X.GK(Acetyl)GGK(Acetyl)GLGK(Acetyl)GGAK(Acetyl)R.X	55707	1	Flower_1_F4.10788.10788.2.dta	1442.7-1442.7	719.909	2	0.644464	0.000414079	0.00119103	X.GK(Acetyl)GGK(Acetyl)GLGK(Acetyl)GGAK(Acetyl)R.X	AT1G07820.1	AT1G07820.1;AT3G45930.1;AT3G53730.1;AT1G07820.2;AT3G46320.1;AT5G59970.1;AT2G28740.1;AT1G07660.1;AT5G59690.1
AT1G07820.1	4	9	X.GK(Acetyl)GGK(Acetyl)GLGK(Acetyl)GGAK(Acetyl)R.X	55707	1	Flower_1_F4.10788.10788.2.dta	1442.7-1442.7	719.909	2	0.644464	0.000414079	0.00119103	X.GK(Acetyl)GGK(Acetyl)GLGK(Acetyl)GGAK(Acetyl)R.X	AT1G07820.1	AT1G07820.1;AT3G45930.1;AT3G53730.1;AT1G07820.2;AT3G46320.1;AT5G59970.1;AT2G28740.1;AT1G07660.1;AT5G59690.1
AT1G07820.1	4	13	X.GK(Acetyl)GGK(Acetyl)GLGK(Acetyl)GGAK(Acetyl)R.X	55707	1	Flower_1_F4.10788.10788.2.dta	1442.7-1442.7	719.909	2	0.644464	0.000414079	0.00119103	X.GK(Acetyl)GGK(Acetyl)GLGK(Acetyl)GGAK(Acetyl)R.X	AT1G07820.1	AT1G07820.1;AT3G45930.1;AT3G53730.1;AT1G07820.2;AT3G46320.1;AT5G59970.1;AT2G28740.1;AT1G07660.1;AT5G59690.1
AT1G07820.1	4	17	X.GK(Acetyl)GGK(Acetyl)GLGK(Acetyl)GGAK(Acetyl)R.X	55707	1	Flower_1_F4.10788.10788.2.dta	1442.7-1442.7	719.909	2	0.644464	0.000414079	0.00119103	X.GK(Acetyl)GGK(Acetyl)GLGK(Acetyl)GGAK(Acetyl)R.X	AT1G07820.1	AT1G07820.1;AT3G45930.1;AT3G53730.1;AT1G07820.2;AT3G46320.1;AT5G59970.1;AT2G28740.1;AT1G07660.1;AT5G59690.1
AT5G65770.1	1	42	X.SPLTEEIMWK(Acetyl)R.X	55027	1	Flower_1_F2.30334.30334.2.dta	3693.0-3693.0	716.366	2	0.644287	0.000414079	0.00119246	X.SPLTEEIMWK(Acetyl)R.X	AT5G65770.1	AT5G65770.1;AT5G65780.2;AT5G65770.3;AT5G65770.2
AT1G07470.1	1	192	X.DEPERGNSNQQFTQDLFVPSSGK(Acetyl)R.X	128993	1	Flower_1_F2.24902.24902.3.dta	3083.2-3083.2	926.773	3	0.643632	0.000414079	0.00119776	X.DEPERGNSNQQFTQDLFVPSSGK(Acetyl)R.X	AT1G07470.1	AT1G07470.1;AT1G07480.2;AT1G07480.1
AT3G11510.1	2	95	X.C(Carbamidomethyl)KELGITAMHVK(Acetyl)LR.X	79554	1	Flower_1_F3.21233.21233.3.dta	2642.3-2642.3	566.645	3	0.642016	0.000414079	0.00121094	X.C(Carbamidomethyl)KELGITAMHVK(Acetyl)LR.X	AT3G11510.1	AT3G11510.1;AT2G36160.1
AT4G40040.1	1	80	X.EIAQDFK(Acetyl)TDLR.X	50610	1	Flower_1_F5_170222044356.17368.17368.2.dta	2822.8-2822.8	689.353	2	0.640135	0.000414079	0.00122647	X.EIAQDFK(Acetyl)TDLR.X	AT4G40040.1	AT4G40040.1;AT4G40030.2;AT4G40030.1;AT4G40040.2;AT5G10390.1;AT5G10400.1;AT5G10980.1;AT1G13370.1;AT5G65350.1;AT4G40030.3;AT1G09200.1;AT3G27360.1;AT5G65360.1
AT1G09640.1	2	255	X.AK(Acetyl)N(Deamidated)PLDLLPPSPMVLDDWKR.X	115428	1	Flower_1_F4.40636.40636.3.dta	4685.0-4685.0	783.42	3	0.639573	0.000414079	0.00123114	X.AK(Acetyl)N(Deamidated)PLDLLPPSPMVLDDWKR.X	AT1G09640.1	AT1G09640.1;AT1G57720.2;AT1G57720.1
AT2G44730.1	1	150	X.FISSWVHFK(Acetyl)R.X	48020	1	Flower_1_F4.27326.27326.3.dta	3367.9-3367.9	450.244	3	0.639066	0.000414079	0.00123538	X.FISSWVHFK(Acetyl)R.X	AT2G44730.1	AT2G44730.1
AT3G56120.1	1	358	X.SIEGHANK(Acetyl)R.X	22647	1	Flower_1_F3.4684.4684.3.dta	814.7-814.7	351.852	3	0.638815	0.000414079	0.00123748	X.SIEGHANK(Acetyl)R.X	AT3G56120.1	AT3G56120.1
AT5G13950.2	1	331	X.QSGK(Acetyl)SIQSR.X	21422	1	Flower_1_F5_170222044356.4217.4217.2.dta	845.3-845.3	516.776	2	0.636195	0.000414079	0.00125964	X.QSGK(Acetyl)SIQSR.X	AT5G13950.2	AT5G13950.2;AT5G13950.1;AT5G13950.3
AT1G07820.1	3	6	X.GK(Acetyl)GGK(Acetyl)GLGKGGAK(Acetyl)R.X	52146	1	Flower_1_F3.6004.6004.2.dta	918.1-918.1	698.903	2	0.634124	0.000414079	0.00127743	X.GK(Acetyl)GGK(Acetyl)GLGKGGAK(Acetyl)R.X	AT1G07820.1	AT1G07820.1;AT3G45930.1;AT3G53730.1;AT1G07820.2;AT3G46320.1;AT5G59970.1;AT2G28740.1;AT1G07660.1;AT5G59690.1
AT1G07820.1	3	9	X.GK(Acetyl)GGK(Acetyl)GLGKGGAK(Acetyl)R.X	52146	1	Flower_1_F3.6004.6004.2.dta	918.1-918.1	698.903	2	0.634124	0.000414079	0.00127743	X.GK(Acetyl)GGK(Acetyl)GLGKGGAK(Acetyl)R.X	AT1G07820.1	AT1G07820.1;AT3G45930.1;AT3G53730.1;AT1G07820.2;AT3G46320.1;AT5G59970.1;AT2G28740.1;AT1G07660.1;AT5G59690.1
AT1G07820.1	3	17	X.GK(Acetyl)GGK(Acetyl)GLGKGGAK(Acetyl)R.X	52146	1	Flower_1_F3.6004.6004.2.dta	918.1-918.1	698.903	2	0.634124	0.000414079	0.00127743	X.GK(Acetyl)GGK(Acetyl)GLGKGGAK(Acetyl)R.X	AT1G07820.1	AT1G07820.1;AT3G45930.1;AT3G53730.1;AT1G07820.2;AT3G46320.1;AT5G59970.1;AT2G28740.1;AT1G07660.1;AT5G59690.1
AT4G40040.1	1	37	X.SAPTTGGVK(Acetyl)KPHR.X	50644	1	Flower_1_F4.4863.4863.3.dta	833.0-833.0	459.924	3	0.633345	0.000414079	0.00128419	X.SAPTTGGVK(Acetyl)KPHR.X	AT4G40040.1	AT4G40040.1;AT5G10980.1;AT4G40030.2;AT4G40030.1;AT4G40040.2;AT1G75600.1;AT1G13370.1;AT4G40030.3
AT3G17930.1	1	165	X.DYESQVMQK(Acetyl)R.X	46251	1	Flower_1_F3.14885.14885.2.dta	1892.9-1892.9	663.311	2	0.632054	0.000414079	0.00129547	X.DYESQVMQK(Acetyl)R.X	AT3G17930.1	AT3G17930.1
AT1G07820.1	4	6	X.GK(Acetyl)GGK(Acetyl)GLGK(Acetyl)GGAK(Acetyl)R.X	55733	1	Flower_1_F4.1698.1698.2.dta	253.3-253.3	719.91	2	0.631235	0.000414079	0.00130267	X.GK(Acetyl)GGK(Acetyl)GLGK(Acetyl)GGAK(Acetyl)R.X	AT1G07820.1	AT1G07820.1;AT3G45930.1;AT3G53730.1;AT1G07820.2;AT3G46320.1;AT5G59970.1;AT2G28740.1;AT1G07660.1;AT5G59690.1
AT1G07820.1	4	9	X.GK(Acetyl)GGK(Acetyl)GLGK(Acetyl)GGAK(Acetyl)R.X	55733	1	Flower_1_F4.1698.1698.2.dta	253.3-253.3	719.91	2	0.631235	0.000414079	0.00130267	X.GK(Acetyl)GGK(Acetyl)GLGK(Acetyl)GGAK(Acetyl)R.X	AT1G07820.1	AT1G07820.1;AT3G45930.1;AT3G53730.1;AT1G07820.2;AT3G46320.1;AT5G59970.1;AT2G28740.1;AT1G07660.1;AT5G59690.1
AT1G07820.1	4	13	X.GK(Acetyl)GGK(Acetyl)GLGK(Acetyl)GGAK(Acetyl)R.X	55733	1	Flower_1_F4.1698.1698.2.dta	253.3-253.3	719.91	2	0.631235	0.000414079	0.00130267	X.GK(Acetyl)GGK(Acetyl)GLGK(Acetyl)GGAK(Acetyl)R.X	AT1G07820.1	AT1G07820.1;AT3G45930.1;AT3G53730.1;AT1G07820.2;AT3G46320.1;AT5G59970.1;AT2G28740.1;AT1G07660.1;AT5G59690.1
AT1G07820.1	4	17	X.GK(Acetyl)GGK(Acetyl)GLGK(Acetyl)GGAK(Acetyl)R.X	55733	1	Flower_1_F4.1698.1698.2.dta	253.3-253.3	719.91	2	0.631235	0.000414079	0.00130267	X.GK(Acetyl)GGK(Acetyl)GLGK(Acetyl)GGAK(Acetyl)R.X	AT1G07820.1	AT1G07820.1;AT3G45930.1;AT3G53730.1;AT1G07820.2;AT3G46320.1;AT5G59970.1;AT2G28740.1;AT1G07660.1;AT5G59690.1
AT5G59420.1	2	324	X.EVWHLADVPK(Acetyl)NDN(Deamidated)FQYTHFAHK.X	128281	1	Flower_1_F2.25894.25894.3.dta	3191.5-3191.5	913.773	3	0.630977	0.000414079	0.00130495	X.EVWHLADVPK(Acetyl)NDN(Deamidated)FQYTHFAHK.X	AT5G59420.1	AT5G59420.1
AT1G07820.1	4	6	X.GK(Acetyl)GGK(Acetyl)GLGK(Acetyl)GGAK(Acetyl)R.X	55675	1	Flower_1_F3.9217.9217.3.dta	1248.0-1248.0	480.275	3	0.630358	0.000414079	0.00131043	X.GK(Acetyl)GGK(Acetyl)GLGK(Acetyl)GGAK(Acetyl)R.X	AT1G07820.1	AT1G07820.1;AT3G45930.1;AT3G53730.1;AT1G07820.2;AT3G46320.1;AT5G59970.1;AT2G28740.1;AT1G07660.1;AT5G59690.1
AT1G07820.1	4	9	X.GK(Acetyl)GGK(Acetyl)GLGK(Acetyl)GGAK(Acetyl)R.X	55675	1	Flower_1_F3.9217.9217.3.dta	1248.0-1248.0	480.275	3	0.630358	0.000414079	0.00131043	X.GK(Acetyl)GGK(Acetyl)GLGK(Acetyl)GGAK(Acetyl)R.X	AT1G07820.1	AT1G07820.1;AT3G45930.1;AT3G53730.1;AT1G07820.2;AT3G46320.1;AT5G59970.1;AT2G28740.1;AT1G07660.1;AT5G59690.1
AT1G07820.1	4	13	X.GK(Acetyl)GGK(Acetyl)GLGK(Acetyl)GGAK(Acetyl)R.X	55675	1	Flower_1_F3.9217.9217.3.dta	1248.0-1248.0	480.275	3	0.630358	0.000414079	0.00131043	X.GK(Acetyl)GGK(Acetyl)GLGK(Acetyl)GGAK(Acetyl)R.X	AT1G07820.1	AT1G07820.1;AT3G45930.1;AT3G53730.1;AT1G07820.2;AT3G46320.1;AT5G59970.1;AT2G28740.1;AT1G07660.1;AT5G59690.1
AT1G07820.1	4	17	X.GK(Acetyl)GGK(Acetyl)GLGK(Acetyl)GGAK(Acetyl)R.X	55675	1	Flower_1_F3.9217.9217.3.dta	1248.0-1248.0	480.275	3	0.630358	0.000414079	0.00131043	X.GK(Acetyl)GGK(Acetyl)GLGK(Acetyl)GGAK(Acetyl)R.X	AT1G07820.1	AT1G07820.1;AT3G45930.1;AT3G53730.1;AT1G07820.2;AT3G46320.1;AT5G59970.1;AT2G28740.1;AT1G07660.1;AT5G59690.1
AT3G46520.1	1	63	X.DAYVGDEAQSK(Acetyl)R.X	50858	1	Flower_1_F1.6973.6973.2.dta	1096.3-1096.3	690.822	2	0.630349	0.000414079	0.00131052	X.DAYVGDEAQSK(Acetyl)R.X	AT3G46520.1	AT3G46520.1;AT3G53750.1;AT3G12110.1;AT3G18780.1;AT3G18780.2;AT2G37620.2;AT5G09810.1;AT5G59370.2;AT5G59370.1;AT1G49240.1;AT2G37620.1
AT2G17410.2	2	651	X.LNGN(Deamidated)GEVSDPAIKDKNLVLHQK(Acetyl)R.X	124289	1	Flower_1_F5_170222044356.10951.10951.4.dta	1757.6-1757.6	647.855	4	0.629574	0.000414079	0.00131742	X.LNGN(Deamidated)GEVSDPAIKDKNLVLHQK(Acetyl)R.X	AT2G17410.2	AT2G17410.2;AT2G17410.1
AT5G10840.1	2	236	X.LTTC(Carbamidomethyl)DPHTK(Acetyl)R.X	41208	1	Flower_1_F1.4510.4510.2.dta	867.9-867.9	635.813	2	0.629509	0.000414079	0.00131799	X.LTTC(Carbamidomethyl)DPHTK(Acetyl)R.X	AT5G10840.1	AT5G10840.1;AT5G25100.1;AT5G25100.2;AT2G24170.1
AT2G32730.1	1	880	X.TSGPEKPVNESGSGK(Acetyl)GK.X	79762	1	Flower_1_F1.4076.4076.3.dta	834.5-834.5	567.62	3	0.628509	0.000414079	0.00132695	X.TSGPEKPVNESGSGK(Acetyl)GK.X	AT2G32730.1	AT2G32730.1
AT1G22410.1	1	185	X.MAGQFAK(Acetyl)PR.X	22079	1	Flower_1_F3.12312.12312.2.dta	1586.9-1586.9	524.273	2	0.628349	0.000414079	0.00132839	X.MAGQFAK(Acetyl)PR.X	AT1G22410.1	AT1G22410.1;AT4G33510.2;AT4G33510.1;AT4G39980.1
AT3G24880.1	1	286	X.ESTAGSK(Acetyl)TSLLKDEADISYSK.X	111941	1	Flower_1_F2.22028.22028.2.dta	2742.8-2742.8	1136.56	2	0.627231	0.000414079	0.00133849	X.ESTAGSK(Acetyl)TSLLKDEADISYSK.X	AT3G24880.1	AT3G24880.1;AT3G24870.1;AT3G24870.2
AT2G30620.1	1	145	X.SAATPKPAAPVKK(Acetyl).X	44621	1	Flower_1_F1.5338.5338.3.dta	933.1-933.1	436.593	3	0.62501	0.000414079	0.00135878	X.SAATPKPAAPVKK(Acetyl).X	AT2G30620.1	AT2G30620.1;AT2G30620.2
AT2G30860.1	1	189	X.K(Acetyl)HVSAWWDDISSRPAWK.X	104684	1	Flower_1_F2.30127.30127.3.dta	3669.0-3669.0	704.352	3	0.624775	0.000414079	0.00136094	X.K(Acetyl)HVSAWWDDISSRPAWK.X	AT2G30860.1	AT2G30860.1
AT1G51745.1	1	205	X.RTPNDSEDDGTEGVK(Acetyl)R.X	88189	1	Flower_1_F1.4901.4901.2.dta	898.5-898.5	909.416	2	0.623877	0.000414079	0.00136924	X.RTPNDSEDDGTEGVK(Acetyl)R.X	AT1G51745.1	AT1G51745.1;AT1G51745.2
AT5G25980.3	2	210	X.VK(Acetyl)HWITINQ(Deamidated)LFTVPTR.X	98437	1	Flower_1_F3.40480.40480.3.dta	4655.6-4655.6	666.042	3	0.623703	0.000414079	0.00137086	X.VK(Acetyl)HWITINQ(Deamidated)LFTVPTR.X	AT5G25980.3	AT5G25980.3;AT5G25980.1;AT5G25980.2
AT3G48930.1	1	44	X.NIGLGFK(Acetyl)TPR.X	29910	1	Flower_1_F1.22437.22437.2.dta	2883.0-2883.0	572.826	2	0.623589	0.000414079	0.00137191	X.NIGLGFK(Acetyl)TPR.X	AT3G48930.1	AT3G48930.1;AT5G23740.1;AT4G30800.1
AT4G38970.1	2	347	X.ALQNTC(Carbamidomethyl)LK(Acetyl)TWGGRPENVNAAQTTLLAR.X	133130	1	Flower_1_F3.27455.27455.3.dta	3374.0-3374.0	1009.19	3	0.622212	0.000414079	0.00138477	X.ALQNTC(Carbamidomethyl)LK(Acetyl)TWGGRPENVNAAQTTLLAR.X	AT4G38970.1	AT4G38970.1
AT5G63420.1	1	463	X.IADIGPNIIMGK(Acetyl)NEMLHTSGHAYR.X	127052	1	Flower_1_F5_170222044356.23798.23798.4.dta	3772.5-3772.5	670.84	4	0.62082	0.000414079	0.00139789	X.IADIGPNIIMGK(Acetyl)NEMLHTSGHAYR.X	AT5G63420.1	AT5G63420.1
AT2G04030.2	2	497	X.LGC(Carbamidomethyl)IEDTGNHK(Acetyl)R.X	56021	1	Flower_1_F3.7439.7439.3.dta	1060.6-1060.6	481.233	3	0.620425	0.000414079	0.00140163	X.LGC(Carbamidomethyl)IEDTGNHK(Acetyl)R.X	AT2G04030.2	AT2G04030.2;AT2G04030.1
AT3G42790.1	2	143	X.LFNMIN(Deamidated)DVPTIFEVVTGMAK(Acetyl)AK.X	120402	1	Flower_1_F1.42285.42285.3.dta	4869.8-4869.8	827.77	3	0.619945	0.000414079	0.00140619	X.LFNMIN(Deamidated)DVPTIFEVVTGMAK(Acetyl)AK.X	AT3G42790.1	AT3G42790.1
AT4G38970.1	3	347	X.ALQNTC(Carbamidomethyl)LK(Acetyl)TWGGRPEN(Deamidated)VNAAQTTLLAR.X	133162	1	Flower_1_F4.27465.27465.3.dta	3387.2-3387.2	1009.53	3	0.619835	0.000414079	0.00140724	X.ALQNTC(Carbamidomethyl)LK(Acetyl)TWGGRPEN(Deamidated)VNAAQTTLLAR.X	AT4G38970.1	AT4G38970.1
AT1G48610.1	2	94	X.NVAQ(Deamidated)AVPSTSVAAAVK(Acetyl)KR.X	89180	1	Flower_1_F3.17138.17138.3.dta	2161.3-2161.3	614.019	3	0.619577	0.000414079	0.0014097	X.NVAQ(Deamidated)AVPSTSVAAAVK(Acetyl)KR.X	AT1G48610.1	AT1G48610.1;AT1G48610.2
AT1G75200.1	2	312	X.GGC(Carbamidomethyl)YK(Acetyl)HSFYGIESHR.X	89149	1	Flower_1_F2.14644.14644.3.dta	1855.5-1855.5	613.944	3	0.61876	0.000414079	0.00141752	X.GGC(Carbamidomethyl)YK(Acetyl)HSFYGIESHR.X	AT1G75200.1	AT1G75200.1
AT4G23680.1	4	25	X.WK(Acetyl)N(Deamidated)EN(Deamidated)HVFPDAIGHHIQ(Deamidated)NVTVHEGEHDSHGSIR.X	143134	1	Flower_1_F2.19398.19398.5.dta	2418.5-2418.5	769.164	5	0.617965	0.000414079	0.00142518	X.WK(Acetyl)N(Deamidated)EN(Deamidated)HVFPDAIGHHIQ(Deamidated)NVTVHEGEHDSHGSIR.X	AT4G23680.1	AT4G23680.1
AT2G37520.1	1	345	X.TYAKDTLDEPK(Acetyl)R.X	59338	1	Flower_1_F4.8052.8052.2.dta	1136.0-1136.0	739.875	2	0.616773	0.000414079	0.00143673	X.TYAKDTLDEPK(Acetyl)R.X	AT2G37520.1	AT2G37520.1
AT5G63420.1	3	463	X.IADIGPN(Deamidated)IIMGK(Acetyl)N(Deamidated)EMLHTSGHAYR.X	127109	1	Flower_1_F1.30911.30911.4.dta	3828.4-3828.4	671.337	4	0.61541	0.000414079	0.00145006	X.IADIGPN(Deamidated)IIMGK(Acetyl)N(Deamidated)EMLHTSGHAYR.X	AT5G63420.1	AT5G63420.1
AT4G02230.1	1	162	X.TLSDQFEAK(Acetyl)R.X	37699	1	Flower_1_F2.15107.15107.2.dta	1908.4-1908.4	618.813	2	0.61521	0.000414079	0.00145202	X.TLSDQFEAK(Acetyl)R.X	AT4G02230.1	AT4G02230.1;AT1G02780.1
AT2G17410.2	1	434	X.QDNSSALVLNDANNESAPVK(Acetyl)R.X	112530	1	Flower_1_F3.18036.18036.2.dta	2264.7-2264.7	1142.56	2	0.61464	0.000414079	0.00145764	X.QDNSSALVLNDANNESAPVK(Acetyl)R.X	AT2G17410.2	AT2G17410.2;AT2G17410.1
AT2G37520.1	1	345	X.TYAKDTLDEPK(Acetyl)R.X	59350	1	Flower_1_F5_170222044356.6334.6334.2.dta	1088.1-1088.1	739.878	2	0.614474	0.000414079	0.00145928	X.TYAKDTLDEPK(Acetyl)R.X	AT2G37520.1	AT2G37520.1
AT3G60770.1	1	19	X.GISASALPYK(Acetyl)R.X	35000	1	Flower_1_F2.18391.18391.2.dta	2299.2-2299.2	602.833	2	0.614151	0.000414079	0.00146247	X.GISASALPYK(Acetyl)R.X	AT3G60770.1	AT3G60770.1;AT4G00100.1
AT4G14920.1	2	546	X.STGSSSHRVDGGK(Acetyl)SSK(Acetyl)HGR.X	99200	1	Flower_1_F4.4219.4219.5.dta	779.5-779.5	402.999	5	0.612123	0.000414079	0.0014827	X.STGSSSHRVDGGK(Acetyl)SSK(Acetyl)HGR.X	AT4G14920.1	AT4G14920.1
AT4G14920.1	2	549	X.STGSSSHRVDGGK(Acetyl)SSK(Acetyl)HGR.X	99200	1	Flower_1_F4.4219.4219.5.dta	779.5-779.5	402.999	5	0.612123	0.000414079	0.0014827	X.STGSSSHRVDGGK(Acetyl)SSK(Acetyl)HGR.X	AT4G14920.1	AT4G14920.1
AT5G51660.1	1	468	X.DEDEDIEGEGHQAK(Acetyl)R.X	85138	1	Flower_1_F1.6104.6104.3.dta	1009.2-1009.2	590.59	3	0.611343	0.000414079	0.00149055	X.DEDEDIEGEGHQAK(Acetyl)R.X	AT5G51660.1	AT5G51660.1
AT1G30120.1	1	264	X.SENPVILFEHVLLYNLKEK(Acetyl).X	114449	1	Flower_1_F1.41839.41839.3.dta	4832.0-4832.0	776.426	3	0.610092	0.000414079	0.00150324	X.SENPVILFEHVLLYNLKEK(Acetyl).X	AT1G30120.1	AT1G30120.1
AT1G51060.1	2	6	X.GK(Acetyl)TLGSGSAK(Acetyl)K.X	27441	1	Flower_1_F2.6717.6717.2.dta	987.7-987.7	559.313	2	0.609704	0.000414079	0.00150719	X.GK(Acetyl)TLGSGSAK(Acetyl)K.X	AT1G51060.1	AT1G51060.1
AT1G51060.1	2	14	X.GK(Acetyl)TLGSGSAK(Acetyl)K.X	27441	1	Flower_1_F2.6717.6717.2.dta	987.7-987.7	559.313	2	0.609704	0.000414079	0.00150719	X.GK(Acetyl)TLGSGSAK(Acetyl)K.X	AT1G51060.1	AT1G51060.1
AT1G20910.1	2	86	X.TEGENAK(Acetyl)K(Acetyl)R.X	27367	1	Flower_1_F1.4010.4010.2.dta	829.6-829.6	558.785	2	0.609347	0.000414079	0.00151084	X.TEGENAK(Acetyl)K(Acetyl)R.X	AT1G20910.1	AT1G20910.1
AT1G20910.1	2	87	X.TEGENAK(Acetyl)K(Acetyl)R.X	27367	1	Flower_1_F1.4010.4010.2.dta	829.6-829.6	558.785	2	0.609347	0.000414079	0.00151084	X.TEGENAK(Acetyl)K(Acetyl)R.X	AT1G20910.1	AT1G20910.1
AT1G07820.1	2	9	X.GGK(Acetyl)GLGKGGAK(Acetyl)R.X	31996	1	Flower_1_F2.5459.5459.3.dta	876.9-876.9	390.562	3	0.609327	0.000414079	0.00151105	X.GGK(Acetyl)GLGKGGAK(Acetyl)R.X	AT1G07820.1	AT1G07820.1;AT3G45930.1;AT3G53730.1;AT1G07820.2;AT3G46320.1;AT5G59970.1;AT2G28740.1;AT1G07660.1;AT5G59690.1
AT1G07820.1	2	17	X.GGK(Acetyl)GLGKGGAK(Acetyl)R.X	31996	1	Flower_1_F2.5459.5459.3.dta	876.9-876.9	390.562	3	0.609327	0.000414079	0.00151105	X.GGK(Acetyl)GLGKGGAK(Acetyl)R.X	AT1G07820.1	AT1G07820.1;AT3G45930.1;AT3G53730.1;AT1G07820.2;AT3G46320.1;AT5G59970.1;AT2G28740.1;AT1G07660.1;AT5G59690.1
AT4G40040.1	3	28	X.K(Acetyl)SAPTTGGVK(Acetyl)K(Acetyl)PHR.X	69515	1	Flower_1_F3.8177.8177.2.dta	1137.9-1137.9	795.443	2	0.60913	0.000414079	0.00151307	X.K(Acetyl)SAPTTGGVK(Acetyl)K(Acetyl)PHR.X	AT4G40040.1	AT4G40040.1;AT5G10980.1;AT4G40030.2;AT4G40030.1;AT4G40040.2;AT1G75600.1;AT1G13370.1;AT4G40030.3
AT4G40040.1	3	37	X.K(Acetyl)SAPTTGGVK(Acetyl)K(Acetyl)PHR.X	69515	1	Flower_1_F3.8177.8177.2.dta	1137.9-1137.9	795.443	2	0.60913	0.000414079	0.00151307	X.K(Acetyl)SAPTTGGVK(Acetyl)K(Acetyl)PHR.X	AT4G40040.1	AT4G40040.1;AT5G10980.1;AT4G40030.2;AT4G40030.1;AT4G40040.2;AT1G75600.1;AT1G13370.1;AT4G40030.3
AT4G40040.1	3	38	X.K(Acetyl)SAPTTGGVK(Acetyl)K(Acetyl)PHR.X	69515	1	Flower_1_F3.8177.8177.2.dta	1137.9-1137.9	795.443	2	0.60913	0.000414079	0.00151307	X.K(Acetyl)SAPTTGGVK(Acetyl)K(Acetyl)PHR.X	AT4G40040.1	AT4G40040.1;AT5G10980.1;AT4G40030.2;AT4G40030.1;AT4G40040.2;AT1G75600.1;AT1G13370.1;AT4G40030.3
AT5G02570.1	1	116	X.LVLPGELAK(Acetyl)HAVSEGTK.X	86303	1	Flower_1_F1.26598.26598.3.dta	3369.3-3369.3	597.672	3	0.608033	0.000414079	0.00152434	X.LVLPGELAK(Acetyl)HAVSEGTK.X	AT5G02570.1	AT5G02570.1;AT3G46030.1;AT5G59910.1;AT3G09480.1;AT2G28720.1;AT5G22880.1;AT2G37470.1;AT3G45980.1;AT1G07790.1
ATCG00490.1	2	305	X.Q(Deamidated)K(Acetyl)NHGMHFR.X	34286	1	Flower_1_F4.5567.5567.2.dta	889.0-889.0	599.288	2	0.607912	0.000414079	0.0015256	X.Q(Deamidated)K(Acetyl)NHGMHFR.X	ATCG00490.1	ATCG00490.1
AT3G56120.1	1	358	X.SIEGHANK(Acetyl)R.X	22644	1	Flower_1_F5_170222044356.3635.3635.2.dta	792.1-792.1	527.274	2	0.607786	0.000414079	0.0015269	X.SIEGHANK(Acetyl)R.X	AT3G56120.1	AT3G56120.1
AT2G04865.1	1	490	X.DQVGVTATPETQQQIELGK(Acetyl)R.X	110660	1	Flower_1_F3.19181.19181.3.dta	2399.7-2399.7	747.388	3	0.606319	0.000414079	0.00154215	X.DQVGVTATPETQQQIELGK(Acetyl)R.X	AT2G04865.1	AT2G04865.1
AT2G38810.1	3	4	X.AGK(Acetyl)GGK(Acetyl)GLLAAK(Acetyl)TTAAAANKDSVK.X	115667	1	Flower_1_F5_170222044356.16105.16105.3.dta	2610.8-2610.8	785.44	3	0.60595	0.000414079	0.001546	X.AGK(Acetyl)GGK(Acetyl)GLLAAK(Acetyl)TTAAAANKDSVK.X	AT2G38810.1	AT2G38810.1;AT2G38810.2;AT2G38810.3
AT2G38810.1	3	7	X.AGK(Acetyl)GGK(Acetyl)GLLAAK(Acetyl)TTAAAANKDSVK.X	115667	1	Flower_1_F5_170222044356.16105.16105.3.dta	2610.8-2610.8	785.44	3	0.60595	0.000414079	0.001546	X.AGK(Acetyl)GGK(Acetyl)GLLAAK(Acetyl)TTAAAANKDSVK.X	AT2G38810.1	AT2G38810.1;AT2G38810.2;AT2G38810.3
AT2G38810.1	3	13	X.AGK(Acetyl)GGK(Acetyl)GLLAAK(Acetyl)TTAAAANKDSVK.X	115667	1	Flower_1_F5_170222044356.16105.16105.3.dta	2610.8-2610.8	785.44	3	0.60595	0.000414079	0.001546	X.AGK(Acetyl)GGK(Acetyl)GLLAAK(Acetyl)TTAAAANKDSVK.X	AT2G38810.1	AT2G38810.1;AT2G38810.2;AT2G38810.3
AT1G07470.1	2	192	X.DEPERGNSNQQ(Deamidated)FTQDLFVPSSGK(Acetyl)R.X	129016	1	Flower_1_F2.24891.24891.3.dta	3081.5-3081.5	927.106	3	0.605781	0.000414079	0.00154778	X.DEPERGNSNQQ(Deamidated)FTQDLFVPSSGK(Acetyl)R.X	AT1G07470.1	AT1G07470.1;AT1G07480.2;AT1G07480.1
AT4G34430.4	1	56	X.ANALGGSNFFSSAPSK(Acetyl)R.X	83614	1	Flower_1_F3.24441.24441.2.dta	3028.6-3028.6	876.936	2	0.60543	0.000414079	0.00155146	X.ANALGGSNFFSSAPSK(Acetyl)R.X	AT4G34430.4	AT4G34430.4;AT4G34430.2;AT4G34430.3;AT4G34430.1
AT1G48620.1	2	342	X.RVDAGGASSVAPPPPPPTN(Deamidated)VESGGEEVAVK(Acetyl)KR.X	136250	1	Flower_1_F1.15347.15347.4.dta	2024.1-2024.1	800.416	4	0.603949	0.000414079	0.0015671	X.RVDAGGASSVAPPPPPPTN(Deamidated)VESGGEEVAVK(Acetyl)KR.X	AT1G48620.1	AT1G48620.1
AT4G00450.1	1	180	X.WIESLSQQHK(Acetyl)R.X	57192	1	Flower_1_F2.14617.14617.3.dta	1850.3-1850.3	485.255	3	0.603803	0.000414079	0.00156865	X.WIESLSQQHK(Acetyl)R.X	AT4G00450.1	AT4G00450.1
AT1G34430.1	1	191	X.IVASPYAKK(Acetyl).X	20283	1	Flower_1_F4.9985.9985.2.dta	1351.9-1351.9	509.8	2	0.603137	0.000414079	0.00157574	X.IVASPYAKK(Acetyl).X	AT1G34430.1	AT1G34430.1
AT1G07820.1	2	9	X.GGK(Acetyl)GLGKGGAK(Acetyl)R.X	31998	1	Flower_1_F1.4536.4536.3.dta	869.8-869.8	390.562	3	0.602968	0.000414079	0.00157754	X.GGK(Acetyl)GLGKGGAK(Acetyl)R.X	AT1G07820.1	AT1G07820.1;AT3G45930.1;AT3G53730.1;AT1G07820.2;AT3G46320.1;AT5G59970.1;AT2G28740.1;AT1G07660.1;AT5G59690.1
AT1G07820.1	2	17	X.GGK(Acetyl)GLGKGGAK(Acetyl)R.X	31998	1	Flower_1_F1.4536.4536.3.dta	869.8-869.8	390.562	3	0.602968	0.000414079	0.00157754	X.GGK(Acetyl)GLGKGGAK(Acetyl)R.X	AT1G07820.1	AT1G07820.1;AT3G45930.1;AT3G53730.1;AT1G07820.2;AT3G46320.1;AT5G59970.1;AT2G28740.1;AT1G07660.1;AT5G59690.1
AT3G58110.2	2	530	X.EIEHEN(Deamidated)GITYHSHNPINK(Acetyl)R.X	114679	1	Flower_1_F4.10448.10448.3.dta	1407.5-1407.5	777.706	3	0.602904	0.000414079	0.00157823	X.EIEHEN(Deamidated)GITYHSHNPINK(Acetyl)R.X	AT3G58110.2	AT3G58110.2;AT3G58110.1
AT3G14510.1	1	30	X.YSLLAGGK(Acetyl)R.X	19365	1	Flower_1_F3.16677.16677.2.dta	2109.5-2109.5	503.787	2	0.602152	0.000414079	0.00158628	X.YSLLAGGK(Acetyl)R.X	AT3G14510.1	AT3G14510.1;AT3G32040.1;AT4G36810.1;AT3G29430.1;AT3G14550.1;AT3G14530.1
AT5G51660.1	1	468	X.DEDEDIEGEGHQAK(Acetyl)R.X	85140	1	Flower_1_F3.6882.6882.2.dta	1005.7-1005.7	885.382	2	0.601935	0.000414079	0.00158862	X.DEDEDIEGEGHQAK(Acetyl)R.X	AT5G51660.1	AT5G51660.1
AT4G14320.2	1	40	X.GKDSLAAQGK(Acetyl)R.X	32274	1	Flower_1_F1.4516.4516.2.dta	868.3-868.3	586.821	2	0.601087	0.000414079	0.00159777	X.GKDSLAAQGK(Acetyl)R.X	AT4G14320.2	AT4G14320.2;AT4G14320.1;AT3G23390.1
AT1G76510.3	1	318	X.LLGSGEVTEPIVK(Acetyl)EK.X	74617	1	Flower_1_F3.21815.21815.2.dta	2723.7-2723.7	820.958	2	0.600296	0.000414079	0.00160635	X.LLGSGEVTEPIVK(Acetyl)EK.X	AT1G76510.3	AT1G76510.3;AT1G76510.2;AT1G76510.1
AT5G01410.1	1	97	X.QAVTIPVMAK(Acetyl)AR.X	46354	1	Flower_1_F4.23839.23839.2.dta	2981.0-2981.0	663.881	2	0.6001	0.000414079	0.00160848	X.QAVTIPVMAK(Acetyl)AR.X	AT5G01410.1	AT5G01410.1
AT2G39730.2	1	438	X.GTFYGK(Acetyl)TEEKEPSK.X	74814	1	Flower_1_F2.9476.9476.3.dta	1271.1-1271.1	548.27	3	0.598618	0.000414079	0.00162471	X.GTFYGK(Acetyl)TEEKEPSK.X	AT2G39730.2	AT2G39730.2
AT2G35940.3	3	668	X.VKIGETEEYGPATIN(Deamidated)GGSSTTTAHSSAAAAAAYN(Deamidated)GMNIQNQK(Acetyl)R.X	145772	1	Flower_1_F3.21536.21536.4.dta	2677.5-2677.5	1103.53	4	0.598509	0.000414079	0.00162591	X.VKIGETEEYGPATIN(Deamidated)GGSSTTTAHSSAAAAAAYN(Deamidated)GMNIQNQK(Acetyl)R.X	AT2G35940.3	AT2G35940.3;AT2G35940.2;AT2G35940.1
AT2G28720.1	2	7	X.AGK(Acetyl)KPAEK(Acetyl)KPAEK.X	58226	1	Flower_1_F1.3618.3618.4.dta	797.5-797.5	367.214	4	0.598385	0.000414079	0.00162727	X.AGK(Acetyl)KPAEK(Acetyl)KPAEK.X	AT2G28720.1	AT2G28720.1
AT2G28720.1	2	12	X.AGK(Acetyl)KPAEK(Acetyl)KPAEK.X	58226	1	Flower_1_F1.3618.3618.4.dta	797.5-797.5	367.214	4	0.598385	0.000414079	0.00162727	X.AGK(Acetyl)KPAEK(Acetyl)KPAEK.X	AT2G28720.1	AT2G28720.1
AT5G63860.1	1	436	X.YAVVPDETGLTDGSSKGNGGDISVPQTDVK(Acetyl)R.X	136338	1	Flower_1_F4.22717.22717.3.dta	2842.3-2842.3	1068.85	3	0.598198	0.000414079	0.00162933	X.YAVVPDETGLTDGSSKGNGGDISVPQTDVK(Acetyl)R.X	AT5G63860.1	AT5G63860.1
ATCG00490.1	1	356	X.ESTLGFVDLLRDDYVEK(Acetyl)DR.X	113735	1	Flower_1_F4.40245.40245.3.dta	4651.9-4651.9	771.382	3	0.597089	0.000414079	0.00164162	X.ESTLGFVDLLRDDYVEK(Acetyl)DR.X	ATCG00490.1	ATCG00490.1
AT1G79000.2	4	1563	X.DGGVNHPHK(Acetyl)LTNHPSLADQ(Deamidated)N(Deamidated)AQNK(Acetyl)EAR.X	133331	1	Flower_1_F2.9748.9748.5.dta	1305.0-1305.0	607.699	5	0.596761	0.000414079	0.00164527	X.DGGVNHPHK(Acetyl)LTNHPSLADQ(Deamidated)N(Deamidated)AQNK(Acetyl)EAR.X	AT1G79000.2	AT1G79000.2;AT1G79000.1
AT1G79000.2	4	1578	X.DGGVNHPHK(Acetyl)LTNHPSLADQ(Deamidated)N(Deamidated)AQNK(Acetyl)EAR.X	133331	1	Flower_1_F2.9748.9748.5.dta	1305.0-1305.0	607.699	5	0.596761	0.000414079	0.00164527	X.DGGVNHPHK(Acetyl)LTNHPSLADQ(Deamidated)N(Deamidated)AQNK(Acetyl)EAR.X	AT1G79000.2	AT1G79000.2;AT1G79000.1
AT2G37520.1	1	39	X.DRLDDDTDEGNKGDHFPSK(Acetyl)K.X	114667	1	Flower_1_F1.7842.7842.3.dta	1191.7-1191.7	777.685	3	0.596247	0.000414079	0.00165101	X.DRLDDDTDEGNKGDHFPSK(Acetyl)K.X	AT2G37520.1	AT2G37520.1
AT1G77180.3	3	133	X.FLK(Acetyl)N(Deamidated)EGDLGTVVDEEEELQ(Deamidated)KEIQETAEETK.X	140976	1	Flower_1_F1.40054.40054.3.dta	4691.2-4691.2	1165.56	3	0.595529	0.000414079	0.00165906	X.FLK(Acetyl)N(Deamidated)EGDLGTVVDEEEELQ(Deamidated)KEIQETAEETK.X	AT1G77180.3	AT1G77180.3;AT1G77180.2;AT1G77180.1
AT2G04865.1	2	490	X.DQVGVTATPETQQ(Deamidated)QIELGK(Acetyl)R.X	110740	1	Flower_1_F2.19390.19390.3.dta	2417.7-2417.7	747.722	3	0.594678	0.000414079	0.00166864	X.DQVGVTATPETQQ(Deamidated)QIELGK(Acetyl)R.X	AT2G04865.1	AT2G04865.1
AT1G55490.1	2	398	X.ETSTIVGDGSTQ(Deamidated)DAVKK(Acetyl)R.X	95144	1	Flower_1_F4.9996.9996.3.dta	1353.0-1353.0	645.664	3	0.593571	0.000414079	0.0016812	X.ETSTIVGDGSTQ(Deamidated)DAVKK(Acetyl)R.X	AT1G55490.1	AT1G55490.1;AT1G55490.2
AT3G54560.1	3	4	X.AGK(Acetyl)GGK(Acetyl)GLVAAK(Acetyl)TMAANKDK.X	101010	1	Flower_1_F2.18645.18645.3.dta	2336.2-2336.2	681.374	3	0.593539	0.000414079	0.00168156	X.AGK(Acetyl)GGK(Acetyl)GLVAAK(Acetyl)TMAANKDK.X	AT3G54560.1	AT3G54560.1
AT3G54560.1	3	7	X.AGK(Acetyl)GGK(Acetyl)GLVAAK(Acetyl)TMAANKDK.X	101010	1	Flower_1_F2.18645.18645.3.dta	2336.2-2336.2	681.374	3	0.593539	0.000414079	0.00168156	X.AGK(Acetyl)GGK(Acetyl)GLVAAK(Acetyl)TMAANKDK.X	AT3G54560.1	AT3G54560.1
AT3G54560.1	3	13	X.AGK(Acetyl)GGK(Acetyl)GLVAAK(Acetyl)TMAANKDK.X	101010	1	Flower_1_F2.18645.18645.3.dta	2336.2-2336.2	681.374	3	0.593539	0.000414079	0.00168156	X.AGK(Acetyl)GGK(Acetyl)GLVAAK(Acetyl)TMAANKDK.X	AT3G54560.1	AT3G54560.1
AT3G48930.1	1	44	X.NIGLGFK(Acetyl)TPR.X	29907	1	Flower_1_F2.23423.23423.2.dta	2908.9-2908.9	572.826	2	0.59318	0.000414079	0.00168566	X.NIGLGFK(Acetyl)TPR.X	AT3G48930.1	AT3G48930.1;AT5G23740.1;AT4G30800.1
AT5G08540.1	1	301	X.EIFGVTDEDAEK(Acetyl)LR.X	76785	1	Flower_1_F3.26060.26060.2.dta	3220.6-3220.6	832.414	2	0.592669	0.000414079	0.0016915	X.EIFGVTDEDAEK(Acetyl)LR.X	AT5G08540.1	AT5G08540.1
AT5G39740.1	1	8	X.SSK(Acetyl)SNAYFKR.X	37023	1	Flower_1_F1.6979.6979.3.dta	1096.8-1096.8	410.547	3	0.590764	0.000414079	0.00171347	X.SSK(Acetyl)SNAYFKR.X	AT5G39740.1	AT5G39740.1;AT5G39740.2
AT1G29470.2	1	63	X.DVDTTK(Acetyl)SDFKSEEVDR.X	93810	1	Flower_1_F1.13133.13133.2.dta	1761.2-1761.2	956.94	2	0.590726	0.000414079	0.00171391	X.DVDTTK(Acetyl)SDFKSEEVDR.X	AT1G29470.2	AT1G29470.2;AT1G29470.1
AT1G04710.1	2	403	X.C(Carbamidomethyl)VATLLHEMK(Acetyl)R.X	52354	1	Flower_1_F2.23648.23648.2.dta	2935.5-2935.5	700.36	2	0.590494	0.000414079	0.0017166	X.C(Carbamidomethyl)VATLLHEMK(Acetyl)R.X	AT1G04710.1	AT1G04710.1;AT5G48880.2;AT5G48880.1;AT5G48880.3;AT2G33150.1
AT3G04590.1	1	125	X.YVTPEQALAAKK(Acetyl).X	49242	1	Flower_1_F4.20741.20741.2.dta	2608.9-2608.9	680.877	2	0.590435	0.000414079	0.00171729	X.YVTPEQALAAKK(Acetyl).X	AT3G04590.1	AT3G04590.1;AT3G04590.2
AT3G58110.2	1	530	X.EIEHENGITYHSHNPINK(Acetyl)R.X	114604	1	Flower_1_F2.9853.9853.5.dta	1317.5-1317.5	466.83	5	0.590003	0.000414079	0.00172232	X.EIEHENGITYHSHNPINK(Acetyl)R.X	AT3G58110.2	AT3G58110.2;AT3G58110.1
AT1G20450.2	1	28	X.VATEESSAPEIK(Acetyl)ER.X	69269	1	Flower_1_F2.10540.10540.2.dta	1398.8-1398.8	794.396	2	0.589014	0.000414079	0.0017339	X.VATEESSAPEIK(Acetyl)ER.X	AT1G20450.2	AT1G20450.2;AT1G20450.1
AT1G07820.1	2	9	X.GKGGK(Acetyl)GLGKGGAK(Acetyl)R.X	48660	1	Flower_1_F2.4664.4664.4.dta	815.3-815.3	339.452	4	0.588608	0.000414079	0.00173867	X.GKGGK(Acetyl)GLGKGGAK(Acetyl)R.X	AT1G07820.1	AT1G07820.1;AT3G45930.1;AT3G53730.1;AT1G07820.2;AT3G46320.1;AT5G59970.1;AT2G28740.1;AT1G07660.1;AT5G59690.1
AT1G07820.1	2	17	X.GKGGK(Acetyl)GLGKGGAK(Acetyl)R.X	48660	1	Flower_1_F2.4664.4664.4.dta	815.3-815.3	339.452	4	0.588608	0.000414079	0.00173867	X.GKGGK(Acetyl)GLGKGGAK(Acetyl)R.X	AT1G07820.1	AT1G07820.1;AT3G45930.1;AT3G53730.1;AT1G07820.2;AT3G46320.1;AT5G59970.1;AT2G28740.1;AT1G07660.1;AT5G59690.1
AT1G17210.1	1	527	X.ADSVEGTVVDRDGDEVNDDSAGPSK(Acetyl)R.X	128112	1	Flower_1_F4.12961.12961.3.dta	1682.1-1682.1	911.412	3	0.587836	0.000414079	0.00174779	X.ADSVEGTVVDRDGDEVNDDSAGPSK(Acetyl)R.X	AT1G17210.1	AT1G17210.1
AT2G05220.2	1	59	X.IAGFSTHLMK(Acetyl)R.X	44201	1	Flower_1_F5_170222044356.14854.14854.2.dta	2401.8-2401.8	651.853	2	0.587261	0.000414079	0.0017546	X.IAGFSTHLMK(Acetyl)R.X	AT2G05220.2	AT2G05220.2;AT5G04800.2;AT2G05220.1;AT5G04800.1;AT3G10610.1;AT2G04390.1;AT5G04800.4;AT5G04800.3
AT3G51240.1	2	271	X.FK(Acetyl)N(Deamidated)ADHQAVVNSNSSR.X	88114	1	Flower_1_F4.6007.6007.3.dta	924.4-924.4	606.294	3	0.587252	0.000414079	0.0017547	X.FK(Acetyl)N(Deamidated)ADHQAVVNSNSSR.X	AT3G51240.1	AT3G51240.1;AT3G51240.2
AT2G19390.1	1	616	X.NVGTAK(Acetyl)HLR.X	21581	1	Flower_1_F1.5437.5437.2.dta	940.7-940.7	519.295	2	0.587199	0.000414079	0.00175533	X.NVGTAK(Acetyl)HLR.X	AT2G19390.1	AT2G19390.1
AT3G46030.1	2	23	X.AEK(Acetyl)APAEK(Acetyl)KPK.X	42181	1	Flower_1_F5_170222044356.3982.3982.2.dta	824.6-824.6	640.865	2	0.586889	0.000414079	0.00175903	X.AEK(Acetyl)APAEK(Acetyl)KPK.X	AT3G46030.1	AT3G46030.1;AT5G59910.1;AT3G45980.1
AT3G46030.1	2	28	X.AEK(Acetyl)APAEK(Acetyl)KPK.X	42181	1	Flower_1_F5_170222044356.3982.3982.2.dta	824.6-824.6	640.865	2	0.586889	0.000414079	0.00175903	X.AEK(Acetyl)APAEK(Acetyl)KPK.X	AT3G46030.1	AT3G46030.1;AT5G59910.1;AT3G45980.1
AT4G40040.1	2	10	X.K(Acetyl)STGGK(Acetyl)APR.X	17610	1	Flower_1_F3.1648.1648.2.dta	225.1-225.1	493.275	2	0.585122	0.000414079	0.0017802	X.K(Acetyl)STGGK(Acetyl)APR.X	AT4G40040.1	AT4G40040.1;AT5G10980.1;AT4G40030.2;AT4G40030.1;AT4G40040.2;AT5G10390.1;AT5G10400.1;AT4G40030.3;AT1G09200.1;AT3G27360.1;AT5G65360.1
AT4G40040.1	2	15	X.K(Acetyl)STGGK(Acetyl)APR.X	17610	1	Flower_1_F3.1648.1648.2.dta	225.1-225.1	493.275	2	0.585122	0.000414079	0.0017802	X.K(Acetyl)STGGK(Acetyl)APR.X	AT4G40040.1	AT4G40040.1;AT5G10980.1;AT4G40030.2;AT4G40030.1;AT4G40040.2;AT5G10390.1;AT5G10400.1;AT4G40030.3;AT1G09200.1;AT3G27360.1;AT5G65360.1
AT4G40040.1	2	19	X.K(Acetyl)QLATK(Acetyl)AAR.X	23616	1	Flower_1_F1.7493.7493.2.dta	1154.8-1154.8	535.819	2	0.584651	0.000414079	0.00178588	X.K(Acetyl)QLATK(Acetyl)AAR.X	AT4G40040.1	AT4G40040.1;AT5G10980.1;AT4G40030.2;AT4G40030.1;AT4G40040.2;AT5G10390.1;AT5G10400.1;AT4G40030.3;AT1G09200.1;AT3G27360.1;AT5G65360.1
AT4G40040.1	2	24	X.K(Acetyl)QLATK(Acetyl)AAR.X	23616	1	Flower_1_F1.7493.7493.2.dta	1154.8-1154.8	535.819	2	0.584651	0.000414079	0.00178588	X.K(Acetyl)QLATK(Acetyl)AAR.X	AT4G40040.1	AT4G40040.1;AT5G10980.1;AT4G40030.2;AT4G40030.1;AT4G40040.2;AT5G10390.1;AT5G10400.1;AT4G40030.3;AT1G09200.1;AT3G27360.1;AT5G65360.1
AT1G16710.2	1	552	X.SQENTLMSNAISSGK(Acetyl)HIQEDFR.X	122499	1	Flower_1_F2.32310.32310.4.dta	3884.9-3884.9	634.302	4	0.584206	0.000414079	0.00179128	X.SQENTLMSNAISSGK(Acetyl)HIQEDFR.X	AT1G16710.2	AT1G16710.2;AT1G16710.1
AT5G02870.1	2	317	X.IIN(Deamidated)SDEVQSVVNPIKDGSK(Acetyl)R.X	110760	1	Flower_1_F5_170222044356.16882.16882.3.dta	2742.3-2742.3	747.735	3	0.582067	0.000414079	0.00181742	X.IIN(Deamidated)SDEVQSVVNPIKDGSK(Acetyl)R.X	AT5G02870.1	AT5G02870.1;AT5G02870.2
AT2G36720.1	2	501	X.ALK(Acetyl)SVSLSVSSKK(Acetyl)R.X	67815	1	Flower_1_F5_170222044356.12573.12573.3.dta	2026.2-2026.2	525.314	3	0.581334	0.000414079	0.00182645	X.ALK(Acetyl)SVSLSVSSKK(Acetyl)R.X	AT2G36720.1	AT2G36720.1
AT2G36720.1	2	511	X.ALK(Acetyl)SVSLSVSSKK(Acetyl)R.X	67815	1	Flower_1_F5_170222044356.12573.12573.3.dta	2026.2-2026.2	525.314	3	0.581334	0.000414079	0.00182645	X.ALK(Acetyl)SVSLSVSSKK(Acetyl)R.X	AT2G36720.1	AT2G36720.1
AT4G17330.1	1	1854	X.KEPVK(Acetyl)PVR.X	18543	1	Flower_1_F2.6015.6015.2.dta	920.3-920.3	497.805	2	0.580331	0.000414079	0.00183891	X.KEPVK(Acetyl)PVR.X	AT4G17330.1	AT4G17330.1
AT3G04590.1	1	125	X.KYVTPEQALAAKK(Acetyl).X	60399	1	Flower_1_F3.16485.16485.3.dta	2086.1-2086.1	496.952	3	0.579176	0.000414079	0.00185335	X.KYVTPEQALAAKK(Acetyl).X	AT3G04590.1	AT3G04590.1;AT3G04590.2
AT4G14320.2	1	40	X.DSLAAQGK(Acetyl)R.X	17780	1	Flower_1_F2.6347.6347.2.dta	946.0-946.0	494.264	2	0.578893	0.000414079	0.0018569	X.DSLAAQGK(Acetyl)R.X	AT4G14320.2	AT4G14320.2;AT4G14320.1;AT3G23390.1
AT1G17880.1	2	113	X.LQDILPQ(Deamidated)IISQLGPDNMDNLK(Acetyl)K.X	122599	1	Flower_1_F2.41727.41727.3.dta	4749.2-4749.2	846.118	3	0.578538	0.000414079	0.00186138	X.LQDILPQ(Deamidated)IISQLGPDNMDNLK(Acetyl)K.X	AT1G17880.1	AT1G17880.1
AT1G51060.1	1	6	X.GK(Acetyl)TLGSGSAK.X	14529	1	Flower_1_F2.5953.5953.2.dta	915.3-915.3	474.26	2	0.578255	0.000414079	0.00186494	X.GK(Acetyl)TLGSGSAK.X	AT1G51060.1	AT1G51060.1
AT1G07820.1	4	6	X.GK(Acetyl)GGK(Acetyl)GLGK(Acetyl)GGAK(Acetyl)R.X	55761	1	Flower_1_F5_170222044356.7229.7229.3.dta	1207.2-1207.2	480.276	3	0.577428	0.000414079	0.00187541	X.GK(Acetyl)GGK(Acetyl)GLGK(Acetyl)GGAK(Acetyl)R.X	AT1G07820.1	AT1G07820.1;AT3G45930.1;AT3G53730.1;AT1G07820.2;AT3G46320.1;AT5G59970.1;AT2G28740.1;AT1G07660.1;AT5G59690.1
AT1G07820.1	4	9	X.GK(Acetyl)GGK(Acetyl)GLGK(Acetyl)GGAK(Acetyl)R.X	55761	1	Flower_1_F5_170222044356.7229.7229.3.dta	1207.2-1207.2	480.276	3	0.577428	0.000414079	0.00187541	X.GK(Acetyl)GGK(Acetyl)GLGK(Acetyl)GGAK(Acetyl)R.X	AT1G07820.1	AT1G07820.1;AT3G45930.1;AT3G53730.1;AT1G07820.2;AT3G46320.1;AT5G59970.1;AT2G28740.1;AT1G07660.1;AT5G59690.1
AT1G07820.1	4	13	X.GK(Acetyl)GGK(Acetyl)GLGK(Acetyl)GGAK(Acetyl)R.X	55761	1	Flower_1_F5_170222044356.7229.7229.3.dta	1207.2-1207.2	480.276	3	0.577428	0.000414079	0.00187541	X.GK(Acetyl)GGK(Acetyl)GLGK(Acetyl)GGAK(Acetyl)R.X	AT1G07820.1	AT1G07820.1;AT3G45930.1;AT3G53730.1;AT1G07820.2;AT3G46320.1;AT5G59970.1;AT2G28740.1;AT1G07660.1;AT5G59690.1
AT1G07820.1	4	17	X.GK(Acetyl)GGK(Acetyl)GLGK(Acetyl)GGAK(Acetyl)R.X	55761	1	Flower_1_F5_170222044356.7229.7229.3.dta	1207.2-1207.2	480.276	3	0.577428	0.000414079	0.00187541	X.GK(Acetyl)GGK(Acetyl)GLGK(Acetyl)GGAK(Acetyl)R.X	AT1G07820.1	AT1G07820.1;AT3G45930.1;AT3G53730.1;AT1G07820.2;AT3G46320.1;AT5G59970.1;AT2G28740.1;AT1G07660.1;AT5G59690.1
AT3G17930.1	1	165	X.DYESQVMQK(Acetyl)R.X	46246	1	Flower_1_F4.14864.14864.2.dta	1899.5-1899.5	663.31	2	0.575552	0.000414079	0.00189939	X.DYESQVMQK(Acetyl)R.X	AT3G17930.1	AT3G17930.1
AT1G07790.1	2	28	X.AAEK(Acetyl)APAEK(Acetyl)KPK.X	48366	1	Flower_1_F3.5245.5245.2.dta	859.0-859.0	676.382	2	0.575265	0.000414079	0.00190309	X.AAEK(Acetyl)APAEK(Acetyl)KPK.X	AT1G07790.1	AT1G07790.1
AT1G07790.1	2	33	X.AAEK(Acetyl)APAEK(Acetyl)KPK.X	48366	1	Flower_1_F3.5245.5245.2.dta	859.0-859.0	676.382	2	0.575265	0.000414079	0.00190309	X.AAEK(Acetyl)APAEK(Acetyl)KPK.X	AT1G07790.1	AT1G07790.1
AT3G22890.1	1	418	X.MAFFDPSRPQDFLFISGTK(Acetyl)MR.X	122476	1	Flower_1_F5_170222044356.30738.30738.3.dta	4689.8-4689.8	845.084	3	0.575049	0.000414079	0.00190588	X.MAFFDPSRPQDFLFISGTK(Acetyl)MR.X	AT3G22890.1	AT3G22890.1
AT2G36720.1	1	481	X.AYLSASTNVSSQKK(Acetyl).X	63933	1	Flower_1_F1.10672.10672.2.dta	1496.3-1496.3	763.394	2	0.573425	0.000414079	0.00192695	X.AYLSASTNVSSQKK(Acetyl).X	AT2G36720.1	AT2G36720.1
AT5G59420.1	3	324	X.EVWHLADVPK(Acetyl)N(Deamidated)DN(Deamidated)FQYTHFAHK.X	128307	1	Flower_1_F2.25911.25911.4.dta	3193.3-3193.3	685.832	4	0.57187	0.000414079	0.00194735	X.EVWHLADVPK(Acetyl)N(Deamidated)DN(Deamidated)FQYTHFAHK.X	AT5G59420.1	AT5G59420.1
AT3G48750.1	1	34	X.VTNETIALKK(Acetyl).X	31059	1	Flower_1_F1.12831.12831.2.dta	1729.0-1729.0	579.838	2	0.571441	0.000414079	0.001953	X.VTNETIALKK(Acetyl).X	AT3G48750.1	AT3G48750.1
AT3G02560.1	2	160	X.LK(Acetyl)N(Deamidated)DTEYKLETMVGVYR.X	104328	1	Flower_1_F2.28825.28825.3.dta	3519.5-3519.5	701.357	3	0.571174	0.000414079	0.00195654	X.LK(Acetyl)N(Deamidated)DTEYKLETMVGVYR.X	AT3G02560.1	AT3G02560.1;AT3G02560.2
AT2G17410.2	1	664	X.QIGTTPGLLK(Acetyl)R.X	36645	1	Flower_1_F5_170222044356.13984.13984.2.dta	2264.4-2264.4	613.368	2	0.569018	0.000414079	0.00198531	X.QIGTTPGLLK(Acetyl)R.X	AT2G17410.2	AT2G17410.2;AT2G17410.1
AT3G12915.1	1	609	X.ILAEEFGWDKDLAK(Acetyl)K.X	87224	1	Flower_1_F4.28699.28699.2.dta	3536.3-3536.3	902.977	2	0.568887	0.000414079	0.00198707	X.ILAEEFGWDKDLAK(Acetyl)K.X	AT3G12915.1	AT3G12915.1;AT1G56070.1;AT3G12915.2
AT3G09670.1	2	626	X.TTSGK(Acetyl)SNSVSLDHN(Deamidated)LSGELDQVRK.X	125254	1	Flower_1_F2.19995.19995.4.dta	2485.0-2485.0	654.582	4	0.568598	0.000414079	0.00199097	X.TTSGK(Acetyl)SNSVSLDHN(Deamidated)LSGELDQVRK.X	AT3G09670.1	AT3G09670.1;AT3G09670.2
AT1G29470.2	1	67	X.SDFK(Acetyl)SEEVDR.X	39405	1	Flower_1_F1.10059.10059.2.dta	1435.2-1435.2	627.286	2	0.568293	0.000414079	0.00199509	X.SDFK(Acetyl)SEEVDR.X	AT1G29470.2	AT1G29470.2;AT1G29470.1
AT3G04590.1	1	124	X.KYVTPEQALAAK(Acetyl)K.X	60391	1	Flower_1_F2.16641.16641.3.dta	2097.8-2097.8	496.952	3	0.568156	0.000414079	0.00199694	X.KYVTPEQALAAK(Acetyl)K.X	AT3G04590.1	AT3G04590.1;AT3G04590.2
AT4G40040.1	2	10	X.K(Acetyl)STGGK(Acetyl)APR.X	17594	1	Flower_1_F3.4896.4896.2.dta	832.2-832.2	493.274	2	0.567495	0.000414079	0.0020059	X.K(Acetyl)STGGK(Acetyl)APR.X	AT4G40040.1	AT4G40040.1;AT5G10980.1;AT4G40030.2;AT4G40030.1;AT4G40040.2;AT5G10390.1;AT5G10400.1;AT4G40030.3;AT1G09200.1;AT3G27360.1;AT5G65360.1
AT4G40040.1	2	15	X.K(Acetyl)STGGK(Acetyl)APR.X	17594	1	Flower_1_F3.4896.4896.2.dta	832.2-832.2	493.274	2	0.567495	0.000414079	0.0020059	X.K(Acetyl)STGGK(Acetyl)APR.X	AT4G40040.1	AT4G40040.1;AT5G10980.1;AT4G40030.2;AT4G40030.1;AT4G40040.2;AT5G10390.1;AT5G10400.1;AT4G40030.3;AT1G09200.1;AT3G27360.1;AT5G65360.1
AT1G07790.1	2	28	X.AAEK(Acetyl)APAEK(Acetyl)KPK.X	48363	1	Flower_1_F1.4431.4431.2.dta	861.7-861.7	676.381	2	0.567025	0.000414079	0.0020123	X.AAEK(Acetyl)APAEK(Acetyl)KPK.X	AT1G07790.1	AT1G07790.1
AT1G07790.1	2	33	X.AAEK(Acetyl)APAEK(Acetyl)KPK.X	48363	1	Flower_1_F1.4431.4431.2.dta	861.7-861.7	676.381	2	0.567025	0.000414079	0.0020123	X.AAEK(Acetyl)APAEK(Acetyl)KPK.X	AT1G07790.1	AT1G07790.1
AT1G07820.1	1	92	X.RKTVTAMDVVYALK(Acetyl)R.X	86409	1	Flower_1_F4.30947.30947.3.dta	3771.0-3771.0	598.342	3	0.566932	0.000414079	0.00201355	X.RKTVTAMDVVYALK(Acetyl)R.X	AT1G07820.1	AT1G07820.1;AT3G45930.1;AT3G53730.1;AT1G07820.2;AT3G46320.1;AT5G59970.1;AT2G28740.1;AT1G07660.2;AT1G07660.1;AT5G59690.1
AT2G34460.1	2	213	X.SGINYTIVRPGGLK(Acetyl)N(Deamidated)DPPTGNVVMEPEDTLYEGSISR.X	144304	1	Flower_1_F4.33079.33079.4.dta	3987.6-3987.6	1005.5	4	0.566785	0.000414079	0.00201557	X.SGINYTIVRPGGLK(Acetyl)N(Deamidated)DPPTGNVVMEPEDTLYEGSISR.X	AT2G34460.1	AT2G34460.1
AT5G18380.1	1	60	X.IFEPVLLLGK(Acetyl)HR.X	58050	1	Flower_1_F2.37149.37149.3.dta	4357.6-4357.6	488.628	3	0.566484	0.000414079	0.00201967	X.IFEPVLLLGK(Acetyl)HR.X	AT5G18380.1	AT5G18380.1;AT5G18380.2;AT5G18380.3;AT3G04230.1
AT2G17410.2	1	664	X.EKQIGTTPGLLK(Acetyl)R.X	59941	1	Flower_1_F3.15189.15189.3.dta	1926.0-1926.0	494.959	3	0.56648	0.000414079	0.00201973	X.EKQIGTTPGLLK(Acetyl)R.X	AT2G17410.2	AT2G17410.2;AT2G17410.1
AT5G08540.1	1	301	X.EIFGVTDEDAEK(Acetyl)LR.X	76779	1	Flower_1_F4.26147.26147.2.dta	3250.6-3250.6	832.411	2	0.565138	0.000414079	0.00203817	X.EIFGVTDEDAEK(Acetyl)LR.X	AT5G08540.1	AT5G08540.1
AT4G19210.1	1	191	X.GNVGEVLDQK(Acetyl)DER.X	61587	1	Flower_1_F2.15754.15754.2.dta	1983.3-1983.3	750.866	2	0.564578	0.000414079	0.00204591	X.GNVGEVLDQK(Acetyl)DER.X	AT4G19210.1	AT4G19210.1
AT3G60600.1	1	136	X.EAGHRVEETK(Acetyl)LR.X	58292	1	Flower_1_F1.5385.5385.3.dta	936.9-936.9	489.594	3	0.56324	0.000414079	0.00206453	X.EAGHRVEETK(Acetyl)LR.X	AT3G60600.1	AT3G60600.1;AT3G60600.2;AT3G60600.3;AT2G45140.1
AT1G35160.1	2	59	X.NLLSVAYK(Acetyl)N(Deamidated)VIGAR.X	66831	1	Flower_1_F4.39374.39374.2.dta	4576.8-4576.8	780.946	2	0.563184	0.000414079	0.00206531	X.NLLSVAYK(Acetyl)N(Deamidated)VIGAR.X	AT1G35160.1	AT1G35160.1;AT3G02520.1;AT1G35160.2;AT5G38480.1;AT5G16050.1;AT4G09000.1;AT4G09000.2;AT5G38480.2;AT1G78300.1
AT5G43990.3	1	110	X.LHESIEDDEDVMAESDRPLK(Acetyl)R.X	122173	1	Flower_1_F1.18436.18436.3.dta	2400.7-2400.7	842.73	3	0.562849	0.000414079	0.00207	X.LHESIEDDEDVMAESDRPLK(Acetyl)R.X	AT5G43990.3	AT5G43990.3;AT5G43990.2;AT5G43990.5;AT5G43990.4;AT5G43990.1
AT5G46280.1	2	498	X.YK(Acetyl)N(Deamidated)DRGEAGPDGSLPYAR.X	99059	1	Flower_1_F2.12681.12681.3.dta	1632.8-1632.8	670.319	3	0.562713	0.000414079	0.00207191	X.YK(Acetyl)N(Deamidated)DRGEAGPDGSLPYAR.X	AT5G46280.1	AT5G46280.1
AT1G16710.2	1	329	X.IVDSGSSYTNASKK(Acetyl).X	61460	1	Flower_1_F5_170222044356.5665.5665.2.dta	1000.9-1000.9	749.873	2	0.561051	0.000414079	0.00209536	X.IVDSGSSYTNASKK(Acetyl).X	AT1G16710.2	AT1G16710.2;AT1G16710.1
AT4G32260.1	1	171	X.ETQVEVEEK(Acetyl)LAEGR.X	76142	1	Flower_1_F3.20392.20392.2.dta	2549.2-2549.2	829.913	2	0.558404	0.000414079	0.00213325	X.ETQVEVEEK(Acetyl)LAEGR.X	AT4G32260.1	AT4G32260.1
AT5G17920.1	1	18	X.RELK(Acetyl)FALESFWDGK.X	85009	1	Flower_1_F1.39554.39554.3.dta	4650.9-4650.9	589.973	3	0.55816	0.000414079	0.00213678	X.RELK(Acetyl)FALESFWDGK.X	AT5G17920.1	AT5G17920.1;AT5G20980.2;AT5G20980.1;AT3G03780.3;AT3G03780.2;AT3G03780.1;AT5G17920.2
AT5G01410.1	1	97	X.QAVTIPVMAK(Acetyl)AR.X	46352	1	Flower_1_F2.24016.24016.2.dta	2975.6-2975.6	663.88	2	0.557125	0.000414079	0.00215181	X.QAVTIPVMAK(Acetyl)AR.X	AT5G01410.1	AT5G01410.1
AT3G54230.1	1	423	X.TKDSPSADVGLSNSAAGK(Acetyl)R.X	93221	1	Flower_1_F2.10065.10065.3.dta	1341.7-1341.7	634.988	3	0.556081	0.000414079	0.00216707	X.TKDSPSADVGLSNSAAGK(Acetyl)R.X	AT3G54230.1	AT3G54230.1;AT3G54230.2
ATCG00490.1	1	356	X.LEGDRESTLGFVDLLRDDYVEK(Acetyl)DR.X	130654	1	Flower_1_F3.39130.39130.4.dta	4539.1-4539.1	721.358	4	0.55513	0.000414079	0.00218107	X.LEGDRESTLGFVDLLRDDYVEK(Acetyl)DR.X	ATCG00490.1	ATCG00490.1
AT1G77800.1	1	1187	X.ELAISSHEILAAK(Acetyl)R.X	68468	1	Flower_1_F3.21737.21737.3.dta	2715.2-2715.2	527.296	3	0.554824	0.000414079	0.0021856	X.ELAISSHEILAAK(Acetyl)R.X	AT1G77800.1	AT1G77800.1;AT1G77800.2
AT2G19390.1	1	616	X.NVGTAK(Acetyl)HLR.X	21580	1	Flower_1_F3.6239.6239.2.dta	937.3-937.3	519.295	2	0.552903	0.000414079	0.00221421	X.NVGTAK(Acetyl)HLR.X	AT2G19390.1	AT2G19390.1
AT1G07820.1	3	9	X.GGK(Acetyl)GLGK(Acetyl)GGAK(Acetyl)R.X	35728	1	Flower_1_F1.7284.7284.2.dta	1131.9-1131.9	606.346	2	0.552162	0.000414079	0.00222535	X.GGK(Acetyl)GLGK(Acetyl)GGAK(Acetyl)R.X	AT1G07820.1	AT1G07820.1;AT3G45930.1;AT3G53730.1;AT1G07820.2;AT3G46320.1;AT5G59970.1;AT2G28740.1;AT1G07660.1;AT5G59690.1
AT1G07820.1	3	13	X.GGK(Acetyl)GLGK(Acetyl)GGAK(Acetyl)R.X	35728	1	Flower_1_F1.7284.7284.2.dta	1131.9-1131.9	606.346	2	0.552162	0.000414079	0.00222535	X.GGK(Acetyl)GLGK(Acetyl)GGAK(Acetyl)R.X	AT1G07820.1	AT1G07820.1;AT3G45930.1;AT3G53730.1;AT1G07820.2;AT3G46320.1;AT5G59970.1;AT2G28740.1;AT1G07660.1;AT5G59690.1
AT1G07820.1	3	17	X.GGK(Acetyl)GLGK(Acetyl)GGAK(Acetyl)R.X	35728	1	Flower_1_F1.7284.7284.2.dta	1131.9-1131.9	606.346	2	0.552162	0.000414079	0.00222535	X.GGK(Acetyl)GLGK(Acetyl)GGAK(Acetyl)R.X	AT1G07820.1	AT1G07820.1;AT3G45930.1;AT3G53730.1;AT1G07820.2;AT3G46320.1;AT5G59970.1;AT2G28740.1;AT1G07660.1;AT5G59690.1
AT1G56070.1	1	239	X.FGVVESK(Acetyl)MMER.X	48627	1	Flower_1_F3.22364.22364.2.dta	2785.6-2785.6	677.827	2	0.549975	0.000414079	0.00225854	X.FGVVESK(Acetyl)MMER.X	AT1G56070.1	AT1G56070.1
AT5G64360.1	1	353	X.MGTGAK(Acetyl)NLGR.X	22031	1	Flower_1_F1.7595.7595.2.dta	1165.4-1165.4	523.774	2	0.549181	0.000414079	0.00227072	X.MGTGAK(Acetyl)NLGR.X	AT5G64360.1	AT5G64360.1;AT5G64360.3;AT5G64360.2;AT5G64360.4
AT4G27230.2	2	6	X.GK(Acetyl)QLGSGAAKK(Acetyl).X	28465	1	Flower_1_F1.5940.5940.2.dta	992.4-992.4	564.821	2	0.549038	0.000414079	0.00227291	X.GK(Acetyl)QLGSGAAKK(Acetyl).X	AT4G27230.2	AT4G27230.2;AT4G27230.1
AT4G27230.2	2	15	X.GK(Acetyl)QLGSGAAKK(Acetyl).X	28465	1	Flower_1_F1.5940.5940.2.dta	992.4-992.4	564.821	2	0.549038	0.000414079	0.00227291	X.GK(Acetyl)QLGSGAAKK(Acetyl).X	AT4G27230.2	AT4G27230.2;AT4G27230.1
AT2G17410.1	1	674	X.AAEHGAK(Acetyl)NAIHVSK.X	58975	1	Flower_1_F1.5252.5252.3.dta	926.6-926.6	492.263	3	0.548628	0.000414079	0.00227924	X.AAEHGAK(Acetyl)NAIHVSK.X	AT2G17410.1	AT2G17410.1
AT1G04020.1	3	198	X.QLSDHLLLYEFESEYDAAN(Deamidated)HTPESYTEQ(Deamidated)AAK(Acetyl)NVR.X	144261	1	Flower_1_F2.38423.38423.4.dta	4474.7-4474.7	1003.97	4	0.548566	0.000414079	0.0022802	X.QLSDHLLLYEFESEYDAAN(Deamidated)HTPESYTEQ(Deamidated)AAK(Acetyl)NVR.X	AT1G04020.1	AT1G04020.1;AT1G04020.2
AT1G14850.1	1	677	X.LLFPLWELPVMSKK(Acetyl).X	82975	1	Flower_1_F1.41890.41890.3.dta	4836.2-4836.2	581.668	3	0.547785	0.000414079	0.00229228	X.LLFPLWELPVMSKK(Acetyl).X	AT1G14850.1	AT1G14850.1
AT3G26450.1	1	123	X.ITMIWEK(Acetyl)R.X	27536	1	Flower_1_F1.26681.26681.2.dta	3380.3-3380.3	559.805	2	0.54763	0.000414079	0.00229469	X.ITMIWEK(Acetyl)R.X	AT3G26450.1	AT3G26450.1;AT3G26460.1;AT2G01530.1;AT4G23670.1
AT2G16600.1	2	133	X.TSWLDGK(Acetyl)HVVFGQ(Deamidated)VVEGLNVVR.X	120426	1	Flower_1_F2.41192.41192.3.dta	4706.6-4706.6	828.111	3	0.546067	0.000414079	0.0023191	X.TSWLDGK(Acetyl)HVVFGQ(Deamidated)VVEGLNVVR.X	AT2G16600.1	AT2G16600.1;AT2G16600.2
AT3G46030.1	2	23	X.AEK(Acetyl)APAEK(Acetyl)KPK.X	42179	1	Flower_1_F4.5083.5083.2.dta	850.4-850.4	640.863	2	0.544393	0.000414079	0.00234554	X.AEK(Acetyl)APAEK(Acetyl)KPK.X	AT3G46030.1	AT3G46030.1;AT5G59910.1;AT3G45980.1
AT3G46030.1	2	28	X.AEK(Acetyl)APAEK(Acetyl)KPK.X	42179	1	Flower_1_F4.5083.5083.2.dta	850.4-850.4	640.863	2	0.544393	0.000414079	0.00234554	X.AEK(Acetyl)APAEK(Acetyl)KPK.X	AT3G46030.1	AT3G46030.1;AT5G59910.1;AT3G45980.1
AT2G21330.1	2	348	X.ALQNTC(Carbamidomethyl)LK(Acetyl)TWGGKEENVK.X	105062	1	Flower_1_F3.18240.18240.3.dta	2300.2-2300.2	706.693	3	0.544106	0.000414079	0.00235011	X.ALQNTC(Carbamidomethyl)LK(Acetyl)TWGGKEENVK.X	AT2G21330.1	AT2G21330.1
AT1G19790.1	1	173	X.QAQLAVLPAK(Acetyl)R.X	37755	1	Flower_1_F4.19672.19672.2.dta	2471.2-2471.2	618.874	2	0.543742	0.000414079	0.0023559	X.QAQLAVLPAK(Acetyl)R.X	AT1G19790.1	AT1G19790.1;AT1G19790.2
AT1G07820.1	4	6	X.GK(Acetyl)GGK(Acetyl)GLGK(Acetyl)GGAK(Acetyl)R.X	55711	1	Flower_1_F2.44502.44502.2.dta	5160.9-5160.9	719.909	2	0.543235	0.000414079	0.00236399	X.GK(Acetyl)GGK(Acetyl)GLGK(Acetyl)GGAK(Acetyl)R.X	AT1G07820.1	AT1G07820.1;AT3G45930.1;AT3G53730.1;AT1G07820.2;AT3G46320.1;AT5G59970.1;AT2G28740.1;AT1G07660.1;AT5G59690.1
AT1G07820.1	4	9	X.GK(Acetyl)GGK(Acetyl)GLGK(Acetyl)GGAK(Acetyl)R.X	55711	1	Flower_1_F2.44502.44502.2.dta	5160.9-5160.9	719.909	2	0.543235	0.000414079	0.00236399	X.GK(Acetyl)GGK(Acetyl)GLGK(Acetyl)GGAK(Acetyl)R.X	AT1G07820.1	AT1G07820.1;AT3G45930.1;AT3G53730.1;AT1G07820.2;AT3G46320.1;AT5G59970.1;AT2G28740.1;AT1G07660.1;AT5G59690.1
AT1G07820.1	4	13	X.GK(Acetyl)GGK(Acetyl)GLGK(Acetyl)GGAK(Acetyl)R.X	55711	1	Flower_1_F2.44502.44502.2.dta	5160.9-5160.9	719.909	2	0.543235	0.000414079	0.00236399	X.GK(Acetyl)GGK(Acetyl)GLGK(Acetyl)GGAK(Acetyl)R.X	AT1G07820.1	AT1G07820.1;AT3G45930.1;AT3G53730.1;AT1G07820.2;AT3G46320.1;AT5G59970.1;AT2G28740.1;AT1G07660.1;AT5G59690.1
AT1G07820.1	4	17	X.GK(Acetyl)GGK(Acetyl)GLGK(Acetyl)GGAK(Acetyl)R.X	55711	1	Flower_1_F2.44502.44502.2.dta	5160.9-5160.9	719.909	2	0.543235	0.000414079	0.00236399	X.GK(Acetyl)GGK(Acetyl)GLGK(Acetyl)GGAK(Acetyl)R.X	AT1G07820.1	AT1G07820.1;AT3G45930.1;AT3G53730.1;AT1G07820.2;AT3G46320.1;AT5G59970.1;AT2G28740.1;AT1G07660.1;AT5G59690.1
AT2G19390.1	1	616	X.NVGTAK(Acetyl)HLR.X	21576	1	Flower_1_F1.5424.5424.3.dta	939.8-939.8	346.532	3	0.543013	0.000414079	0.00236755	X.NVGTAK(Acetyl)HLR.X	AT2G19390.1	AT2G19390.1
AT2G05220.2	1	59	X.IAGFSTHLMK(Acetyl)R.X	44192	1	Flower_1_F1.19117.19117.3.dta	2475.9-2475.9	434.902	3	0.54263	0.000414079	0.0023737	X.IAGFSTHLMK(Acetyl)R.X	AT2G05220.2	AT2G05220.2;AT5G04800.2;AT2G05220.1;AT5G04800.1;AT3G10610.1;AT2G04390.1;AT5G04800.4;AT5G04800.3
AT5G15970.1	2	45	X.DAAAAAGASAQ(Deamidated)QAGK(Acetyl)SISDAAVGGVNFVK.X	126929	1	Flower_1_F1.30768.30768.3.dta	3815.1-3815.1	892.452	3	0.542037	0.000414079	0.00238325	X.DAAAAAGASAQ(Deamidated)QAGK(Acetyl)SISDAAVGGVNFVK.X	AT5G15970.1	AT5G15970.1
AT1G26910.1	1	39	X.IYDVGMK(Acetyl)R.X	20735	1	Flower_1_F4.14209.14209.2.dta	1818.8-1818.8	512.268	2	0.541299	0.000414079	0.00239518	X.IYDVGMK(Acetyl)R.X	AT1G26910.1	AT1G26910.1;AT1G14320.1;AT1G14320.2;AT1G66580.1
AT5G64270.1	1	94	X.SILNDVARPHNEDDDVGFK(Acetyl)PR.X	118774	1	Flower_1_F4.22210.22210.3.dta	2788.8-2788.8	812.735	3	0.540238	0.000414079	0.00241245	X.SILNDVARPHNEDDDVGFK(Acetyl)PR.X	AT5G64270.1	AT5G64270.1
AT1G03140.1	1	23	X.SLAEESGGKK(Acetyl).X	22068	1	Flower_1_F3.5790.5790.2.dta	901.3-901.3	524.268	2	0.539973	0.000414079	0.00241679	X.SLAEESGGKK(Acetyl).X	AT1G03140.1	AT1G03140.1
AT5G22450.1	4	491	X.IQTSHK(Acetyl)GGGAWK(Acetyl)Q(Deamidated)GK(Acetyl)SESVSSLTTPGFHPIMVK.X	141772	1	Flower_1_F4.29833.29833.4.dta	3655.3-3655.3	902.715	4	0.539658	0.000414079	0.00242195	X.IQTSHK(Acetyl)GGGAWK(Acetyl)Q(Deamidated)GK(Acetyl)SESVSSLTTPGFHPIMVK.X	AT5G22450.1	AT5G22450.1
AT5G22450.1	4	497	X.IQTSHK(Acetyl)GGGAWK(Acetyl)Q(Deamidated)GK(Acetyl)SESVSSLTTPGFHPIMVK.X	141772	1	Flower_1_F4.29833.29833.4.dta	3655.3-3655.3	902.715	4	0.539658	0.000414079	0.00242195	X.IQTSHK(Acetyl)GGGAWK(Acetyl)Q(Deamidated)GK(Acetyl)SESVSSLTTPGFHPIMVK.X	AT5G22450.1	AT5G22450.1
AT5G22450.1	4	500	X.IQTSHK(Acetyl)GGGAWK(Acetyl)Q(Deamidated)GK(Acetyl)SESVSSLTTPGFHPIMVK.X	141772	1	Flower_1_F4.29833.29833.4.dta	3655.3-3655.3	902.715	4	0.539658	0.000414079	0.00242195	X.IQTSHK(Acetyl)GGGAWK(Acetyl)Q(Deamidated)GK(Acetyl)SESVSSLTTPGFHPIMVK.X	AT5G22450.1	AT5G22450.1
AT1G07820.1	4	6	X.GK(Acetyl)GGK(Acetyl)GLGK(Acetyl)GGAK(Acetyl)R.X	55705	1	Flower_1_F3.11391.11391.2.dta	1489.9-1489.9	719.909	2	0.539584	0.000414079	0.00242317	X.GK(Acetyl)GGK(Acetyl)GLGK(Acetyl)GGAK(Acetyl)R.X	AT1G07820.1	AT1G07820.1;AT3G45930.1;AT3G53730.1;AT1G07820.2;AT3G46320.1;AT5G59970.1;AT2G28740.1;AT1G07660.1;AT5G59690.1
AT1G07820.1	4	9	X.GK(Acetyl)GGK(Acetyl)GLGK(Acetyl)GGAK(Acetyl)R.X	55705	1	Flower_1_F3.11391.11391.2.dta	1489.9-1489.9	719.909	2	0.539584	0.000414079	0.00242317	X.GK(Acetyl)GGK(Acetyl)GLGK(Acetyl)GGAK(Acetyl)R.X	AT1G07820.1	AT1G07820.1;AT3G45930.1;AT3G53730.1;AT1G07820.2;AT3G46320.1;AT5G59970.1;AT2G28740.1;AT1G07660.1;AT5G59690.1
AT1G07820.1	4	13	X.GK(Acetyl)GGK(Acetyl)GLGK(Acetyl)GGAK(Acetyl)R.X	55705	1	Flower_1_F3.11391.11391.2.dta	1489.9-1489.9	719.909	2	0.539584	0.000414079	0.00242317	X.GK(Acetyl)GGK(Acetyl)GLGK(Acetyl)GGAK(Acetyl)R.X	AT1G07820.1	AT1G07820.1;AT3G45930.1;AT3G53730.1;AT1G07820.2;AT3G46320.1;AT5G59970.1;AT2G28740.1;AT1G07660.1;AT5G59690.1
AT1G07820.1	4	17	X.GK(Acetyl)GGK(Acetyl)GLGK(Acetyl)GGAK(Acetyl)R.X	55705	1	Flower_1_F3.11391.11391.2.dta	1489.9-1489.9	719.909	2	0.539584	0.000414079	0.00242317	X.GK(Acetyl)GGK(Acetyl)GLGK(Acetyl)GGAK(Acetyl)R.X	AT1G07820.1	AT1G07820.1;AT3G45930.1;AT3G53730.1;AT1G07820.2;AT3G46320.1;AT5G59970.1;AT2G28740.1;AT1G07660.1;AT5G59690.1
AT1G55300.1	3	164	X.DLLNILSGGTVENVHEQ(Deamidated)EEPATN(Deamidated)ENASNASKK(Acetyl).X	140619	1	Flower_1_F3.34488.34488.4.dta	4114.6-4114.6	863.921	4	0.539274	0.000414079	0.00242825	X.DLLNILSGGTVENVHEQ(Deamidated)EEPATN(Deamidated)ENASNASKK(Acetyl).X	AT1G55300.1	AT1G55300.1
AT2G18020.1	1	188	X.AGNAYHK(Acetyl)YR.X	27783	1	Flower_1_F5_170222044356.4393.4393.2.dta	861.2-861.2	561.277	2	0.539123	0.000414079	0.00243074	X.AGNAYHK(Acetyl)YR.X	AT2G18020.1	AT2G18020.1;AT4G36130.1
AT5G59870.1	2	141	X.ATK(Acetyl)SPVK(Acetyl)SPK.X	28176	1	Flower_1_F2.7049.7049.2.dta	1021.3-1021.3	563.826	2	0.539065	0.000414079	0.00243169	X.ATK(Acetyl)SPVK(Acetyl)SPK.X	AT5G59870.1	AT5G59870.1
AT5G59870.1	2	145	X.ATK(Acetyl)SPVK(Acetyl)SPK.X	28176	1	Flower_1_F2.7049.7049.2.dta	1021.3-1021.3	563.826	2	0.539065	0.000414079	0.00243169	X.ATK(Acetyl)SPVK(Acetyl)SPK.X	AT5G59870.1	AT5G59870.1
AT5G51660.1	1	468	X.DEDEDIEGEGHQAK(Acetyl)R.X	85133	1	Flower_1_F2.6959.6959.2.dta	1012.3-1012.3	885.379	2	0.538991	0.000414079	0.00243291	X.DEDEDIEGEGHQAK(Acetyl)R.X	AT5G51660.1	AT5G51660.1
AT2G34460.1	4	213	X.SGIN(Deamidated)YTIVRPGGLK(Acetyl)N(Deamidated)DPPTGN(Deamidated)VVMEPEDTLYEGSISR.X	144323	1	Flower_1_F1.32456.32456.4.dta	3979.5-3979.5	1006	4	0.538302	0.000414079	0.00244429	X.SGIN(Deamidated)YTIVRPGGLK(Acetyl)N(Deamidated)DPPTGN(Deamidated)VVMEPEDTLYEGSISR.X	AT2G34460.1	AT2G34460.1
AT2G36720.1	1	212	X.TAQIYK(Acetyl)SIVR.X	36252	1	Flower_1_F2.20187.20187.2.dta	2508.4-2508.4	610.853	2	0.538212	0.000414079	0.00244578	X.TAQIYK(Acetyl)SIVR.X	AT2G36720.1	AT2G36720.1
AT5G11170.2	3	80	X.IHKDLLK(Acetyl)N(Deamidated)EC(Carbamidomethyl)PHIVVGTPGR.X	114382	1	Flower_1_F2.17383.17383.4.dta	2181.0-2181.0	582.315	4	0.536974	0.000414079	0.00246636	X.IHKDLLK(Acetyl)N(Deamidated)EC(Carbamidomethyl)PHIVVGTPGR.X	AT5G11170.2	AT5G11170.2;AT5G11170.1;AT5G11200.3;AT5G11200.1;AT5G11200.2
AT5G59870.1	2	141	X.ATK(Acetyl)SPVK(Acetyl)SPK.X	28180	1	Flower_1_F1.6154.6154.2.dta	1014.0-1014.0	563.826	2	0.536914	0.000414079	0.00246736	X.ATK(Acetyl)SPVK(Acetyl)SPK.X	AT5G59870.1	AT5G59870.1
AT5G59870.1	2	145	X.ATK(Acetyl)SPVK(Acetyl)SPK.X	28180	1	Flower_1_F1.6154.6154.2.dta	1014.0-1014.0	563.826	2	0.536914	0.000414079	0.00246736	X.ATK(Acetyl)SPVK(Acetyl)SPK.X	AT5G59870.1	AT5G59870.1
AT1G03140.1	1	23	X.SLAEESGGKK(Acetyl).X	22071	1	Flower_1_F2.5889.5889.2.dta	910.4-910.4	524.269	2	0.536509	0.000414079	0.00247414	X.SLAEESGGKK(Acetyl).X	AT1G03140.1	AT1G03140.1
AT2G19390.1	1	358	X.VDSDHNSLYSEK(Acetyl)R.X	69693	1	Flower_1_F2.8394.8394.2.dta	1158.3-1158.3	796.37	2	0.53545	0.000414079	0.00249194	X.VDSDHNSLYSEK(Acetyl)R.X	AT2G19390.1	AT2G19390.1
AT5G10840.1	2	236	X.LTTC(Carbamidomethyl)DPHTK(Acetyl)R.X	41212	1	Flower_1_F5_170222044356.4177.4177.3.dta	841.9-841.9	424.212	3	0.535159	0.000414079	0.00249685	X.LTTC(Carbamidomethyl)DPHTK(Acetyl)R.X	AT5G10840.1	AT5G10840.1;AT5G25100.1;AT5G25100.2;AT2G24170.1
AT3G58110.2	2	530	X.EIEHEN(Deamidated)GITYHSHNPINK(Acetyl)R.X	114684	1	Flower_1_F2.10577.10577.3.dta	1402.7-1402.7	777.707	3	0.534818	0.000414079	0.00250262	X.EIEHEN(Deamidated)GITYHSHNPINK(Acetyl)R.X	AT3G58110.2	AT3G58110.2;AT3G58110.1
AT3G45980.1	1	23	X.KPAAEKPVEEK(Acetyl)SK.X	59931	1	Flower_1_F4.4637.4637.2.dta	814.1-814.1	741.911	2	0.534583	0.000414079	0.00250661	X.KPAAEKPVEEK(Acetyl)SK.X	AT3G45980.1	AT3G45980.1
AT3G48930.1	1	58	X.EAIDGAYVDKK(Acetyl).X	39098	1	Flower_1_F2.13139.13139.2.dta	1682.2-1682.2	625.816	2	0.534108	0.000414079	0.00251468	X.EAIDGAYVDKK(Acetyl).X	AT3G48930.1	AT3G48930.1
AT2G17410.1	1	674	X.AAEHGAK(Acetyl)NAIHVSK.X	58985	1	Flower_1_F5_170222044356.4744.4744.3.dta	893.9-893.9	492.264	3	0.533821	0.000414079	0.00251957	X.AAEHGAK(Acetyl)NAIHVSK.X	AT2G17410.1	AT2G17410.1
AT3G11200.1	1	154	X.AMKDNKPSSDSGSK(Acetyl)SR.X	82488	1	Flower_1_F5_170222044356.3208.3208.3.dta	750.9-750.9	579.612	3	0.533747	0.000414079	0.00252084	X.AMKDNKPSSDSGSK(Acetyl)SR.X	AT3G11200.1	AT3G11200.1;AT3G11200.2
AT3G04120.1	1	310	X.AGIALSDK(Acetyl)FVK.X	33729	1	Flower_1_F4.26049.26049.2.dta	3228.6-3228.6	595.844	2	0.533653	0.000414079	0.00252245	X.AGIALSDK(Acetyl)FVK.X	AT3G04120.1	AT3G04120.1;AT1G13440.1;AT1G13440.2
AT4G40040.1	1	37	X.SAPTTGGVK(Acetyl)KPHR.X	50639	1	Flower_1_F3.4902.4902.2.dta	832.6-832.6	689.382	2	0.533543	0.000414079	0.00252433	X.SAPTTGGVK(Acetyl)KPHR.X	AT4G40040.1	AT4G40040.1;AT5G10980.1;AT4G40030.2;AT4G40030.1;AT4G40040.2;AT1G75600.1;AT1G13370.1;AT4G40030.3
AT3G54560.1	2	7	X.GGK(Acetyl)GLVAAK(Acetyl)TMAANKDK.X	83035	1	Flower_1_F1.15560.15560.3.dta	2050.3-2050.3	581.984	3	0.531631	0.000414079	0.00255722	X.GGK(Acetyl)GLVAAK(Acetyl)TMAANKDK.X	AT3G54560.1	AT3G54560.1
AT3G54560.1	2	13	X.GGK(Acetyl)GLVAAK(Acetyl)TMAANKDK.X	83035	1	Flower_1_F1.15560.15560.3.dta	2050.3-2050.3	581.984	3	0.531631	0.000414079	0.00255722	X.GGK(Acetyl)GLVAAK(Acetyl)TMAANKDK.X	AT3G54560.1	AT3G54560.1
AT3G17590.2	1	205	X.LFSFK(Acetyl)SSVVR.X	35703	1	Flower_1_F5_170222044356.21344.21344.2.dta	3427.9-3427.9	606.344	2	0.531508	0.000414079	0.00255934	X.LFSFK(Acetyl)SSVVR.X	AT3G17590.2	AT3G17590.2;AT3G17590.1
AT5G39740.1	1	5	X.VFVK(Acetyl)SSK.X	8497	1	Flower_1_F1.7021.7021.2.dta	1100.0-1100.0	418.746	2	0.531044	0.000414079	0.00256739	X.VFVK(Acetyl)SSK.X	AT5G39740.1	AT5G39740.1;AT5G39740.2
AT4G14320.2	1	40	X.DSLAAQGK(Acetyl)R.X	17777	1	Flower_1_F5_170222044356.4910.4910.2.dta	909.2-909.2	494.263	2	0.530871	0.000414079	0.00257039	X.DSLAAQGK(Acetyl)R.X	AT4G14320.2	AT4G14320.2;AT4G14320.1;AT3G23390.1
AT3G18035.1	1	178	X.SEILHSSNNDPMASGSASQPLK(Acetyl)R.X	119955	1	Flower_1_F1.15298.15298.3.dta	2018.7-2018.7	823.397	3	0.530831	0.000414079	0.00257109	X.SEILHSSNNDPMASGSASQPLK(Acetyl)R.X	AT3G18035.1	AT3G18035.1
AT1G51060.1	1	6	X.GK(Acetyl)TLGSGSAK.X	14530	1	Flower_1_F1.5012.5012.2.dta	907.5-907.5	474.26	2	0.53036	0.000414079	0.00257932	X.GK(Acetyl)TLGSGSAK.X	AT1G51060.1	AT1G51060.1
AT4G32620.2	1	959	X.SK(Acetyl)SSLNGHLSHGWSDSK.X	91117	1	Flower_1_F1.10684.10684.4.dta	1497.6-1497.6	467.977	4	0.530142	0.000414079	0.00258312	X.SK(Acetyl)SSLNGHLSHGWSDSK.X	AT4G32620.2	AT4G32620.2;AT4G32620.1
AT3G09670.1	1	626	X.TTSGK(Acetyl)SNSVSLDHNLSGELDQVR.X	120563	1	Flower_1_F1.21438.21438.3.dta	2765.7-2765.7	829.408	3	0.528748	0.000414079	0.00260761	X.TTSGK(Acetyl)SNSVSLDHNLSGELDQVR.X	AT3G09670.1	AT3G09670.1;AT3G09670.2
AT1G77800.1	2	482	X.HSDIQ(Deamidated)ESGK(Acetyl)SVEGGESNAAESR.X	113969	1	Flower_1_F2.7546.7546.3.dta	1070.4-1070.4	773.015	3	0.528528	0.000414079	0.0026115	X.HSDIQ(Deamidated)ESGK(Acetyl)SVEGGESNAAESR.X	AT1G77800.1	AT1G77800.1;AT1G77800.2
AT5G10390.1	2	28	X.K(Acetyl)SAPATGGVK(Acetyl)KPHR.X	63018	1	Flower_1_F1.4634.4634.4.dta	877.5-877.5	380.218	4	0.528509	0.000414079	0.00261183	X.K(Acetyl)SAPATGGVK(Acetyl)KPHR.X	AT5G10390.1	AT5G10390.1;AT5G10400.1;AT1G09200.1;AT3G27360.1;AT5G65360.1
AT5G10390.1	2	37	X.K(Acetyl)SAPATGGVK(Acetyl)KPHR.X	63018	1	Flower_1_F1.4634.4634.4.dta	877.5-877.5	380.218	4	0.528509	0.000414079	0.00261183	X.K(Acetyl)SAPATGGVK(Acetyl)KPHR.X	AT5G10390.1	AT5G10390.1;AT5G10400.1;AT1G09200.1;AT3G27360.1;AT5G65360.1
AT3G02480.1	1	28	X.AGGMMDK(Acetyl)AK.X	14660	1	Flower_1_F4.8147.8147.2.dta	1145.6-1145.6	475.725	2	0.525945	0.000414079	0.00265755	X.AGGMMDK(Acetyl)AK.X	AT3G02480.1	AT3G02480.1
AT1G29470.2	1	67	X.SDFK(Acetyl)SEEVDR.X	39404	1	Flower_1_F1.9865.9865.2.dta	1415.7-1415.7	627.286	2	0.525812	0.000414079	0.00265996	X.SDFK(Acetyl)SEEVDR.X	AT1G29470.2	AT1G29470.2;AT1G29470.1
AT4G14920.1	2	546	X.STGSSSHRVDGGK(Acetyl)SSK(Acetyl)HGR.X	99193	1	Flower_1_F2.4359.4359.5.dta	790.3-790.3	402.999	5	0.525796	0.000414079	0.00266024	X.STGSSSHRVDGGK(Acetyl)SSK(Acetyl)HGR.X	AT4G14920.1	AT4G14920.1
AT4G14920.1	2	549	X.STGSSSHRVDGGK(Acetyl)SSK(Acetyl)HGR.X	99193	1	Flower_1_F2.4359.4359.5.dta	790.3-790.3	402.999	5	0.525796	0.000414079	0.00266024	X.STGSSSHRVDGGK(Acetyl)SSK(Acetyl)HGR.X	AT4G14920.1	AT4G14920.1
ATCG00130.1	2	125	X.QLEN(Deamidated)YK(Acetyl)NETILFEQQR.X	104047	1	Flower_1_F5_170222044356.19795.19795.3.dta	3201.7-3201.7	699.351	3	0.525628	0.000414079	0.00266328	X.QLEN(Deamidated)YK(Acetyl)NETILFEQQR.X	ATCG00130.1	ATCG00130.1
AT4G40040.1	2	10	X.K(Acetyl)STGGK(Acetyl)APR.X	17584	1	Flower_1_F1.4030.4030.2.dta	831.1-831.1	493.274	2	0.525528	0.000414079	0.00266507	X.K(Acetyl)STGGK(Acetyl)APR.X	AT4G40040.1	AT4G40040.1;AT5G10980.1;AT4G40030.2;AT4G40030.1;AT4G40040.2;AT5G10390.1;AT5G10400.1;AT4G40030.3;AT1G09200.1;AT3G27360.1;AT5G65360.1
AT4G40040.1	2	15	X.K(Acetyl)STGGK(Acetyl)APR.X	17584	1	Flower_1_F1.4030.4030.2.dta	831.1-831.1	493.274	2	0.525528	0.000414079	0.00266507	X.K(Acetyl)STGGK(Acetyl)APR.X	AT4G40040.1	AT4G40040.1;AT5G10980.1;AT4G40030.2;AT4G40030.1;AT4G40040.2;AT5G10390.1;AT5G10400.1;AT4G40030.3;AT1G09200.1;AT3G27360.1;AT5G65360.1
AT2G04030.2	2	497	X.LGC(Carbamidomethyl)IEDTGNHK(Acetyl)R.X	56016	1	Flower_1_F2.7543.7543.3.dta	1070.2-1070.2	481.232	3	0.525508	0.000414079	0.00266544	X.LGC(Carbamidomethyl)IEDTGNHK(Acetyl)R.X	AT2G04030.2	AT2G04030.2;AT2G04030.1
AT1G56070.1	1	16	X.IMDYK(Acetyl)HNIR.X	37225	1	Flower_1_F2.12480.12480.3.dta	1603.2-1603.2	411.212	3	0.524749	0.000414079	0.00267916	X.IMDYK(Acetyl)HNIR.X	AT1G56070.1	AT1G56070.1
ATCG00130.1	2	125	X.Q(Deamidated)LENYK(Acetyl)NETILFEQQR.X	104045	1	Flower_1_F1.25680.25680.3.dta	3262.1-3262.1	699.351	3	0.524449	0.000414079	0.00268462	X.Q(Deamidated)LENYK(Acetyl)NETILFEQQR.X	ATCG00130.1	ATCG00130.1
AT2G05220.2	1	59	X.IAGFSTHLMK(Acetyl)R.X	44200	1	Flower_1_F4.19882.19882.3.dta	2495.4-2495.4	434.904	3	0.52436	0.000414079	0.00268624	X.IAGFSTHLMK(Acetyl)R.X	AT2G05220.2	AT2G05220.2;AT5G04800.2;AT2G05220.1;AT5G04800.1;AT3G10610.1;AT2G04390.1;AT5G04800.4;AT5G04800.3
AT2G34460.1	3	213	X.SGINYTIVRPGGLK(Acetyl)N(Deamidated)DPPTGN(Deamidated)VVMEPEDTLYEGSISR.X	144312	1	Flower_1_F5_170222044356.24996.24996.4.dta	3928.8-3928.8	1005.75	4	0.523756	0.000414079	0.00269723	X.SGINYTIVRPGGLK(Acetyl)N(Deamidated)DPPTGN(Deamidated)VVMEPEDTLYEGSISR.X	AT2G34460.1	AT2G34460.1
AT5G18380.1	1	60	X.FKIFEPVLLLGK(Acetyl)HR.X	82691	1	Flower_1_F5_170222044356.29336.29336.3.dta	4485.0-4485.0	580.35	3	0.523405	0.000414079	0.00270365	X.FKIFEPVLLLGK(Acetyl)HR.X	AT5G18380.1	AT5G18380.1;AT5G18380.2;AT5G18380.3;AT3G04230.1
AT3G14890.2	1	148	X.K(Acetyl)HIMGPK.X	9435	1	Flower_1_F4.6334.6334.2.dta	950.5-950.5	426.741	2	0.523108	0.000414079	0.0027091	X.K(Acetyl)HIMGPK.X	AT3G14890.2	AT3G14890.2;AT3G14890.1
AT2G47210.1	1	431	X.QADTPSPAHK(Acetyl)R.X	38996	1	Flower_1_F2.5087.5087.3.dta	848.7-848.7	417.213	3	0.522343	0.000414079	0.00272316	X.QADTPSPAHK(Acetyl)R.X	AT2G47210.1	AT2G47210.1
AT2G36720.1	2	501	X.ALK(Acetyl)SVSLSVSSKK(Acetyl)R.X	67813	1	Flower_1_F4.16534.16534.3.dta	2106.7-2106.7	525.313	3	0.521723	0.000414079	0.00273461	X.ALK(Acetyl)SVSLSVSSKK(Acetyl)R.X	AT2G36720.1	AT2G36720.1
AT2G36720.1	2	511	X.ALK(Acetyl)SVSLSVSSKK(Acetyl)R.X	67813	1	Flower_1_F4.16534.16534.3.dta	2106.7-2106.7	525.313	3	0.521723	0.000414079	0.00273461	X.ALK(Acetyl)SVSLSVSSKK(Acetyl)R.X	AT2G36720.1	AT2G36720.1
AT5G22450.1	2	532	X.SENLPVEKPFHNIK(Acetyl)IASDK(Acetyl)NR.X	122019	1	Flower_1_F4.22921.22921.4.dta	2862.3-2862.3	630.836	4	0.521277	0.000414079	0.00274288	X.SENLPVEKPFHNIK(Acetyl)IASDK(Acetyl)NR.X	AT5G22450.1	AT5G22450.1
AT5G22450.1	2	537	X.SENLPVEKPFHNIK(Acetyl)IASDK(Acetyl)NR.X	122019	1	Flower_1_F4.22921.22921.4.dta	2862.3-2862.3	630.836	4	0.521277	0.000414079	0.00274288	X.SENLPVEKPFHNIK(Acetyl)IASDK(Acetyl)NR.X	AT5G22450.1	AT5G22450.1
AT2G24530.1	3	204	X.IPN(Deamidated)K(Acetyl)EK(Acetyl)IAAVSMRDDQNQEEQAR.X	128554	1	Flower_1_F1.19539.19539.3.dta	2540.7-2540.7	919.12	3	0.520339	0.000414079	0.00276035	X.IPN(Deamidated)K(Acetyl)EK(Acetyl)IAAVSMRDDQNQEEQAR.X	AT2G24530.1	AT2G24530.1
AT2G24530.1	3	206	X.IPN(Deamidated)K(Acetyl)EK(Acetyl)IAAVSMRDDQNQEEQAR.X	128554	1	Flower_1_F1.19539.19539.3.dta	2540.7-2540.7	919.12	3	0.520339	0.000414079	0.00276035	X.IPN(Deamidated)K(Acetyl)EK(Acetyl)IAAVSMRDDQNQEEQAR.X	AT2G24530.1	AT2G24530.1
AT2G37520.1	1	345	X.TYAKDTLDEPK(Acetyl)R.X	59356	1	Flower_1_F2.8181.8181.2.dta	1136.4-1136.4	739.879	2	0.52002	0.000414079	0.00276632	X.TYAKDTLDEPK(Acetyl)R.X	AT2G37520.1	AT2G37520.1
AT1G34430.1	1	191	X.IVASPYAKK(Acetyl).X	20281	1	Flower_1_F1.9223.9223.2.dta	1343.2-1343.2	509.799	2	0.519846	0.000414079	0.00276959	X.IVASPYAKK(Acetyl).X	AT1G34430.1	AT1G34430.1
AT5G46420.1	2	305	X.LC(Carbamidomethyl)EMEQK(Acetyl)HVFDGLR.X	87129	1	Flower_1_F3.23188.23188.3.dta	2886.0-2886.0	601.957	3	0.517582	0.000414079	0.00281236	X.LC(Carbamidomethyl)EMEQK(Acetyl)HVFDGLR.X	AT5G46420.1	AT5G46420.1
AT1G20450.2	2	76	X.HEEEEHK(Acetyl)PTLLEQLHQKHEEEEEN(Deamidated)KPSLLDK.X	143169	1	Flower_1_F3.18883.18883.4.dta	2368.2-2368.2	962.217	4	0.516347	0.000414079	0.00283598	X.HEEEEHK(Acetyl)PTLLEQLHQKHEEEEEN(Deamidated)KPSLLDK.X	AT1G20450.2	AT1G20450.2;AT1G20450.1
AT3G07220.1	1	153	X.HHVSGQTSVVPYHNYQSGPGSGSGK(Acetyl)K.X	128217	1	Flower_1_F1.7527.7527.3.dta	1158.7-1158.7	913.109	3	0.514979	0.000414079	0.00286236	X.HHVSGQTSVVPYHNYQSGPGSGSGK(Acetyl)K.X	AT3G07220.1	AT3G07220.1
AT3G24880.1	1	271	X.VSSNSLNTK(Acetyl)VDGEPVVR.X	89343	1	Flower_1_F3.17774.17774.2.dta	2235.5-2235.5	921.98	2	0.51497	0.000414079	0.00286252	X.VSSNSLNTK(Acetyl)VDGEPVVR.X	AT3G24880.1	AT3G24880.1;AT3G24870.1;AT3G24870.2
AT1G07820.1	3	9	X.GGK(Acetyl)GLGK(Acetyl)GGAK(Acetyl)R.X	35729	1	Flower_1_F3.1763.1763.2.dta	252.4-252.4	606.346	2	0.513018	0.000414079	0.0029006	X.GGK(Acetyl)GLGK(Acetyl)GGAK(Acetyl)R.X	AT1G07820.1	AT1G07820.1;AT3G45930.1;AT3G53730.1;AT1G07820.2;AT3G46320.1;AT5G59970.1;AT2G28740.1;AT1G07660.1;AT5G59690.1
AT1G07820.1	3	13	X.GGK(Acetyl)GLGK(Acetyl)GGAK(Acetyl)R.X	35729	1	Flower_1_F3.1763.1763.2.dta	252.4-252.4	606.346	2	0.513018	0.000414079	0.0029006	X.GGK(Acetyl)GLGK(Acetyl)GGAK(Acetyl)R.X	AT1G07820.1	AT1G07820.1;AT3G45930.1;AT3G53730.1;AT1G07820.2;AT3G46320.1;AT5G59970.1;AT2G28740.1;AT1G07660.1;AT5G59690.1
AT1G07820.1	3	17	X.GGK(Acetyl)GLGK(Acetyl)GGAK(Acetyl)R.X	35729	1	Flower_1_F3.1763.1763.2.dta	252.4-252.4	606.346	2	0.513018	0.000414079	0.0029006	X.GGK(Acetyl)GLGK(Acetyl)GGAK(Acetyl)R.X	AT1G07820.1	AT1G07820.1;AT3G45930.1;AT3G53730.1;AT1G07820.2;AT3G46320.1;AT5G59970.1;AT2G28740.1;AT1G07660.1;AT5G59690.1
AT3G60770.1	1	19	X.GKGISASALPYK(Acetyl)R.X	51615	1	Flower_1_F1.14124.14124.2.dta	1884.5-1884.5	695.395	2	0.51296	0.000414079	0.00290173	X.GKGISASALPYK(Acetyl)R.X	AT3G60770.1	AT3G60770.1;AT4G00100.1
AT2G19390.1	1	358	X.VDSDHNSLYSEK(Acetyl)R.X	69703	1	Flower_1_F3.8268.8268.2.dta	1147.8-1147.8	796.371	2	0.512758	0.000414079	0.00290571	X.VDSDHNSLYSEK(Acetyl)R.X	AT2G19390.1	AT2G19390.1
AT2G37470.1	2	8	X.AAEK(Acetyl)KPAEK(Acetyl)KPAGK.X	64995	1	Flower_1_F3.4595.4595.2.dta	807.3-807.3	768.94	2	0.512376	0.000414079	0.00291323	X.AAEK(Acetyl)KPAEK(Acetyl)KPAGK.X	AT2G37470.1	AT2G37470.1
AT2G37470.1	2	13	X.AAEK(Acetyl)KPAEK(Acetyl)KPAGK.X	64995	1	Flower_1_F3.4595.4595.2.dta	807.3-807.3	768.94	2	0.512376	0.000414079	0.00291323	X.AAEK(Acetyl)KPAEK(Acetyl)KPAGK.X	AT2G37470.1	AT2G37470.1
AT1G79000.2	1	1578	X.LTNHPSLADQNAQNK(Acetyl)EAR.X	101361	1	Flower_1_F4.7754.7754.3.dta	1100.6-1100.6	683.676	3	0.511653	0.000414079	0.00292753	X.LTNHPSLADQNAQNK(Acetyl)EAR.X	AT1G79000.2	AT1G79000.2;AT1G79000.1
AT5G24490.1	1	111	X.SVQK(Acetyl)HSHLVR.X	37332	1	Flower_1_F4.5176.5176.3.dta	857.8-857.8	411.567	3	0.509475	0.000414079	0.002971	X.SVQK(Acetyl)HSHLVR.X	AT5G24490.1	AT5G24490.1
AT5G02870.1	1	317	X.IINSDEVQSVVNPIKDGSK(Acetyl)R.X	110684	1	Flower_1_F2.22790.22790.3.dta	2828.6-2828.6	747.4	3	0.509424	0.000414079	0.00297204	X.IINSDEVQSVVNPIKDGSK(Acetyl)R.X	AT5G02870.1	AT5G02870.1;AT5G02870.2
AT1G43170.8	1	380	X.FQTSLEK(Acetyl)MR.X	33052	1	Flower_1_F5_170222044356.13326.13326.2.dta	2147.5-2147.5	591.303	2	0.509002	0.000414079	0.00298054	X.FQTSLEK(Acetyl)MR.X	AT1G43170.8	AT1G43170.8;AT1G43170.9;AT1G43170.6;AT1G43170.7;AT1G43170.4;AT1G43170.5;AT1G43170.2;AT1G43170.3;AT1G43170.1
AT1G31812.1	1	52	X.FGPVDTSRPGMFSMK(Acetyl)ER.X	97654	1	Flower_1_F5_170222044356.18737.18737.3.dta	3041.4-3041.4	661.984	3	0.508354	0.000414079	0.00299363	X.FGPVDTSRPGMFSMK(Acetyl)ER.X	AT1G31812.1	AT1G31812.1
AT1G07470.1	2	192	X.DEPERGNSNQQ(Deamidated)FTQDLFVPSSGK(Acetyl)R.X	129015	1	Flower_1_F3.24665.24665.3.dta	3065.1-3065.1	927.106	3	0.508219	0.000414079	0.00299637	X.DEPERGNSNQQ(Deamidated)FTQDLFVPSSGK(Acetyl)R.X	AT1G07470.1	AT1G07470.1;AT1G07480.2;AT1G07480.1
AT4G40040.1	3	28	X.K(Acetyl)SAPTTGGVK(Acetyl)K(Acetyl)PHR.X	69508	1	Flower_1_F2.8297.8297.3.dta	1148.5-1148.5	530.629	3	0.507525	0.000414079	0.00301048	X.K(Acetyl)SAPTTGGVK(Acetyl)K(Acetyl)PHR.X	AT4G40040.1	AT4G40040.1;AT5G10980.1;AT4G40030.2;AT4G40030.1;AT4G40040.2;AT1G75600.1;AT1G13370.1;AT4G40030.3
AT4G40040.1	3	37	X.K(Acetyl)SAPTTGGVK(Acetyl)K(Acetyl)PHR.X	69508	1	Flower_1_F2.8297.8297.3.dta	1148.5-1148.5	530.629	3	0.507525	0.000414079	0.00301048	X.K(Acetyl)SAPTTGGVK(Acetyl)K(Acetyl)PHR.X	AT4G40040.1	AT4G40040.1;AT5G10980.1;AT4G40030.2;AT4G40030.1;AT4G40040.2;AT1G75600.1;AT1G13370.1;AT4G40030.3
AT4G40040.1	3	38	X.K(Acetyl)SAPTTGGVK(Acetyl)K(Acetyl)PHR.X	69508	1	Flower_1_F2.8297.8297.3.dta	1148.5-1148.5	530.629	3	0.507525	0.000414079	0.00301048	X.K(Acetyl)SAPTTGGVK(Acetyl)K(Acetyl)PHR.X	AT4G40040.1	AT4G40040.1;AT5G10980.1;AT4G40030.2;AT4G40030.1;AT4G40040.2;AT1G75600.1;AT1G13370.1;AT4G40030.3
AT1G07820.1	4	6	X.GK(Acetyl)GGK(Acetyl)GLGK(Acetyl)GGAK(Acetyl)R.X	55667	1	Flower_1_F2.9880.9880.3.dta	1321.1-1321.1	480.274	3	0.506287	0.000414079	0.00303582	X.GK(Acetyl)GGK(Acetyl)GLGK(Acetyl)GGAK(Acetyl)R.X	AT1G07820.1	AT1G07820.1;AT3G45930.1;AT3G53730.1;AT1G07820.2;AT3G46320.1;AT5G59970.1;AT2G28740.1;AT1G07660.1;AT5G59690.1
AT1G07820.1	4	9	X.GK(Acetyl)GGK(Acetyl)GLGK(Acetyl)GGAK(Acetyl)R.X	55667	1	Flower_1_F2.9880.9880.3.dta	1321.1-1321.1	480.274	3	0.506287	0.000414079	0.00303582	X.GK(Acetyl)GGK(Acetyl)GLGK(Acetyl)GGAK(Acetyl)R.X	AT1G07820.1	AT1G07820.1;AT3G45930.1;AT3G53730.1;AT1G07820.2;AT3G46320.1;AT5G59970.1;AT2G28740.1;AT1G07660.1;AT5G59690.1
AT1G07820.1	4	13	X.GK(Acetyl)GGK(Acetyl)GLGK(Acetyl)GGAK(Acetyl)R.X	55667	1	Flower_1_F2.9880.9880.3.dta	1321.1-1321.1	480.274	3	0.506287	0.000414079	0.00303582	X.GK(Acetyl)GGK(Acetyl)GLGK(Acetyl)GGAK(Acetyl)R.X	AT1G07820.1	AT1G07820.1;AT3G45930.1;AT3G53730.1;AT1G07820.2;AT3G46320.1;AT5G59970.1;AT2G28740.1;AT1G07660.1;AT5G59690.1
AT1G07820.1	4	17	X.GK(Acetyl)GGK(Acetyl)GLGK(Acetyl)GGAK(Acetyl)R.X	55667	1	Flower_1_F2.9880.9880.3.dta	1321.1-1321.1	480.274	3	0.506287	0.000414079	0.00303582	X.GK(Acetyl)GGK(Acetyl)GLGK(Acetyl)GGAK(Acetyl)R.X	AT1G07820.1	AT1G07820.1;AT3G45930.1;AT3G53730.1;AT1G07820.2;AT3G46320.1;AT5G59970.1;AT2G28740.1;AT1G07660.1;AT5G59690.1
ATCG00480.1	1	86	X.AVAMSATEGLK(Acetyl)R.X	41717	1	Flower_1_F1.14401.14401.2.dta	1914.0-1914.0	638.339	2	0.505219	0.000414079	0.00305784	X.AVAMSATEGLK(Acetyl)R.X	ATCG00480.1	ATCG00480.1
AT5G10840.1	2	236	X.LTTC(Carbamidomethyl)DPHTK(Acetyl)R.X	41205	1	Flower_1_F3.5329.5329.3.dta	865.7-865.7	424.211	3	0.505156	0.000414079	0.00305914	X.LTTC(Carbamidomethyl)DPHTK(Acetyl)R.X	AT5G10840.1	AT5G10840.1;AT5G25100.1;AT5G25100.2;AT2G24170.1
AT5G61170.1	1	24	X.AYAAHLK(Acetyl)R.X	16537	1	Flower_1_F3.6876.6876.2.dta	1005.2-1005.2	486.274	2	0.503973	0.000414079	0.00308373	X.AYAAHLK(Acetyl)R.X	AT5G61170.1	AT5G61170.1
ATCG00270.1	1	13	X.FTKDEK(Acetyl)DLFDIMDDWLR.X	110133	1	Flower_1_F1.41425.41425.3.dta	4797.2-4797.2	743.688	3	0.50358	0.000414079	0.00309196	X.FTKDEK(Acetyl)DLFDIMDDWLR.X	ATCG00270.1	ATCG00270.1
AT3G48930.1	1	21	X.VFLSSKK(Acetyl).X	9363	1	Flower_1_F1.11355.11355.2.dta	1568.8-1568.8	425.755	2	0.502879	0.000414079	0.00310664	X.VFLSSKK(Acetyl).X	AT3G48930.1	AT3G48930.1;AT4G30800.1
AT2G47210.1	1	431	X.QADTPSPAHK(Acetyl)R.X	38995	1	Flower_1_F2.5129.5129.3.dta	852.1-852.1	417.213	3	0.502471	0.000414079	0.00311523	X.QADTPSPAHK(Acetyl)R.X	AT2G47210.1	AT2G47210.1
AT1G03140.1	1	23	X.SLAEESGGKK(Acetyl).X	22070	1	Flower_1_F4.5753.5753.2.dta	903.7-903.7	524.268	2	0.50015	0.000414079	0.00316456	X.SLAEESGGKK(Acetyl).X	AT1G03140.1	AT1G03140.1
AT1G32060.1	2	353	X.FYGEVTQQMLK(Acetyl)HADFPGSN(Deamidated)NGTGLFQTIVGLK.X	141288	1	Flower_1_F2.41196.41196.3.dta	4707.0-4707.0	1180.92	3	0.500133	0.000414079	0.00316492	X.FYGEVTQQMLK(Acetyl)HADFPGSN(Deamidated)NGTGLFQTIVGLK.X	AT1G32060.1	AT1G32060.1
AT1G34430.1	1	181	X.AVAASAVHPASEGGK(Acetyl)R.X	66108	1	Flower_1_F2.6295.6295.2.dta	941.9-941.9	775.406	2	0.498988	0.000414079	0.00318956	X.AVAASAVHPASEGGK(Acetyl)R.X	AT1G34430.1	AT1G34430.1
AT1G34430.1	1	191	X.IVASPYAKK(Acetyl).X	20284	1	Flower_1_F5_170222044356.7771.7771.2.dta	1286.7-1286.7	509.8	2	0.498142	0.000414079	0.00320788	X.IVASPYAKK(Acetyl).X	AT1G34430.1	AT1G34430.1
AT3G12980.1	1	836	X.HGVK(Acetyl)SALDGESLR.X	53336	1	Flower_1_F1.13772.13772.3.dta	1845.2-1845.2	470.915	3	0.497195	0.000414079	0.00322851	X.HGVK(Acetyl)SALDGESLR.X	AT3G12980.1	AT3G12980.1
AT5G38760.1	1	49	X.ETGQQIK(Acetyl)EK.X	26115	1	Flower_1_F2.5629.5629.2.dta	889.9-889.9	551.791	2	0.496727	0.000414079	0.00323874	X.ETGQQIK(Acetyl)EK.X	AT5G38760.1	AT5G38760.1
AT5G07530.1	1	425	X.IGGGK(Acetyl)HGGLGGK.X	23991	1	Flower_1_F2.5862.5862.2.dta	908.1-908.1	540.3	2	0.495714	0.000414079	0.00326103	X.IGGGK(Acetyl)HGGLGGK.X	AT5G07530.1	AT5G07530.1;AT5G07530.2
AT1G20450.2	3	86	X.HEEEEHKPTLLEQ(Deamidated)LHQ(Deamidated)K(Acetyl)HEEEEENKPSLLDK.X	143195	1	Flower_1_F5_170222044356.14258.14258.5.dta	2308.6-2308.6	770.177	5	0.494239	0.000414079	0.00329374	X.HEEEEHKPTLLEQ(Deamidated)LHQ(Deamidated)K(Acetyl)HEEEEENKPSLLDK.X	AT1G20450.2	AT1G20450.2;AT1G20450.1
AT3G60770.1	1	19	X.GISASALPYK(Acetyl)R.X	35006	1	Flower_1_F1.17343.17343.2.dta	2267.3-2267.3	602.836	2	0.494234	0.000414079	0.00329385	X.GISASALPYK(Acetyl)R.X	AT3G60770.1	AT3G60770.1;AT4G00100.1
AT3G27130.1	1	351	X.IGGK(Acetyl)TDDALDDSTR.X	61993	1	Flower_1_F4.11659.11659.2.dta	1534.7-1534.7	753.356	2	0.492832	0.000414079	0.00332526	X.IGGK(Acetyl)TDDALDDSTR.X	AT3G27130.1	AT3G27130.1;AT3G27120.1
AT4G28660.2	2	167	X.FVN(Deamidated)GKPEGIVAK(Acetyl)HIMR.X	89116	1	Flower_1_F4.18282.18282.3.dta	2317.2-2317.2	613.675	3	0.492681	0.000414079	0.00332865	X.FVN(Deamidated)GKPEGIVAK(Acetyl)HIMR.X	AT4G28660.2	AT4G28660.2;AT4G28660.1
AT1G77440.2	2	98	X.DM(Oxidation)KPETFASLVSAILYEK(Acetyl)R.X	111304	1	Flower_1_F1.41345.41345.3.dta	4790.7-4790.7	752.724	3	0.492284	0.000414079	0.0033376	X.DM(Oxidation)KPETFASLVSAILYEK(Acetyl)R.X	AT1G77440.2	AT1G77440.2;AT1G77440.1;AT1G21720.1
AT1G06680.2	1	176	X.TADGDEGGK(Acetyl)HQLITATVNGGK.X	104674	1	Flower_1_F2.16362.16362.3.dta	2052.0-2052.0	704.348	3	0.492164	0.000414079	0.00334031	X.TADGDEGGK(Acetyl)HQLITATVNGGK.X	AT1G06680.2	AT1G06680.2;AT1G06680.1;AT2G30790.1
AT5G51200.1	2	1517	X.LQ(Deamidated)SDVGYNVQK(Acetyl)QR.X	68224	1	Flower_1_F2.12044.12044.2.dta	1557.9-1557.9	789.407	2	0.492121	0.000414079	0.00334129	X.LQ(Deamidated)SDVGYNVQK(Acetyl)QR.X	AT5G51200.1	AT5G51200.1
AT1G23740.1	1	123	X.VVAAALNPVDAK(Acetyl)R.X	49643	1	Flower_1_F4.18223.18223.2.dta	2309.8-2309.8	683.396	2	0.492101	0.000414079	0.00334174	X.VVAAALNPVDAK(Acetyl)R.X	AT1G23740.1	AT1G23740.1
AT2G45290.1	1	100	X.FLAIDAVEKAK(Acetyl).X	38729	1	Flower_1_F1.25249.25249.2.dta	3213.0-3213.0	623.854	2	0.492064	0.000414079	0.00334257	X.FLAIDAVEKAK(Acetyl).X	AT2G45290.1	AT2G45290.1;AT3G60750.2;AT3G60750.1
AT3G07740.2	1	159	X.VNEIDPPLSALAGVKK(Acetyl).X	79193	1	Flower_1_F4.32351.32351.2.dta	3912.5-3912.5	846.98	2	0.491734	0.000414079	0.00335005	X.VNEIDPPLSALAGVKK(Acetyl).X	AT3G07740.2	AT3G07740.2;AT3G07740.1;AT3G07740.4;AT3G07740.3
ATCG00130.1	2	125	X.TLKQLENYK(Acetyl)N(Deamidated)ETILFEQQR.X	118845	1	Flower_1_F2.29894.29894.3.dta	3640.6-3640.6	813.426	3	0.491559	0.000414079	0.00335402	X.TLKQLENYK(Acetyl)N(Deamidated)ETILFEQQR.X	ATCG00130.1	ATCG00130.1
AT3G08590.1	3	487	X.SGK(Acetyl)PALDK(Acetyl)EGNLQ(Deamidated)ILTSHTLKPVPIAIGGPGLSAGVR.X	142749	1	Flower_1_F3.36007.36007.4.dta	4254.6-4254.6	945.037	4	0.489813	0.000414079	0.00339389	X.SGK(Acetyl)PALDK(Acetyl)EGNLQ(Deamidated)ILTSHTLKPVPIAIGGPGLSAGVR.X	AT3G08590.1	AT3G08590.1;AT3G08590.2
AT3G08590.1	3	492	X.SGK(Acetyl)PALDK(Acetyl)EGNLQ(Deamidated)ILTSHTLKPVPIAIGGPGLSAGVR.X	142749	1	Flower_1_F3.36007.36007.4.dta	4254.6-4254.6	945.037	4	0.489813	0.000414079	0.00339389	X.SGK(Acetyl)PALDK(Acetyl)EGNLQ(Deamidated)ILTSHTLKPVPIAIGGPGLSAGVR.X	AT3G08590.1	AT3G08590.1;AT3G08590.2
AT2G34460.1	3	213	X.KSGINYTIVRPGGLK(Acetyl)N(Deamidated)DPPTGN(Deamidated)VVMEPEDTLYEGSISR.X	144914	1	Flower_1_F4.29907.29907.4.dta	3666.8-3666.8	1037.77	4	0.489052	0.000414079	0.00341142	X.KSGINYTIVRPGGLK(Acetyl)N(Deamidated)DPPTGN(Deamidated)VVMEPEDTLYEGSISR.X	AT2G34460.1	AT2G34460.1
AT1G56070.1	1	16	X.IMDYK(Acetyl)HNIR.X	37208	1	Flower_1_F3.12261.12261.3.dta	1581.3-1581.3	411.21	3	0.488849	0.000414079	0.00341612	X.IMDYK(Acetyl)HNIR.X	AT1G56070.1	AT1G56070.1
AT3G14890.2	1	148	X.K(Acetyl)HIMGPK.X	9436	1	Flower_1_F2.6464.6464.2.dta	955.0-955.0	426.741	2	0.488479	0.000414079	0.00342468	X.K(Acetyl)HIMGPK.X	AT3G14890.2	AT3G14890.2;AT3G14890.1
AT5G22450.1	4	491	X.IQTSHK(Acetyl)GGGAWK(Acetyl)Q(Deamidated)GK(Acetyl)SESVSSLTTPGFHPIMVK.X	141771	1	Flower_1_F3.29879.29879.4.dta	3647.5-3647.5	902.714	4	0.487776	0.000414079	0.00344101	X.IQTSHK(Acetyl)GGGAWK(Acetyl)Q(Deamidated)GK(Acetyl)SESVSSLTTPGFHPIMVK.X	AT5G22450.1	AT5G22450.1
AT5G22450.1	4	497	X.IQTSHK(Acetyl)GGGAWK(Acetyl)Q(Deamidated)GK(Acetyl)SESVSSLTTPGFHPIMVK.X	141771	1	Flower_1_F3.29879.29879.4.dta	3647.5-3647.5	902.714	4	0.487776	0.000414079	0.00344101	X.IQTSHK(Acetyl)GGGAWK(Acetyl)Q(Deamidated)GK(Acetyl)SESVSSLTTPGFHPIMVK.X	AT5G22450.1	AT5G22450.1
AT5G22450.1	4	500	X.IQTSHK(Acetyl)GGGAWK(Acetyl)Q(Deamidated)GK(Acetyl)SESVSSLTTPGFHPIMVK.X	141771	1	Flower_1_F3.29879.29879.4.dta	3647.5-3647.5	902.714	4	0.487776	0.000414079	0.00344101	X.IQTSHK(Acetyl)GGGAWK(Acetyl)Q(Deamidated)GK(Acetyl)SESVSSLTTPGFHPIMVK.X	AT5G22450.1	AT5G22450.1
AT5G07530.1	1	479	X.IGGGK(Acetyl)HGGLR.X	18368	1	Flower_1_F2.5840.5840.2.dta	906.5-906.5	497.282	2	0.486237	0.000414079	0.00347702	X.IGGGK(Acetyl)HGGLR.X	AT5G07530.1	AT5G07530.1
AT3G54560.1	2	7	X.GGK(Acetyl)GLVAAK(Acetyl)TMAANKDK.X	83038	1	Flower_1_F2.16488.16488.2.dta	2066.8-2066.8	872.473	2	0.485967	0.000414079	0.00348338	X.GGK(Acetyl)GLVAAK(Acetyl)TMAANKDK.X	AT3G54560.1	AT3G54560.1
AT3G54560.1	2	13	X.GGK(Acetyl)GLVAAK(Acetyl)TMAANKDK.X	83038	1	Flower_1_F2.16488.16488.2.dta	2066.8-2066.8	872.473	2	0.485967	0.000414079	0.00348338	X.GGK(Acetyl)GLVAAK(Acetyl)TMAANKDK.X	AT3G54560.1	AT3G54560.1
AT2G16600.1	1	16	X.VYFDMTVGGK(Acetyl)SAGR.X	64235	1	Flower_1_F5_170222044356.18004.18004.2.dta	2923.1-2923.1	765.375	2	0.485855	0.000414079	0.00348604	X.VYFDMTVGGK(Acetyl)SAGR.X	AT2G16600.1	AT2G16600.1;AT2G16600.2
AT3G11510.1	1	95	X.ELGITAMHVK(Acetyl)LR.X	53270	1	Flower_1_F1.24333.24333.3.dta	3111.3-3111.3	470.601	3	0.485594	0.000414079	0.0034922	X.ELGITAMHVK(Acetyl)LR.X	AT3G11510.1	AT3G11510.1;AT2G36160.1
AT3G05590.1	1	50	X.FNGVILK(Acetyl)R.X	17901	1	Flower_1_F1.18600.18600.2.dta	2419.0-2419.0	494.798	2	0.485214	0.000414079	0.00350118	X.FNGVILK(Acetyl)R.X	AT3G05590.1	AT3G05590.1
AT3G53020.1	1	71	X.KDAAQEAVK(Acetyl)R.X	30991	1	Flower_1_F2.5374.5374.2.dta	870.3-870.3	579.316	2	0.48491	0.000414079	0.00350838	X.KDAAQEAVK(Acetyl)R.X	AT3G53020.1	AT3G53020.1;AT2G36620.1
AT1G03140.1	1	23	X.SLAEESGGKK(Acetyl).X	22067	1	Flower_1_F1.4941.4941.2.dta	901.8-901.8	524.268	2	0.484333	0.000414079	0.00352211	X.SLAEESGGKK(Acetyl).X	AT1G03140.1	AT1G03140.1
AT3G12290.1	1	60	X.DSQTYVNTK(Acetyl)R.X	39428	1	Flower_1_F1.6413.6413.2.dta	1040.2-1040.2	627.311	2	0.483568	0.000414079	0.0035404	X.DSQTYVNTK(Acetyl)R.X	AT3G12290.1	AT3G12290.1
AT3G56090.1	1	154	X.EHAELLMEYQNK(Acetyl)R.X	79899	1	Flower_1_F5_170222044356.14062.14062.3.dta	2276.5-2276.5	568.279	3	0.483231	0.000414079	0.00354848	X.EHAELLMEYQNK(Acetyl)R.X	AT3G56090.1	AT3G56090.1
AT2G40300.1	1	156	X.LMEYQNK(Acetyl)R.X	27983	1	Flower_1_F3.9308.9308.2.dta	1256.6-1256.6	562.281	2	0.482336	0.000414079	0.00357004	X.LMEYQNK(Acetyl)R.X	AT2G40300.1	AT2G40300.1
AT1G15250.1	1	10	X.GKGTGSFGK(Acetyl)R.X	21533	1	Flower_1_F1.4881.4881.2.dta	897.1-897.1	518.78	2	0.482186	0.000414079	0.00357367	X.GKGTGSFGK(Acetyl)R.X	AT1G15250.1	AT1G15250.1;AT3G16080.1
AT2G24530.1	2	152	X.DRPSPLGSNGK(Acetyl)VEHMLHQPVC(Carbamidomethyl)R.X	123281	1	Flower_1_F4.21008.21008.3.dta	2639.5-2639.5	852.759	3	0.481779	0.000414079	0.00358351	X.DRPSPLGSNGK(Acetyl)VEHMLHQPVC(Carbamidomethyl)R.X	AT2G24530.1	AT2G24530.1
AT1G51510.1	1	54	X.SAIAGANGESAKK(Acetyl).X	38635	1	Flower_1_F1.5184.5184.2.dta	920.9-920.9	623.324	2	0.48112	0.000414079	0.00359953	X.SAIAGANGESAKK(Acetyl).X	AT1G51510.1	AT1G51510.1
AT5G66120.1	1	299	X.SIMAVDKK(Acetyl).X	13349	1	Flower_1_F3.12084.12084.2.dta	1563.0-1563.0	467.256	2	0.47923	0.000414079	0.00364588	X.SIMAVDKK(Acetyl).X	AT5G66120.1	AT5G66120.1;AT5G66120.2
AT5G10390.1	2	28	X.K(Acetyl)SAPATGGVK(Acetyl)KPHR.X	63019	1	Flower_1_F3.5460.5460.3.dta	875.8-875.8	506.622	3	0.479022	0.000414079	0.003651	X.K(Acetyl)SAPATGGVK(Acetyl)KPHR.X	AT5G10390.1	AT5G10390.1;AT5G10400.1;AT1G09200.1;AT3G27360.1;AT5G65360.1
AT5G10390.1	2	37	X.K(Acetyl)SAPATGGVK(Acetyl)KPHR.X	63019	1	Flower_1_F3.5460.5460.3.dta	875.8-875.8	506.622	3	0.479022	0.000414079	0.003651	X.K(Acetyl)SAPATGGVK(Acetyl)KPHR.X	AT5G10390.1	AT5G10390.1;AT5G10400.1;AT1G09200.1;AT3G27360.1;AT5G65360.1
AT4G35630.1	1	192	X.TNVIWSGK(Acetyl)SEK.X	43069	1	Flower_1_F1.15667.15667.2.dta	2073.5-2073.5	645.838	2	0.478733	0.000414079	0.00365815	X.TNVIWSGK(Acetyl)SEK.X	AT4G35630.1	AT4G35630.1
AT5G59910.1	1	25	X.KPASEKPVEEKSK(Acetyl).X	61473	1	Flower_1_F2.4602.4602.2.dta	810.1-810.1	749.906	2	0.478495	0.000414079	0.00366405	X.KPASEKPVEEKSK(Acetyl).X	AT5G59910.1	AT5G59910.1
AT4G23680.1	4	25	X.WK(Acetyl)N(Deamidated)EN(Deamidated)HVFPDAIGHHIQN(Deamidated)VTVHEGEHDSHGSIR.X	143136	1	Flower_1_F4.19175.19175.5.dta	2412.4-2412.4	769.165	5	0.47834	0.000414079	0.00366788	X.WK(Acetyl)N(Deamidated)EN(Deamidated)HVFPDAIGHHIQN(Deamidated)VTVHEGEHDSHGSIR.X	AT4G23680.1	AT4G23680.1
AT2G04030.2	2	497	X.LGC(Carbamidomethyl)IEDTGNHK(Acetyl)R.X	56015	1	Flower_1_F3.7425.7425.3.dta	1059.2-1059.2	481.231	3	0.478123	0.000414079	0.0036733	X.LGC(Carbamidomethyl)IEDTGNHK(Acetyl)R.X	AT2G04030.2	AT2G04030.2;AT2G04030.1
AT3G63140.1	1	122	X.ELLSAGHAVTILTVGDESSEK(Acetyl)MK.X	119586	1	Flower_1_F3.30440.30440.3.dta	3704.9-3704.9	819.754	3	0.47804	0.000414079	0.00367536	X.ELLSAGHAVTILTVGDESSEK(Acetyl)MK.X	AT3G63140.1	AT3G63140.1
AT4G14320.2	1	40	X.DSLAAQGK(Acetyl)R.X	17779	1	Flower_1_F4.6220.6220.2.dta	941.8-941.8	494.263	2	0.477154	0.000414079	0.00369745	X.DSLAAQGK(Acetyl)R.X	AT4G14320.2	AT4G14320.2;AT4G14320.1;AT3G23390.1
AT4G11820.2	1	194	X.ASHMAHVYDFYK(Acetyl)PNLASEYPVVDGK.X	130615	1	Flower_1_F1.28730.28730.4.dta	3600.7-3600.7	720.847	4	0.476465	0.000414079	0.00371473	X.ASHMAHVYDFYK(Acetyl)PNLASEYPVVDGK.X	AT4G11820.2	AT4G11820.2;AT4G11820.1
AT2G04030.2	2	497	X.LGC(Carbamidomethyl)IEDTGNHK(Acetyl)R.X	56020	1	Flower_1_F4.7406.7406.3.dta	1066.1-1066.1	481.233	3	0.476264	0.000414079	0.00371979	X.LGC(Carbamidomethyl)IEDTGNHK(Acetyl)R.X	AT2G04030.2	AT2G04030.2;AT2G04030.1
AT5G38760.1	1	29	X.ASTMMDK(Acetyl)ASNAAQSAK.X	75703	1	Flower_1_F2.16249.16249.2.dta	2038.8-2038.8	827.382	2	0.47578	0.000414079	0.00373198	X.ASTMMDK(Acetyl)ASNAAQSAK.X	AT5G38760.1	AT5G38760.1
AT3G04120.1	1	264	X.AATYDEIKK(Acetyl).X	24077	1	Flower_1_F3.10011.10011.2.dta	1337.2-1337.2	540.781	2	0.475346	0.000414079	0.00374296	X.AATYDEIKK(Acetyl).X	AT3G04120.1	AT3G04120.1;AT1G13440.1;AT1G13440.2
AT5G14270.1	1	270	X.HIVIPVPMAK(Acetyl)KR.X	54987	1	Flower_1_F4.19815.19815.3.dta	2488.3-2488.3	477.626	3	0.475159	0.000414079	0.00374769	X.HIVIPVPMAK(Acetyl)KR.X	AT5G14270.1	AT5G14270.1;AT5G14270.2
AT2G37520.1	1	345	X.TYAKDTLDEPK(Acetyl)R.X	59353	1	Flower_1_F4.8049.8049.2.dta	1135.6-1135.6	739.879	2	0.475096	0.000414079	0.0037493	X.TYAKDTLDEPK(Acetyl)R.X	AT2G37520.1	AT2G37520.1
AT1G30120.1	1	264	X.SENPVILFEHVLLYNLKEK(Acetyl).X	114450	1	Flower_1_F4.42299.42299.3.dta	4825.1-4825.1	776.426	3	0.474379	0.000414079	0.00376754	X.SENPVILFEHVLLYNLKEK(Acetyl).X	AT1G30120.1	AT1G30120.1
AT3G06250.1	2	171	X.SC(Carbamidomethyl)PSGVISFK(Acetyl)R.X	42079	1	Flower_1_F4.19463.19463.2.dta	2448.7-2448.7	640.328	2	0.472535	0.000414079	0.00381483	X.SC(Carbamidomethyl)PSGVISFK(Acetyl)R.X	AT3G06250.1	AT3G06250.1
AT5G07530.1	1	479	X.IGGGK(Acetyl)HGGLR.X	18372	1	Flower_1_F4.5723.5723.2.dta	901.3-901.3	497.282	2	0.472449	0.000414079	0.00381706	X.IGGGK(Acetyl)HGGLR.X	AT5G07530.1	AT5G07530.1
AT3G58110.2	1	530	X.EIEHENGITYHSHNPINK(Acetyl)R.X	114599	1	Flower_1_F3.9639.9639.4.dta	1294.9-1294.9	583.285	4	0.472287	0.000414079	0.00382125	X.EIEHENGITYHSHNPINK(Acetyl)R.X	AT3G58110.2	AT3G58110.2;AT3G58110.1
AT5G46280.1	1	534	X.YNQTLHGKK(Acetyl).X	28634	1	Flower_1_F4.5314.5314.2.dta	868.6-868.6	565.801	2	0.472174	0.000414079	0.00382416	X.YNQTLHGKK(Acetyl).X	AT5G46280.1	AT5G46280.1
AT1G07820.1	2	9	X.GGK(Acetyl)GLGKGGAK(Acetyl)R.X	31997	1	Flower_1_F3.5363.5363.2.dta	868.3-868.3	585.34	2	0.472084	0.000414079	0.00382649	X.GGK(Acetyl)GLGKGGAK(Acetyl)R.X	AT1G07820.1	AT1G07820.1;AT3G45930.1;AT3G53730.1;AT1G07820.2;AT3G46320.1;AT5G59970.1;AT2G28740.1;AT1G07660.1;AT5G59690.1
AT1G07820.1	2	17	X.GGK(Acetyl)GLGKGGAK(Acetyl)R.X	31997	1	Flower_1_F3.5363.5363.2.dta	868.3-868.3	585.34	2	0.472084	0.000414079	0.00382649	X.GGK(Acetyl)GLGKGGAK(Acetyl)R.X	AT1G07820.1	AT1G07820.1;AT3G45930.1;AT3G53730.1;AT1G07820.2;AT3G46320.1;AT5G59970.1;AT2G28740.1;AT1G07660.1;AT5G59690.1
AT4G40040.1	1	80	X.EIAQDFK(Acetyl)TDLR.X	50607	1	Flower_1_F3.23213.23213.2.dta	2891.0-2891.0	689.351	2	0.471836	0.000414079	0.00383292	X.EIAQDFK(Acetyl)TDLR.X	AT4G40040.1	AT4G40040.1;AT4G40030.2;AT4G40030.1;AT4G40040.2;AT5G10390.1;AT5G10400.1;AT5G10980.1;AT1G13370.1;AT5G65350.1;AT4G40030.3;AT1G09200.1;AT3G27360.1;AT5G65360.1
AT5G16270.1	1	546	X.MRPTPVLEPATTK(Acetyl)R.X	74412	1	Flower_1_F3.14326.14326.3.dta	1819.7-1819.7	546.971	3	0.47178	0.000414079	0.00383437	X.MRPTPVLEPATTK(Acetyl)R.X	AT5G16270.1	AT5G16270.1
AT3G12780.1	1	212	X.FYKEEEKNDPEFAKK(Acetyl).X	95634	1	Flower_1_F1.8894.8894.3.dta	1306.7-1306.7	648.65	3	0.471388	0.000414079	0.00384456	X.FYKEEEKNDPEFAKK(Acetyl).X	AT3G12780.1	AT3G12780.1
AT4G29840.1	1	477	X.TVVVSTAHGLK(Acetyl)FTQSK.X	83113	1	Flower_1_F2.19722.19722.3.dta	2455.6-2455.6	582.324	3	0.470768	0.000414079	0.00386071	X.TVVVSTAHGLK(Acetyl)FTQSK.X	AT4G29840.1	AT4G29840.1;AT1G72810.1
AT1G29470.2	1	67	X.TKDVDTTKSDFK(Acetyl)SEEVDR.X	106157	1	Flower_1_F3.9815.9815.2.dta	1314.8-1314.8	1071.51	2	0.470179	0.000414079	0.00387614	X.TKDVDTTKSDFK(Acetyl)SEEVDR.X	AT1G29470.2	AT1G29470.2;AT1G29470.1
AT4G38970.1	2	81	X.GILAMDESNATC(Carbamidomethyl)GK(Acetyl)R.X	76894	1	Flower_1_F4.18185.18185.2.dta	2301.9-2301.9	832.891	2	0.469454	0.000414079	0.00389519	X.GILAMDESNATC(Carbamidomethyl)GK(Acetyl)R.X	AT4G38970.1	AT4G38970.1;AT4G38970.2
AT1G07820.1	3	9	X.GGK(Acetyl)GLGK(Acetyl)GGAK(Acetyl)R.X	35717	1	Flower_1_F2.8748.8748.2.dta	1196.5-1196.5	606.345	2	0.468583	0.000414079	0.00391822	X.GGK(Acetyl)GLGK(Acetyl)GGAK(Acetyl)R.X	AT1G07820.1	AT1G07820.1;AT3G45930.1;AT3G53730.1;AT1G07820.2;AT3G46320.1;AT5G59970.1;AT2G28740.1;AT1G07660.1;AT5G59690.1
AT1G07820.1	3	13	X.GGK(Acetyl)GLGK(Acetyl)GGAK(Acetyl)R.X	35717	1	Flower_1_F2.8748.8748.2.dta	1196.5-1196.5	606.345	2	0.468583	0.000414079	0.00391822	X.GGK(Acetyl)GLGK(Acetyl)GGAK(Acetyl)R.X	AT1G07820.1	AT1G07820.1;AT3G45930.1;AT3G53730.1;AT1G07820.2;AT3G46320.1;AT5G59970.1;AT2G28740.1;AT1G07660.1;AT5G59690.1
AT1G07820.1	3	17	X.GGK(Acetyl)GLGK(Acetyl)GGAK(Acetyl)R.X	35717	1	Flower_1_F2.8748.8748.2.dta	1196.5-1196.5	606.345	2	0.468583	0.000414079	0.00391822	X.GGK(Acetyl)GLGK(Acetyl)GGAK(Acetyl)R.X	AT1G07820.1	AT1G07820.1;AT3G45930.1;AT3G53730.1;AT1G07820.2;AT3G46320.1;AT5G59970.1;AT2G28740.1;AT1G07660.1;AT5G59690.1
AT5G57655.2	2	281	X.GTLLIEPKPQEPTK(Acetyl)HQ(Deamidated)YDWDAATAANFLR.X	139183	1	Flower_1_F2.33977.33977.4.dta	4062.1-4062.1	839.178	4	0.46725	0.000414079	0.00395371	X.GTLLIEPKPQEPTK(Acetyl)HQ(Deamidated)YDWDAATAANFLR.X	AT5G57655.2	AT5G57655.2
AT1G20450.2	1	28	X.VATEESSAPEIK(Acetyl)ER.X	69272	1	Flower_1_F5_170222044356.8083.8083.2.dta	1333.9-1333.9	794.397	2	0.465512	0.000414079	0.00400048	X.VATEESSAPEIK(Acetyl)ER.X	AT1G20450.2	AT1G20450.2;AT1G20450.1
AT1G43190.3	2	316	X.RLEVNFSK(Acetyl)HPN(Deamidated)ITPGTDSHDYVNSNLNR.X	137500	1	Flower_1_F3.21476.21476.4.dta	2670.7-2670.7	817.652	4	0.465163	0.000414079	0.00400994	X.RLEVNFSK(Acetyl)HPN(Deamidated)ITPGTDSHDYVNSNLNR.X	AT1G43190.3	AT1G43190.3;AT1G43190.2;AT1G43190.1
AT1G27400.1	1	87	X.WPAK(Acetyl)SAQFVLDLLK.X	76091	1	Flower_1_F2.42207.42207.3.dta	4787.6-4787.6	553.314	3	0.46417	0.000414079	0.00403697	X.WPAK(Acetyl)SAQFVLDLLK.X	AT1G27400.1	AT1G27400.1;AT1G67430.1;AT1G67430.2
AT1G07470.1	1	192	X.LDVNVAYVDGRDEPERGNSNQQFTQDLFVPSSGK(Acetyl)R.X	144179	1	Flower_1_F4.29177.29177.4.dta	3588.7-3588.7	995.733	4	0.463686	0.000414079	0.00405022	X.LDVNVAYVDGRDEPERGNSNQQFTQDLFVPSSGK(Acetyl)R.X	AT1G07470.1	AT1G07470.1;AT1G07480.2;AT1G07480.1
AT1G79000.2	2	1563	X.DGGVNHPHK(Acetyl)LTNHPSLADQNAQNK(Acetyl)EAR.X	133295	1	Flower_1_F2.9713.9713.4.dta	1300.5-1300.5	758.871	4	0.463556	0.000414079	0.00405378	X.DGGVNHPHK(Acetyl)LTNHPSLADQNAQNK(Acetyl)EAR.X	AT1G79000.2	AT1G79000.2;AT1G79000.1
AT1G79000.2	2	1578	X.DGGVNHPHK(Acetyl)LTNHPSLADQNAQNK(Acetyl)EAR.X	133295	1	Flower_1_F2.9713.9713.4.dta	1300.5-1300.5	758.871	4	0.463556	0.000414079	0.00405378	X.DGGVNHPHK(Acetyl)LTNHPSLADQNAQNK(Acetyl)EAR.X	AT1G79000.2	AT1G79000.2;AT1G79000.1
AT5G27850.1	1	50	X.SNSNFNAVILK(Acetyl)R.X	52819	1	Flower_1_F2.22857.22857.2.dta	2835.1-2835.1	702.882	2	0.46335	0.000414079	0.00405942	X.SNSNFNAVILK(Acetyl)R.X	AT5G27850.1	AT5G27850.1
AT3G55410.1	2	568	X.VNTILN(Deamidated)EEFVASKDYLPKK(Acetyl)R.X	117689	1	Flower_1_F3.27487.27487.4.dta	3378.7-3378.7	602.581	4	0.463344	0.000414079	0.0040596	X.VNTILN(Deamidated)EEFVASKDYLPKK(Acetyl)R.X	AT3G55410.1	AT3G55410.1
AT3G60770.1	1	19	X.GKGISASALPYK(Acetyl)R.X	51616	1	Flower_1_F5_170222044356.11295.11295.2.dta	1819.0-1819.0	695.396	2	0.462937	0.000414079	0.0040708	X.GKGISASALPYK(Acetyl)R.X	AT3G60770.1	AT3G60770.1;AT4G00100.1
AT1G16710.2	1	552	X.SQENTLMSNAISSGK(Acetyl)HIQEDFR.X	122501	1	Flower_1_F2.32237.32237.3.dta	3877.7-3877.7	845.402	3	0.46187	0.000414079	0.00410028	X.SQENTLMSNAISSGK(Acetyl)HIQEDFR.X	AT1G16710.2	AT1G16710.2;AT1G16710.1
AT3G16640.1	1	112	X.LSEEDQAVFKK(Acetyl).X	46945	1	Flower_1_F5_170222044356.11073.11073.2.dta	1780.7-1780.7	668.345	2	0.461797	0.000414079	0.00410231	X.LSEEDQAVFKK(Acetyl).X	AT3G16640.1	AT3G16640.1
AT5G67100.1	1	164	X.LSSMFTSSSFKK(Acetyl).X	51767	1	Flower_1_F4.23720.23720.2.dta	2967.6-2967.6	696.349	2	0.460921	0.000414079	0.0041267	X.LSSMFTSSSFKK(Acetyl).X	AT5G67100.1	AT5G67100.1
AT5G55220.1	1	169	X.ATVESILK(Acetyl)R.X	22990	1	Flower_1_F1.19842.19842.2.dta	2574.3-2574.3	529.813	2	0.460878	0.000414079	0.0041279	X.ATVESILK(Acetyl)R.X	AT5G55220.1	AT5G55220.1
AT4G00200.1	1	95	X.LNGFDMKK(Acetyl).X	18491	1	Flower_1_F1.15502.15502.2.dta	2042.7-2042.7	497.754	2	0.460378	0.000414079	0.00414189	X.LNGFDMKK(Acetyl).X	AT4G00200.1	AT4G00200.1
AT5G10390.1	2	28	X.K(Acetyl)SAPATGGVK(Acetyl)KPHR.X	63028	1	Flower_1_F4.5469.5469.3.dta	881.0-881.0	506.623	3	0.459695	0.000414079	0.00416105	X.K(Acetyl)SAPATGGVK(Acetyl)KPHR.X	AT5G10390.1	AT5G10390.1;AT5G10400.1;AT1G09200.1;AT3G27360.1;AT5G65360.1
AT5G10390.1	2	37	X.K(Acetyl)SAPATGGVK(Acetyl)KPHR.X	63028	1	Flower_1_F4.5469.5469.3.dta	881.0-881.0	506.623	3	0.459695	0.000414079	0.00416105	X.K(Acetyl)SAPATGGVK(Acetyl)KPHR.X	AT5G10390.1	AT5G10390.1;AT5G10400.1;AT1G09200.1;AT3G27360.1;AT5G65360.1
AT4G29790.1	2	1055	X.ELLLDDVGGK(Acetyl)PLSSSTKGK(Acetyl).X	100065	1	Flower_1_F5_170222044356.21608.21608.3.dta	3472.0-3472.0	676.7	3	0.459121	0.000414079	0.00417724	X.ELLLDDVGGK(Acetyl)PLSSSTKGK(Acetyl).X	AT4G29790.1	AT4G29790.1
AT4G29790.1	2	1064	X.ELLLDDVGGK(Acetyl)PLSSSTKGK(Acetyl).X	100065	1	Flower_1_F5_170222044356.21608.21608.3.dta	3472.0-3472.0	676.7	3	0.459121	0.000414079	0.00417724	X.ELLLDDVGGK(Acetyl)PLSSSTKGK(Acetyl).X	AT4G29790.1	AT4G29790.1
AT1G15250.1	1	10	X.GKGTGSFGK(Acetyl)R.X	21534	1	Flower_1_F3.5720.5720.2.dta	896.0-896.0	518.78	2	0.45845	0.000414079	0.00419624	X.GKGTGSFGK(Acetyl)R.X	AT1G15250.1	AT1G15250.1;AT3G16080.1
AT1G79000.2	2	1563	X.DGGVNHPHK(Acetyl)LTNHPSLADQNAQNK(Acetyl)EAR.X	133300	1	Flower_1_F5_170222044356.7483.7483.3.dta	1242.5-1242.5	1011.49	3	0.456729	0.000414079	0.00424539	X.DGGVNHPHK(Acetyl)LTNHPSLADQNAQNK(Acetyl)EAR.X	AT1G79000.2	AT1G79000.2;AT1G79000.1
AT1G79000.2	2	1578	X.DGGVNHPHK(Acetyl)LTNHPSLADQNAQNK(Acetyl)EAR.X	133300	1	Flower_1_F5_170222044356.7483.7483.3.dta	1242.5-1242.5	1011.49	3	0.456729	0.000414079	0.00424539	X.DGGVNHPHK(Acetyl)LTNHPSLADQNAQNK(Acetyl)EAR.X	AT1G79000.2	AT1G79000.2;AT1G79000.1
AT1G30580.1	1	393	X.FNVSGGGK(Acetyl)K.X	13574	1	Flower_1_F4.7772.7772.2.dta	1102.1-1102.1	468.251	2	0.456704	0.000414079	0.00424613	X.FNVSGGGK(Acetyl)K.X	AT1G30580.1	AT1G30580.1
AT2G36880.1	2	177	X.TQVTVEYK(Acetyl)N(Deamidated)DGGAMIPIR.X	100521	1	Flower_1_F4.24940.24940.3.dta	3115.5-3115.5	679.014	3	0.456541	0.000414079	0.00425079	X.TQVTVEYK(Acetyl)N(Deamidated)DGGAMIPIR.X	AT2G36880.1	AT2G36880.1;AT2G36880.2
AT4G40040.1	2	10	X.K(Acetyl)STGGK(Acetyl)APR.X	17598	1	Flower_1_F2.1699.1699.2.dta	230.9-230.9	493.274	2	0.45601	0.000414079	0.00426609	X.K(Acetyl)STGGK(Acetyl)APR.X	AT4G40040.1	AT4G40040.1;AT5G10980.1;AT4G40030.2;AT4G40030.1;AT4G40040.2;AT5G10390.1;AT5G10400.1;AT4G40030.3;AT1G09200.1;AT3G27360.1;AT5G65360.1
AT4G40040.1	2	15	X.K(Acetyl)STGGK(Acetyl)APR.X	17598	1	Flower_1_F2.1699.1699.2.dta	230.9-230.9	493.274	2	0.45601	0.000414079	0.00426609	X.K(Acetyl)STGGK(Acetyl)APR.X	AT4G40040.1	AT4G40040.1;AT5G10980.1;AT4G40030.2;AT4G40030.1;AT4G40040.2;AT5G10390.1;AT5G10400.1;AT4G40030.3;AT1G09200.1;AT3G27360.1;AT5G65360.1
AT5G35630.1	1	353	X.LTGK(Acetyl)HETASIDQFSWGVANR.X	111407	1	Flower_1_F1.25196.25196.3.dta	3200.0-3200.0	753.711	3	0.45383	0.000414079	0.00432949	X.LTGK(Acetyl)HETASIDQFSWGVANR.X	AT5G35630.1	AT5G35630.1;AT5G35630.2;AT5G35630.3
AT4G29790.1	2	606	X.SVNPMGVMK(Acetyl)HGTAK(Acetyl)QLR.X	95337	1	Flower_1_F2.22362.22362.2.dta	2779.9-2779.9	969.505	2	0.453192	0.000414079	0.0043482	X.SVNPMGVMK(Acetyl)HGTAK(Acetyl)QLR.X	AT4G29790.1	AT4G29790.1
AT4G29790.1	2	611	X.SVNPMGVMK(Acetyl)HGTAK(Acetyl)QLR.X	95337	1	Flower_1_F2.22362.22362.2.dta	2779.9-2779.9	969.505	2	0.453192	0.000414079	0.0043482	X.SVNPMGVMK(Acetyl)HGTAK(Acetyl)QLR.X	AT4G29790.1	AT4G29790.1
AT2G01140.1	1	382	X.YSAEGENEDAKK(Acetyl).X	51045	1	Flower_1_F2.5549.5549.2.dta	883.7-883.7	691.805	2	0.452893	0.000414079	0.00435699	X.YSAEGENEDAKK(Acetyl).X	AT2G01140.1	AT2G01140.1
AT1G51060.1	1	6	X.GK(Acetyl)TLGSGSAK.X	14531	1	Flower_1_F3.5853.5853.2.dta	906.4-906.4	474.26	2	0.452476	0.000414079	0.00436932	X.GK(Acetyl)TLGSGSAK.X	AT1G51060.1	AT1G51060.1
AT1G07820.1	1	21	X.K(Acetyl)VLRDNIQGITKPAIR.X	90870	1	Flower_1_F5_170222044356.13126.13126.3.dta	2113.5-2113.5	622.042	3	0.452417	0.000414079	0.00437104	X.K(Acetyl)VLRDNIQGITKPAIR.X	AT1G07820.1	AT1G07820.1;AT3G45930.1;AT3G53730.1;AT1G07820.2;AT3G46320.1;AT5G59970.1;AT2G28740.1;AT1G07660.1;AT5G59690.1
AT3G55410.1	2	568	X.VNTILN(Deamidated)EEFVASKDYLPKK(Acetyl)R.X	117688	1	Flower_1_F3.27491.27491.4.dta	3379.3-3379.3	602.58	4	0.451994	0.000414079	0.00438358	X.VNTILN(Deamidated)EEFVASKDYLPKK(Acetyl)R.X	AT3G55410.1	AT3G55410.1
AT2G38810.1	2	7	X.GGK(Acetyl)GLLAAK(Acetyl)TTAAAANKDSVK.X	101748	1	Flower_1_F3.19704.19704.3.dta	2457.6-2457.6	686.051	3	0.451814	0.000414079	0.00438892	X.GGK(Acetyl)GLLAAK(Acetyl)TTAAAANKDSVK.X	AT2G38810.1	AT2G38810.1;AT2G38810.2;AT2G38810.3
AT2G38810.1	2	13	X.GGK(Acetyl)GLLAAK(Acetyl)TTAAAANKDSVK.X	101748	1	Flower_1_F3.19704.19704.3.dta	2457.6-2457.6	686.051	3	0.451814	0.000414079	0.00438892	X.GGK(Acetyl)GLLAAK(Acetyl)TTAAAANKDSVK.X	AT2G38810.1	AT2G38810.1;AT2G38810.2;AT2G38810.3
AT1G29900.1	1	750	X.HYLDK(Acetyl)HMPMSLSGAGPVR.X	100766	1	Flower_1_F3.22363.22363.3.dta	2785.5-2785.5	680.003	3	0.451581	0.000414079	0.00439585	X.HYLDK(Acetyl)HMPMSLSGAGPVR.X	AT1G29900.1	AT1G29900.1
AT1G07820.1	4	6	X.GK(Acetyl)GGK(Acetyl)GLGK(Acetyl)GGAK(Acetyl)R.X	55741	1	Flower_1_F2.9370.9370.3.dta	1261.0-1261.0	480.276	3	0.451175	0.000414079	0.00440793	X.GK(Acetyl)GGK(Acetyl)GLGK(Acetyl)GGAK(Acetyl)R.X	AT1G07820.1	AT1G07820.1;AT3G45930.1;AT3G53730.1;AT1G07820.2;AT3G46320.1;AT5G59970.1;AT2G28740.1;AT1G07660.1;AT5G59690.1
AT1G07820.1	4	9	X.GK(Acetyl)GGK(Acetyl)GLGK(Acetyl)GGAK(Acetyl)R.X	55741	1	Flower_1_F2.9370.9370.3.dta	1261.0-1261.0	480.276	3	0.451175	0.000414079	0.00440793	X.GK(Acetyl)GGK(Acetyl)GLGK(Acetyl)GGAK(Acetyl)R.X	AT1G07820.1	AT1G07820.1;AT3G45930.1;AT3G53730.1;AT1G07820.2;AT3G46320.1;AT5G59970.1;AT2G28740.1;AT1G07660.1;AT5G59690.1
AT1G07820.1	4	13	X.GK(Acetyl)GGK(Acetyl)GLGK(Acetyl)GGAK(Acetyl)R.X	55741	1	Flower_1_F2.9370.9370.3.dta	1261.0-1261.0	480.276	3	0.451175	0.000414079	0.00440793	X.GK(Acetyl)GGK(Acetyl)GLGK(Acetyl)GGAK(Acetyl)R.X	AT1G07820.1	AT1G07820.1;AT3G45930.1;AT3G53730.1;AT1G07820.2;AT3G46320.1;AT5G59970.1;AT2G28740.1;AT1G07660.1;AT5G59690.1
AT1G07820.1	4	17	X.GK(Acetyl)GGK(Acetyl)GLGK(Acetyl)GGAK(Acetyl)R.X	55741	1	Flower_1_F2.9370.9370.3.dta	1261.0-1261.0	480.276	3	0.451175	0.000414079	0.00440793	X.GK(Acetyl)GGK(Acetyl)GLGK(Acetyl)GGAK(Acetyl)R.X	AT1G07820.1	AT1G07820.1;AT3G45930.1;AT3G53730.1;AT1G07820.2;AT3G46320.1;AT5G59970.1;AT2G28740.1;AT1G07660.1;AT5G59690.1
AT4G35630.1	1	192	X.TNVIWSGK(Acetyl)SEK.X	43072	1	Flower_1_F3.16423.16423.2.dta	2078.7-2078.7	645.84	2	0.451132	0.000414079	0.00440921	X.TNVIWSGK(Acetyl)SEK.X	AT4G35630.1	AT4G35630.1
AT4G40040.1	1	80	X.EIAQDFK(Acetyl)TDLR.X	50606	1	Flower_1_F4.23260.23260.2.dta	2915.7-2915.7	689.351	2	0.450959	0.000414079	0.00441439	X.EIAQDFK(Acetyl)TDLR.X	AT4G40040.1	AT4G40040.1;AT4G40030.2;AT4G40030.1;AT4G40040.2;AT5G10390.1;AT5G10400.1;AT5G10980.1;AT1G13370.1;AT5G65350.1;AT4G40030.3;AT1G09200.1;AT3G27360.1;AT5G65360.1
AT1G09340.1	2	311	X.AGGFPEPEIVHYN(Deamidated)PKEFDFGK(Acetyl)KK.X	126974	1	Flower_1_F3.28098.28098.4.dta	3449.4-3449.4	670.091	4	0.450628	0.000414079	0.00442428	X.AGGFPEPEIVHYN(Deamidated)PKEFDFGK(Acetyl)KK.X	AT1G09340.1	AT1G09340.1
AT2G19390.1	1	358	X.VDSDHNSLYSEK(Acetyl)R.X	69702	1	Flower_1_F5_170222044356.6459.6459.2.dta	1104.9-1104.9	796.371	2	0.44987	0.000414079	0.00444701	X.VDSDHNSLYSEK(Acetyl)R.X	AT2G19390.1	AT2G19390.1
AT5G15970.1	2	45	X.DAAAAAGASAQQ(Deamidated)AGK(Acetyl)SISDAAVGGVNFVKDK.X	131307	1	Flower_1_F2.31469.31469.3.dta	3806.3-3806.3	973.49	3	0.449786	0.000414079	0.00444955	X.DAAAAAGASAQQ(Deamidated)AGK(Acetyl)SISDAAVGGVNFVKDK.X	AT5G15970.1	AT5G15970.1
AT5G15210.1	3	31	X.IQ(Deamidated)PAK(Acetyl)PISFSNGK(Acetyl)R.X	73225	1	Flower_1_F1.19570.19570.3.dta	2543.9-2543.9	543.301	3	0.449551	0.000414079	0.00445663	X.IQ(Deamidated)PAK(Acetyl)PISFSNGK(Acetyl)R.X	AT5G15210.1	AT5G15210.1
AT5G15210.1	3	39	X.IQ(Deamidated)PAK(Acetyl)PISFSNGK(Acetyl)R.X	73225	1	Flower_1_F1.19570.19570.3.dta	2543.9-2543.9	543.301	3	0.449551	0.000414079	0.00445663	X.IQ(Deamidated)PAK(Acetyl)PISFSNGK(Acetyl)R.X	AT5G15210.1	AT5G15210.1
AT2G37520.1	1	345	X.TYAKDTLDEPK(Acetyl)R.X	59347	1	Flower_1_F3.8055.8055.2.dta	1126.4-1126.4	739.877	2	0.449076	0.000414079	0.00447095	X.TYAKDTLDEPK(Acetyl)R.X	AT2G37520.1	AT2G37520.1
AT5G38760.1	1	49	X.ESLKETGQQIK(Acetyl)EK.X	66723	1	Flower_1_F2.9311.9311.2.dta	1255.4-1255.4	780.417	2	0.448333	0.000414079	0.00449349	X.ESLKETGQQIK(Acetyl)EK.X	AT5G38760.1	AT5G38760.1
AT1G34430.1	1	191	X.IVASPYAKK(Acetyl).X	20280	1	Flower_1_F3.9980.9980.2.dta	1334.1-1334.1	509.799	2	0.448095	0.000414079	0.00450074	X.IVASPYAKK(Acetyl).X	AT1G34430.1	AT1G34430.1
AT2G31610.1	1	75	X.ELTSLVQK(Acetyl)R.X	27317	1	Flower_1_F3.17670.17670.2.dta	2223.9-2223.9	558.324	2	0.447456	0.000414079	0.00452024	X.ELTSLVQK(Acetyl)R.X	AT2G31610.1	AT2G31610.1;AT5G35530.1;AT3G53870.1
AT5G13480.1	2	50	X.QSSASSTNINPDYHHPSGPFDPN(Deamidated)VDSFGAK(Acetyl)R.X	139568	1	Flower_1_F1.21420.21420.4.dta	2763.9-2763.9	843.886	4	0.44736	0.000414079	0.00452316	X.QSSASSTNINPDYHHPSGPFDPN(Deamidated)VDSFGAK(Acetyl)R.X	AT5G13480.1	AT5G13480.1;AT5G13480.2
AT4G40040.1	2	28	X.K(Acetyl)SAPTTGGVK(Acetyl)KPHR.X	65985	1	Flower_1_F1.4709.4709.4.dta	883.1-883.1	387.722	4	0.446963	0.000414079	0.00453532	X.K(Acetyl)SAPTTGGVK(Acetyl)KPHR.X	AT4G40040.1	AT4G40040.1;AT5G10980.1;AT4G40030.2;AT4G40030.1;AT4G40040.2;AT1G75600.1;AT1G13370.1;AT4G40030.3
AT4G40040.1	2	37	X.K(Acetyl)SAPTTGGVK(Acetyl)KPHR.X	65985	1	Flower_1_F1.4709.4709.4.dta	883.1-883.1	387.722	4	0.446963	0.000414079	0.00453532	X.K(Acetyl)SAPTTGGVK(Acetyl)KPHR.X	AT4G40040.1	AT4G40040.1;AT5G10980.1;AT4G40030.2;AT4G40030.1;AT4G40040.2;AT1G75600.1;AT1G13370.1;AT4G40030.3
AT1G77800.1	3	58	X.VALDKEN(Deamidated)GYEDMGSLEIDFLAQ(Deamidated)ASK(Acetyl)NLSER.X	139810	1	Flower_1_F2.41512.41512.3.dta	4731.6-4731.6	1129.54	3	0.446787	0.000414079	0.00454072	X.VALDKEN(Deamidated)GYEDMGSLEIDFLAQ(Deamidated)ASK(Acetyl)NLSER.X	AT1G77800.1	AT1G77800.1;AT1G77800.2
AT5G36740.1	1	512	X.IKREEK(Acetyl)HSR.X	36441	1	Flower_1_F3.3306.3306.3.dta	694.1-694.1	408.898	3	0.445659	0.000414079	0.00457552	X.IKREEK(Acetyl)HSR.X	AT5G36740.1	AT5G36740.1;AT5G36670.1
AT5G46280.1	1	534	X.YNQTLHGKK(Acetyl).X	28635	1	Flower_1_F2.5410.5410.2.dta	873.2-873.2	565.801	2	0.4448	0.000414079	0.00460216	X.YNQTLHGKK(Acetyl).X	AT5G46280.1	AT5G46280.1
AT4G40040.1	1	24	X.QLATK(Acetyl)AAR.X	11307	1	Flower_1_F1.5394.5394.2.dta	937.6-937.6	450.765	2	0.444712	0.000414079	0.0046049	X.QLATK(Acetyl)AAR.X	AT4G40040.1	AT4G40040.1;AT5G10980.1;AT4G40030.2;AT4G40030.1;AT4G40040.2;AT5G10390.1;AT5G10400.1;AT1G13370.1;AT4G40030.3;AT1G09200.1;AT3G27360.1;AT5G65360.1
AT1G79000.2	2	770	X.SC(Carbamidomethyl)TSPGADISGHLQPSLK(Acetyl)R.X	101555	1	Flower_1_F5_170222044356.13708.13708.3.dta	2212.2-2212.2	685.01	3	0.444414	0.000414079	0.0046142	X.SC(Carbamidomethyl)TSPGADISGHLQPSLK(Acetyl)R.X	AT1G79000.2	AT1G79000.2;AT1G79000.1
AT1G26880.2	1	16	X.HSYATK(Acetyl)SNQHR.X	50076	1	Flower_1_F1.3365.3365.2.dta	776.5-776.5	685.83	2	0.444183	0.000414079	0.00462141	X.HSYATK(Acetyl)SNQHR.X	AT1G26880.2	AT1G26880.2;AT1G26880.1;AT1G69620.1;AT3G28900.1
AT4G35630.1	1	192	X.TNVIWSGK(Acetyl)SEK.X	43071	1	Flower_1_F2.16600.16600.2.dta	2091.8-2091.8	645.839	2	0.443708	0.000414079	0.00463629	X.TNVIWSGK(Acetyl)SEK.X	AT4G35630.1	AT4G35630.1
AT1G07820.1	2	9	X.GGK(Acetyl)GLGK(Acetyl)GGAK.X	19872	1	Flower_1_F1.5961.5961.2.dta	994.7-994.7	507.289	2	0.443238	0.000414079	0.00465105	X.GGK(Acetyl)GLGK(Acetyl)GGAK.X	AT1G07820.1	AT1G07820.1;AT3G45930.1;AT3G53730.1;AT1G07820.2;AT3G46320.1;AT5G59970.1;AT2G28740.1;AT1G07660.1;AT5G59690.1
AT1G07820.1	2	13	X.GGK(Acetyl)GLGK(Acetyl)GGAK.X	19872	1	Flower_1_F1.5961.5961.2.dta	994.7-994.7	507.289	2	0.443238	0.000414079	0.00465105	X.GGK(Acetyl)GLGK(Acetyl)GGAK.X	AT1G07820.1	AT1G07820.1;AT3G45930.1;AT3G53730.1;AT1G07820.2;AT3G46320.1;AT5G59970.1;AT2G28740.1;AT1G07660.1;AT5G59690.1
AT5G67530.1	1	26	X.TEWATEWGGAK(Acetyl)SK.X	60722	1	Flower_1_F3.21382.21382.2.dta	2658.7-2658.7	746.856	2	0.443191	0.000414079	0.00465252	X.TEWATEWGGAK(Acetyl)SK.X	AT5G67530.1	AT5G67530.1
AT4G24280.1	1	341	X.LTEAAEKAK(Acetyl).X	19105	1	Flower_1_F1.5078.5078.2.dta	912.6-912.6	501.777	2	0.443031	0.000414079	0.00465756	X.LTEAAEKAK(Acetyl).X	AT4G24280.1	AT4G24280.1;AT5G49910.1
AT3G46030.1	2	28	X.APAEK(Acetyl)KPKAGKK(Acetyl).X	47042	1	Flower_1_F4.4284.4284.4.dta	785.0-785.0	334.954	4	0.441542	0.000414079	0.00470471	X.APAEK(Acetyl)KPKAGKK(Acetyl).X	AT3G46030.1	AT3G46030.1;AT5G59910.1;AT2G28720.1;AT3G45980.1;AT1G07790.1
AT3G46030.1	2	35	X.APAEK(Acetyl)KPKAGKK(Acetyl).X	47042	1	Flower_1_F4.4284.4284.4.dta	785.0-785.0	334.954	4	0.441542	0.000414079	0.00470471	X.APAEK(Acetyl)KPKAGKK(Acetyl).X	AT3G46030.1	AT3G46030.1;AT5G59910.1;AT2G28720.1;AT3G45980.1;AT1G07790.1
AT4G14320.2	1	40	X.GKDSLAAQGK(Acetyl)R.X	32280	1	Flower_1_F5_170222044356.4186.4186.2.dta	842.6-842.6	586.823	2	0.44091	0.000414079	0.00472486	X.GKDSLAAQGK(Acetyl)R.X	AT4G14320.2	AT4G14320.2;AT4G14320.1;AT3G23390.1
AT2G37520.1	2	39	X.DRLDDDTDEGN(Deamidated)KGDHFPSK(Acetyl)K.X	114726	1	Flower_1_F2.8746.8746.4.dta	1196.3-1196.3	583.767	4	0.440886	0.000414079	0.00472562	X.DRLDDDTDEGN(Deamidated)KGDHFPSK(Acetyl)K.X	AT2G37520.1	AT2G37520.1
AT4G26450.1	2	441	X.SHSVGK(Acetyl)VGEK(Acetyl)RPGEGSDLEEGSKR.X	124974	1	Flower_1_F1.7424.7424.4.dta	1146.5-1146.5	653.077	4	0.440795	0.000414079	0.00472855	X.SHSVGK(Acetyl)VGEK(Acetyl)RPGEGSDLEEGSKR.X	AT4G26450.1	AT4G26450.1
AT4G26450.1	2	445	X.SHSVGK(Acetyl)VGEK(Acetyl)RPGEGSDLEEGSKR.X	124974	1	Flower_1_F1.7424.7424.4.dta	1146.5-1146.5	653.077	4	0.440795	0.000414079	0.00472855	X.SHSVGK(Acetyl)VGEK(Acetyl)RPGEGSDLEEGSKR.X	AT4G26450.1	AT4G26450.1
AT1G29470.2	2	96	X.SFPDEKN(Deamidated)EETEVVTETNEEK(Acetyl)TDPEKSGEENSGEKTESAEER.X	146408	1	Flower_1_F3.16034.16034.5.dta	2023.2-2023.2	938.216	5	0.439634	0.000414079	0.00476581	X.SFPDEKN(Deamidated)EETEVVTETNEEK(Acetyl)TDPEKSGEENSGEKTESAEER.X	AT1G29470.2	AT1G29470.2;AT1G29470.1
AT2G47210.1	1	431	X.QADTPSPAHK(Acetyl)R.X	38999	1	Flower_1_F5_170222044356.3903.3903.3.dta	817.3-817.3	417.214	3	0.438403	0.000414079	0.00480565	X.QADTPSPAHK(Acetyl)R.X	AT2G47210.1	AT2G47210.1
AT1G06760.1	1	248	X.VATVATKK(Acetyl).X	9601	1	Flower_1_F1.5044.5044.2.dta	910.0-910.0	430.265	2	0.437961	0.000414079	0.00482006	X.VATVATKK(Acetyl).X	AT1G06760.1	AT1G06760.1
AT5G52510.1	1	67	X.VAGGNGFSGK(Acetyl)R.X	25020	1	Flower_1_F1.6514.6514.2.dta	1050.6-1050.6	546.28	2	0.437835	0.000414079	0.00482415	X.VAGGNGFSGK(Acetyl)R.X	AT5G52510.1	AT5G52510.1
AT5G18620.1	1	1066	X.QLSMDDYGK(Acetyl)R.X	39565	1	Flower_1_F2.14501.14501.2.dta	1833.6-1833.6	627.792	2	0.436869	0.000414079	0.00485578	X.QLSMDDYGK(Acetyl)R.X	AT5G18620.1	AT5G18620.1
ATCG00490.1	2	305	X.Q(Deamidated)K(Acetyl)NHGMHFR.X	34278	1	Flower_1_F1.4778.4778.3.dta	888.5-888.5	399.861	3	0.436725	0.000414079	0.00486051	X.Q(Deamidated)K(Acetyl)NHGMHFR.X	ATCG00490.1	ATCG00490.1
AT1G30480.1	1	184	X.AAMSGGGSGGK(Acetyl)GR.X	28900	1	Flower_1_F1.3911.3911.2.dta	821.3-821.3	567.768	2	0.436469	0.000414079	0.00486893	X.AAMSGGGSGGK(Acetyl)GR.X	AT1G30480.1	AT1G30480.1
AT4G05180.1	1	116	X.DFSLALK(Acetyl)DR.X	26492	1	Flower_1_F1.24257.24257.2.dta	3103.7-3103.7	553.794	2	0.436205	0.000414079	0.00487762	X.DFSLALK(Acetyl)DR.X	AT4G05180.1	AT4G05180.1
AT5G06780.2	1	63	X.QLLNNVHNDDLIK(Acetyl)R.X	82268	1	Flower_1_F2.19031.19031.2.dta	2379.0-2379.0	867.466	2	0.436166	0.000414079	0.0048789	X.QLLNNVHNDDLIK(Acetyl)R.X	AT5G06780.2	AT5G06780.2;AT5G06780.1
AT4G27230.2	2	6	X.GK(Acetyl)QLGSGAAKK(Acetyl).X	28468	1	Flower_1_F3.6721.6721.2.dta	989.5-989.5	564.821	2	0.435023	0.000414079	0.00491677	X.GK(Acetyl)QLGSGAAKK(Acetyl).X	AT4G27230.2	AT4G27230.2;AT4G27230.1
AT4G27230.2	2	15	X.GK(Acetyl)QLGSGAAKK(Acetyl).X	28468	1	Flower_1_F3.6721.6721.2.dta	989.5-989.5	564.821	2	0.435023	0.000414079	0.00491677	X.GK(Acetyl)QLGSGAAKK(Acetyl).X	AT4G27230.2	AT4G27230.2;AT4G27230.1
AT4G29790.1	2	606	X.SVNPMGVMK(Acetyl)HGTAK(Acetyl)QLR.X	95335	1	Flower_1_F1.21279.21279.3.dta	2747.8-2747.8	646.672	3	0.434841	0.000414079	0.00492284	X.SVNPMGVMK(Acetyl)HGTAK(Acetyl)QLR.X	AT4G29790.1	AT4G29790.1
AT4G29790.1	2	611	X.SVNPMGVMK(Acetyl)HGTAK(Acetyl)QLR.X	95335	1	Flower_1_F1.21279.21279.3.dta	2747.8-2747.8	646.672	3	0.434841	0.000414079	0.00492284	X.SVNPMGVMK(Acetyl)HGTAK(Acetyl)QLR.X	AT4G29790.1	AT4G29790.1
AT1G60200.1	1	658	X.LGFGLVGSGK(Acetyl)R.X	28789	1	Flower_1_F1.23783.23783.2.dta	3037.0-3037.0	566.827	2	0.43346	0.000414079	0.00496902	X.LGFGLVGSGK(Acetyl)R.X	AT1G60200.1	AT1G60200.1
AT2G24530.1	1	188	X.YVADEK(Acetyl)DGEFLRPVEKPR.X	108479	1	Flower_1_F2.19408.19408.4.dta	2419.6-2419.6	548.284	4	0.432332	0.000414079	0.00500706	X.YVADEK(Acetyl)DGEFLRPVEKPR.X	AT2G24530.1	AT2G24530.1
AT1G03140.1	1	23	X.SLAEESGGKK(Acetyl).X	22066	1	Flower_1_F2.5869.5869.2.dta	908.7-908.7	524.268	2	0.432049	0.000414079	0.00501667	X.SLAEESGGKK(Acetyl).X	AT1G03140.1	AT1G03140.1
AT4G16420.3	1	175	X.ELQAMAK(Acetyl)GR.X	21956	1	Flower_1_F3.10111.10111.2.dta	1348.2-1348.2	523.276	2	0.431933	0.000414079	0.00502061	X.ELQAMAK(Acetyl)GR.X	AT4G16420.3	AT4G16420.3;AT4G16420.2;AT4G16420.1
AT1G20910.1	2	86	X.TEGENAK(Acetyl)K(Acetyl)R.X	27366	1	Flower_1_F3.4911.4911.2.dta	833.3-833.3	558.785	2	0.431751	0.000414079	0.00502679	X.TEGENAK(Acetyl)K(Acetyl)R.X	AT1G20910.1	AT1G20910.1
AT1G20910.1	2	87	X.TEGENAK(Acetyl)K(Acetyl)R.X	27366	1	Flower_1_F3.4911.4911.2.dta	833.3-833.3	558.785	2	0.431751	0.000414079	0.00502679	X.TEGENAK(Acetyl)K(Acetyl)R.X	AT1G20910.1	AT1G20910.1
AT1G07470.1	1	192	X.DEPERGNSNQQFTQDLFVPSSGK(Acetyl)R.X	128990	1	Flower_1_F3.24679.24679.3.dta	3066.9-3066.9	926.771	3	0.430822	0.000414079	0.00505848	X.DEPERGNSNQQFTQDLFVPSSGK(Acetyl)R.X	AT1G07470.1	AT1G07470.1;AT1G07480.2;AT1G07480.1
AT4G23680.1	3	25	X.WK(Acetyl)NEN(Deamidated)HVFPDAIGHHIQN(Deamidated)VTVHEGEHDSHGSIR.X	143127	1	Flower_1_F5_170222044356.13969.13969.4.dta	2262.0-2262.0	960.96	4	0.430293	0.000414079	0.00507658	X.WK(Acetyl)NEN(Deamidated)HVFPDAIGHHIQN(Deamidated)VTVHEGEHDSHGSIR.X	AT4G23680.1	AT4G23680.1
AT3G07220.1	2	153	X.HHVSGQTSVVPYHN(Deamidated)YQSGPGSGSGK(Acetyl)K.X	128245	1	Flower_1_F3.8227.8227.3.dta	1143.5-1143.5	913.442	3	0.430001	0.000414079	0.00508662	X.HHVSGQTSVVPYHN(Deamidated)YQSGPGSGSGK(Acetyl)K.X	AT3G07220.1	AT3G07220.1
AT5G46420.1	2	305	X.KLC(Carbamidomethyl)EMEQK(Acetyl)HVFDGLR.X	94914	1	Flower_1_F3.20799.20799.3.dta	2594.7-2594.7	644.653	3	0.42926	0.000414079	0.00511217	X.KLC(Carbamidomethyl)EMEQK(Acetyl)HVFDGLR.X	AT5G46420.1	AT5G46420.1
AT5G49460.1	1	479	X.NLTPYEFVEGMKKK(Acetyl).X	81806	1	Flower_1_F2.33425.33425.2.dta	4004.0-4004.0	863.448	2	0.429252	0.000414079	0.00511246	X.NLTPYEFVEGMKKK(Acetyl).X	AT5G49460.1	AT5G49460.1;AT3G06650.1
AT5G15650.1	1	285	X.ASNPFVNLKK(Acetyl).X	31158	1	Flower_1_F1.22089.22089.2.dta	2834.8-2834.8	580.326	2	0.428702	0.000414079	0.00513149	X.ASNPFVNLKK(Acetyl).X	AT5G15650.1	AT5G15650.1;AT3G08900.1;AT3G02230.1;AT5G50750.1
AT4G15020.1	1	180	X.DMDNLIPVAISSVK(Acetyl)NIVHPSFR.X	120870	1	Flower_1_F4.42200.42200.4.dta	4816.3-4816.3	624.334	4	0.428354	0.000414079	0.0051436	X.DMDNLIPVAISSVK(Acetyl)NIVHPSFR.X	AT4G15020.1	AT4G15020.1;AT4G15020.2
AT5G48480.1	1	156	X.VTDPFGVTWIFAEKK(Acetyl).X	85661	1	Flower_1_F2.41726.41726.2.dta	4749.1-4749.1	890.466	2	0.428081	0.000414079	0.00515308	X.VTDPFGVTWIFAEKK(Acetyl).X	AT5G48480.1	AT5G48480.1
AT2G16600.1	1	16	X.VYFDMTVGGK(Acetyl)SAGR.X	64233	1	Flower_1_F4.24187.24187.2.dta	3017.9-3017.9	765.374	2	0.427528	0.000414079	0.00517241	X.VYFDMTVGGK(Acetyl)SAGR.X	AT2G16600.1	AT2G16600.1;AT2G16600.2
AT4G15020.1	2	180	X.DMDNLIPVAISSVK(Acetyl)N(Deamidated)IVHPSFR.X	120912	1	Flower_1_F5_170222044356.31894.31894.3.dta	4803.1-4803.1	832.443	3	0.427448	0.000414079	0.00517518	X.DMDNLIPVAISSVK(Acetyl)N(Deamidated)IVHPSFR.X	AT4G15020.1	AT4G15020.1;AT4G15020.2
AT1G29470.2	1	67	X.SDFK(Acetyl)SEEVDR.X	39403	1	Flower_1_F2.10814.10814.2.dta	1428.4-1428.4	627.285	2	0.426507	0.000414079	0.00520823	X.SDFK(Acetyl)SEEVDR.X	AT1G29470.2	AT1G29470.2;AT1G29470.1
AT1G04710.1	2	403	X.C(Carbamidomethyl)VATLLHEMK(Acetyl)R.X	52362	1	Flower_1_F5_170222044356.17446.17446.2.dta	2839.2-2839.2	700.363	2	0.426458	0.000414079	0.00520995	X.C(Carbamidomethyl)VATLLHEMK(Acetyl)R.X	AT1G04710.1	AT1G04710.1;AT5G48880.2;AT5G48880.1;AT5G48880.3;AT2G33150.1
AT2G30620.1	1	167	X.VAAAVAPAKAK(Acetyl).X	21604	1	Flower_1_F4.7321.7321.2.dta	1057.6-1057.6	519.819	2	0.426195	0.000414079	0.00521922	X.VAAAVAPAKAK(Acetyl).X	AT2G30620.1	AT2G30620.1
AT3G04840.1	1	62	X.IASEGLK(Acetyl)HR.X	22596	1	Flower_1_F1.5550.5550.3.dta	949.0-949.0	351.532	3	0.426066	0.000414079	0.00522378	X.IASEGLK(Acetyl)HR.X	AT3G04840.1	AT3G04840.1;AT4G34670.1
AT3G22220.2	2	176	X.NDLANVEVDRDMDN(Deamidated)LIPVAISSVK(Acetyl)NIVHPTSK.X	141317	1	Flower_1_F1.41074.41074.3.dta	4769.4-4769.4	1182.95	3	0.425964	0.000414079	0.00522738	X.NDLANVEVDRDMDN(Deamidated)LIPVAISSVK(Acetyl)NIVHPTSK.X	AT3G22220.2	AT3G22220.2;AT3G22220.1
AT4G15880.1	1	233	X.LEALGFEIVLNEKK(Acetyl).X	74984	1	Flower_1_F1.39850.39850.2.dta	4674.8-4674.8	822.963	2	0.425717	0.000414079	0.00523611	X.LEALGFEIVLNEKK(Acetyl).X	AT4G15880.1	AT4G15880.1
AT3G12915.1	1	460	X.AMK(Acetyl)FSVSPVVR.X	40446	1	Flower_1_F2.25269.25269.2.dta	3125.8-3125.8	631.848	2	0.425197	0.000414079	0.00525458	X.AMK(Acetyl)FSVSPVVR.X	AT3G12915.1	AT3G12915.1;AT1G56070.1
AT1G43190.3	2	316	X.RLEVN(Deamidated)FSK(Acetyl)HPNITPGTDSHDYVNSNLNR.X	137499	1	Flower_1_F2.21140.21140.4.dta	2628.2-2628.2	817.652	4	0.425132	0.000414079	0.00525688	X.RLEVN(Deamidated)FSK(Acetyl)HPNITPGTDSHDYVNSNLNR.X	AT1G43190.3	AT1G43190.3;AT1G43190.2;AT1G43190.1
AT5G07530.1	1	425	X.IGGGK(Acetyl)HGGLGGK.X	23996	1	Flower_1_F4.5741.5741.2.dta	902.8-902.8	540.301	2	0.42434	0.000414079	0.0052851	X.IGGGK(Acetyl)HGGLGGK.X	AT5G07530.1	AT5G07530.1;AT5G07530.2
AT1G79020.1	1	266	X.NLGQAQSILEALIK(Acetyl)R.X	79399	1	Flower_1_F1.40905.40905.2.dta	4756.8-4756.8	848.488	2	0.42389	0.000414079	0.00530121	X.NLGQAQSILEALIK(Acetyl)R.X	AT1G79020.1	AT1G79020.1
AT2G05220.2	1	44	X.ILEEVAIIPSK(Acetyl)R.X	53285	1	Flower_1_F2.27841.27841.2.dta	3413.8-3413.8	705.421	2	0.423808	0.000414079	0.00530414	X.ILEEVAIIPSK(Acetyl)R.X	AT2G05220.2	AT2G05220.2;AT5G04800.2;AT2G05220.1;AT5G04800.1;AT3G10610.1;AT2G04390.1;AT5G04800.4;AT5G04800.3
AT3G10410.1	2	220	X.LAK(Acetyl)N(Deamidated)DFYITGESYAGHYIPAFASR.X	128165	1	Flower_1_F1.36128.36128.3.dta	4342.8-4342.8	912.108	3	0.423783	0.000414079	0.00530504	X.LAK(Acetyl)N(Deamidated)DFYITGESYAGHYIPAFASR.X	AT3G10410.1	AT3G10410.1
AT3G45980.1	1	23	X.KPAAEKPVEEK(Acetyl)SK.X	59921	1	Flower_1_F1.3809.3809.2.dta	812.8-812.8	741.91	2	0.423305	0.000414079	0.00532224	X.KPAAEKPVEEK(Acetyl)SK.X	AT3G45980.1	AT3G45980.1
AT4G14920.1	2	546	X.VDGGK(Acetyl)SSK(Acetyl)HGR.X	35644	1	Flower_1_F4.4337.4337.3.dta	789.4-789.4	404.542	3	0.421919	0.000414079	0.00537234	X.VDGGK(Acetyl)SSK(Acetyl)HGR.X	AT4G14920.1	AT4G14920.1
AT4G14920.1	2	549	X.VDGGK(Acetyl)SSK(Acetyl)HGR.X	35644	1	Flower_1_F4.4337.4337.3.dta	789.4-789.4	404.542	3	0.421919	0.000414079	0.00537234	X.VDGGK(Acetyl)SSK(Acetyl)HGR.X	AT4G14920.1	AT4G14920.1
AT1G07820.1	4	6	X.GK(Acetyl)GGK(Acetyl)GLGK(Acetyl)GGAK(Acetyl)R.X	55683	1	Flower_1_F1.9498.9498.2.dta	1375.7-1375.7	719.909	2	0.421853	0.000414079	0.00537472	X.GK(Acetyl)GGK(Acetyl)GLGK(Acetyl)GGAK(Acetyl)R.X	AT1G07820.1	AT1G07820.1;AT3G45930.1;AT3G53730.1;AT1G07820.2;AT3G46320.1;AT5G59970.1;AT2G28740.1;AT1G07660.1;AT5G59690.1
AT1G07820.1	4	9	X.GK(Acetyl)GGK(Acetyl)GLGK(Acetyl)GGAK(Acetyl)R.X	55683	1	Flower_1_F1.9498.9498.2.dta	1375.7-1375.7	719.909	2	0.421853	0.000414079	0.00537472	X.GK(Acetyl)GGK(Acetyl)GLGK(Acetyl)GGAK(Acetyl)R.X	AT1G07820.1	AT1G07820.1;AT3G45930.1;AT3G53730.1;AT1G07820.2;AT3G46320.1;AT5G59970.1;AT2G28740.1;AT1G07660.1;AT5G59690.1
AT1G07820.1	4	13	X.GK(Acetyl)GGK(Acetyl)GLGK(Acetyl)GGAK(Acetyl)R.X	55683	1	Flower_1_F1.9498.9498.2.dta	1375.7-1375.7	719.909	2	0.421853	0.000414079	0.00537472	X.GK(Acetyl)GGK(Acetyl)GLGK(Acetyl)GGAK(Acetyl)R.X	AT1G07820.1	AT1G07820.1;AT3G45930.1;AT3G53730.1;AT1G07820.2;AT3G46320.1;AT5G59970.1;AT2G28740.1;AT1G07660.1;AT5G59690.1
AT1G07820.1	4	17	X.GK(Acetyl)GGK(Acetyl)GLGK(Acetyl)GGAK(Acetyl)R.X	55683	1	Flower_1_F1.9498.9498.2.dta	1375.7-1375.7	719.909	2	0.421853	0.000414079	0.00537472	X.GK(Acetyl)GGK(Acetyl)GLGK(Acetyl)GGAK(Acetyl)R.X	AT1G07820.1	AT1G07820.1;AT3G45930.1;AT3G53730.1;AT1G07820.2;AT3G46320.1;AT5G59970.1;AT2G28740.1;AT1G07660.1;AT5G59690.1
AT5G11170.2	3	80	X.DLLK(Acetyl)N(Deamidated)EC(Carbamidomethyl)PHIVVGTPGR.X	95879	1	Flower_1_F4.22220.22220.3.dta	2789.9-2789.9	650.006	3	0.421733	0.000414079	0.00537911	X.DLLK(Acetyl)N(Deamidated)EC(Carbamidomethyl)PHIVVGTPGR.X	AT5G11170.2	AT5G11170.2;AT5G11170.1;AT5G11200.3;AT5G11200.1;AT5G11200.2
AT4G23670.1	1	84	X.EIDDENKTLTK(Acetyl)R.X	61822	1	Flower_1_F3.8198.8198.2.dta	1140.4-1140.4	752.384	2	0.421679	0.000414079	0.00538106	X.EIDDENKTLTK(Acetyl)R.X	AT4G23670.1	AT4G23670.1
AT1G77800.1	1	945	X.MAVSGPPSEK(Acetyl)R.X	34611	1	Flower_1_F2.8958.8958.2.dta	1217.1-1217.1	600.805	2	0.421308	0.000414079	0.00539459	X.MAVSGPPSEK(Acetyl)R.X	AT1G77800.1	AT1G77800.1;AT1G77800.2
AT3G09630.1	1	111	X.MFAPTK(Acetyl)IWR.X	33774	1	Flower_1_F4.30565.30565.2.dta	3733.7-3733.7	596.321	2	0.421272	0.000414079	0.00539587	X.MFAPTK(Acetyl)IWR.X	AT3G09630.1	AT3G09630.1;AT3G09630.2;AT5G02870.1;AT5G02870.2
AT1G19890.1	2	10	X.K(Acetyl)STGGK(Acetyl)GPR.X	16524	1	Flower_1_F4.4901.4901.2.dta	835.9-835.9	486.267	2	0.421223	0.000414079	0.00539767	X.K(Acetyl)STGGK(Acetyl)GPR.X	AT1G19890.1	AT1G19890.1
AT1G19890.1	2	15	X.K(Acetyl)STGGK(Acetyl)GPR.X	16524	1	Flower_1_F4.4901.4901.2.dta	835.9-835.9	486.267	2	0.421223	0.000414079	0.00539767	X.K(Acetyl)STGGK(Acetyl)GPR.X	AT1G19890.1	AT1G19890.1
AT1G20450.2	2	94	X.HEEEEHKPTLLEQLHQKHEEEEEN(Deamidated)K(Acetyl)PSLLDK.X	143175	1	Flower_1_F2.19201.19201.4.dta	2396.2-2396.2	962.219	4	0.420552	0.000414079	0.0054222	X.HEEEEHKPTLLEQLHQKHEEEEEN(Deamidated)K(Acetyl)PSLLDK.X	AT1G20450.2	AT1G20450.2;AT1G20450.1
AT3G09630.1	1	62	X.QPYAVSKK(Acetyl).X	15680	1	Flower_1_F4.7188.7188.2.dta	1044.1-1044.1	481.768	2	0.420251	0.000414079	0.00543325	X.QPYAVSKK(Acetyl).X	AT3G09630.1	AT3G09630.1;AT3G09630.2;AT5G02870.1;AT5G02870.2
AT5G51660.1	1	468	X.SGPAASLPGLRDEDEDIEGEGHQAK(Acetyl)R.X	128936	1	Flower_1_F1.17901.17901.4.dta	2340.9-2340.9	694.832	4	0.419981	0.000414079	0.00544318	X.SGPAASLPGLRDEDEDIEGEGHQAK(Acetyl)R.X	AT5G51660.1	AT5G51660.1
AT1G07820.1	4	6	X.GK(Acetyl)GGK(Acetyl)GLGK(Acetyl)GGAK(Acetyl)R.X	55750	1	Flower_1_F5_170222044356.7650.7650.3.dta	1267.7-1267.7	480.276	3	0.419911	0.000414079	0.00544579	X.GK(Acetyl)GGK(Acetyl)GLGK(Acetyl)GGAK(Acetyl)R.X	AT1G07820.1	AT1G07820.1;AT3G45930.1;AT3G53730.1;AT1G07820.2;AT3G46320.1;AT5G59970.1;AT2G28740.1;AT1G07660.1;AT5G59690.1
AT1G07820.1	4	9	X.GK(Acetyl)GGK(Acetyl)GLGK(Acetyl)GGAK(Acetyl)R.X	55750	1	Flower_1_F5_170222044356.7650.7650.3.dta	1267.7-1267.7	480.276	3	0.419911	0.000414079	0.00544579	X.GK(Acetyl)GGK(Acetyl)GLGK(Acetyl)GGAK(Acetyl)R.X	AT1G07820.1	AT1G07820.1;AT3G45930.1;AT3G53730.1;AT1G07820.2;AT3G46320.1;AT5G59970.1;AT2G28740.1;AT1G07660.1;AT5G59690.1
AT1G07820.1	4	13	X.GK(Acetyl)GGK(Acetyl)GLGK(Acetyl)GGAK(Acetyl)R.X	55750	1	Flower_1_F5_170222044356.7650.7650.3.dta	1267.7-1267.7	480.276	3	0.419911	0.000414079	0.00544579	X.GK(Acetyl)GGK(Acetyl)GLGK(Acetyl)GGAK(Acetyl)R.X	AT1G07820.1	AT1G07820.1;AT3G45930.1;AT3G53730.1;AT1G07820.2;AT3G46320.1;AT5G59970.1;AT2G28740.1;AT1G07660.1;AT5G59690.1
AT1G07820.1	4	17	X.GK(Acetyl)GGK(Acetyl)GLGK(Acetyl)GGAK(Acetyl)R.X	55750	1	Flower_1_F5_170222044356.7650.7650.3.dta	1267.7-1267.7	480.276	3	0.419911	0.000414079	0.00544579	X.GK(Acetyl)GGK(Acetyl)GLGK(Acetyl)GGAK(Acetyl)R.X	AT1G07820.1	AT1G07820.1;AT3G45930.1;AT3G53730.1;AT1G07820.2;AT3G46320.1;AT5G59970.1;AT2G28740.1;AT1G07660.1;AT5G59690.1
AT4G13560.1	3	68	X.DKTADGSHSAN(Deamidated)K(Acetyl)SAQHNQEQAAGLFGQ(Deamidated)TGESVK.X	140493	1	Flower_1_F2.14812.14812.4.dta	1876.8-1876.8	861.407	4	0.419103	0.000414079	0.00547561	X.DKTADGSHSAN(Deamidated)K(Acetyl)SAQHNQEQAAGLFGQ(Deamidated)TGESVK.X	AT4G13560.1	AT4G13560.1
AT1G35160.1	2	59	X.NLLSVAYK(Acetyl)N(Deamidated)VIGAR.X	66824	1	Flower_1_F2.39764.39764.3.dta	4589.3-4589.3	520.965	3	0.418766	0.000414079	0.00548808	X.NLLSVAYK(Acetyl)N(Deamidated)VIGAR.X	AT1G35160.1	AT1G35160.1;AT3G02520.1;AT1G35160.2;AT5G38480.1;AT5G16050.1;AT4G09000.1;AT4G09000.2;AT5G38480.2;AT1G78300.1
ATCG00130.1	2	125	X.QLENYK(Acetyl)N(Deamidated)ETILFEQQR.X	104042	1	Flower_1_F2.26769.26769.2.dta	3292.1-3292.1	1048.52	2	0.418686	0.000414079	0.00549106	X.QLENYK(Acetyl)N(Deamidated)ETILFEQQR.X	ATCG00130.1	ATCG00130.1
AT2G32730.1	1	882	X.TSGPEKPVNESGSGKGK(Acetyl).X	79760	1	Flower_1_F2.5035.5035.3.dta	844.5-844.5	567.62	3	0.418679	0.000414079	0.00549131	X.TSGPEKPVNESGSGKGK(Acetyl).X	AT2G32730.1	AT2G32730.1
AT1G15250.1	1	10	X.GKGTGSFGK(Acetyl)R.X	21535	1	Flower_1_F4.5698.5698.2.dta	899.2-899.2	518.78	2	0.418659	0.000414079	0.00549206	X.GKGTGSFGK(Acetyl)R.X	AT1G15250.1	AT1G15250.1;AT3G16080.1
AT5G46420.1	2	305	X.KKLC(Carbamidomethyl)EMEQK(Acetyl)HVFDGLR.X	101921	1	Flower_1_F4.17901.17901.4.dta	2262.7-2262.7	515.765	4	0.418316	0.000414079	0.00550481	X.KKLC(Carbamidomethyl)EMEQK(Acetyl)HVFDGLR.X	AT5G46420.1	AT5G46420.1
AT4G38970.1	2	347	X.ALQNTC(Carbamidomethyl)LK(Acetyl)TWGGRPENVNAAQTTLLAR.X	133132	1	Flower_1_F5_170222044356.20530.20530.3.dta	3308.3-3308.3	1009.19	3	0.417959	0.000414079	0.00551812	X.ALQNTC(Carbamidomethyl)LK(Acetyl)TWGGRPENVNAAQTTLLAR.X	AT4G38970.1	AT4G38970.1
ATMG00280.1	2	84	X.GHYLNATAGTC(Carbamidomethyl)EEMIK(Acetyl)R.X	98202	1	Flower_1_F2.16576.16576.3.dta	2086.4-2086.4	664.981	3	0.417933	0.000414079	0.00551907	X.GHYLNATAGTC(Carbamidomethyl)EEMIK(Acetyl)R.X	ATMG00280.1	ATMG00280.1;ATCG00490.1
ATCG00490.1	2	252	X.GHYLNATAGTC(Carbamidomethyl)EEMIK(Acetyl)R.X	98202	1	Flower_1_F2.16576.16576.3.dta	2086.4-2086.4	664.981	3	0.417933	0.000414079	0.00551907	X.GHYLNATAGTC(Carbamidomethyl)EEMIK(Acetyl)R.X	ATCG00490.1	ATMG00280.1;ATCG00490.1
AT2G37520.1	1	345	X.DTLDEPK(Acetyl)R.X	20008	1	Flower_1_F4.7311.7311.2.dta	1056.5-1056.5	508.256	2	0.417344	0.000414079	0.00554109	X.DTLDEPK(Acetyl)R.X	AT2G37520.1	AT2G37520.1
AT3G58110.2	1	530	X.EIEHENGITYHSHNPINK(Acetyl)R.X	114611	1	Flower_1_F2.9832.9832.3.dta	1315.5-1315.5	777.381	3	0.417105	0.000414079	0.00555006	X.EIEHENGITYHSHNPINK(Acetyl)R.X	AT3G58110.2	AT3G58110.2;AT3G58110.1
AT1G77800.1	4	109	X.SHSGADK(Acetyl)K(Acetyl)K(Acetyl)KK(Acetyl).X	50990	1	Flower_1_F5_170222044356.3908.3908.2.dta	817.7-817.7	691.376	2	0.417029	0.000414079	0.00555292	X.SHSGADK(Acetyl)K(Acetyl)K(Acetyl)KK(Acetyl).X	AT1G77800.1	AT1G77800.1;AT1G77800.2
AT1G77800.1	4	110	X.SHSGADK(Acetyl)K(Acetyl)K(Acetyl)KK(Acetyl).X	50990	1	Flower_1_F5_170222044356.3908.3908.2.dta	817.7-817.7	691.376	2	0.417029	0.000414079	0.00555292	X.SHSGADK(Acetyl)K(Acetyl)K(Acetyl)KK(Acetyl).X	AT1G77800.1	AT1G77800.1;AT1G77800.2
AT1G77800.1	4	111	X.SHSGADK(Acetyl)K(Acetyl)K(Acetyl)KK(Acetyl).X	50990	1	Flower_1_F5_170222044356.3908.3908.2.dta	817.7-817.7	691.376	2	0.417029	0.000414079	0.00555292	X.SHSGADK(Acetyl)K(Acetyl)K(Acetyl)KK(Acetyl).X	AT1G77800.1	AT1G77800.1;AT1G77800.2
AT1G77800.1	4	113	X.SHSGADK(Acetyl)K(Acetyl)K(Acetyl)KK(Acetyl).X	50990	1	Flower_1_F5_170222044356.3908.3908.2.dta	817.7-817.7	691.376	2	0.417029	0.000414079	0.00555292	X.SHSGADK(Acetyl)K(Acetyl)K(Acetyl)KK(Acetyl).X	AT1G77800.1	AT1G77800.1;AT1G77800.2
AT2G05220.2	1	44	X.ILEEVAIIPSK(Acetyl)R.X	53286	1	Flower_1_F3.27596.27596.2.dta	3392.1-3392.1	705.421	2	0.416969	0.000414079	0.00555518	X.ILEEVAIIPSK(Acetyl)R.X	AT2G05220.2	AT2G05220.2;AT5G04800.2;AT2G05220.1;AT5G04800.1;AT3G10610.1;AT2G04390.1;AT5G04800.4;AT5G04800.3
AT1G51060.1	2	6	X.GK(Acetyl)TLGSGSAK(Acetyl)K.X	27443	1	Flower_1_F3.6627.6627.2.dta	979.2-979.2	559.314	2	0.416024	0.000414079	0.0055908	X.GK(Acetyl)TLGSGSAK(Acetyl)K.X	AT1G51060.1	AT1G51060.1
AT1G51060.1	2	14	X.GK(Acetyl)TLGSGSAK(Acetyl)K.X	27443	1	Flower_1_F3.6627.6627.2.dta	979.2-979.2	559.314	2	0.416024	0.000414079	0.0055908	X.GK(Acetyl)TLGSGSAK(Acetyl)K.X	AT1G51060.1	AT1G51060.1
AT3G58110.2	3	530	X.EIEHEN(Deamidated)GITYHSHN(Deamidated)PINK(Acetyl)R.X	114728	1	Flower_1_F1.9728.9728.4.dta	1401.4-1401.4	583.783	4	0.415805	0.000414079	0.00559904	X.EIEHEN(Deamidated)GITYHSHN(Deamidated)PINK(Acetyl)R.X	AT3G58110.2	AT3G58110.2;AT3G58110.1
AT1G07820.1	3	9	X.GKGGK(Acetyl)GLGK(Acetyl)GGAK(Acetyl)R.X	52147	1	Flower_1_F1.5825.5825.2.dta	980.4-980.4	698.903	2	0.415051	0.000414079	0.00562769	X.GKGGK(Acetyl)GLGK(Acetyl)GGAK(Acetyl)R.X	AT1G07820.1	AT1G07820.1;AT3G45930.1;AT3G53730.1;AT1G07820.2;AT3G46320.1;AT5G59970.1;AT2G28740.1;AT1G07660.1;AT5G59690.1
AT1G07820.1	3	13	X.GKGGK(Acetyl)GLGK(Acetyl)GGAK(Acetyl)R.X	52147	1	Flower_1_F1.5825.5825.2.dta	980.4-980.4	698.903	2	0.415051	0.000414079	0.00562769	X.GKGGK(Acetyl)GLGK(Acetyl)GGAK(Acetyl)R.X	AT1G07820.1	AT1G07820.1;AT3G45930.1;AT3G53730.1;AT1G07820.2;AT3G46320.1;AT5G59970.1;AT2G28740.1;AT1G07660.1;AT5G59690.1
AT1G07820.1	3	17	X.GKGGK(Acetyl)GLGK(Acetyl)GGAK(Acetyl)R.X	52147	1	Flower_1_F1.5825.5825.2.dta	980.4-980.4	698.903	2	0.415051	0.000414079	0.00562769	X.GKGGK(Acetyl)GLGK(Acetyl)GGAK(Acetyl)R.X	AT1G07820.1	AT1G07820.1;AT3G45930.1;AT3G53730.1;AT1G07820.2;AT3G46320.1;AT5G59970.1;AT2G28740.1;AT1G07660.1;AT5G59690.1
AT1G54410.1	1	59	X.DKIHGGEGK(Acetyl)SHDGEGK.X	79159	1	Flower_1_F1.3252.3252.3.dta	767.5-767.5	564.934	3	0.414873	0.000414079	0.00563446	X.DKIHGGEGK(Acetyl)SHDGEGK.X	AT1G54410.1	AT1G54410.1
AT1G07820.1	2	9	X.GKGGK(Acetyl)GLGK(Acetyl)GGAK.X	34449	1	Flower_1_F1.4826.4826.2.dta	892.4-892.4	599.848	2	0.414804	0.000414079	0.00563707	X.GKGGK(Acetyl)GLGK(Acetyl)GGAK.X	AT1G07820.1	AT1G07820.1;AT3G45930.1;AT3G53730.1;AT1G07820.2;AT3G46320.1;AT5G59970.1;AT2G28740.1;AT1G07660.1;AT5G59690.1
AT1G07820.1	2	13	X.GKGGK(Acetyl)GLGK(Acetyl)GGAK.X	34449	1	Flower_1_F1.4826.4826.2.dta	892.4-892.4	599.848	2	0.414804	0.000414079	0.00563707	X.GKGGK(Acetyl)GLGK(Acetyl)GGAK.X	AT1G07820.1	AT1G07820.1;AT3G45930.1;AT3G53730.1;AT1G07820.2;AT3G46320.1;AT5G59970.1;AT2G28740.1;AT1G07660.1;AT5G59690.1
AT2G38770.1	1	13	X.TKVYGTGTYDFK(Acetyl)R.X	68214	1	Flower_1_F3.15133.15133.3.dta	1919.7-1919.7	526.602	3	0.414407	0.000414079	0.00565222	X.TKVYGTGTYDFK(Acetyl)R.X	AT2G38770.1	AT2G38770.1
AT2G36880.1	2	177	X.TQ(Deamidated)VTVEYK(Acetyl)NDGGAMIPIR.X	100512	1	Flower_1_F2.25081.25081.3.dta	3105.5-3105.5	679.013	3	0.414046	0.000414079	0.00566604	X.TQ(Deamidated)VTVEYK(Acetyl)NDGGAMIPIR.X	AT2G36880.1	AT2G36880.1;AT2G36880.2
AT3G12980.1	1	836	X.HGVK(Acetyl)SALDGESLR.X	53335	1	Flower_1_F3.14478.14478.2.dta	1848.0-1848.0	705.868	2	0.41385	0.000414079	0.00567357	X.HGVK(Acetyl)SALDGESLR.X	AT3G12980.1	AT3G12980.1
AT2G19390.1	1	616	X.NVGTAK(Acetyl)HLR.X	21583	1	Flower_1_F5_170222044356.4898.4898.3.dta	908.1-908.1	346.533	3	0.413661	0.000414079	0.00568082	X.NVGTAK(Acetyl)HLR.X	AT2G19390.1	AT2G19390.1
AT3G07740.2	2	158	X.VNEIDPPLSALAGVK(Acetyl)K(Acetyl)K.X	90794	1	Flower_1_F4.32838.32838.3.dta	3957.8-3957.8	621.691	3	0.412735	0.000414079	0.00571649	X.VNEIDPPLSALAGVK(Acetyl)K(Acetyl)K.X	AT3G07740.2	AT3G07740.2;AT3G07740.1;AT3G07740.4;AT3G07740.3
AT3G07740.2	2	159	X.VNEIDPPLSALAGVK(Acetyl)K(Acetyl)K.X	90794	1	Flower_1_F4.32838.32838.3.dta	3957.8-3957.8	621.691	3	0.412735	0.000414079	0.00571649	X.VNEIDPPLSALAGVK(Acetyl)K(Acetyl)K.X	AT3G07740.2	AT3G07740.2;AT3G07740.1;AT3G07740.4;AT3G07740.3
AT3G23990.1	1	272	X.VLELALK(Acetyl)R.X	17472	1	Flower_1_F2.23895.23895.2.dta	2963.5-2963.5	492.315	2	0.412159	0.000414079	0.00573879	X.VLELALK(Acetyl)R.X	AT3G23990.1	AT3G23990.1
AT3G44010.1	1	54	X.EIGFIK(Acetyl)YR.X	23592	1	Flower_1_F4.23946.23946.2.dta	2991.9-2991.9	534.297	2	0.411047	0.000414079	0.00578208	X.EIGFIK(Acetyl)YR.X	AT3G44010.1	AT3G44010.1;AT4G33865.1;AT3G43980.1
AT1G29470.2	1	123	X.KEFDDK(Acetyl)NGDGDRK.X	67089	1	Flower_1_F1.4129.4129.3.dta	838.7-838.7	522.579	3	0.411009	0.000414079	0.00578356	X.KEFDDK(Acetyl)NGDGDRK.X	AT1G29470.2	AT1G29470.2;AT1G29470.1
AT1G54060.1	1	228	X.GNQIVQQQQEK(Acetyl)R.X	61388	1	Flower_1_F1.5765.5765.2.dta	974.2-974.2	749.387	2	0.410974	0.000414079	0.00578495	X.GNQIVQQQQEK(Acetyl)R.X	AT1G54060.1	AT1G54060.1
AT3G25050.1	2	186	X.VYKNENGVSYPSK(Acetyl)PMQ(Deamidated)VEASLWNGDDWATDGGR.X	142411	1	Flower_1_F5_170222044356.25110.25110.4.dta	3947.3-3947.3	929.18	4	0.410651	0.000414079	0.00579757	X.VYKNENGVSYPSK(Acetyl)PMQ(Deamidated)VEASLWNGDDWATDGGR.X	AT3G25050.1	AT3G25050.1
AT1G07820.1	4	6	X.GK(Acetyl)GGK(Acetyl)GLGK(Acetyl)GGAK(Acetyl)R.X	55754	1	Flower_1_F4.44995.44995.2.dta	5400.1-5400.1	719.91	2	0.41048	0.000414079	0.0058043	X.GK(Acetyl)GGK(Acetyl)GLGK(Acetyl)GGAK(Acetyl)R.X	AT1G07820.1	AT1G07820.1;AT3G45930.1;AT3G53730.1;AT1G07820.2;AT3G46320.1;AT5G59970.1;AT2G28740.1;AT1G07660.1;AT5G59690.1
AT1G07820.1	4	9	X.GK(Acetyl)GGK(Acetyl)GLGK(Acetyl)GGAK(Acetyl)R.X	55754	1	Flower_1_F4.44995.44995.2.dta	5400.1-5400.1	719.91	2	0.41048	0.000414079	0.0058043	X.GK(Acetyl)GGK(Acetyl)GLGK(Acetyl)GGAK(Acetyl)R.X	AT1G07820.1	AT1G07820.1;AT3G45930.1;AT3G53730.1;AT1G07820.2;AT3G46320.1;AT5G59970.1;AT2G28740.1;AT1G07660.1;AT5G59690.1
AT1G07820.1	4	13	X.GK(Acetyl)GGK(Acetyl)GLGK(Acetyl)GGAK(Acetyl)R.X	55754	1	Flower_1_F4.44995.44995.2.dta	5400.1-5400.1	719.91	2	0.41048	0.000414079	0.0058043	X.GK(Acetyl)GGK(Acetyl)GLGK(Acetyl)GGAK(Acetyl)R.X	AT1G07820.1	AT1G07820.1;AT3G45930.1;AT3G53730.1;AT1G07820.2;AT3G46320.1;AT5G59970.1;AT2G28740.1;AT1G07660.1;AT5G59690.1
AT1G07820.1	4	17	X.GK(Acetyl)GGK(Acetyl)GLGK(Acetyl)GGAK(Acetyl)R.X	55754	1	Flower_1_F4.44995.44995.2.dta	5400.1-5400.1	719.91	2	0.41048	0.000414079	0.0058043	X.GK(Acetyl)GGK(Acetyl)GLGK(Acetyl)GGAK(Acetyl)R.X	AT1G07820.1	AT1G07820.1;AT3G45930.1;AT3G53730.1;AT1G07820.2;AT3G46320.1;AT5G59970.1;AT2G28740.1;AT1G07660.1;AT5G59690.1
AT1G51745.1	1	205	X.TPNDSEDDGTEGVK(Acetyl)R.X	76533	1	Flower_1_F5_170222044356.5005.5005.2.dta	918.5-918.5	831.368	2	0.410358	0.000414079	0.0058091	X.TPNDSEDDGTEGVK(Acetyl)R.X	AT1G51745.1	AT1G51745.1;AT1G51745.2
AT1G77800.1	3	109	X.SHSGADK(Acetyl)K(Acetyl)KK(Acetyl).X	35659	1	Flower_1_F2.4612.4612.2.dta	810.9-810.9	606.323	2	0.409955	0.000414079	0.00582491	X.SHSGADK(Acetyl)K(Acetyl)KK(Acetyl).X	AT1G77800.1	AT1G77800.1;AT1G77800.2
AT1G77800.1	3	110	X.SHSGADK(Acetyl)K(Acetyl)KK(Acetyl).X	35659	1	Flower_1_F2.4612.4612.2.dta	810.9-810.9	606.323	2	0.409955	0.000414079	0.00582491	X.SHSGADK(Acetyl)K(Acetyl)KK(Acetyl).X	AT1G77800.1	AT1G77800.1;AT1G77800.2
AT1G77800.1	3	112	X.SHSGADK(Acetyl)K(Acetyl)KK(Acetyl).X	35659	1	Flower_1_F2.4612.4612.2.dta	810.9-810.9	606.323	2	0.409955	0.000414079	0.00582491	X.SHSGADK(Acetyl)K(Acetyl)KK(Acetyl).X	AT1G77800.1	AT1G77800.1;AT1G77800.2
AT3G12640.1	1	207	X.DALAISRPANSSTESSLK(Acetyl)R.X	101148	1	Flower_1_F4.15476.15476.3.dta	1967.2-1967.2	682.358	3	0.409075	0.000414079	0.00585969	X.DALAISRPANSSTESSLK(Acetyl)R.X	AT3G12640.1	AT3G12640.1
AT4G40040.1	2	10	X.K(Acetyl)STGGK(Acetyl)APR.X	17604	1	Flower_1_F1.5384.5384.2.dta	936.8-936.8	493.274	2	0.407372	0.000414079	0.00592754	X.K(Acetyl)STGGK(Acetyl)APR.X	AT4G40040.1	AT4G40040.1;AT5G10980.1;AT4G40030.2;AT4G40030.1;AT4G40040.2;AT5G10390.1;AT5G10400.1;AT4G40030.3;AT1G09200.1;AT3G27360.1;AT5G65360.1
AT4G40040.1	2	15	X.K(Acetyl)STGGK(Acetyl)APR.X	17604	1	Flower_1_F1.5384.5384.2.dta	936.8-936.8	493.274	2	0.407372	0.000414079	0.00592754	X.K(Acetyl)STGGK(Acetyl)APR.X	AT4G40040.1	AT4G40040.1;AT5G10980.1;AT4G40030.2;AT4G40030.1;AT4G40040.2;AT5G10390.1;AT5G10400.1;AT4G40030.3;AT1G09200.1;AT3G27360.1;AT5G65360.1
AT1G29470.2	1	82	X.SFPDEK(Acetyl)NEETEVVTETNEEKTDPEK.X	132038	1	Flower_1_F4.18255.18255.3.dta	2314.4-2314.4	989.447	3	0.406636	0.000414079	0.00595711	X.SFPDEK(Acetyl)NEETEVVTETNEEKTDPEK.X	AT1G29470.2	AT1G29470.2;AT1G29470.1
AT1G79000.2	2	1563	X.DGGVNHPHK(Acetyl)LTNHPSLADQNAQNK(Acetyl)EAR.X	133299	1	Flower_1_F3.9588.9588.4.dta	1288.5-1288.5	758.872	4	0.406344	0.000414079	0.00596887	X.DGGVNHPHK(Acetyl)LTNHPSLADQNAQNK(Acetyl)EAR.X	AT1G79000.2	AT1G79000.2;AT1G79000.1
AT1G79000.2	2	1578	X.DGGVNHPHK(Acetyl)LTNHPSLADQNAQNK(Acetyl)EAR.X	133299	1	Flower_1_F3.9588.9588.4.dta	1288.5-1288.5	758.872	4	0.406344	0.000414079	0.00596887	X.DGGVNHPHK(Acetyl)LTNHPSLADQNAQNK(Acetyl)EAR.X	AT1G79000.2	AT1G79000.2;AT1G79000.1
AT4G18100.1	1	63	X.GVTLMPNVGYGSDKK(Acetyl).X	71168	1	Flower_1_F5_170222044356.17393.17393.2.dta	2828.8-2828.8	804.408	2	0.405985	0.000414079	0.00598335	X.GVTLMPNVGYGSDKK(Acetyl).X	AT4G18100.1	AT4G18100.1;AT5G46430.2;AT5G46430.1
AT5G13490.2	1	173	X.YFPTQALNFAFKDYFK(Acetyl)R.X	108836	1	Flower_1_F2.41061.41061.3.dta	4696.2-4696.2	733.377	3	0.404992	0.000414079	0.00602364	X.YFPTQALNFAFKDYFK(Acetyl)R.X	AT5G13490.2	AT5G13490.2;AT4G28390.1;AT3G08580.2;AT3G08580.1;AT5G13490.1
AT1G49950.3	2	195	X.K(Acetyl)GLGVFGGK(Acetyl)QR.X	37151	1	Flower_1_F3.20933.20933.2.dta	2609.4-2609.4	615.85	2	0.40426	0.000414079	0.00605354	X.K(Acetyl)GLGVFGGK(Acetyl)QR.X	AT1G49950.3	AT1G49950.3;AT1G49950.2;AT1G49950.1
AT1G49950.3	2	203	X.K(Acetyl)GLGVFGGK(Acetyl)QR.X	37151	1	Flower_1_F3.20933.20933.2.dta	2609.4-2609.4	615.85	2	0.40426	0.000414079	0.00605354	X.K(Acetyl)GLGVFGGK(Acetyl)QR.X	AT1G49950.3	AT1G49950.3;AT1G49950.2;AT1G49950.1
AT1G35160.1	2	59	X.NLLSVAYK(Acetyl)N(Deamidated)VIGAR.X	66828	1	Flower_1_F3.39474.39474.2.dta	4568.9-4568.9	780.945	2	0.403891	0.000414079	0.00606863	X.NLLSVAYK(Acetyl)N(Deamidated)VIGAR.X	AT1G35160.1	AT1G35160.1;AT3G02520.1;AT1G35160.2;AT5G38480.1;AT5G16050.1;AT4G09000.1;AT4G09000.2;AT5G38480.2;AT1G78300.1
AT5G64360.1	1	353	X.MGTGAK(Acetyl)NLGR.X	22030	1	Flower_1_F2.8539.8539.2.dta	1173.1-1173.1	523.773	2	0.403752	0.000414079	0.00607435	X.MGTGAK(Acetyl)NLGR.X	AT5G64360.1	AT5G64360.1;AT5G64360.3;AT5G64360.2;AT5G64360.4
AT3G56120.1	1	358	X.SIEGHANK(Acetyl)R.X	22650	1	Flower_1_F1.3802.3802.3.dta	812.3-812.3	351.852	3	0.403697	0.000414079	0.0060766	X.SIEGHANK(Acetyl)R.X	AT3G56120.1	AT3G56120.1
AT5G48230.1	1	232	X.GRPSTIVDKDEGLGKFDAAK(Acetyl)LR.X	118038	1	Flower_1_F5_170222044356.15148.15148.4.dta	2461.6-2461.6	604.581	4	0.403362	0.000414079	0.00609039	X.GRPSTIVDKDEGLGKFDAAK(Acetyl)LR.X	AT5G48230.1	AT5G48230.1;AT5G48230.2
AT4G40040.1	2	28	X.K(Acetyl)SAPTTGGVK(Acetyl)KPHR.X	65983	1	Flower_1_F5_170222044356.4321.4321.4.dta	855.1-855.1	387.722	4	0.403332	0.000414079	0.00609164	X.K(Acetyl)SAPTTGGVK(Acetyl)KPHR.X	AT4G40040.1	AT4G40040.1;AT5G10980.1;AT4G40030.2;AT4G40030.1;AT4G40040.2;AT1G75600.1;AT1G13370.1;AT4G40030.3
AT4G40040.1	2	37	X.K(Acetyl)SAPTTGGVK(Acetyl)KPHR.X	65983	1	Flower_1_F5_170222044356.4321.4321.4.dta	855.1-855.1	387.722	4	0.403332	0.000414079	0.00609164	X.K(Acetyl)SAPTTGGVK(Acetyl)KPHR.X	AT4G40040.1	AT4G40040.1;AT5G10980.1;AT4G40030.2;AT4G40030.1;AT4G40040.2;AT1G75600.1;AT1G13370.1;AT4G40030.3
AT4G40040.1	2	10	X.K(Acetyl)STGGK(Acetyl)APR.X	17601	1	Flower_1_F4.4872.4872.2.dta	833.7-833.7	493.274	2	0.403025	0.000414079	0.00610427	X.K(Acetyl)STGGK(Acetyl)APR.X	AT4G40040.1	AT4G40040.1;AT5G10980.1;AT4G40030.2;AT4G40030.1;AT4G40040.2;AT5G10390.1;AT5G10400.1;AT4G40030.3;AT1G09200.1;AT3G27360.1;AT5G65360.1
AT4G40040.1	2	15	X.K(Acetyl)STGGK(Acetyl)APR.X	17601	1	Flower_1_F4.4872.4872.2.dta	833.7-833.7	493.274	2	0.403025	0.000414079	0.00610427	X.K(Acetyl)STGGK(Acetyl)APR.X	AT4G40040.1	AT4G40040.1;AT5G10980.1;AT4G40030.2;AT4G40030.1;AT4G40040.2;AT5G10390.1;AT5G10400.1;AT4G40030.3;AT1G09200.1;AT3G27360.1;AT5G65360.1
AT1G07790.1	2	28	X.AAEK(Acetyl)APAEK(Acetyl)KPK.X	48362	1	Flower_1_F4.5215.5215.3.dta	861.0-861.0	451.256	3	0.403016	0.000414079	0.00610464	X.AAEK(Acetyl)APAEK(Acetyl)KPK.X	AT1G07790.1	AT1G07790.1
AT1G07790.1	2	33	X.AAEK(Acetyl)APAEK(Acetyl)KPK.X	48362	1	Flower_1_F4.5215.5215.3.dta	861.0-861.0	451.256	3	0.403016	0.000414079	0.00610464	X.AAEK(Acetyl)APAEK(Acetyl)KPK.X	AT1G07790.1	AT1G07790.1
AT4G31360.1	1	183	X.ALDMEEVIEDIIK(Acetyl)K.X	78830	1	Flower_1_F1.41663.41663.3.dta	4816.7-4816.7	563.298	3	0.402916	0.000414079	0.00610878	X.ALDMEEVIEDIIK(Acetyl)K.X	AT4G31360.1	AT4G31360.1
AT1G29470.2	1	67	X.DVDTTKSDFK(Acetyl)SEEVDR.X	93823	1	Flower_1_F5_170222044356.9741.9741.3.dta	1573.1-1573.1	638.297	3	0.402549	0.000414079	0.00612395	X.DVDTTKSDFK(Acetyl)SEEVDR.X	AT1G29470.2	AT1G29470.2;AT1G29470.1
AT1G29470.2	1	146	X.NGDGEKDTESESDETK(Acetyl)QK.X	100796	1	Flower_1_F2.4645.4645.3.dta	813.7-813.7	680.295	3	0.402199	0.000414079	0.00613847	X.NGDGEKDTESESDETK(Acetyl)QK.X	AT1G29470.2	AT1G29470.2;AT1G29470.1
AT1G70730.1	1	509	X.GIHPEVANVASADEFEYKDPVDGSVSK(Acetyl)HQGIR.X	140970	1	Flower_1_F4.22721.22721.4.dta	2842.7-2842.7	874.179	4	0.402068	0.000414079	0.0061439	X.GIHPEVANVASADEFEYKDPVDGSVSK(Acetyl)HQGIR.X	AT1G70730.1	AT1G70730.1;AT1G70730.3;AT1G70730.2
ATCG00490.1	1	305	X.QK(Acetyl)NHGMHFR.X	34169	1	Flower_1_F3.5936.5936.2.dta	912.7-912.7	598.791	2	0.400358	0.000414079	0.00621532	X.QK(Acetyl)NHGMHFR.X	ATCG00490.1	ATCG00490.1
AT5G13010.1	1	188	X.QSDRDYHGEK(Acetyl)R.X	55099	1	Flower_1_F1.3414.3414.3.dta	780.5-780.5	478.222	3	0.400036	0.000414079	0.00622884	X.QSDRDYHGEK(Acetyl)R.X	AT5G13010.1	AT5G13010.1
AT3G22220.2	2	176	X.NDLANVEVDRDMDN(Deamidated)LIPVAISSVK(Acetyl)NIVHPTSK.X	141320	1	Flower_1_F4.41609.41609.4.dta	4764.7-4764.7	887.461	4	0.399355	0.000414079	0.00625757	X.NDLANVEVDRDMDN(Deamidated)LIPVAISSVK(Acetyl)NIVHPTSK.X	AT3G22220.2	AT3G22220.2;AT3G22220.1
AT1G51510.1	1	54	X.SAIAGANGESAKK(Acetyl).X	38642	1	Flower_1_F4.5985.5985.2.dta	922.6-922.6	623.326	2	0.397694	0.000414079	0.00632821	X.SAIAGANGESAKK(Acetyl).X	AT1G51510.1	AT1G51510.1
AT1G16710.2	3	1330	X.K(Acetyl)GILK(Acetyl)KPITK(Acetyl)R.X	53082	1	Flower_1_F5_170222044356.11483.11483.3.dta	1847.0-1847.0	469.973	3	0.397589	0.000414079	0.00633271	X.K(Acetyl)GILK(Acetyl)KPITK(Acetyl)R.X	AT1G16710.2	AT1G16710.2;AT1G16710.1
AT1G16710.2	3	1334	X.K(Acetyl)GILK(Acetyl)KPITK(Acetyl)R.X	53082	1	Flower_1_F5_170222044356.11483.11483.3.dta	1847.0-1847.0	469.973	3	0.397589	0.000414079	0.00633271	X.K(Acetyl)GILK(Acetyl)KPITK(Acetyl)R.X	AT1G16710.2	AT1G16710.2;AT1G16710.1
AT1G16710.2	3	1339	X.K(Acetyl)GILK(Acetyl)KPITK(Acetyl)R.X	53082	1	Flower_1_F5_170222044356.11483.11483.3.dta	1847.0-1847.0	469.973	3	0.397589	0.000414079	0.00633271	X.K(Acetyl)GILK(Acetyl)KPITK(Acetyl)R.X	AT1G16710.2	AT1G16710.2;AT1G16710.1
AT5G38760.1	1	60	X.AQGATESVK(Acetyl)NATGMNK.X	75307	1	Flower_1_F2.12639.12639.2.dta	1626.1-1626.1	824.901	2	0.397293	0.000414079	0.00634538	X.AQGATESVK(Acetyl)NATGMNK.X	AT5G38760.1	AT5G38760.1
AT1G54270.2	1	292	X.KVDWLTDK(Acetyl)MR.X	46796	1	Flower_1_F4.23965.23965.2.dta	2993.8-2993.8	667.35	2	0.396893	0.000414079	0.00636255	X.KVDWLTDK(Acetyl)MR.X	AT1G54270.2	AT1G54270.2;AT3G13920.3;AT1G54270.1;AT3G13920.2;AT3G13920.1;AT3G13920.4;AT1G72730.1
AT1G77440.2	1	98	X.DMKPETFASLVSAILYEK(Acetyl)R.X	110673	1	Flower_1_F5_170222044356.31789.31789.2.dta	4792.9-4792.9	1120.58	2	0.396508	0.000414079	0.00637916	X.DMKPETFASLVSAILYEK(Acetyl)R.X	AT1G77440.2	AT1G77440.2;AT1G77440.1;AT1G21720.1
AT1G77440.2	1	98	X.DMKPETFASLVSAILYEK(Acetyl)R.X	110668	1	Flower_1_F1.41623.41623.2.dta	4813.4-4813.4	1120.58	2	0.395745	0.000414079	0.0064121	X.DMKPETFASLVSAILYEK(Acetyl)R.X	AT1G77440.2	AT1G77440.2;AT1G77440.1;AT1G21720.1
AT2G39730.1	2	408	X.LMEYGN(Deamidated)MLVMEQENVK(Acetyl)R.X	105466	1	Flower_1_F4.31213.31213.3.dta	3800.7-3800.7	709.673	3	0.39536	0.000414079	0.00642884	X.LMEYGN(Deamidated)MLVMEQENVK(Acetyl)R.X	AT2G39730.1	AT2G39730.1;AT2G39730.2;AT2G39730.3
AT1G20450.2	3	86	X.HEEEEHKPTLLEQ(Deamidated)LHQ(Deamidated)K(Acetyl)HEEEEENKPSLLDKLHR.X	145367	1	Flower_1_F3.20317.20317.4.dta	2541.4-2541.4	1064.03	4	0.395195	0.000414079	0.00643602	X.HEEEEHKPTLLEQ(Deamidated)LHQ(Deamidated)K(Acetyl)HEEEEENKPSLLDKLHR.X	AT1G20450.2	AT1G20450.2;AT1G20450.1
AT5G50920.1	1	104	X.AIK(Acetyl)VIMLAQEEAR.X	62615	1	Flower_1_F4.31898.31898.2.dta	3864.0-3864.0	757.422	2	0.394882	0.000414079	0.00644962	X.AIK(Acetyl)VIMLAQEEAR.X	AT5G50920.1	AT5G50920.1
AT5G49460.1	1	477	X.NLTPYEFVEGMK(Acetyl)K.X	70493	1	Flower_1_F1.35851.35851.2.dta	4317.2-4317.2	799.401	2	0.394069	0.000414079	0.00648513	X.NLTPYEFVEGMK(Acetyl)K.X	AT5G49460.1	AT5G49460.1;AT3G06650.1
AT5G25150.1	1	293	X.AGNATAK(Acetyl)VAR.X	18983	1	Flower_1_F4.5834.5834.2.dta	910.2-910.2	500.78	2	0.393482	0.000414079	0.00651092	X.AGNATAK(Acetyl)VAR.X	AT5G25150.1	AT5G25150.1
AT1G19890.1	2	10	X.K(Acetyl)STGGK(Acetyl)GPR.X	16522	1	Flower_1_F3.4927.4927.2.dta	834.5-834.5	486.266	2	0.392336	0.000414079	0.00656153	X.K(Acetyl)STGGK(Acetyl)GPR.X	AT1G19890.1	AT1G19890.1
AT1G19890.1	2	15	X.K(Acetyl)STGGK(Acetyl)GPR.X	16522	1	Flower_1_F3.4927.4927.2.dta	834.5-834.5	486.266	2	0.392336	0.000414079	0.00656153	X.K(Acetyl)STGGK(Acetyl)GPR.X	AT1G19890.1	AT1G19890.1
AT4G16420.3	1	175	X.ELQAMAK(Acetyl)GR.X	21954	1	Flower_1_F2.10322.10322.2.dta	1369.9-1369.9	523.275	2	0.392331	0.000414079	0.00656177	X.ELQAMAK(Acetyl)GR.X	AT4G16420.3	AT4G16420.3;AT4G16420.2;AT4G16420.1
AT1G19890.1	2	10	X.K(Acetyl)STGGK(Acetyl)GPR.X	16525	1	Flower_1_F1.4062.4062.2.dta	833.5-833.5	486.267	2	0.390453	0.000414079	0.00664556	X.K(Acetyl)STGGK(Acetyl)GPR.X	AT1G19890.1	AT1G19890.1
AT1G19890.1	2	15	X.K(Acetyl)STGGK(Acetyl)GPR.X	16525	1	Flower_1_F1.4062.4062.2.dta	833.5-833.5	486.267	2	0.390453	0.000414079	0.00664556	X.K(Acetyl)STGGK(Acetyl)GPR.X	AT1G19890.1	AT1G19890.1
AT5G11170.2	3	80	X.DLLK(Acetyl)N(Deamidated)EC(Carbamidomethyl)PHIVVGTPGR.X	95880	1	Flower_1_F2.22384.22384.3.dta	2782.1-2782.1	650.006	3	0.389222	0.000414079	0.00670108	X.DLLK(Acetyl)N(Deamidated)EC(Carbamidomethyl)PHIVVGTPGR.X	AT5G11170.2	AT5G11170.2;AT5G11170.1;AT5G11200.3;AT5G11200.1;AT5G11200.2
AT1G07820.1	1	21	X.K(Acetyl)VLRDNIQGITKPAIR.X	90863	1	Flower_1_F1.16675.16675.4.dta	2193.1-2193.1	466.783	4	0.388349	0.000414079	0.0067407	X.K(Acetyl)VLRDNIQGITKPAIR.X	AT1G07820.1	AT1G07820.1;AT3G45930.1;AT3G53730.1;AT1G07820.2;AT3G46320.1;AT5G59970.1;AT2G28740.1;AT1G07660.1;AT5G59690.1
AT1G20450.2	3	94	X.HEEEEHKPTLLEQLHQ(Deamidated)KHEEEEEN(Deamidated)K(Acetyl)PSLLDK.X	143192	1	Flower_1_F2.19209.19209.6.dta	2396.9-2396.9	641.981	6	0.387736	0.000414079	0.00676871	X.HEEEEHKPTLLEQLHQ(Deamidated)KHEEEEEN(Deamidated)K(Acetyl)PSLLDK.X	AT1G20450.2	AT1G20450.2;AT1G20450.1
AT1G79280.3	1	685	X.NFLHLLEDSEEATK(Acetyl)R.X	89399	1	Flower_1_F4.31998.31998.3.dta	3874.4-3874.4	615.311	3	0.387428	0.000414079	0.00678278	X.NFLHLLEDSEEATK(Acetyl)R.X	AT1G79280.3	AT1G79280.3;AT1G79280.1;AT1G79280.2
AT2G40100.2	1	38	X.FGFSFGKK(Acetyl).X	15422	1	Flower_1_F4.27131.27131.2.dta	3348.8-3348.8	480.252	2	0.387163	0.000414079	0.00679495	X.FGFSFGKK(Acetyl).X	AT2G40100.2	AT2G40100.2;AT2G40100.1
AT4G14920.1	1	1062	X.MLETAFK(Acetyl)TSTMAR.X	64173	1	Flower_1_F4.23132.23132.2.dta	2886.3-2886.3	764.876	2	0.386545	0.000414079	0.00682338	X.MLETAFK(Acetyl)TSTMAR.X	AT4G14920.1	AT4G14920.1
AT1G29470.2	1	196	X.KSEENAGETEESTEK(Acetyl)SK.X	94525	1	Flower_1_F5_170222044356.3725.3725.3.dta	800.5-800.5	642.293	3	0.385585	0.000414079	0.00686777	X.KSEENAGETEESTEK(Acetyl)SK.X	AT1G29470.2	AT1G29470.2;AT1G29470.1
AT5G15200.1	1	156	X.LDSQK(Acetyl)HIDFALTSPFGGGRPGR.X	117256	1	Flower_1_F5_170222044356.21810.21810.4.dta	3499.9-3499.9	600.311	4	0.385389	0.000414079	0.00687686	X.LDSQK(Acetyl)HIDFALTSPFGGGRPGR.X	AT5G15200.1	AT5G15200.1
AT1G35720.1	1	97	X.DALLANEATK(Acetyl)R.X	38462	1	Flower_1_F2.14400.14400.2.dta	1822.3-1822.3	622.335	2	0.385143	0.000414079	0.00688833	X.DALLANEATK(Acetyl)R.X	AT1G35720.1	AT1G35720.1
AT1G43690.1	1	65	X.ELMAAAAEK(Acetyl)R.X	28694	1	Flower_1_F2.12842.12842.2.dta	1650.9-1650.9	566.294	2	0.384843	0.000414079	0.00690228	X.ELMAAAAEK(Acetyl)R.X	AT1G43690.1	AT1G43690.1
AT5G46420.1	3	305	X.LC(Carbamidomethyl)EMEQ(Deamidated)K(Acetyl)HVFDGLR.X	87202	1	Flower_1_F4.23240.23240.2.dta	2911.9-2911.9	902.926	2	0.384623	0.000414079	0.00691256	X.LC(Carbamidomethyl)EMEQ(Deamidated)K(Acetyl)HVFDGLR.X	AT5G46420.1	AT5G46420.1
ATCG00490.1	1	183	X.LGLSAK(Acetyl)NYGR.X	27712	1	Flower_1_F4.15005.15005.2.dta	1915.5-1915.5	560.808	2	0.384328	0.000414079	0.00692637	X.LGLSAK(Acetyl)NYGR.X	ATCG00490.1	ATCG00490.1
AT3G26450.1	1	123	X.ITMIWEK(Acetyl)R.X	27534	1	Flower_1_F3.27571.27571.2.dta	3388.9-3388.9	559.805	2	0.384204	0.000414079	0.00693217	X.ITMIWEK(Acetyl)R.X	AT3G26450.1	AT3G26450.1;AT3G26460.1;AT2G01530.1;AT4G23670.1
AT4G29790.1	1	1096	X.IGRPALVNAK(Acetyl)GER.X	54313	1	Flower_1_F3.11617.11617.3.dta	1515.2-1515.2	474.945	3	0.38393	0.000414079	0.00694499	X.IGRPALVNAK(Acetyl)GER.X	AT4G29790.1	AT4G29790.1
AT3G48090.2	2	370	X.HLK(Acetyl)N(Deamidated)EDTGPYMK.X	59036	1	Flower_1_F4.8539.8539.2.dta	1189.8-1189.8	738.349	2	0.383483	0.000414079	0.00696601	X.HLK(Acetyl)N(Deamidated)EDTGPYMK.X	AT3G48090.2	AT3G48090.2;AT3G48090.1
AT1G54270.2	1	120	X.ELAQQIEK(Acetyl)VMR.X	51435	1	Flower_1_F2.28659.28659.2.dta	3502.5-3502.5	693.873	2	0.383327	0.000414079	0.00697333	X.ELAQQIEK(Acetyl)VMR.X	AT1G54270.2	AT1G54270.2;AT3G13920.3;AT1G54270.1;AT3G13920.2;AT3G13920.1;AT3G13920.4;AT1G72730.1
AT5G13010.1	1	188	X.QSDRDYHGEK(Acetyl)R.X	55100	1	Flower_1_F4.4278.4278.3.dta	784.6-784.6	478.223	3	0.382377	0.000414079	0.00701827	X.QSDRDYHGEK(Acetyl)R.X	AT5G13010.1	AT5G13010.1
AT4G34430.4	1	56	X.ANALGGSNFFSSAPSK(Acetyl)R.X	83612	1	Flower_1_F4.24501.24501.2.dta	3052.3-3052.3	876.936	2	0.38165	0.000414079	0.0070528	X.ANALGGSNFFSSAPSK(Acetyl)R.X	AT4G34430.4	AT4G34430.4;AT4G34430.2;AT4G34430.3;AT4G34430.1
AT1G79000.2	2	1563	X.DGGVNHPHK(Acetyl)LTNHPSLADQNAQNK(Acetyl)EAR.X	133302	1	Flower_1_F4.9616.9616.4.dta	1309.3-1309.3	758.873	4	0.381416	0.000414079	0.00706397	X.DGGVNHPHK(Acetyl)LTNHPSLADQNAQNK(Acetyl)EAR.X	AT1G79000.2	AT1G79000.2;AT1G79000.1
AT1G79000.2	2	1578	X.DGGVNHPHK(Acetyl)LTNHPSLADQNAQNK(Acetyl)EAR.X	133302	1	Flower_1_F4.9616.9616.4.dta	1309.3-1309.3	758.873	4	0.381416	0.000414079	0.00706397	X.DGGVNHPHK(Acetyl)LTNHPSLADQNAQNK(Acetyl)EAR.X	AT1G79000.2	AT1G79000.2;AT1G79000.1
AT2G17930.1	1	2035	X.STDGSATSEDPSK(Acetyl)R.X	59429	1	Flower_1_F2.5266.5266.2.dta	862.3-862.3	740.332	2	0.38132	0.000414079	0.00706855	X.STDGSATSEDPSK(Acetyl)R.X	AT2G17930.1	AT2G17930.1
AT3G14510.1	1	30	X.YSLLAGGK(Acetyl)R.X	19364	1	Flower_1_F2.16871.16871.2.dta	2124.5-2124.5	503.786	2	0.380252	0.000414079	0.00711974	X.YSLLAGGK(Acetyl)R.X	AT3G14510.1	AT3G14510.1;AT3G32040.1;AT4G36810.1;AT3G29430.1;AT3G14550.1;AT3G14530.1
AT3G23810.1	3	367	X.NNAIVC(Carbamidomethyl)N(Deamidated)IGHFDNEIDMLGLETYPGVK(Acetyl)R.X	136899	1	Flower_1_F1.39907.39907.3.dta	4679.5-4679.5	1078.19	3	0.379832	0.000414079	0.00713994	X.NNAIVC(Carbamidomethyl)N(Deamidated)IGHFDNEIDMLGLETYPGVK(Acetyl)R.X	AT3G23810.1	AT3G23810.1;AT4G13940.1;AT4G13940.2;AT4G13940.3
AT3G56120.1	1	358	X.SIEGHANK(Acetyl)R.X	22648	1	Flower_1_F4.4647.4647.3.dta	814.9-814.9	351.852	3	0.379678	0.000414079	0.00714736	X.SIEGHANK(Acetyl)R.X	AT3G56120.1	AT3G56120.1
AT3G62030.3	1	121	X.IVMGLFGEVVPK(Acetyl)TVENFR.X	103043	1	Flower_1_F2.41680.41680.3.dta	4745.0-4745.0	693.044	3	0.379616	0.000414079	0.00715039	X.IVMGLFGEVVPK(Acetyl)TVENFR.X	AT3G62030.3	AT3G62030.3;AT3G62030.2;AT3G62030.1
AT5G10840.1	2	236	X.LTTC(Carbamidomethyl)DPHTK(Acetyl)R.X	41204	1	Flower_1_F1.4503.4503.3.dta	867.5-867.5	424.21	3	0.379414	0.000414079	0.00716016	X.LTTC(Carbamidomethyl)DPHTK(Acetyl)R.X	AT5G10840.1	AT5G10840.1;AT5G25100.1;AT5G25100.2;AT2G24170.1
AT3G44010.1	1	54	X.EIGFIK(Acetyl)YR.X	23591	1	Flower_1_F3.23874.23874.2.dta	2967.1-2967.1	534.297	2	0.379287	0.000414079	0.00716628	X.EIGFIK(Acetyl)YR.X	AT3G44010.1	AT3G44010.1;AT4G33865.1;AT3G43980.1
AT4G23680.1	3	25	X.WK(Acetyl)NEN(Deamidated)HVFPDAIGHHIQN(Deamidated)VTVHEGEHDSHGSIR.X	143126	1	Flower_1_F4.18545.18545.7.dta	2346.7-2346.7	549.551	7	0.37845	0.000414079	0.00720689	X.WK(Acetyl)NEN(Deamidated)HVFPDAIGHHIQN(Deamidated)VTVHEGEHDSHGSIR.X	AT4G23680.1	AT4G23680.1
AT1G04710.1	2	403	X.C(Carbamidomethyl)VATLLHEMK(Acetyl)R.X	52357	1	Flower_1_F4.23499.23499.2.dta	2943.0-2943.0	700.362	2	0.378424	0.000414079	0.00720817	X.C(Carbamidomethyl)VATLLHEMK(Acetyl)R.X	AT1G04710.1	AT1G04710.1;AT5G48880.2;AT5G48880.1;AT5G48880.3;AT2G33150.1
AT1G16710.2	1	1558	X.LTTHPSLADQNAQNK(Acetyl)EAR.X	100623	1	Flower_1_F5_170222044356.7015.7015.3.dta	1177.1-1177.1	679.343	3	0.37809	0.000414079	0.00722445	X.LTTHPSLADQNAQNK(Acetyl)EAR.X	AT1G16710.2	AT1G16710.2;AT1G16710.1
AT1G30480.1	1	184	X.AAMSGGGSGGK(Acetyl)GR.X	28897	1	Flower_1_F2.4887.4887.2.dta	833.3-833.3	567.767	2	0.375735	0.000414079	0.00734028	X.AAMSGGGSGGK(Acetyl)GR.X	AT1G30480.1	AT1G30480.1
AT1G55325.1	1	735	X.EGVSQSIHSK(Acetyl)HSAANAVK.X	92589	1	Flower_1_F4.6707.6707.2.dta	995.9-995.9	946.485	2	0.375468	0.000414079	0.00735358	X.EGVSQSIHSK(Acetyl)HSAANAVK.X	AT1G55325.1	AT1G55325.1;AT1G55325.2
AT1G17880.1	1	114	X.KLQDILPQIISQLGPDNMDNLKK(Acetyl).X	126527	1	Flower_1_F1.40500.40500.3.dta	4725.9-4725.9	888.486	3	0.375442	0.000414079	0.00735482	X.KLQDILPQIISQLGPDNMDNLKK(Acetyl).X	AT1G17880.1	AT1G17880.1
AT1G06760.1	1	248	X.VATVATKK(Acetyl).X	9603	1	Flower_1_F4.5845.5845.2.dta	911.1-911.1	430.265	2	0.374568	0.000414079	0.00739839	X.VATVATKK(Acetyl).X	AT1G06760.1	AT1G06760.1
AT3G14600.1	1	148	X.QFHNSK(Acetyl)IKFPLVFR.X	87095	1	Flower_1_F2.31174.31174.3.dta	3773.8-3773.8	601.673	3	0.374524	0.000414079	0.00740059	X.QFHNSK(Acetyl)IKFPLVFR.X	AT3G14600.1	AT3G14600.1;AT1G29965.1;AT1G29970.2;AT2G34480.1
AT1G20450.2	2	86	X.HEEEEHKPTLLEQ(Deamidated)LHQK(Acetyl)HEEEEENKPSLLDK.X	143174	1	Flower_1_F4.19117.19117.4.dta	2406.8-2406.8	962.219	4	0.374309	0.000414079	0.00741133	X.HEEEEHKPTLLEQ(Deamidated)LHQK(Acetyl)HEEEEENKPSLLDK.X	AT1G20450.2	AT1G20450.2;AT1G20450.1
AT4G16420.3	1	175	X.ELQAMAK(Acetyl)GR.X	21958	1	Flower_1_F4.10096.10096.2.dta	1364.2-1364.2	523.276	2	0.373198	0.000414079	0.00746717	X.ELQAMAK(Acetyl)GR.X	AT4G16420.3	AT4G16420.3;AT4G16420.2;AT4G16420.1
AT2G44430.1	1	625	X.TAEATASASGK(Acetyl)R.X	33752	1	Flower_1_F5_170222044356.3867.3867.2.dta	813.4-813.4	596.302	2	0.372586	0.000414079	0.00749807	X.TAEATASASGK(Acetyl)R.X	AT2G44430.1	AT2G44430.1
AT1G56070.1	1	232	X.MYASK(Acetyl)FGVVESK.X	51482	1	Flower_1_F2.21924.21924.2.dta	2730.0-2730.0	694.35	2	0.372356	0.000414079	0.00750976	X.MYASK(Acetyl)FGVVESK.X	AT1G56070.1	AT1G56070.1
AT5G22880.1	2	6	X.ADK(Acetyl)KPAEK(Acetyl)KPAEK.X	63791	1	Flower_1_F1.3737.3737.2.dta	807.2-807.2	762.424	2	0.372014	0.000414079	0.0075271	X.ADK(Acetyl)KPAEK(Acetyl)KPAEK.X	AT5G22880.1	AT5G22880.1
AT5G22880.1	2	11	X.ADK(Acetyl)KPAEK(Acetyl)KPAEK.X	63791	1	Flower_1_F1.3737.3737.2.dta	807.2-807.2	762.424	2	0.372014	0.000414079	0.0075271	X.ADK(Acetyl)KPAEK(Acetyl)KPAEK.X	AT5G22880.1	AT5G22880.1
AT4G11820.2	1	194	X.ASHMAHVYDFYK(Acetyl)PNLASEYPVVDGK.X	130612	1	Flower_1_F3.29491.29491.4.dta	3605.4-3605.4	720.846	4	0.371726	0.000414079	0.00754175	X.ASHMAHVYDFYK(Acetyl)PNLASEYPVVDGK.X	AT4G11820.2	AT4G11820.2;AT4G11820.1
AT1G18080.1	1	292	X.ADNSGPAATK(Acetyl)R.X	28549	1	Flower_1_F2.5172.5172.2.dta	855.3-855.3	565.284	2	0.371658	0.000414079	0.00754523	X.ADNSGPAATK(Acetyl)R.X	AT1G18080.1	AT1G18080.1
AT1G15940.1	1	501	X.KPLAETMMVKPSGKK(Acetyl).X	78755	1	Flower_1_F2.13004.13004.3.dta	1668.8-1668.8	562.98	3	0.371545	0.000414079	0.00755098	X.KPLAETMMVKPSGKK(Acetyl).X	AT1G15940.1	AT1G15940.1
AT4G23670.1	1	84	X.EIDDENKTLTK(Acetyl)R.X	61832	1	Flower_1_F3.8204.8204.3.dta	1141.2-1141.2	501.926	3	0.370936	0.000414079	0.00758212	X.EIDDENKTLTK(Acetyl)R.X	AT4G23670.1	AT4G23670.1
AT1G78900.2	1	575	X.ITYTLIK(Acetyl)HR.X	33462	1	Flower_1_F2.16748.16748.3.dta	2111.1-2111.1	396.236	3	0.370571	0.000414079	0.0076008	X.ITYTLIK(Acetyl)HR.X	AT1G78900.2	AT1G78900.2;AT1G78900.1
AT4G00200.1	1	94	X.LNGFDMK(Acetyl)K.X	18492	1	Flower_1_F3.16251.16251.2.dta	2046.7-2046.7	497.754	2	0.370382	0.000414079	0.00761056	X.LNGFDMK(Acetyl)K.X	AT4G00200.1	AT4G00200.1
ATCG00130.1	2	125	X.QLENYK(Acetyl)N(Deamidated)ETILFEQQR.X	104051	1	Flower_1_F2.26782.26782.2.dta	3293.6-3293.6	1048.52	2	0.370333	0.000414079	0.00761306	X.QLENYK(Acetyl)N(Deamidated)ETILFEQQR.X	ATCG00130.1	ATCG00130.1
AT1G79280.3	1	704	X.IRILEEDFAK(Acetyl)AR.X	61724	1	Flower_1_F2.24263.24263.3.dta	3002.5-3002.5	501.615	3	0.370153	0.000414079	0.00762233	X.IRILEEDFAK(Acetyl)AR.X	AT1G79280.3	AT1G79280.3;AT1G79280.1;AT1G79280.2
AT1G12230.2	1	302	X.SGEDPGLALVK(Acetyl)R.X	42458	1	Flower_1_F3.20798.20798.2.dta	2594.6-2594.6	642.35	2	0.370034	0.000414079	0.00762843	X.SGEDPGLALVK(Acetyl)R.X	AT1G12230.2	AT1G12230.2;AT1G12230.1
AT1G79280.3	1	704	X.IRILEEDFAK(Acetyl)AR.X	61725	1	Flower_1_F3.24053.24053.3.dta	2986.3-2986.3	501.615	3	0.369372	0.000414079	0.00766261	X.IRILEEDFAK(Acetyl)AR.X	AT1G79280.3	AT1G79280.3;AT1G79280.1;AT1G79280.2
AT5G52640.1	1	322	X.AILFVPK(Acetyl)R.X	17652	1	Flower_1_F4.24992.24992.2.dta	3120.9-3120.9	493.313	2	0.368779	0.000414079	0.00769337	X.AILFVPK(Acetyl)R.X	AT5G52640.1	AT5G52640.1;AT5G56010.1;AT5G56000.1;AT5G56030.2;AT5G56030.1
AT2G34460.1	3	213	X.KSGIN(Deamidated)YTIVRPGGLK(Acetyl)N(Deamidated)DPPTGNVVMEPEDTLYEGSISR.X	144917	1	Flower_1_F1.29174.29174.4.dta	3653.6-3653.6	1037.78	4	0.368721	0.000414079	0.00769639	X.KSGIN(Deamidated)YTIVRPGGLK(Acetyl)N(Deamidated)DPPTGNVVMEPEDTLYEGSISR.X	AT2G34460.1	AT2G34460.1
AT1G64760.1	2	274	X.AVGHGDMPIIVGEVGWPTEGDK(Acetyl)HAN(Deamidated)AGSAYR.X	136938	1	Flower_1_F4.30099.30099.3.dta	3686.1-3686.1	1078.85	3	0.368636	0.000414079	0.00770082	X.AVGHGDMPIIVGEVGWPTEGDK(Acetyl)HAN(Deamidated)AGSAYR.X	AT1G64760.1	AT1G64760.1;AT1G64760.2
AT5G46420.1	2	305	X.LC(Carbamidomethyl)EMEQK(Acetyl)HVFDGLR.X	87120	1	Flower_1_F1.22451.22451.2.dta	2886.0-2886.0	902.427	2	0.368502	0.000414079	0.00770778	X.LC(Carbamidomethyl)EMEQK(Acetyl)HVFDGLR.X	AT5G46420.1	AT5G46420.1
AT5G59420.1	2	324	X.EVWHLADVPK(Acetyl)NDN(Deamidated)FQYTHFAHK.X	128279	1	Flower_1_F1.24926.24926.5.dta	3172.1-3172.1	548.667	5	0.368127	0.000414079	0.00772731	X.EVWHLADVPK(Acetyl)NDN(Deamidated)FQYTHFAHK.X	AT5G59420.1	AT5G59420.1
AT3G11200.1	1	154	X.KAMKDNKPSSDSGSK(Acetyl)SR.X	90918	1	Flower_1_F1.2998.2998.4.dta	746.8-746.8	466.984	4	0.367652	0.000414079	0.00775214	X.KAMKDNKPSSDSGSK(Acetyl)SR.X	AT3G11200.1	AT3G11200.1;AT3G11200.2
AT2G30860.1	1	14	X.VYGPHFASPK(Acetyl)R.X	44024	1	Flower_1_F4.13132.13132.3.dta	1701.4-1701.4	434.231	3	0.367437	0.000414079	0.00776339	X.VYGPHFASPK(Acetyl)R.X	AT2G30860.1	AT2G30860.1;AT2G30860.2
AT1G79280.3	1	704	X.IRILEEDFAK(Acetyl)AR.X	61729	1	Flower_1_F5_170222044356.17925.17925.3.dta	2912.9-2912.9	501.616	3	0.36653	0.000414079	0.00781111	X.IRILEEDFAK(Acetyl)AR.X	AT1G79280.3	AT1G79280.3;AT1G79280.1;AT1G79280.2
AT2G37520.1	2	363	X.LTSHVSGTGC(Carbamidomethyl)HKK(Acetyl).X	57176	1	Flower_1_F3.4592.4592.3.dta	807.1-807.1	485.245	3	0.366381	0.000414079	0.00781898	X.LTSHVSGTGC(Carbamidomethyl)HKK(Acetyl).X	AT2G37520.1	AT2G37520.1
AT3G03340.1	1	241	X.ALEEAEALKK(Acetyl).X	29788	1	Flower_1_F2.14658.14658.2.dta	1858.0-1858.0	572.316	2	0.366367	0.000414079	0.00781971	X.ALEEAEALKK(Acetyl).X	AT3G03340.1	AT3G03340.1;AT5G17440.1
AT4G09800.1	1	54	X.KADVDMNK(Acetyl)R.X	27507	1	Flower_1_F1.5082.5082.2.dta	912.8-912.8	559.785	2	0.366352	0.000414079	0.0078205	X.KADVDMNK(Acetyl)R.X	AT4G09800.1	AT4G09800.1;AT1G22780.1;AT1G34030.1
AT3G12640.1	1	207	X.DALAISRPANSSTESSLK(Acetyl)R.X	101145	1	Flower_1_F2.15644.15644.3.dta	1969.1-1969.1	682.358	3	0.366012	0.000414079	0.00783849	X.DALAISRPANSSTESSLK(Acetyl)R.X	AT3G12640.1	AT3G12640.1
AT5G16270.1	1	546	X.MRPTPVLEPATTK(Acetyl)R.X	74411	1	Flower_1_F1.13580.13580.3.dta	1815.3-1815.3	546.971	3	0.364925	0.000414079	0.00789621	X.MRPTPVLEPATTK(Acetyl)R.X	AT5G16270.1	AT5G16270.1
AT2G40300.1	1	156	X.LMEYQNK(Acetyl)R.X	27984	1	Flower_1_F5_170222044356.7285.7285.2.dta	1214.3-1214.3	562.282	2	0.364523	0.000414079	0.00791769	X.LMEYQNK(Acetyl)R.X	AT2G40300.1	AT2G40300.1
AT4G40040.1	1	37	X.KSAPTTGGVK(Acetyl)KPHR.X	62063	1	Flower_1_F1.3607.3607.4.dta	796.7-796.7	377.219	4	0.364027	0.000414079	0.00794422	X.KSAPTTGGVK(Acetyl)KPHR.X	AT4G40040.1	AT4G40040.1;AT5G10980.1;AT4G40030.2;AT4G40030.1;AT4G40040.2;AT1G75600.1;AT1G13370.1;AT4G40030.3
AT5G59910.1	1	23	X.KPASEKPVEEK(Acetyl)SK.X	61475	1	Flower_1_F3.4520.4520.2.dta	801.3-801.3	749.907	2	0.363967	0.000414079	0.00794745	X.KPASEKPVEEK(Acetyl)SK.X	AT5G59910.1	AT5G59910.1
AT5G39740.1	1	177	X.GALDGGLDIPHSDK(Acetyl)R.X	70042	1	Flower_1_F3.18993.18993.3.dta	2380.0-2380.0	531.605	3	0.362606	0.000414079	0.00802083	X.GALDGGLDIPHSDK(Acetyl)R.X	AT5G39740.1	AT5G39740.1;AT3G25520.1;AT5G39740.2;AT3G25520.2
ATCG00490.1	2	305	X.Q(Deamidated)K(Acetyl)NHGMHFR.X	34281	1	Flower_1_F2.5690.5690.2.dta	894.7-894.7	599.288	2	0.362597	0.000414079	0.00802132	X.Q(Deamidated)K(Acetyl)NHGMHFR.X	ATCG00490.1	ATCG00490.1
AT2G17410.2	2	434	X.LVTDTTVDSTNNKDAHVEANTERQDNSSALVLN(Deamidated)DANNESAPVK(Acetyl)R.X	146589	1	Flower_1_F2.17480.17480.4.dta	2193.1-2193.1	1199.83	4	0.362165	0.000414079	0.00804472	X.LVTDTTVDSTNNKDAHVEANTERQDNSSALVLN(Deamidated)DANNESAPVK(Acetyl)R.X	AT2G17410.2	AT2G17410.2;AT2G17410.1
AT3G58110.2	1	530	X.EIEHENGITYHSHNPINK(Acetyl)R.X	114610	1	Flower_1_F4.9720.9720.5.dta	1321.2-1321.2	466.831	5	0.362029	0.000414079	0.00805216	X.EIEHENGITYHSHNPINK(Acetyl)R.X	AT3G58110.2	AT3G58110.2;AT3G58110.1
AT1G79000.2	2	1563	X.DGGVNHPHK(Acetyl)LTNHPSLADQNAQNK(Acetyl)EAR.X	133296	1	Flower_1_F1.8826.8826.4.dta	1299.6-1299.6	758.871	4	0.36096	0.000414079	0.00811048	X.DGGVNHPHK(Acetyl)LTNHPSLADQNAQNK(Acetyl)EAR.X	AT1G79000.2	AT1G79000.2;AT1G79000.1
AT1G79000.2	2	1578	X.DGGVNHPHK(Acetyl)LTNHPSLADQNAQNK(Acetyl)EAR.X	133296	1	Flower_1_F1.8826.8826.4.dta	1299.6-1299.6	758.871	4	0.36096	0.000414079	0.00811048	X.DGGVNHPHK(Acetyl)LTNHPSLADQNAQNK(Acetyl)EAR.X	AT1G79000.2	AT1G79000.2;AT1G79000.1
AT1G56070.1	1	239	X.FGVVESK(Acetyl)MMER.X	48631	1	Flower_1_F4.22414.22414.2.dta	2810.4-2810.4	677.829	2	0.360818	0.000414079	0.00811826	X.FGVVESK(Acetyl)MMER.X	AT1G56070.1	AT1G56070.1
AT3G07740.2	1	158	X.VNEIDPPLSALAGVK(Acetyl)KK.X	88365	1	Flower_1_F2.28306.28306.3.dta	3465.2-3465.2	607.687	3	0.36013	0.000414079	0.00815603	X.VNEIDPPLSALAGVK(Acetyl)KK.X	AT3G07740.2	AT3G07740.2;AT3G07740.1;AT3G07740.4;AT3G07740.3
AT4G14920.1	2	546	X.STGSSSHRVDGGK(Acetyl)SSK(Acetyl)HGR.X	99196	1	Flower_1_F1.3403.3403.4.dta	779.7-779.7	503.497	4	0.359977	0.000414079	0.00816447	X.STGSSSHRVDGGK(Acetyl)SSK(Acetyl)HGR.X	AT4G14920.1	AT4G14920.1
AT4G14920.1	2	549	X.STGSSSHRVDGGK(Acetyl)SSK(Acetyl)HGR.X	99196	1	Flower_1_F1.3403.3403.4.dta	779.7-779.7	503.497	4	0.359977	0.000414079	0.00816447	X.STGSSSHRVDGGK(Acetyl)SSK(Acetyl)HGR.X	AT4G14920.1	AT4G14920.1
AT1G20910.1	2	86	X.TEGENAK(Acetyl)K(Acetyl)R.X	27368	1	Flower_1_F5_170222044356.3819.3819.2.dta	809.1-809.1	558.785	2	0.359836	0.000414079	0.00817225	X.TEGENAK(Acetyl)K(Acetyl)R.X	AT1G20910.1	AT1G20910.1
AT1G20910.1	2	87	X.TEGENAK(Acetyl)K(Acetyl)R.X	27368	1	Flower_1_F5_170222044356.3819.3819.2.dta	809.1-809.1	558.785	2	0.359836	0.000414079	0.00817225	X.TEGENAK(Acetyl)K(Acetyl)R.X	AT1G20910.1	AT1G20910.1
AT2G36880.1	2	177	X.TQ(Deamidated)VTVEYK(Acetyl)NDGGAMIPIR.X	100524	1	Flower_1_F5_170222044356.18647.18647.3.dta	3028.7-3028.7	679.014	3	0.359588	0.000414079	0.00818595	X.TQ(Deamidated)VTVEYK(Acetyl)NDGGAMIPIR.X	AT2G36880.1	AT2G36880.1;AT2G36880.2
AT3G12480.1	1	280	X.MDPAQLASLGK(Acetyl)R.X	46503	1	Flower_1_F5_170222044356.17516.17516.2.dta	2849.1-2849.1	664.854	2	0.359075	0.000414079	0.00821434	X.MDPAQLASLGK(Acetyl)R.X	AT3G12480.1	AT3G12480.1
AT1G77800.1	4	109	X.SHSGADK(Acetyl)K(Acetyl)K(Acetyl)KK(Acetyl).X	50989	1	Flower_1_F4.4960.4960.2.dta	840.6-840.6	691.375	2	0.359019	0.000414079	0.00821745	X.SHSGADK(Acetyl)K(Acetyl)K(Acetyl)KK(Acetyl).X	AT1G77800.1	AT1G77800.1;AT1G77800.2
AT1G77800.1	4	110	X.SHSGADK(Acetyl)K(Acetyl)K(Acetyl)KK(Acetyl).X	50989	1	Flower_1_F4.4960.4960.2.dta	840.6-840.6	691.375	2	0.359019	0.000414079	0.00821745	X.SHSGADK(Acetyl)K(Acetyl)K(Acetyl)KK(Acetyl).X	AT1G77800.1	AT1G77800.1;AT1G77800.2
AT1G77800.1	4	111	X.SHSGADK(Acetyl)K(Acetyl)K(Acetyl)KK(Acetyl).X	50989	1	Flower_1_F4.4960.4960.2.dta	840.6-840.6	691.375	2	0.359019	0.000414079	0.00821745	X.SHSGADK(Acetyl)K(Acetyl)K(Acetyl)KK(Acetyl).X	AT1G77800.1	AT1G77800.1;AT1G77800.2
AT1G77800.1	4	113	X.SHSGADK(Acetyl)K(Acetyl)K(Acetyl)KK(Acetyl).X	50989	1	Flower_1_F4.4960.4960.2.dta	840.6-840.6	691.375	2	0.359019	0.000414079	0.00821745	X.SHSGADK(Acetyl)K(Acetyl)K(Acetyl)KK(Acetyl).X	AT1G77800.1	AT1G77800.1;AT1G77800.2
AT4G40040.1	3	28	X.K(Acetyl)SAPTTGGVK(Acetyl)K(Acetyl)PHR.X	69509	1	Flower_1_F3.8169.8169.2.dta	1137.2-1137.2	795.441	2	0.358677	0.000414079	0.00823645	X.K(Acetyl)SAPTTGGVK(Acetyl)K(Acetyl)PHR.X	AT4G40040.1	AT4G40040.1;AT5G10980.1;AT4G40030.2;AT4G40030.1;AT4G40040.2;AT1G75600.1;AT1G13370.1;AT4G40030.3
AT4G40040.1	3	37	X.K(Acetyl)SAPTTGGVK(Acetyl)K(Acetyl)PHR.X	69509	1	Flower_1_F3.8169.8169.2.dta	1137.2-1137.2	795.441	2	0.358677	0.000414079	0.00823645	X.K(Acetyl)SAPTTGGVK(Acetyl)K(Acetyl)PHR.X	AT4G40040.1	AT4G40040.1;AT5G10980.1;AT4G40030.2;AT4G40030.1;AT4G40040.2;AT1G75600.1;AT1G13370.1;AT4G40030.3
AT4G40040.1	3	38	X.K(Acetyl)SAPTTGGVK(Acetyl)K(Acetyl)PHR.X	69509	1	Flower_1_F3.8169.8169.2.dta	1137.2-1137.2	795.441	2	0.358677	0.000414079	0.00823645	X.K(Acetyl)SAPTTGGVK(Acetyl)K(Acetyl)PHR.X	AT4G40040.1	AT4G40040.1;AT5G10980.1;AT4G40030.2;AT4G40030.1;AT4G40040.2;AT1G75600.1;AT1G13370.1;AT4G40030.3
AT1G07070.1	1	22	X.GTILGYK(Acetyl)R.X	14643	1	Flower_1_F4.15744.15744.2.dta	1999.6-1999.6	475.277	2	0.358627	0.000414079	0.00823922	X.GTILGYK(Acetyl)R.X	AT1G07070.1	AT1G07070.1;AT1G74270.1
AT2G42540.2	1	117	X.AAAYVEEKGK(Acetyl).X	26594	1	Flower_1_F1.6597.6597.2.dta	1058.7-1058.7	554.287	2	0.358226	0.000414079	0.00826156	X.AAAYVEEKGK(Acetyl).X	AT2G42540.2	AT2G42540.2;AT2G42540.1
AT1G17880.1	2	113	X.KLQDILPQIISQ(Deamidated)LGPDNMDNLK(Acetyl)K.X	126557	1	Flower_1_F3.41240.41240.3.dta	4717.5-4717.5	888.821	3	0.35795	0.000414079	0.00827694	X.KLQDILPQIISQ(Deamidated)LGPDNMDNLK(Acetyl)K.X	AT1G17880.1	AT1G17880.1
AT2G47210.1	1	431	X.QADTPSPAHK(Acetyl)R.X	38997	1	Flower_1_F3.4995.4995.3.dta	839.8-839.8	417.214	3	0.357441	0.000414079	0.00830546	X.QADTPSPAHK(Acetyl)R.X	AT2G47210.1	AT2G47210.1
AT4G29790.1	2	465	X.SSSPPVTQWASQ(Deamidated)RPQK(Acetyl)ISR.X	108102	1	Flower_1_F1.17497.17497.3.dta	2295.1-2295.1	728.382	3	0.356987	0.000414079	0.00833095	X.SSSPPVTQWASQ(Deamidated)RPQK(Acetyl)ISR.X	AT4G29790.1	AT4G29790.1;AT2G19390.1
AT2G44440.1	4	191	X.THKPNQ(Deamidated)PIPSQ(Deamidated)PFASSSPSFHPQ(Deamidated)ADPTHPFASSTAK(Acetyl)R.X	144349	1	Flower_1_F1.20145.20145.5.dta	2606.4-2606.4	806.396	5	0.356643	0.000414079	0.00835032	X.THKPNQ(Deamidated)PIPSQ(Deamidated)PFASSSPSFHPQ(Deamidated)ADPTHPFASSTAK(Acetyl)R.X	AT2G44440.1	AT2G44440.1
AT5G25150.1	2	286	X.DK(Acetyl)AGNATAK(Acetyl)VAR.X	42676	1	Flower_1_F4.9002.9002.2.dta	1238.2-1238.2	643.347	2	0.356244	0.000414079	0.00837283	X.DK(Acetyl)AGNATAK(Acetyl)VAR.X	AT5G25150.1	AT5G25150.1
AT5G25150.1	2	293	X.DK(Acetyl)AGNATAK(Acetyl)VAR.X	42676	1	Flower_1_F4.9002.9002.2.dta	1238.2-1238.2	643.347	2	0.356244	0.000414079	0.00837283	X.DK(Acetyl)AGNATAK(Acetyl)VAR.X	AT5G25150.1	AT5G25150.1
AT5G47210.3	1	251	X.ALQATK(Acetyl)VEER.X	33437	1	Flower_1_F1.8553.8553.2.dta	1263.8-1263.8	593.822	2	0.356116	0.000414079	0.00838008	X.ALQATK(Acetyl)VEER.X	AT5G47210.3	AT5G47210.3;AT5G47210.1;AT4G17520.1
AT1G70730.1	2	509	X.GIHPEVAN(Deamidated)VASADEFEYKDPVDGSVSK(Acetyl)HQGIR.X	140980	1	Flower_1_F1.21926.21926.4.dta	2817.8-2817.8	874.43	4	0.355269	0.000414079	0.00842815	X.GIHPEVAN(Deamidated)VASADEFEYKDPVDGSVSK(Acetyl)HQGIR.X	AT1G70730.1	AT1G70730.1;AT1G70730.3;AT1G70730.2
AT1G06760.1	1	248	X.VATVATKK(Acetyl).X	9604	1	Flower_1_F5_170222044356.4611.4611.2.dta	881.6-881.6	430.266	2	0.354715	0.000414079	0.00845969	X.VATVATKK(Acetyl).X	AT1G06760.1	AT1G06760.1
AT3G20670.1	1	6	X.GK(Acetyl)TLGSGVAK.X	15451	1	Flower_1_F4.8036.8036.2.dta	1134.5-1134.5	480.28	2	0.353851	0.000414079	0.00850918	X.GK(Acetyl)TLGSGVAK.X	AT3G20670.1	AT3G20670.1
AT1G61410.1	1	58	X.FLSVLNAKK(Acetyl).X	23224	1	Flower_1_F5_170222044356.17371.17371.2.dta	2823.4-2823.4	531.322	2	0.353173	0.000414079	0.00854819	X.FLSVLNAKK(Acetyl).X	AT1G61410.1	AT1G61410.1;AT3G23100.2;AT3G23100.1
AT2G17410.1	1	674	X.AAEHGAK(Acetyl)NAIHVSK.X	58982	1	Flower_1_F4.6050.6050.3.dta	928.0-928.0	492.263	3	0.3525	0.000414079	0.00858712	X.AAEHGAK(Acetyl)NAIHVSK.X	AT2G17410.1	AT2G17410.1
AT3G20670.1	1	15	X.TLGSGVAKK(Acetyl).X	11512	1	Flower_1_F1.6398.6398.2.dta	1038.9-1038.9	451.768	2	0.352445	0.000414079	0.00859031	X.TLGSGVAKK(Acetyl).X	AT3G20670.1	AT3G20670.1
AT5G02530.2	2	125	X.LYISNLDYGVSN(Deamidated)EDIK(Acetyl)ELFSEVGDLKR.X	135611	1	Flower_1_F1.40659.40659.3.dta	4738.1-4738.1	1053.86	3	0.352291	0.000414079	0.00859922	X.LYISNLDYGVSN(Deamidated)EDIK(Acetyl)ELFSEVGDLKR.X	AT5G02530.2	AT5G02530.2;AT5G02530.1
AT2G47980.1	1	58	X.SSDQIELDDDDFQETRPKPK(Acetyl)R.X	123468	1	Flower_1_F3.17055.17055.3.dta	2152.4-2152.4	854.407	3	0.352003	0.000414079	0.00861597	X.SSDQIELDDDDFQETRPKPK(Acetyl)R.X	AT2G47980.1	AT2G47980.1
AT3G13930.1	1	363	X.SQLNSFQEASGGK(Acetyl)R.X	66145	1	Flower_1_F4.12772.12772.2.dta	1663.5-1663.5	775.881	2	0.35184	0.000414079	0.00862544	X.SQLNSFQEASGGK(Acetyl)R.X	AT3G13930.1	AT3G13930.1
AT3G46030.1	2	23	X.SKAEK(Acetyl)APAEK(Acetyl)KPK.X	61167	1	Flower_1_F1.3821.3821.4.dta	813.8-813.8	374.717	4	0.351824	0.000414079	0.00862638	X.SKAEK(Acetyl)APAEK(Acetyl)KPK.X	AT3G46030.1	AT3G46030.1;AT5G59910.1;AT3G45980.1
AT3G46030.1	2	28	X.SKAEK(Acetyl)APAEK(Acetyl)KPK.X	61167	1	Flower_1_F1.3821.3821.4.dta	813.8-813.8	374.717	4	0.351824	0.000414079	0.00862638	X.SKAEK(Acetyl)APAEK(Acetyl)KPK.X	AT3G46030.1	AT3G46030.1;AT5G59910.1;AT3G45980.1
AT4G11820.2	2	194	X.ASHMAHVYDFYK(Acetyl)PN(Deamidated)LASEYPVVDGK.X	130634	1	Flower_1_F3.29456.29456.3.dta	3601.4-3601.4	961.128	3	0.351546	0.000414079	0.00864259	X.ASHMAHVYDFYK(Acetyl)PN(Deamidated)LASEYPVVDGK.X	AT4G11820.2	AT4G11820.2;AT4G11820.1
AT5G63570.1	1	390	X.ELTNGILEAGKK(Acetyl).X	45347	1	Flower_1_F4.19438.19438.2.dta	2444.9-2444.9	657.867	2	0.351451	0.000414079	0.00864814	X.ELTNGILEAGKK(Acetyl).X	AT5G63570.1	AT5G63570.1;AT3G48730.1
AT3G07740.2	3	160	X.K(Acetyl)GNVPQAK(Acetyl)DIIKLEAAK(Acetyl)QQSDR.X	123569	1	Flower_1_F4.26880.26880.3.dta	3325.2-3325.2	855.131	3	0.351412	0.000414079	0.0086504	X.K(Acetyl)GNVPQAK(Acetyl)DIIKLEAAK(Acetyl)QQSDR.X	AT3G07740.2	AT3G07740.2;AT3G07740.1;AT3G07740.4;AT3G07740.3
AT3G07740.2	3	167	X.K(Acetyl)GNVPQAK(Acetyl)DIIKLEAAK(Acetyl)QQSDR.X	123569	1	Flower_1_F4.26880.26880.3.dta	3325.2-3325.2	855.131	3	0.351412	0.000414079	0.0086504	X.K(Acetyl)GNVPQAK(Acetyl)DIIKLEAAK(Acetyl)QQSDR.X	AT3G07740.2	AT3G07740.2;AT3G07740.1;AT3G07740.4;AT3G07740.3
AT3G07740.2	3	176	X.K(Acetyl)GNVPQAK(Acetyl)DIIKLEAAK(Acetyl)QQSDR.X	123569	1	Flower_1_F4.26880.26880.3.dta	3325.2-3325.2	855.131	3	0.351412	0.000414079	0.0086504	X.K(Acetyl)GNVPQAK(Acetyl)DIIKLEAAK(Acetyl)QQSDR.X	AT3G07740.2	AT3G07740.2;AT3G07740.1;AT3G07740.4;AT3G07740.3
AT1G14850.1	1	677	X.LLFPLWELPVMSKK(Acetyl).X	82980	1	Flower_1_F4.42328.42328.3.dta	4828.0-4828.0	581.669	3	0.350684	0.000414079	0.00869304	X.LLFPLWELPVMSKK(Acetyl).X	AT1G14850.1	AT1G14850.1
AT5G22880.1	2	16	X.KPAEK(Acetyl)TPAAEPAAAAEK(Acetyl)KPK.X	104998	1	Flower_1_F5_170222044356.6006.6006.3.dta	1043.2-1043.2	706.39	3	0.350398	0.000414079	0.00870979	X.KPAEK(Acetyl)TPAAEPAAAAEK(Acetyl)KPK.X	AT5G22880.1	AT5G22880.1
AT5G22880.1	2	28	X.KPAEK(Acetyl)TPAAEPAAAAEK(Acetyl)KPK.X	104998	1	Flower_1_F5_170222044356.6006.6006.3.dta	1043.2-1043.2	706.39	3	0.350398	0.000414079	0.00870979	X.KPAEK(Acetyl)TPAAEPAAAAEK(Acetyl)KPK.X	AT5G22880.1	AT5G22880.1
AT5G10360.1	1	23	X.KLEIDDDQK(Acetyl)LR.X	53735	1	Flower_1_F2.15038.15038.2.dta	1900.9-1900.9	707.877	2	0.350257	0.000414079	0.00871809	X.KLEIDDDQK(Acetyl)LR.X	AT5G10360.1	AT5G10360.1;AT5G10360.2;AT4G31700.1
AT2G36720.1	1	199	X.SYSVSEKK(Acetyl)K.X	25595	1	Flower_1_F1.4546.4546.2.dta	870.5-870.5	549.294	2	0.350036	0.000414079	0.0087311	X.SYSVSEKK(Acetyl)K.X	AT2G36720.1	AT2G36720.1
AT2G05220.2	1	44	X.ILEEVAIIPSK(Acetyl)R.X	53282	1	Flower_1_F1.26717.26717.2.dta	3384.5-3384.5	705.42	2	0.349529	0.000414079	0.00876107	X.ILEEVAIIPSK(Acetyl)R.X	AT2G05220.2	AT2G05220.2;AT5G04800.2;AT2G05220.1;AT5G04800.1;AT3G10610.1;AT2G04390.1;AT5G04800.4;AT5G04800.3
AT2G36720.1	2	501	X.ALK(Acetyl)SVSLSVSSKK(Acetyl)R.X	67811	1	Flower_1_F3.16613.16613.2.dta	2101.3-2101.3	787.465	2	0.34939	0.000414079	0.0087693	X.ALK(Acetyl)SVSLSVSSKK(Acetyl)R.X	AT2G36720.1	AT2G36720.1
AT2G36720.1	2	511	X.ALK(Acetyl)SVSLSVSSKK(Acetyl)R.X	67811	1	Flower_1_F3.16613.16613.2.dta	2101.3-2101.3	787.465	2	0.34939	0.000414079	0.0087693	X.ALK(Acetyl)SVSLSVSSKK(Acetyl)R.X	AT2G36720.1	AT2G36720.1
AT4G18100.1	1	63	X.GVTLMPNVGYGSDKK(Acetyl).X	71160	1	Flower_1_F1.22457.22457.2.dta	2887.7-2887.7	804.405	2	0.348816	0.000414079	0.00880333	X.GVTLMPNVGYGSDKK(Acetyl).X	AT4G18100.1	AT4G18100.1;AT5G46430.2;AT5G46430.1
AT2G47210.1	1	431	X.QADTPSPAHK(Acetyl)R.X	38992	1	Flower_1_F2.5078.5078.2.dta	847.9-847.9	625.316	2	0.348448	0.000414079	0.0088252	X.QADTPSPAHK(Acetyl)R.X	AT2G47210.1	AT2G47210.1
AT5G09510.2	3	100	X.TFN(Deamidated)Q(Deamidated)VEIKPEMIGHYLAEFSISYKPVK(Acetyl)HGRPGVGATHSSR.X	146028	1	Flower_1_F3.36883.36883.4.dta	4335.5-4335.5	1128.83	4	0.348215	0.000414079	0.00883907	X.TFN(Deamidated)Q(Deamidated)VEIKPEMIGHYLAEFSISYKPVK(Acetyl)HGRPGVGATHSSR.X	AT5G09510.2	AT5G09510.2;AT5G09510.1;AT1G04270.1;AT1G04270.2
AT3G24860.1	1	228	X.FAGVGGGLLSWGQK(Acetyl)ER.X	79993	1	Flower_1_F1.34292.34292.2.dta	4172.6-4172.6	852.446	2	0.347407	0.000414079	0.00888745	X.FAGVGGGLLSWGQK(Acetyl)ER.X	AT3G24860.1	AT3G24860.1
AT2G37520.1	1	345	X.DTLDEPK(Acetyl)R.X	20006	1	Flower_1_F2.7430.7430.2.dta	1059.8-1059.8	508.255	2	0.347304	0.000414079	0.0088936	X.DTLDEPK(Acetyl)R.X	AT2G37520.1	AT2G37520.1
AT4G14320.2	1	40	X.GKDSLAAQGK(Acetyl)R.X	32278	1	Flower_1_F3.5344.5344.2.dta	866.8-866.8	586.822	2	0.346463	0.000414079	0.0089442	X.GKDSLAAQGK(Acetyl)R.X	AT4G14320.2	AT4G14320.2;AT4G14320.1;AT3G23390.1
AT5G55190.1	1	102	X.LTYK(Acetyl)NVPTWHR.X	57439	1	Flower_1_F1.18202.18202.3.dta	2374.8-2374.8	486.26	3	0.34643	0.000414079	0.00894621	X.LTYK(Acetyl)NVPTWHR.X	AT5G55190.1	AT5G55190.1;AT5G20020.1;AT5G20010.1
AT3G54560.1	2	7	X.GGK(Acetyl)GLVAAK(Acetyl)TMAANK.X	61610	1	Flower_1_F3.18652.18652.2.dta	2345.5-2345.5	750.912	2	0.346218	0.000414079	0.008959	X.GGK(Acetyl)GLVAAK(Acetyl)TMAANK.X	AT3G54560.1	AT3G54560.1
AT3G54560.1	2	13	X.GGK(Acetyl)GLVAAK(Acetyl)TMAANK.X	61610	1	Flower_1_F3.18652.18652.2.dta	2345.5-2345.5	750.912	2	0.346218	0.000414079	0.008959	X.GGK(Acetyl)GLVAAK(Acetyl)TMAANK.X	AT3G54560.1	AT3G54560.1
AT4G14920.1	2	546	X.VDGGK(Acetyl)SSK(Acetyl)HGR.X	35643	1	Flower_1_F3.4401.4401.3.dta	791.9-791.9	404.542	3	0.34517	0.000414079	0.00902261	X.VDGGK(Acetyl)SSK(Acetyl)HGR.X	AT4G14920.1	AT4G14920.1
AT4G14920.1	2	549	X.VDGGK(Acetyl)SSK(Acetyl)HGR.X	35643	1	Flower_1_F3.4401.4401.3.dta	791.9-791.9	404.542	3	0.34517	0.000414079	0.00902261	X.VDGGK(Acetyl)SSK(Acetyl)HGR.X	AT4G14920.1	AT4G14920.1
AT3G55360.1	1	66	X.DKPVVLNSKK(Acetyl).X	32008	1	Flower_1_F4.7696.7696.2.dta	1095.9-1095.9	585.347	2	0.344955	0.000414079	0.00903567	X.DKPVVLNSKK(Acetyl).X	AT3G55360.1	AT3G55360.1
AT1G05500.1	2	414	X.VLK(Acetyl)N(Deamidated)DTTDEENASSR.X	81364	1	Flower_1_F5_170222044356.4900.4900.2.dta	908.2-908.2	861.403	2	0.344296	0.000414079	0.009076	X.VLK(Acetyl)N(Deamidated)DTTDEENASSR.X	AT1G05500.1	AT1G05500.1
AT1G07790.1	2	28	X.AAEK(Acetyl)APAEK(Acetyl)KPK.X	48365	1	Flower_1_F3.5233.5233.3.dta	858.1-858.1	451.257	3	0.343979	0.000414079	0.00909538	X.AAEK(Acetyl)APAEK(Acetyl)KPK.X	AT1G07790.1	AT1G07790.1
AT1G07790.1	2	33	X.AAEK(Acetyl)APAEK(Acetyl)KPK.X	48365	1	Flower_1_F3.5233.5233.3.dta	858.1-858.1	451.257	3	0.343979	0.000414079	0.00909538	X.AAEK(Acetyl)APAEK(Acetyl)KPK.X	AT1G07790.1	AT1G07790.1
ATCG00130.1	2	125	X.QLEN(Deamidated)YK(Acetyl)NETILFEQQR.X	104050	1	Flower_1_F3.26548.26548.2.dta	3271.1-3271.1	1048.52	2	0.34366	0.000414079	0.00911499	X.QLEN(Deamidated)YK(Acetyl)NETILFEQQR.X	ATCG00130.1	ATCG00130.1
AT1G48620.1	1	342	X.RVDAGGASSVAPPPPPPTNVESGGEEVAVK(Acetyl)KR.X	136235	1	Flower_1_F2.16215.16215.4.dta	2035.2-2035.2	800.167	4	0.342676	0.000414079	0.0091757	X.RVDAGGASSVAPPPPPPTNVESGGEEVAVK(Acetyl)KR.X	AT1G48620.1	AT1G48620.1
AT2G18020.1	1	188	X.AGNAYHK(Acetyl)YR.X	27784	1	Flower_1_F3.5594.5594.2.dta	886.2-886.2	561.277	2	0.341509	0.000414079	0.00924823	X.AGNAYHK(Acetyl)YR.X	AT2G18020.1	AT2G18020.1;AT4G36130.1
AT2G17410.1	1	674	X.AAEHGAK(Acetyl)NAIHVSK.X	58977	1	Flower_1_F2.6168.6168.3.dta	932.3-932.3	492.263	3	0.341452	0.000414079	0.0092518	X.AAEHGAK(Acetyl)NAIHVSK.X	AT2G17410.1	AT2G17410.1
AT4G00390.1	1	142	X.AASEAATTSTK(Acetyl)R.X	37604	1	Flower_1_F1.4043.4043.2.dta	832.1-832.1	618.313	2	0.341108	0.000414079	0.00927334	X.AASEAATTSTK(Acetyl)R.X	AT4G00390.1	AT4G00390.1
AT5G15200.1	2	156	X.LDSQ(Deamidated)K(Acetyl)HIDFALTSPFGGGRPGR.X	117317	1	Flower_1_F3.29146.29146.4.dta	3570.8-3570.8	600.562	4	0.340706	0.000414079	0.00929848	X.LDSQ(Deamidated)K(Acetyl)HIDFALTSPFGGGRPGR.X	AT5G15200.1	AT5G15200.1
AT2G36720.1	1	212	X.TAQIYK(Acetyl)SIVR.X	36254	1	Flower_1_F5_170222044356.14925.14925.2.dta	2412.8-2412.8	610.854	2	0.340285	0.000414079	0.00932493	X.TAQIYK(Acetyl)SIVR.X	AT2G36720.1	AT2G36720.1
AT3G60770.1	1	19	X.GKGISASALPYK(Acetyl)R.X	51611	1	Flower_1_F2.15004.15004.2.dta	1897.0-1897.0	695.393	2	0.34019	0.000414079	0.00933091	X.GKGISASALPYK(Acetyl)R.X	AT3G60770.1	AT3G60770.1;AT4G00100.1
AT1G20450.2	3	86	X.HEEEEHKPTLLEQLHQ(Deamidated)K(Acetyl)HEEEEEN(Deamidated)KPSLLDKLHR.X	145364	1	Flower_1_F3.20312.20312.6.dta	2541.0-2541.0	709.683	6	0.340158	0.000414079	0.00933293	X.HEEEEHKPTLLEQLHQ(Deamidated)K(Acetyl)HEEEEEN(Deamidated)KPSLLDKLHR.X	AT1G20450.2	AT1G20450.2;AT1G20450.1
AT5G14320.1	1	123	X.FNALAIK(Acetyl)R.X	16817	1	Flower_1_F1.19489.19489.2.dta	2534.5-2534.5	487.792	2	0.340043	0.000414079	0.00934019	X.FNALAIK(Acetyl)R.X	AT5G14320.1	AT5G14320.1
AT3G16950.1	1	476	X.TSFK(Acetyl)ANTK.X	13809	1	Flower_1_F5_170222044356.5132.5132.2.dta	938.4-938.4	469.75	2	0.340011	0.000414079	0.0093422	X.TSFK(Acetyl)ANTK.X	AT3G16950.1	AT3G16950.1;AT3G16950.2;AT4G16155.1
AT3G53020.1	1	71	X.KDAAQEAVK(Acetyl)R.X	30990	1	Flower_1_F3.5281.5281.2.dta	861.5-861.5	579.316	2	0.339916	0.000414079	0.00934822	X.KDAAQEAVK(Acetyl)R.X	AT3G53020.1	AT3G53020.1;AT2G36620.1
AT4G17330.1	1	913	X.TNAVNQSLASHIQITQSTEK(Acetyl)QR.X	120943	1	Flower_1_F2.19193.19193.3.dta	2395.5-2395.5	832.761	3	0.339777	0.000414079	0.00935698	X.TNAVNQSLASHIQITQSTEK(Acetyl)QR.X	AT4G17330.1	AT4G17330.1
AT3G25545.1	1	172	X.LETSAEKK(Acetyl).X	14522	1	Flower_1_F3.5365.5365.2.dta	868.4-868.4	474.254	2	0.338146	0.000414079	0.0094605	X.LETSAEKK(Acetyl).X	AT3G25545.1	AT3G25545.1
AT1G07820.1	2	9	X.GKGGK(Acetyl)GLGKGGAK(Acetyl)R.X	48668	1	Flower_1_F4.4708.4708.3.dta	819.7-819.7	452.268	3	0.33809	0.000414079	0.00946405	X.GKGGK(Acetyl)GLGKGGAK(Acetyl)R.X	AT1G07820.1	AT1G07820.1;AT3G45930.1;AT3G53730.1;AT1G07820.2;AT3G46320.1;AT5G59970.1;AT2G28740.1;AT1G07660.1;AT5G59690.1
AT1G07820.1	2	17	X.GKGGK(Acetyl)GLGKGGAK(Acetyl)R.X	48668	1	Flower_1_F4.4708.4708.3.dta	819.7-819.7	452.268	3	0.33809	0.000414079	0.00946405	X.GKGGK(Acetyl)GLGKGGAK(Acetyl)R.X	AT1G07820.1	AT1G07820.1;AT3G45930.1;AT3G53730.1;AT1G07820.2;AT3G46320.1;AT5G59970.1;AT2G28740.1;AT1G07660.1;AT5G59690.1
AT3G12980.1	3	1334	X.KLMPK(Acetyl)K(Acetyl)VISK(Acetyl)R.X	57240	1	Flower_1_F1.17031.17031.2.dta	2233.9-2233.9	727.449	2	0.337938	0.000414079	0.0094738	X.KLMPK(Acetyl)K(Acetyl)VISK(Acetyl)R.X	AT3G12980.1	AT3G12980.1
AT3G12980.1	3	1335	X.KLMPK(Acetyl)K(Acetyl)VISK(Acetyl)R.X	57240	1	Flower_1_F1.17031.17031.2.dta	2233.9-2233.9	727.449	2	0.337938	0.000414079	0.0094738	X.KLMPK(Acetyl)K(Acetyl)VISK(Acetyl)R.X	AT3G12980.1	AT3G12980.1
AT3G12980.1	3	1339	X.KLMPK(Acetyl)K(Acetyl)VISK(Acetyl)R.X	57240	1	Flower_1_F1.17031.17031.2.dta	2233.9-2233.9	727.449	2	0.337938	0.000414079	0.0094738	X.KLMPK(Acetyl)K(Acetyl)VISK(Acetyl)R.X	AT3G12980.1	AT3G12980.1
AT4G29060.2	1	198	X.LVEADIESK(Acetyl)R.X	34692	1	Flower_1_F3.13692.13692.2.dta	1742.5-1742.5	601.324	2	0.33771	0.000414079	0.00948833	X.LVEADIESK(Acetyl)R.X	AT4G29060.2	AT4G29060.2;AT4G29060.1
AT5G23280.1	2	137	X.GATN(Deamidated)STSLDHKPTSLLGGTSPFILGK(Acetyl)R.X	129400	1	Flower_1_F1.29946.29946.3.dta	3732.3-3732.3	933.495	3	0.337339	0.000414079	0.00951212	X.GATN(Deamidated)STSLDHKPTSLLGGTSPFILGK(Acetyl)R.X	AT5G23280.1	AT5G23280.1
AT3G51240.1	2	271	X.FK(Acetyl)N(Deamidated)ADHQAVVNSNSSR.X	88115	1	Flower_1_F1.5199.5199.3.dta	922.3-922.3	606.294	3	0.336402	0.000414079	0.00957248	X.FK(Acetyl)N(Deamidated)ADHQAVVNSNSSR.X	AT3G51240.1	AT3G51240.1;AT3G51240.2
AT1G29470.2	1	67	X.TKDVDTTKSDFK(Acetyl)SEEVDR.X	106158	1	Flower_1_F1.9036.9036.3.dta	1322.2-1322.2	714.676	3	0.336141	0.000414079	0.00958934	X.TKDVDTTKSDFK(Acetyl)SEEVDR.X	AT1G29470.2	AT1G29470.2;AT1G29470.1
AT1G16710.2	2	747	X.C(Carbamidomethyl)ADTLDNLQPSLK(Acetyl)R.X	77561	1	Flower_1_F1.20805.20805.2.dta	2679.0-2679.0	836.918	2	0.335854	0.000414079	0.00960792	X.C(Carbamidomethyl)ADTLDNLQPSLK(Acetyl)R.X	AT1G16710.2	AT1G16710.2;AT1G16710.1
AT5G22450.1	2	1031	X.VTTSK(Acetyl)GSAVLSGGGAQGK(Acetyl)R.X	89504	1	Flower_1_F1.11965.11965.2.dta	1637.5-1637.5	922.99	2	0.335758	0.000414079	0.00961411	X.VTTSK(Acetyl)GSAVLSGGGAQGK(Acetyl)R.X	AT5G22450.1	AT5G22450.1
AT5G22450.1	2	1044	X.VTTSK(Acetyl)GSAVLSGGGAQGK(Acetyl)R.X	89504	1	Flower_1_F1.11965.11965.2.dta	1637.5-1637.5	922.99	2	0.335758	0.000414079	0.00961411	X.VTTSK(Acetyl)GSAVLSGGGAQGK(Acetyl)R.X	AT5G22450.1	AT5G22450.1
AT1G70770.2	2	517	X.LK(Acetyl)N(Deamidated)EEVITEGGANASLYKEADK.X	118278	1	Flower_1_F4.18244.18244.3.dta	2313.3-2313.3	808.072	3	0.33475	0.000414079	0.00967972	X.LK(Acetyl)N(Deamidated)EEVITEGGANASLYKEADK.X	AT1G70770.2	AT1G70770.2;AT1G70770.1
AT2G44730.1	1	281	X.IPEGGGK(Acetyl)R.X	9510	1	Flower_1_F1.4491.4491.2.dta	866.6-866.6	428.237	2	0.334742	0.000414079	0.00968026	X.IPEGGGK(Acetyl)R.X	AT2G44730.1	AT2G44730.1
AT1G07820.1	4	6	X.GK(Acetyl)GGK(Acetyl)GLGK(Acetyl)GGAK(Acetyl)R.X	55655	1	Flower_1_F1.9580.9580.3.dta	1385.9-1385.9	480.274	3	0.33372	0.000414079	0.00974721	X.GK(Acetyl)GGK(Acetyl)GLGK(Acetyl)GGAK(Acetyl)R.X	AT1G07820.1	AT1G07820.1;AT3G45930.1;AT3G53730.1;AT1G07820.2;AT3G46320.1;AT5G59970.1;AT2G28740.1;AT1G07660.1;AT5G59690.1
AT1G07820.1	4	9	X.GK(Acetyl)GGK(Acetyl)GLGK(Acetyl)GGAK(Acetyl)R.X	55655	1	Flower_1_F1.9580.9580.3.dta	1385.9-1385.9	480.274	3	0.33372	0.000414079	0.00974721	X.GK(Acetyl)GGK(Acetyl)GLGK(Acetyl)GGAK(Acetyl)R.X	AT1G07820.1	AT1G07820.1;AT3G45930.1;AT3G53730.1;AT1G07820.2;AT3G46320.1;AT5G59970.1;AT2G28740.1;AT1G07660.1;AT5G59690.1
AT1G07820.1	4	13	X.GK(Acetyl)GGK(Acetyl)GLGK(Acetyl)GGAK(Acetyl)R.X	55655	1	Flower_1_F1.9580.9580.3.dta	1385.9-1385.9	480.274	3	0.33372	0.000414079	0.00974721	X.GK(Acetyl)GGK(Acetyl)GLGK(Acetyl)GGAK(Acetyl)R.X	AT1G07820.1	AT1G07820.1;AT3G45930.1;AT3G53730.1;AT1G07820.2;AT3G46320.1;AT5G59970.1;AT2G28740.1;AT1G07660.1;AT5G59690.1
AT1G07820.1	4	17	X.GK(Acetyl)GGK(Acetyl)GLGK(Acetyl)GGAK(Acetyl)R.X	55655	1	Flower_1_F1.9580.9580.3.dta	1385.9-1385.9	480.274	3	0.33372	0.000414079	0.00974721	X.GK(Acetyl)GGK(Acetyl)GLGK(Acetyl)GGAK(Acetyl)R.X	AT1G07820.1	AT1G07820.1;AT3G45930.1;AT3G53730.1;AT1G07820.2;AT3G46320.1;AT5G59970.1;AT2G28740.1;AT1G07660.1;AT5G59690.1
[truncated: 43,017 more rows]
