# Supplementary material for: Acetylproteomics analyses reveal critical features of lysine-ε-acetylation in Arabidopsis and a role of 14-3-3 protein acetylation in alkaline response
Source: Stress Biol. 2022 Jan 4;2(1):1. doi: 10.1007/s44154-021-00024-z (PMC10442023; doi:10.1007/s44154-021-00024-z)
Supplement: Supplementary file 4 — Additional file 4. [file 44154_2021_24_MOESM4_ESM.xlsx]

## Sheet: Log(normalization)
Supplemental Table 3 Label-free quantification of acetylation sites
ProteinID	Protein_group_IDs	Identical_Proteins	Kac_site	Log(abundance)													Description
				Flower_1	Flower_2	Flower_3	leaf_1	leaf_2	leaf_3	root_1	root_2	seed_1	seed_2	stem_1	stem_2	stem_3
AT2G42590.3	AT2G42590.3	AT2G42590.3	53	5.31852	5.4195	5.98879	0	0	1.08591	5.98501	6.01446	4.42324	3.92531	6.26537	6.68734	6.74682	Symbols: GRF9, GF14 MU ; general regulatory factor 9
AT1G26480.1	AT1G26480.1	AT1G26480.1	56	2.93097	3.29146	3.75839	0	0	0	6.91916	6.99118	2.81481	2.79291	5.25823	5.48567	6.11454	Symbols: GRF12, GF14 IOTA ; general regulatory factor 12
AT5G10450.4	AT5G10450.4	AT5G10450.4	56	4.78234	5.14491	4.73209	2.15709	2.94686	2.30794	5.47624	5.30615	3.2644	3.54045	4.75798	4.66678	5.08737	Symbols: GRF6 ; G-box regulating factor 6
AT3G22490.1	AT3G22490.1	AT3G22490.1	67	0	0	0	0	0	0	0	0.087178	5.58087	5.63524	0	0	0	Symbols:|Seed maturation protein
AT1G35160.2	AT1G35160.2; AT5G16050.1; AT3G02520.1; AT1G78300.1; AT4G09000.2; AT5G38480.1	AT1G35160.2	59	6.94192	8.52248	8.91276	0	0	0	8.46704	8.51473	5.93862	5.79786	8.65873	8.42016	9.15054	Symbols: GF14 PHI ; GF14 protein phi chain
AT1G55490.1	AT1G55490.1; AT3G13470.1	AT1G55490.1;AT1G55490.2	418	0	0	0	1.49187	2.277	1.17278	0	0	0	0	0	0	0	Symbols: CPN60B, LEN1 ; chaperonin 60 beta
AT5G22450.1	AT5G22450.1	AT5G22450.1	500	2.3534	2.73761	2.49998	1.99114	2.63953	1.78082	5.43953	5.22433	1.7906	2.58155	2.65979	2.44658	2.74411	Symbols:|unknown protein; LOCATED IN: chloroplast; EXPRESSED IN: 22 plant structures; EXPRESSED DURING: 13 growth stages; BEST Arabidopsis thaliana protein match is: unknown protein (TAIR:AT2G19390.1); Has 30201 Blast hits to 17322 proteins in 780 species: Archae - 12; Bacteria - 1396; Metazoa - 17338; Fungi - 3422; Plants - 5037; Viruses - 0; Other Eukaryotes - 2996 (source: NCBI BLink).
AT5G22450.1	AT5G22450.1	AT5G22450.1	497	4.35952	4.67753	4.93197	2.49769	2.79334	1.94828	5.66011	5.42071	1.87106	2.70066	2.98878	2.58694	3.14111	Symbols:|unknown protein; LOCATED IN: chloroplast; EXPRESSED IN: 22 plant structures; EXPRESSED DURING: 13 growth stages; BEST Arabidopsis thaliana protein match is: unknown protein (TAIR:AT2G19390.1); Has 30201 Blast hits to 17322 proteins in 780 species: Archae - 12; Bacteria - 1396; Metazoa - 17338; Fungi - 3422; Plants - 5037; Viruses - 0; Other Eukaryotes - 2996 (source: NCBI BLink).
AT2G36460.1	AT2G36460.1; AT3G52930.1	AT2G36460.1	285	2.04616	2.20082	2.49714	2.07853	3.66287	2.37569	4.00587	4.27471	2.14157	2.03914	1.91156	1.62489	2.25468	Symbols:|Aldolase superfamily protein
AT1G62640.2	AT1G62640.2	AT1G62640.1;AT1G62640.2	199	4.12776	4.82854	3.96787	5.18955	6.02833	0	5.37339	3.10885	3.88844	4.05528	3.86713	4.74047	4.68764	Symbols: KAS III ; 3-ketoacyl-acyl carrier protein synthase III
AT1G19860.1	AT1G19860.1	AT1G19860.1	406	3.73646	3.83457	4.1939	1.90727	3.07913	1.82755	4.86015	4.83465	5.12354	5.28962	0	1.62449	1.36112	Symbols:|Zinc finger C-x8-C-x5-C-x3-H type family protein
AT2G26080.1	AT2G26080.1; AT4G33010.1	AT2G26080.1	900	2.42294	2.74281	2.3184	5.19493	6.33115	4.68185	3.84642	3.45408	2.18193	2.51619	3.89654	4.01011	4.06338	Symbols: AtGLDP2, GLDP2 ; glycine decarboxylase P-protein 2
AT1G22300.1	AT1G22300.1	AT1G22300.1	51	6.02783	6.18665	6.82031	0.269555	0.767086	0.424264	8.96424	9.01582	6.44197	6.56316	7.55252	7.85923	7.96116	Symbols: GRF10, 14-3-3EPSILON, GF14 EPSILON ; general regulatory factor 10
AT4G25630.1	AT4G25630.1	AT4G25630.1	115	2.7016	3.06599	3.00908	3.30831	3.72194	2.22427	4.31281	4.21961	2.86427	3.01065	2.20825	4.35014	2.28328	Symbols: FIB2, ATFIB2 ; fibrillarin 2
AT3G10650.1	AT3G10650.1	AT3G10650.1	22	3.46541	3.86198	4.26913	1.64539	0.9143	0.796146	3.93052	4.27201	5.35867	5.37131	2.22787	1.80583	2.40666	Symbols:|BEST Arabidopsis thaliana protein match is: nucleoporin-related (TAIR:AT5G20200.1); Has 61042 Blast hits to 31782 proteins in 2093 species: Archae - 202; Bacteria - 16480; Metazoa - 16017; Fungi - 12552; Plants - 1653; Viruses - 629; Other Eukaryotes - 13509 (source: NCBI BLink).
AT5G63310.1	AT5G63310.1	AT5G63310.1	206	0.999031	0	0	1.28	0.78702	0.18087	2.86677	1.44629	0.81395	1.32163	2.2683	2.23074	2.21551	Symbols: NDPK2, NDPK1A, NDPK IA IA, NDPK IA, ATNDPK2 ; nucleoside diphosphate kinase 2
AT3G06650.1	AT3G06650.1; AT5G49460.1	AT3G06650.1	477	5.84893	6.47117	6.66005	1.43019	2.39017	2.22615	5.18412	5.22484	5.3756	5.58908	5.57108	5.69451	5.78746	Symbols: ACLB-1 ; ATP-citrate lyase B-1
AT2G40170.1	AT2G40170.1	AT2G40170.1	28	0.0576927	0	0	0.217523	0.440217	0.182231	0.221441	0.515998	10.7477	10.8489	0.20092	0.625124	0.207467	Symbols: ATEM6, GEA6, EM6 ; Stress induced protein
AT1G20670.1	AT1G20670.1	AT1G20670.1	153	0.316056	0.983808	0	2.74627	3.83633	2.31128	0	0.618266	0.823281	0.916077	1.31724	0.742782	0.612407	Symbols:|DNA-binding bromodomain-containing protein
AT2G17120.1	AT2G17120.1	AT2G17120.1	62	1.66204	1.99685	1.95684	0	0	0	2.93167	2.27037	6.12388	6.47056	1.42701	1.9679	1.36988	Symbols: LYM2 ; lysm domain GPI-anchored protein 2 precursor
AT5G60980.2	AT5G60980.2	AT5G60980.2	314	2.92941	2.98781	1.9536	0	2.35914	1.92022	4.51752	4.49897	2.51988	3.24964	3.2253	2.50904	2.39055	Symbols:|Nuclear transport factor 2 (NTF2) family protein with RNA binding (RRM-RBD-RNP motifs) domain
AT1G79020.1	AT1G79020.1	AT1G79020.1	266	0	1.12337	0	0	0	0.936148	1.45845	1.2282	0	0.625506	0.62284	0	0	Symbols:|Enhancer of polycomb-like transcription factor protein
AT5G44120.3	AT5G44120.3	AT5G44120.3	229	0	0	0	0	2.10756	1.1214	1.56461	2.07521	7.06376	5.75914	0.510932	1.65123	2.08345	Symbols: CRA1, ATCRA1, CRU1 ; RmlC-like cupins superfamily protein
ATCG00490.1	ATCG00490.1	ATCG00490.1	201	0.754509	0.884773	1.69757	6.62797	2.20087	5.51752	0.189493	0.0767697	0.787956	0.796762	4.76024	4.73735	4.85169	Symbols: RBCL ; ribulose-bisphosphate carboxylases
AT5G22450.1	AT5G22450.1	AT5G22450.1	491	4.33901	4.60622	4.927	2.03737	2.13164	1.47627	5.1701	4.90748	1.72755	2.5408	2.70635	2.33677	2.90803	Symbols:|unknown protein; LOCATED IN: chloroplast; EXPRESSED IN: 22 plant structures; EXPRESSED DURING: 13 growth stages; BEST Arabidopsis thaliana protein match is: unknown protein (TAIR:AT2G19390.1); Has 30201 Blast hits to 17322 proteins in 780 species: Archae - 12; Bacteria - 1396; Metazoa - 17338; Fungi - 3422; Plants - 5037; Viruses - 0; Other Eukaryotes - 2996 (source: NCBI BLink).
AT2G40170.1	AT2G40170.1	AT2G40170.1	87	0	0	0	0	0.379447	0.296585	3.67465	2.38551	8.00087	7.96168	0.167273	0.130512	0.218965	Symbols: ATEM6, GEA6, EM6 ; Stress induced protein
AT5G57550.1	AT5G57550.1	AT5G57550.1	206	0	0	0	0	0	0	0	0	3.91288	4.27396	0	0	0	Symbols: XTR3, XTH25 ; xyloglucan endotransglucosylase/hydrolase 25
AT2G04390.1	AT2G04390.1	AT2G04390.1	49	0	0	0	2.34477	3.22796	1.84099	2.53007	2.51717	6.77786	6.76753	0.870632	0.671409	0.606128	Symbols:|Ribosomal S17 family protein
AT1G12230.2	AT1G12230.2	AT1G12230.2	302	3.90655	4.61395	4.95411	3.9454	3.97306	2.87668	1.64171	2.0677	3.20389	3.16718	3.15387	3.03004	3.47356	Symbols:|Aldolase superfamily protein
AT2G34700.1	AT2G34700.1	AT2G34700.1	105	0.213916	0	0	0.13821	0	0.287036	1.9532	1.59099	6.97725	7.33548	0.120967	1.18624	0.244077	Symbols:|Pollen Ole e 1 allergen and extensin family protein
AT4G29790.1	AT4G29790.1	AT4G29790.1	1086	2.8274	3.12061	3.18034	1.48889	0	0.94926	4.54948	4.79315	4.36051	4.39727	2.63471	2.46159	2.66935	Symbols:|unknown protein; BEST Arabidopsis thaliana protein match is: unknown protein (TAIR:AT2G19390.1); Has 538 Blast hits to 357 proteins in 124 species: Archae - 0; Bacteria - 74; Metazoa - 109; Fungi - 58; Plants - 105; Viruses - 2; Other Eukaryotes - 190 (source: NCBI BLink).
AT4G29790.1	AT4G29790.1	AT4G29790.1	1096	2.82085	3.05437	3.12619	1.56905	1.50934	1.84446	4.3776	4.53666	3.96538	4.02363	2.4883	2.22346	2.56337	Symbols:|unknown protein; BEST Arabidopsis thaliana protein match is: unknown protein (TAIR:AT2G19390.1); Has 538 Blast hits to 357 proteins in 124 species: Archae - 0; Bacteria - 74; Metazoa - 109; Fungi - 58; Plants - 105; Viruses - 2; Other Eukaryotes - 190 (source: NCBI BLink).
AT4G34870.1	AT4G34870.1	AT4G34870.1	89	1.93275	2.08211	1.62629	0	0	0	4.81619	5.11246	0	0	2.29629	0.470925	0.325825	Symbols: ROC5, ATCYP1 ; rotamase cyclophilin 5
AT1G47128.1	AT1G47128.1	AT1G47128.1	222	0	0	0	2.21961	3.38535	1.91821	0	0	0.698082	0.775464	0.180935	0.150547	0	Symbols: RD21, RD21A ; Granulin repeat cysteine protease family protein
AT1G29470.2	AT1G29470.2	AT1G29470.1;AT1G29470.2	148	3.21396	4.05202	4.66769	0	0.516909	0.297599	0	0	0	0	1.99816	1.28176	2.64543	Symbols:|S-adenosyl-L-methionine-dependent methyltransferases superfamily protein
AT3G53130.1	AT3G53130.1	AT3G53130.1	131	0	0.381968	0.407495	2.52722	3.39653	2.08088	0	0	0	0	0.469098	0.417577	0	Symbols: LUT1, CYP97C1 ; Cytochrome P450 superfamily protein
AT1G15780.1	AT1G15780.1	AT1G15780.1	1119	3.95819	4.54593	5.18589	0.7514	3.28872	3.09037	4.66741	5.14817	5.20922	5.24395	3.50839	3.204	3.57496	Symbols:|unknown protein; BEST Arabidopsis thaliana protein match is: unknown protein (TAIR:AT2G10440.1); Has 103701 Blast hits to 43153 proteins in 1828 species: Archae - 30; Bacteria - 7385; Metazoa - 38639; Fungi - 11531; Plants - 7727; Viruses - 307; Other Eukaryotes - 38082 (source: NCBI BLink).
AT3G48430.1	AT3G48430.1	AT3G48430.1	714	5.17723	5.80253	5.41394	0	0	2.81755	3.87027	4.21489	4.48047	0	2.58923	2.98245	2.78513	Symbols: REF6 ; relative of early flowering 6
AT1G07820.2	AT1G07820.2	AT1G07660.1;AT1G07820.1;AT1G07820.2;AT2G28740.1;AT3G45930.1;AT3G53730.1;AT3G46320.1;AT5G59690.1;AT5G59970.1	17	4.99898	5.197	5.72251	5.53433	5.92804	3.80764	4.62088	4.47816	4.87038	4.8413	2.20205	1.48476	2.50917	Symbols:|Histone superfamily protein
AT5G38430.1	AT5G38430.1; AT5G38410.1; AT1G67090.1	AT5G38430.1	92	0.916102	0	0	0	0	0.816444	0	1.22852	3.61172	0	2.63039	2.28819	2.83482	Symbols:|Ribulose bisphosphate carboxylase (small chain) family protein
AT2G38810.2	AT2G38810.2	AT2G38810.1;AT2G38810.3;AT2G38810.2	7	6.08575	6.17735	6.40233	3.16118	3.62568	2.90088	5.81228	5.86361	5.32256	5.41451	3.71364	3.58449	3.90987	Symbols: HTA8 ; histone H2A 8
AT2G38810.2	AT2G38810.2	AT2G38810.1;AT2G38810.3;AT2G38810.2	13	6.34758	6.42587	6.61969	0.983004	1.3003	1.87164	6.01928	6.07294	5.19966	5.31345	3.9137	3.79955	4.00452	Symbols: HTA8 ; histone H2A 8
AT2G18980.1	AT2G18980.1; AT4G30170.1; AT5G67400.1	AT2G18980.1	116	0.27047	0	0	0	0	0	3.69637	3.65799	0.211306	0	0.703006	0.975223	0.660147	Symbols:|Peroxidase superfamily protein
AT3G54560.1	AT3G54560.1	AT3G54560.1	7	6.60062	6.59639	6.85967	3.43946	3.37932	2.96756	5.47902	5.26976	5.16284	5.23991	4.03821	3.8847	3.98097	Symbols: HTA11 ; histone H2A 11
AT3G54560.1	AT3G54560.1	AT3G54560.1	13	6.24037	6.20165	6.40496	2.03456	2.35592	2.40302	4.9423	4.61084	2.34586	2.60306	3.55401	3.39625	3.44228	Symbols: HTA11 ; histone H2A 11
AT3G16460.2	AT3G16460.2	AT3G16460.1;AT3G16460.2	506	0	0	0	1.87081	3.61783	2.00974	5.07817	5.25671	2.18956	2.33057	0.981379	1.85976	1.02313	Symbols:|Mannose-binding lectin superfamily protein
AT3G20050.1	AT3G20050.1	AT3G20050.1	196	0	0	0	2.18406	3.11165	1.81166	0	0	0	0	0	0	0	Symbols: ATTCP-1, TCP-1 ; T-complex protein 1 alpha subunit
AT5G65630.1	AT5G65630.1	AT5G65630.1	501	2.33142	2.7292	3.19128	0	0.842849	0	0	0.636972	4.18762	4.17575	2.02996	1.4255	1.8833	Symbols: GTE7 ; global transcription factor group E7
AT1G10670.1	AT1G10670.1	AT1G10670.1;AT1G10670.2;AT1G10670.4	228	0	0	0	1.87551	0	0.910399	0	0	0	0	0.580211	0	0.387187	Symbols: ACLA-1 ; ATP-citrate lyase A-1
AT1G05910.1	AT1G05910.1	AT1G05910.1	1064	0	0	0	7.37845	0	5.94393	0	0	0	0	0	0	0	Symbols:|cell division cycle protein 48-related / CDC48-related
AT4G26510.1	AT4G26510.1	AT4G26510.1;AT4G26510.2	220	8.18572	8.80281	9.028	8.58163	9.60501	8.16842	5.6375	5.6431	3.93799	4.11787	8.58869	8.83967	8.77146	Symbols: UKL4 ; uridine kinase-like 4
AT2G19390.1	AT2G19390.1	AT2G19390.1	616	7.78329	8.02932	8.41649	2.8447	3.99613	2.37053	5.60274	5.32931	4.64884	4.78221	4.70493	4.31369	5.20498	Symbols:|unknown protein; BEST Arabidopsis thaliana protein match is: unknown protein (TAIR:AT4G29790.1); Has 203 Blast hits to 188 proteins in 60 species: Archae - 0; Bacteria - 11; Metazoa - 24; Fungi - 34; Plants - 93; Viruses - 0; Other Eukaryotes - 41 (source: NCBI BLink).
AT4G28750.1	AT4G28750.1; AT2G20260.1	AT4G28750.1	111	4.08147	4.28251	4.13763	0.780956	1.49469	3.51994	0	0	3.57204	3.62842	6.11363	6.39269	6.37463	Symbols: PSAE-1 ; Photosystem I reaction centre subunit IV / PsaE protein
AT4G28660.2	AT4G28660.2	AT4G28660.2	167	1.55577	1.14111	1.71247	5.66855	6.38769	4.92576	1.74542	2.2316	6.93213	6.89287	2.45236	2.56113	2.39089	Symbols: PSB28 ; photosystem II reaction center PSB28 protein
AT1G48610.1	AT1G48610.1	AT1G48610.1	94	0.853654	0	1.0765	0	0	0	0	0	0	1.26434	0.21087	0.341897	0.361848	Symbols:|AT hook motif-containing protein
AT1G14950.1	AT1G14950.1	AT1G14950.1	150	0	0	0	0	0	0	0.541924	0	7.18488	7.3129	0.325581	0.64866	0	Symbols:|Polyketide cyclase/dehydrase and lipid transport superfamily protein
AT3G06650.1	AT3G06650.1	AT3G06650.1	19	0	0	0	4.85441	6.00295	4.55002	0	0	0	0	0	0	0	Symbols: ACLB-1 ; ATP-citrate lyase B-1
AT1G33140.1	AT1G33140.1	AT1G33120.1;AT1G33140.1	113	3.63589	3.84859	3.80797	0	0.558888	0.135254	4.32268	4.00906	0	0	2.41767	2.38218	2.77675	Symbols: PGY2 ; Ribosomal protein L6 family
AT1G04410.1	AT1G04410.1	AT1G04410.1	111	2.88444	3.17817	3.8929	4.24342	3.47267	3.43851	5.98071	6.48835	4.863	4.76254	4.38509	4.46394	5.09432	Symbols:|Lactate/malate dehydrogenase family protein
AT4G34110.1	AT4G34110.1	AT4G34110.1	220	0	2.13031	0	0	0	0	5.22977	5.0908	0	0	2.93202	3.47412	2.44109	Symbols: PAB2, PABP2, ATPAB2 ; poly(A) binding protein 2
AT3G48730.1	AT3G48730.1	AT3G48730.1	50	0.270517	0.764909	1.11535	0	2.36418	2.08815	0.557046	0	0	0.802919	0.816352	1.22963	1.48975	Symbols: GSA2 ; glutamate-1-semialdehyde 2,1-aminomutase 2
AT4G11790.1	AT4G11790.1	AT4G11790.1	49	0.777555	0.752052	1.65751	0	0.947354	1.67769	1.88403	2.68255	0.759295	0.64527	1.9775	2.75269	2.4523	Symbols:|Pleckstrin homology (PH) domain superfamily protein
AT5G44120.3	AT5G44120.3	AT5G44120.3	407	0	0	0	2.87757	1.27731	0.561682	1.8458	2.41726	7.72719	7.87185	2.54627	3.12253	1.33523	Symbols: CRA1, ATCRA1, CRU1 ; RmlC-like cupins superfamily protein
AT5G44120.3	AT1G03880.1; AT5G44120.3	AT5G44120.3	141	6.54628	5.9995	6.80889	0.782732	1.03268	0.265729	4.00382	3.72619	11.8061	11.8087	0.773511	0.697304	0.936512	Symbols: CRA1, ATCRA1, CRU1 ; RmlC-like cupins superfamily protein
AT2G36880.1	AT2G36880.1	AT2G36880.1;AT2G36880.2	291	0	0	0	1.04139	1.6913	0.485983	3.97784	3.9936	0	0	1.11111	1.03425	1.08087	Symbols: MAT3 ; methionine adenosyltransferase 3
ATCG00490.1	ATCG00490.1	ATCG00490.1	8	2.06409	1.60331	2.71766	8.04602	8.28913	7.07759	1.04526	0.712672	0.0428773	0.253704	4.72945	5.81438	5.02041	Symbols: RBCL ; ribulose-bisphosphate carboxylases
ATCG00490.1	ATCG00490.1	ATCG00490.1	175	5.17117	4.15932	4.79935	4.41082	4.967	2.95546	0	0	3.23471	3.03707	7.22329	6.86586	7.18443	Symbols: RBCL ; ribulose-bisphosphate carboxylases
AT5G64050.1	AT5G64050.1	AT5G64050.1	215	0	0	0	2.10974	3.00118	1.66715	0	0	0	0	0.134393	0	0	Symbols: ATERS, OVA3, ERS ; glutamate tRNA synthetase
AT1G48130.1	AT1G48130.1	AT1G48130.1	21	0	0	0	1.43551	0	0	0.642283	1.00001	6.09927	6.38655	0.587372	1.48974	0.800236	Symbols: ATPER1, PER1 ; 1-cysteine peroxiredoxin 1
AT5G61410.2	AT5G61410.2	AT5G61410.1;AT5G61410.2	55	2.05273	1.1602	2.96839	3.02204	3.62958	2.28365	0	0.658532	4.08163	4.61121	3.03968	3.6175	3.56821	Symbols: RPE ; D-ribulose-5-phosphate-3-epimerase
AT1G50410.1	AT1G50410.1	AT1G50410.1	112	3.86956	4.4436	4.84212	2.77234	3.05676	1.71396	5.20718	5.12786	5.01592	5.23466	0.838263	0.741814	0.796788	Symbols:|SNF2 domain-containing protein / helicase domain-containing protein / zinc finger protein-related
AT5G43940.1	AT5G43940.1	AT5G43940.1	138	5.09247	5.48078	5.12058	0	0	0	0	0	0	0	4.65006	4.93964	4.81898	Symbols: HOT5, ADH2, GSNOR, ATGSNOR1, PAR2 ; GroES-like zinc-binding dehydrogenase family protein
AT3G07740.4	AT3G07740.4	AT3G07740.4	19	6.08111	6.413	6.77368	2.76774	3.82518	2.2791	4.05227	4.01689	5.43463	5.59088	3.83285	3.0782	4.28523	Symbols: ADA2A ; homolog of yeast ADA2 2A
AT5G44310.2	AT5G44310.2	AT5G44310.2	223	0	0	0	0	0	0.352671	1.609	0	5.66728	5.90833	0.498887	1.00725	0.163073	Symbols:|Late embryogenesis abundant protein (LEA) family protein
AT3G59540.1	AT3G59540.1	AT2G43460.1;AT3G59540.1	9	1.5043	1.51696	1.66132	4.18356	5.24504	3.78558	0.471046	0.57256	0.656539	0.626353	0.3815	0.150109	0	Symbols:|Ribosomal L38e protein family
AT1G79280.2	AT1G79280.2	AT1G79280.2	685	3.53245	4.17979	3.94444	0.387439	0	0.854999	1.25187	1.14182	1.44619	2.02225	0.830891	0.521531	0.709935	Symbols: NUA ; nuclear pore anchor
AT3G50820.1	AT3G50820.1; AT5G66570.1	AT3G50820.1	287	0	0	0	3.22379	0	1.77817	1.25801	0	0	0	0	0	0	Symbols: PSBO2, PSBO-2, OEC33 ; photosystem II subunit O-2
AT5G66570.1	AT3G50820.1; AT5G66570.1	AT5G66570.1	288	0	0	0	2.3705	0	1.62533	0.761993	0	0	0	0.40739	0.727294	1.64412	Symbols: PSBO-1, OEE1, OEE33, OE33, PSBO1, MSP-1 ; PS II oxygen-evolving complex 1
AT3G12780.1	AT3G12780.1	AT3G12780.1	204	3.76732	4.24097	4.25156	7.24921	8.31344	6.51831	0.957342	0.614675	2.65482	3.2182	6.40376	6.48254	6.21957	Symbols: PGK1 ; phosphoglycerate kinase 1
AT4G04460.1	AT4G04460.1	AT4G04460.1	234	7.03425	7.54033	7.88319	0	0	1.79551	0.667316	1.30768	6.23462	6.22717	2.81561	2.64921	2.86312	Symbols:|Saposin-like aspartyl protease family protein
AT1G50250.1	AT1G50250.1; AT5G42270.1	AT1G50250.1	308	0	0	0	2.9252	3.84129	2.06278	0	0	0	0	0	0.130162	0	Symbols: FTSH1 ; FTSH protease 1
AT5G11200.2	AT5G11200.2	AT5G11200.2	37	4.62419	4.3628	4.90797	5.94014	6.46423	4.61628	4.67999	5.04352	4.64035	4.75992	5.26663	4.80041	5.3025	Symbols:|DEAD/DEAH box RNA helicase family protein
AT3G09200.1	AT3G09200.1	AT3G09200.1	106	1.2207	1.12196	1.5993	3.04797	4.12416	2.72069	0	1.47426	0	0	1.09107	1.49772	0.985968	Symbols:|Ribosomal protein L10 family protein
AT2G21385.4	AT2G21385.4	AT2G21385.4	333	0.294841	0	0	1.46207	0	1.71896	3.54904	1.67102	0	0	1.55924	0	1.04368	Symbols:|unknown protein.
AT1G47260.1	AT1G47260.1	AT1G47260.1	110	0	0	0	0	0	0	5.13625	5.36189	2.686	3.02694	1.62754	2.08199	2.26596	Symbols: APFI, GAMMA CA2 ; gamma carbonic anhydrase 2
AT3G60750.1	AT3G60750.1	AT3G60750.1	370	2.67097	0.770583	0.879506	0.9346	0	2.823	2.85768	2.58114	6.67836	6.37228	0.784996	2.97359	0.375157	Symbols:|Transketolase
AT2G15620.1	AT2G15620.1	AT2G15620.1	530	0	0	0	1.87177	2.67487	1.19323	0	0	0	0	0	0	0	Symbols: NIR1, NIR, ATHNIR ; nitrite reductase 1
AT2G45290.1	AT2G45290.1	AT2G45290.1	370	0	0	0	0	0.992971	0.601715	0	0.48709	5.77043	5.74801	0.615743	0.671206	0.538214	Symbols:|Transketolase
AT1G20340.1	AT1G20340.1	AT1G20340.1	98	8.38269	8.61244	8.9522	5.45062	5.2484	8.89809	4.40823	4.36855	7.79641	8.05306	11.3841	11.0108	11.6103	Symbols: DRT112, PETE2 ; Cupredoxin superfamily protein
AT5G01410.1	AT5G01410.1	AT5G01410.1	203	0	0	0.214025	2.4136	3.92645	2.18486	0	0.217881	0	0.440183	0.204509	0	0	Symbols: PDX1, ATPDX1.3, RSR4, PDX1.3, ATPDX1 ; Aldolase-type TIM barrel family protein
AT5G49910.1	AT5G49910.1; AT4G24280.1	AT5G49910.1	619	0	0	0	1.77518	2.8629	1.56824	0	0	0	0	0.463104	0.42375	0	Symbols: CPHSC70-2EAT SHOCK PROTEIN 70-2, HSC70-7, cpHsc70-2 ; chloroplast heat shock protein 70-2
AT2G35040.1	AT2G35040.1	AT2G35040.1	81	4.00362	4.78077	5.29893	3.52937	3.46161	3.35341	4.50016	4.78014	4.0732	3.72144	3.57552	3.34274	3.66497	Symbols:|AICARFT/IMPCHase bienzyme family protein
AT2G32540.1	AT2G32540.1	AT2G32540.1	188	0	0	0	2.28645	4.17364	2.48664	0	0	0	0	0	0	0	Symbols: ATCSLB04, CSLB04, ATCSLB4 ; cellulose synthase-like B4
AT1G56190.1	AT1G56190.1	AT1G56190.1	201	0	0.549563	0.635033	2.19944	3.46981	1.74544	0	0	0	0	1.3556	0	0	Symbols:|Phosphoglycerate kinase family protein
AT1G56190.1	AT1G56190.1	AT1G56190.1	208	0	0	0	1.83619	4.64495	2.69627	0	0	0	0	1.10186	0.404395	0	Symbols:|Phosphoglycerate kinase family protein
AT2G45990.1	AT2G45990.1	AT2G45990.1;AT2G45990.2	149	4.10151	4.52771	5.11597	4.0038	4.86684	3.88624	2.27428	2.02456	2.43055	2.37964	3.7837	3.78574	4.13804	Symbols:|unknown protein; FUNCTIONS IN: molecular_function unknown; INVOLVED IN: biological_process unknown; LOCATED IN: chloroplast, chloroplast stroma; EXPRESSED IN: 22 plant structures; EXPRESSED DURING: 13 growth stages; Has 312 Blast hits to 312 proteins in 90 species: Archae - 0; Bacteria - 131; Metazoa - 0; Fungi - 0; Plants - 67; Viruses - 0; Other Eukaryotes - 114 (source: NCBI BLink).
AT4G15880.1	AT4G15880.1	AT4G15880.1	232	4.89052	5.30033	4.93692	0	3.20317	1.77277	4.20172	4.12381	5.06596	5.22959	3.15828	3.89458	2.82376	Symbols: ESD4, ATESD4 ; Cysteine proteinases superfamily protein
AT3G45140.1	AT3G45140.1	AT3G45140.1	236	0.830389	0.178595	0.589749	4.44573	5.88864	4.10144	0	0	0	0	0.127698	0.193198	0	Symbols: LOX2, ATLOX2 ; lipoxygenase 2
AT1G15820.1	AT1G15820.1	AT1G15820.1	220	2.59397	3.09645	3.08634	4.73913	6.32043	4.59615	0	0.177507	1.29314	1.38326	1.52235	1.37815	1.49367	Symbols: LHCB6, CP24 ; light harvesting complex photosystem II subunit 6
AT1G56410.1	AT1G56410.1; AT5G02490.1; AT5G02500.1	AT1G56410.1	74	4.70815	4.86985	5.44491	1.96592	3.44052	4.32783	5.22674	5.16533	3.99855	4.06957	4.7067	4.638	5.0035	Symbols: ERD2, HSP70T-1 ; heat shock protein 70 (Hsp 70) family protein
AT3G25520.1	AT3G25520.1; AT5G39740.2	AT3G25520.1	177	4.53351	5.02713	5.2125	4.03678	1.99339	3.02927	4.05994	4.63365	3.9732	3.83415	3.61591	3.54033	3.84965	Symbols: ATL5, PGY3, OLI5, RPL5A ; ribosomal protein L5
AT5G23280.1	AT5G23280.1	AT5G23280.1	137	2.24512	2.32875	2.14471	4.09875	5.00714	3.53628	3.25352	2.85241	4.24615	4.29963	2.63011	2.5214	2.54751	Symbols:|TCP family transcription factor
AT3G09440.1	AT3G09440.1	AT3G09440.1;AT3G09440.2	74	2.42232	2.53958	3.95776	0.490805	0.4685	0.307886	3.43398	3.39867	0.550907	2.59061	3.18441	2.84376	4.07636	Symbols:|Heat shock protein 70 (Hsp 70) family protein
AT4G17330.1	AT4G17330.1	AT4G17330.1	893	0	0	0	0.440317	0.926031	0.245849	2.18843	2.68152	4.45969	4.88179	0.169588	0.893459	0.758508	Symbols: ATG2484-1, G2484-1 ; G2484-1 protein
AT2G18020.1	AT2G18020.1; AT4G36130.1	AT2G18020.1	17	1.46859	2.46073	3.11301	0.257245	2.42447	0	4.03222	3.31786	1.97585	2.14946	0	0	0.121781	Symbols: EMB2296 ; Ribosomal protein L2 family
AT1G02500.2	AT1G02500.2; AT4G01850.1	AT1G02500.1;AT1G02500.2	291	0	0	0	0	0	0.0659802	4.50274	4.38526	3.55171	3.08984	1.0161	0.796623	1.49847	Symbols: SAM1, SAM-1, MAT1, AtSAM1 ; S-adenosylmethionine synthetase 1
AT5G03860.2	AT5G03860.2	AT5G03860.1;AT5G03860.2	159	1.22601	0.486901	0	4.99169	5.72417	1.77686	1.24953	0.697589	4.44061	4.35932	0.502289	0.990582	0.432454	Symbols: MLS ; malate synthase
ATCG00490.1	ATCG00490.1	ATCG00490.1	252	4.17165	4.28858	4.77673	9.0091	7.61383	8.02649	0.378103	0.366809	3.84661	3.97591	5.70285	5.59387	6.3847	Symbols: RBCL ; ribulose-bisphosphate carboxylases
AT2G36460.1	AT2G36460.1; AT3G52930.1; AT4G26530.2	AT2G36460.1	38	6.28899	6.8498	7.28941	7.51216	7.00616	6.29853	8.22288	8.87994	7.58771	7.59141	7.02541	7.0907	7.30913	Symbols:|Aldolase superfamily protein
AT2G01140.1	AT2G01140.1	AT2G01140.1	74	5.63562	6.22112	6.65437	5.4614	4.09748	4.21295	5.91628	6.19381	6.85391	7.13126	5.87138	5.77347	6.18435	Symbols:|Aldolase superfamily protein
AT4G04640.1	AT4G04640.1	AT4G04640.1	343	2.48277	2.91425	3.69438	4.93382	6.0241	4.31524	0	0.0862962	0	0.315136	3.71474	3.89471	2.95861	Symbols: ATPC1 ; ATPase, F1 complex, gamma subunit protein
AT4G38970.1	AT4G38970.1	AT4G38970.1	81	4.25347	4.984	5.59065	8.097	7.11883	6.74709	0.0694933	0.0748386	3.16245	3.17845	6.08081	5.88261	6.23147	Symbols: FBA2 ; fructose-bisphosphate aldolase 2
AT4G34200.1	AT4G34200.1	AT4G34200.1	457	1.8633	1.08367	0	1.80903	2.36901	2.23514	3.47392	3.36424	3.25571	2.85532	1.19127	1.51397	0.63674	Symbols: EDA9 ; D-3-phosphoglycerate dehydrogenase
AT5G16270.1	AT5G16270.1	AT5G16270.1	546	7.71328	8.27867	8.52512	3.05896	4.30514	4.5074	7.26509	7.52287	6.31822	6.31943	6.20763	5.49844	6.09065	Symbols: ATRAD21.3, SYN4 ; sister chromatid cohesion 1 protein 4
AT5G64380.1	AT5G64380.1	AT5G64380.1	370	0	0	0	2.54287	3.58704	2.03098	0	0	0	0	0	0	0	Symbols:|Inositol monophosphatase family protein
AT1G70730.3	AT1G70730.3	AT1G70730.3	586	1.2421	0.930987	0.715206	3.03466	0	2.18828	0.819401	1.16132	1.56756	1.5127	3.10176	2.95359	3.25907	Symbols: PGM2 ; Phosphoglucomutase/phosphomannomutase family protein
AT4G14385.1	AT4G14385.1	AT4G14385.1	6	5.82986	6.28812	6.9173	1.64042	3.62663	3.26682	8.0693	8.2567	6.70296	6.65204	5.2824	5.33191	5.63087	Symbols:|FUNCTIONS IN: molecular_function unknown; INVOLVED IN: biological_process unknown; LOCATED IN: vacuole; EXPRESSED IN: 24 plant structures; EXPRESSED DURING: 15 growth stages; CONTAINS InterPro DOMAIN/s: Histone H4 acetyltransferase, NuA4 complex, Eaf6 (InterPro:IPR015418); Has 30201 Blast hits to 17322 proteins in 780 species: Archae - 12; Bacteria - 1396; Metazoa - 17338; Fungi - 3422; …
AT4G13360.1	AT4G13360.1	AT4G13360.1	325	0	0	0	2.18377	3.00376	1.88448	0	0	0	0	0.140289	0	0	Symbols:|ATP-dependent caseinolytic (Clp) protease/crotonase family protein
AT3G48000.1	AT3G48000.1	AT3G48000.1	385	0	0	0	4.7183	0.857066	3.57302	1.22932	0.380022	0	0.897807	0.335666	0	0.114969	Symbols: ALDH2B4, ALDH2, ALDH2A ; aldehyde dehydrogenase 2B4
AT3G15950.1	AT3G15950.1	AT3G15950.1	223	0	0	0	0.591048	2.20229	0.880795	1.3459	2.04403	0	1.20204	0.123178	0.621355	0.219231	Symbols: NAI2 ; DNA topoisomerase-related
AT3G55800.1	AT3G55800.1	AT3G55800.1	321	6.68364	7.317	7.6738	3.1796	3.95712	2.96011	1.44845	1.30665	6.84486	6.65013	7.90928	8.12666	8.20536	Symbols: SBPASE ; sedoheptulose-bisphosphatase
AT5G01410.1	AT5G01410.1	AT5G01410.1	84	0.814793	1.45955	1.38643	4.30937	4.84698	3.70345	0.0594468	0	1.10088	0.651254	1.46481	0.938241	0.877725	Symbols: PDX1, ATPDX1.3, RSR4, PDX1.3, ATPDX1 ; Aldolase-type TIM barrel family protein
AT4G04640.1	AT4G04640.1	AT4G04640.1	171	5.00267	5.46521	6.16184	3.42405	0.177443	1.44546	5.20321	0	5.66718	5.11665	3.21759	5.41031	3.63123	Symbols: ATPC1 ; ATPase, F1 complex, gamma subunit protein
AT1G16810.1	AT1G16810.1	AT1G16810.1;AT1G16810.2	11	5.26691	6.29742	6.83369	2.67504	3.33789	2.6623	5.74801	5.80961	6.24411	6.37835	3.86091	4.09547	4.06645	Symbols:|unknown protein; CONTAINS InterPro DOMAIN/s: Protein of unknown function DUF1754, eukaryotic (InterPro:IPR013865); Has 395 Blast hits to 394 proteins in 162 species: Archae - 0; Bacteria - 0; Metazoa - 181; Fungi - 91; Plants - 65; Viruses - 0; Other Eukaryotes - 58 (source: NCBI BLink).
AT5G44120.3	AT5G44120.3	AT5G44120.3	107	0	0	0	0	0	0	0	0	3.32219	3.39069	0	0	0	Symbols: CRA1, ATCRA1, CRU1 ; RmlC-like cupins superfamily protein
AT5G06760.1	AT5G06760.1	AT5G06760.1	5	2.0564	2.49706	3.06376	0	0	0	3.16004	0.560137	6.51447	7.1183	0.763164	0.999053	0.332238	Symbols: LEA4-5 ; Late Embryogenesis Abundant 4-5
AT2G25450.1	AT2G25450.1	AT2G25450.1	31	0.444964	2.34509	1.70173	2.05752	2.7493	1.66575	3.88025	4.20207	3.8961	3.63114	0.828499	0.49484	0.818315	Symbols:|2-oxoglutarate (2OG) and Fe(II)-dependent oxygenase superfamily protein
AT4G22240.1	AT4G22240.1	AT4G22240.1	161	0	0	0	2.83557	0	2.89185	3.89952	2.30393	6.68609	6.68248	2.58792	2.52704	2.6841	Symbols:|Plastid-lipid associated protein PAP / fibrillin family protein
AT5G13490.1	AT5G13490.1; AT3G08580.1	AT5G13490.1;AT5G13490.2	327	2.88687	3.55411	3.9101	2.72872	2.79307	1.80916	2.87118	3.30998	1.49173	1.64844	2.3668	2.23559	2.28971	Symbols: AAC2 ; ADP/ATP carrier 2
AT4G17390.1	AT4G17390.1	AT4G17390.1	93	2.03341	2.96084	2.50138	0.504557	0	0.25081	3.77158	4.16365	3.34914	3.35933	2.55462	2.23929	2.90407	Symbols:|Ribosomal protein L23/L15e family protein
AT5G44120.3	AT5G44120.3	AT5G44120.3	94	0	0	0	0	2.5377	0	0	1.51403	4.11616	2.93038	0	0	2.7276	Symbols: CRA1, ATCRA1, CRU1 ; RmlC-like cupins superfamily protein
AT1G09780.1	AT1G09780.1; AT3G08590.1	AT1G09780.1	479	1.39536	1.40155	1.50268	4.30673	4.85557	3.50523	1.97812	2.55489	3.14794	3.01907	1.95954	1.30065	1.58536	Symbols:|Phosphoglycerate mutase, 2,3-bisphosphoglycerate-independent
AT2G21870.1	AT2G21870.1	AT2G21870.1	179	0.436215	0	0.572356	0.0860141	0.413672	2.1078	1.97207	2.02516	1.95874	2.19439	0.163238	0.631613	0.723576	Symbols: MGP1 ; copper ion binding;cobalt ion binding;zinc ion binding
AT4G01800.2	AT4G01800.2	AT4G01800.2	791	0.0799158	0	0	2.8396	2.64278	1.74356	0	0.0653441	0	0	0.107855	0	0	Symbols: AGY1, SECA1 ; Albino or Glassy Yellow 1
AT4G22745.1	AT4G22745.1	AT4G22745.1	10	6.01405	6.618	7.49985	0.0913224	0	1.14618	4.65002	4.62271	3.9357	4.00354	2.96076	4.1089	3.40278	Symbols: MBD1 ; methyl-CPG-binding domain 1
AT5G25980.2	AT5G25980.2	AT5G25980.2	420	0	0	0	2.90695	4.12943	2.61888	0	0	0	0	0.147319	0.122466	0	Symbols: TGG2, BGLU37 ; glucoside glucohydrolase 2
AT4G38460.1	AT4G38460.1	AT4G38460.1	289	0.417729	0.680856	0.476827	1.96195	3.63986	2.27133	0.278859	0.189484	0	0.632022	0.708371	0.871795	0	Symbols: GGR ; geranylgeranyl reductase
AT4G05390.1	AT4G05390.1; AT1G30510.2	AT4G05390.1	350	2.0523	2.67482	2.74884	0	0	1.09998	5.43464	5.8768	3.7844	3.96506	2.75799	2.98132	2.71588	Symbols: ATRFNR1, RFNR1 ; root FNR 1
AT1G77180.1	AT1G77180.1	AT1G77180.1;AT1G77180.2	2	0.271462	0	0	0.684075	1.63055	1.25986	0.695001	0.404792	0	0.436143	0	0	3.25136	Symbols: SKIP ; chromatin protein family
AT1G78900.1	AT1G78900.1	AT1G78900.1;AT1G78900.2	8	0	0	0.29179	1.67904	0	1.31067	0.674081	0.325937	0	0	0.867486	0	0.124758	Symbols: VHA-A ; vacuolar ATP synthase subunit A
AT4G15900.1	AT4G15900.1	AT4G15900.1	128	3.39695	4.2072	4.06329	1.08322	1.64116	1.39177	7.27734	7.96712	8.22455	8.35883	3.93307	3.83737	4.37769	Symbols: PRL1 ; pleiotropic regulatory locus 1
AT1G03880.1	AT1G03880.1	AT1G03880.1	431	1.89758	0.783838	1.7536	3.10529	2.82778	2.3981	1.12734	0.396894	10.7145	10.9438	1.63273	2.74337	1.49321	Symbols: CRU2, CRB ; cruciferin 2
AT3G17810.1	AT3G17810.1	AT3G17810.1	80	0.722163	0.884827	0.713487	0	0	0	3.55107	3.98382	4.41932	4.99278	1.20803	1.08233	2.2832	Symbols: PYD1 ; pyrimidine 1
ATCG00480.1	ATCG00480.1	ATCG00480.1	50	1.71764	2.19518	2.5749	5.70608	6.86165	5.39084	1.01499	0.580765	2.42386	2.34344	3.24844	2.96594	3.01097	Symbols: ATPB, PB ; ATP synthase subunit beta
AT3G60770.1	AT3G60770.1; AT4G00100.1	AT3G60770.1	19	9.4609	10.1228	10.5956	5.17511	5.89426	4.0629	7.62763	8.05388	6.66828	6.5566	6.12409	5.60808	6.31092	Symbols:|Ribosomal protein S13/S15
AT1G07940.1	AT1G07940.1	AT1G07920.1;AT1G07930.1;AT1G07940.1;AT1G07940.2;AT5G60390.1;AT5G60390.3	79	5.9207	6.61377	5.50675	3.98936	3.31991	1.34353	1.8349	1.69191	4.07383	4.26539	1.10634	3.75964	3.30252	Symbols:|GTP binding Elongation factor Tu family protein
AT4G21210.1	AT4G21210.1	AT4G21210.1	240	0.756417	1.76123	1.69639	2.34453	0	1.16974	1.2921	0.190154	0	0	0	0	0.23728	Symbols: ATRP1, RP1 ; PPDK regulatory protein
AT3G16640.1	AT3G16640.1	AT3G16640.1	119	2.17671	2.08818	2.40834	5.64998	6.6094	4.98893	0	0.966082	0	0	3.24087	3.66404	3.57131	Symbols: TCTP ; translationally controlled tumor protein
AT3G27660.1	AT3G27660.1	AT3G27660.1	168	0.768795	0.630936	0.918577	0.276309	0	0.027014	1.14335	0.557365	6.70716	6.95028	0.0474751	0.102876	0	Symbols: OLEO4, OLE3 ; oleosin 4
AT3G16100.1	AT3G16100.1	AT3G16100.1	178	3.87531	3.9203	4.40925	0.84189	0.872423	0	1.38344	0.963664	2.49328	0	3.8382	3.56099	3.81096	Symbols: ATRABG3C, ATRAB7D, RABG3c ; RAB GTPase homolog G3C
AT5G49910.1	AT5G49910.1	AT5G49910.1	375	0	0	0	2.47565	0.450635	1.53121	0	0	2.9796	0	0.177492	0	0.139612	Symbols: CPHSC70-2EAT SHOCK PROTEIN 70-2, HSC70-7, cpHsc70-2 ; chloroplast heat shock protein 70-2
AT1G32220.1	AT1G32220.1	AT1G32220.1	215	0	0	0	1.86679	3.37819	1.95624	0	0	6.22193	6.39293	0.723232	0.931787	0.398643	Symbols:|NAD(P)-binding Rossmann-fold superfamily protein
AT4G21020.1	AT4G21020.1	AT4G21020.1	236	0	0	0	0	0	0	0	0	4.92021	5.20614	0.178249	0.890717	0.25376	Symbols:|Late embryogenesis abundant protein (LEA) family protein
AT5G18240.1	AT5G18240.1	AT5G18240.1;AT5G18240.4	10	0.838527	0.279828	1.41238	0.100158	0.308546	0.314071	0.7075	1.34141	0.756507	0.548041	1.4391	1.24834	1.40053	Symbols: MYR1, ATMYR1 ; myb-related protein 1
AT5G66570.1	AT5G66570.1	AT5G66570.1	162	0	0	0	3.91706	2.57897	2.89513	0	0	0	0	1.95105	1.51941	1.71382	Symbols: PSBO-1, OEE1, OEE33, OE33, PSBO1, MSP-1 ; PS II oxygen-evolving complex 1
AT1G42970.1	AT1G42970.1	AT1G42970.1	127	0	0	0	3.56291	4.03241	3.02774	0	0	0	0	0.623196	0.634096	0	Symbols: GAPB ; glyceraldehyde-3-phosphate dehydrogenase B subunit
AT5G40420.1	AT5G40420.1	AT5G40420.1	170	0.257346	0.487255	0.173943	0.201788	0.610348	0.149599	0.41648	0.455687	8.83077	9.03663	0.30875	0.258876	0.281614	Symbols: OLEO2, OLE2 ; oleosin 2
AT4G14320.1	AT4G14320.1	AT3G23390.1;AT4G14320.1	40	5.56841	5.74786	6.22071	0.686761	1.37118	0.512512	1.92429	0.441229	0.244147	0.978517	1.77941	1.62648	2.29908	Symbols:|Zinc-binding ribosomal protein family protein
AT4G29060.1	AT4G29060.1	AT4G29060.1	357	0	0	0	2.93504	0	1.66976	0	0.187138	0	0	0	0	0	Symbols: emb2726 ; elongation factor Ts family protein
AT4G25630.1	AT4G25630.1	AT4G25630.1	103	1.97451	2.4945	2.39932	0	0	0	3.42194	3.71904	1.72765	1.35515	1.33467	1.24159	1.81181	Symbols: FIB2, ATFIB2 ; fibrillarin 2
AT1G07940.1	AT1G07940.1	AT1G07920.1;AT1G07930.1;AT1G07940.1;AT1G07940.2;AT5G60390.1;AT5G60390.3	3	0	0	0	0	0	0	0	0	0	0	3.03528	3.56332	3.56782	Symbols:|GTP binding Elongation factor Tu family protein
AT4G30200.2	AT4G30200.2	AT4G30200.2	523	3.07	3.44236	3.97937	0	0.904109	0.175905	2.38717	2.2058	2.63271	2.61487	2.0842	1.42077	2.00466	Symbols: VEL1, VIL2 ; vernalization5/VIN3-like
AT1G56070.1	AT1G56070.1	AT1G56070.1	232	2.68928	2.22023	3.29737	1.07684	2.52578	1.97658	3.74034	2.5181	3.27236	2.93915	2.29821	3.2097	2.61519	Symbols: LOS1 ; Ribosomal protein S5/Elongation factor G/III/V family protein
AT4G01050.1	AT4G01050.1	AT4G01050.1	141	0.131359	0.523409	0	2.62748	0	1.54108	0.540007	0.331564	0	0.100992	0	0.303245	1.79266	Symbols: TROL ; thylakoid rhodanese-like
AT1G63500.1	AT1G63500.1	AT1G63500.1	68	3.22548	3.36363	3.66829	5.77317	0	4.62892	4.48977	4.35524	1.96791	2.05078	5.30522	4.99753	5.29514	Symbols:|Protein kinase protein with tetratricopeptide repeat domain
AT3G60770.1	AT3G60770.1; AT4G00100.1	AT3G60770.1	9	6.89655	7.46215	7.59747	0.349054	1.00858	0.473836	7.50797	7.5683	7.43328	7.42242	5.49727	4.76203	5.56889	Symbols:|Ribosomal protein S13/S15
AT1G70310.1	AT1G70310.1	AT1G70310.1	15	2.88358	2.78696	3.32139	8.88696	8.21365	7.4307	4.35442	4.91035	6.62368	6.50371	2.94331	2.70676	3.28627	Symbols: SPDS2 ; spermidine synthase 2
AT5G20080.1	AT5G20080.1	AT5G20080.1	180	1.67184	2.17255	0.87912	5.20867	5.89455	4.56383	5.53084	5.385	2.93403	2.95398	3.98588	3.80638	3.79866	Symbols:|FAD/NAD(P)-binding oxidoreductase
AT4G04640.1	AT4G04640.1	AT4G04640.1	148	1.02128	1.65919	2.6677	7.45078	8.82826	7.23338	0	0	0	0	3.09982	3.03266	3.43991	Symbols: ATPC1 ; ATPase, F1 complex, gamma subunit protein
AT1G04510.1	AT1G04510.1	AT1G04510.1	167	5.47431	5.61284	6.55533	4.47426	3.89157	1.4905	5.22994	4.68003	2.04182	2.43398	4.94679	4.88222	5.17641	Symbols: MAC3A ; MOS4-associated complex 3A
AT1G67430.1	AT1G67430.1	AT1G67430.1	125	3.70981	4.44036	4.31701	0	0	0	4.33884	3.82406	3.05726	1.80633	1.9073	2.94879	2.7962	Symbols:|Ribosomal protein L22p/L17e family protein
AT2G21130.1	AT2G21130.1; AT4G38740.1; AT4G34870.1	AT2G21130.1	148	5.06656	5.90601	6.31678	6.42487	5.67224	4.95639	6.44161	6.97287	5.81098	5.92273	4.36084	4.08154	4.43504	Symbols:|Cyclophilin-like peptidyl-prolyl cis-trans isomerase family protein
AT3G48420.1	AT3G48420.1	AT3G48420.1	136	0	0	0	3.76307	4.6067	3.34605	0.351425	0	0.670728	0	0.964289	0.94191	0	Symbols:|Haloacid dehalogenase-like hydrolase (HAD) superfamily protein
AT3G07110.2	AT3G07110.2	AT3G07110.2	130	0	0	0	2.56988	2.88029	1.96197	0	0	0	0	0.148338	0.280005	0	Symbols:|Ribosomal protein L13 family protein
AT1G56410.1	AT1G56410.1; AT3G12580.1; AT5G02490.1; AT3G09440.1; AT5G02500.1	AT1G56410.1	254	2.95441	3.13802	2.42727	4.45749	6.33235	4.79055	0.973615	2.40961	2.78112	2.46639	2.58366	2.49226	2.72831	Symbols: ERD2, HSP70T-1 ; heat shock protein 70 (Hsp 70) family protein
AT1G09340.1	AT1G09340.1	AT1G09340.1	190	0.0626986	0	0	3.821	2.65188	3.0916	0.0883579	0	0	0	0.0609627	0	0.575783	Symbols: CRB, CSP41B, HIP1.3 ; chloroplast RNA binding
AT1G56410.1	AT1G56410.1; AT3G12580.1; AT5G02490.1; AT3G09440.1; AT5G02500.1	AT1G56410.1	252	5.76774	6.45136	6.64129	3.66945	3.96787	3.17486	4.56	4.86032	4.91968	4.90781	5.13082	5.15336	5.42429	Symbols: ERD2, HSP70T-1 ; heat shock protein 70 (Hsp 70) family protein
AT2G39730.1	AT2G39730.1; AT2G39730.2	AT2G39730.1	221	0.342994	0.280745	0.258933	0	0	0.976843	0.890929	0.349406	0.415473	1.15772	0.144008	0.333767	0.338876	Symbols: RCA ; rubisco activase
AT1G77800.1	AT1G77800.1	AT1G77800.1	1248	5.07434	5.58721	5.82423	2.92046	3.34507	2.25003	4.8393	5.09509	6.29877	6.35091	3.49783	3.32087	3.38336	Symbols:|PHD finger family protein
AT1G77800.1	AT1G77800.1	AT1G77800.1	1266	5.07434	5.58721	5.82423	2.92046	3.34507	2.25003	4.8393	5.09509	6.29877	6.35091	3.49783	3.32087	3.38336	Symbols:|PHD finger family protein
AT4G21470.1	AT4G21470.1	AT4G21470.1	161	3.05665	3.62088	3.39989	1.243	2.72526	2.84092	1.62307	2.48166	0	0	1.56	1.32706	1.4912	Symbols: ATFMN/FHY, FMN/FHY ; riboflavin kinase/FMN hydrolase
AT4G29790.1	AT4G29790.1	AT4G29790.1	553	4.30494	4.52138	5.09749	0.427086	0.646255	0.128237	5.36883	5.16752	1.47815	1.82834	3.33905	3.21859	3.50942	Symbols:|unknown protein; BEST Arabidopsis thaliana protein match is: unknown protein (TAIR:AT2G19390.1); Has 538 Blast hits to 357 proteins in 124 species: Archae - 0; Bacteria - 74; Metazoa - 109; Fungi - 58; Plants - 105; Viruses - 2; Other Eukaryotes - 190 (source: NCBI BLink).
ATCG00270.1	ATCG00270.1	ATCG00270.1	7	5.56934	5.96641	6.60463	3.9733	4.83361	3.39891	0	0	0	0	3.23364	3.31066	3.39921	Symbols: PSBD ; photosystem II reaction center protein D
AT3G60750.1	AT3G60750.1	AT3G60750.1	706	0	0	0	3.39862	5.15387	3.5068	0	0	0	0	0.491647	0.515294	0	Symbols:|Transketolase
AT5G67410.1	AT5G67410.1	AT5G67410.1	134	2.82211	3.41202	3.57192	2.16395	3.86517	3.06796	5.30795	5.3716	4.01375	4.24344	2.69111	2.83693	2.77992	Symbols:|unknown protein; BEST Arabidopsis thaliana protein match is: unknown protein (TAIR:AT2G14850.1); Has 1807 Blast hits to 1807 proteins in 277 species: Archae - 0; Bacteria - 0; Metazoa - 736; Fungi - 347; Plants - 385; Viruses - 0; Other Eukaryotes - 339 (source: NCBI BLink).
AT5G54640.1	AT5G54640.1	AT5G54640.1	6	4.83121	5.17013	6.03282	1.8461	2.71825	1.53781	4.72103	4.69489	2.60845	2.39824	2.65152	2.28603	3.06525	Symbols: HTA1, RAT5, ATHTA1 ; Histone superfamily protein
AT2G38770.1	AT2G38770.1	AT2G38770.1	13	5.85446	6.3689	6.75693	2.79298	3.47563	2.92075	6.19271	6.66602	7.33201	7.35771	3.96347	4.06753	4.30228	Symbols: EMB2765 ; P-loop containing nucleoside triphosphate hydrolases superfamily protein
AT2G30860.1	AT2G30860.1	AT2G30860.1	14	3.70351	4.06657	4.39394	2.22849	2.8816	1.37939	5.67975	5.8233	0.952525	0.299601	1.68632	3.82309	2.63817	Symbols: ATGSTF9, GLUTTR, ATGSTF7, GSTF9 ; glutathione S-transferase PHI 9
AT2G24060.1	AT2G24060.1	AT2G24060.1	237	0	0.244258	0	2.67073	0	1.57461	0	0	0	0	0.0755108	0	0.0895076	Symbols:|Translation initiation factor 3 protein
AT1G79230.1	AT1G79230.1	AT1G79230.1	255	3.32208	4.72346	3.41158	0	5.06408	0.0526085	5.16677	4.60384	7.19773	7.19439	3.67246	3.58572	2.87508	Symbols: ST1, ATMST1, MST1, ATRDH1, STR1 ; mercaptopyruvate sulfurtransferase 1
AT1G48620.1	AT1G48620.1	AT1G48620.1	342	0.447873	0.160432	0.225901	1.63726	2.73193	1.45793	2.27375	2.48463	5.47678	5.50849	0.440261	0.605348	1.30225	Symbols: HON5 ; high mobility group A5
AT1G11860.1	AT1G11860.1	AT1G11860.1;AT1G11860.2;AT1G11860.3	93	1.69673	2.23213	2.11856	4.60587	5.2892	3.8681	0	0.34129	0	0	1.55058	1.83186	1.5863	Symbols:|Glycine cleavage T-protein family
AT1G51745.1	AT1G51745.1	AT1G51745.1	205	3.65787	4.29025	4.98168	0	0.446379	0.12125	1.67662	2.07184	0	0	1.33295	0.868253	1.57865	Symbols:|Tudor/PWWP/MBT superfamily protein
ATCG00480.1	ATCG00480.1	ATCG00480.1	17	0	0	0	3.50771	4.73164	2.74616	0	0	2.79325	2.81318	0	0	0	Symbols: ATPB, PB ; ATP synthase subunit beta
AT1G79020.1	AT1G79020.1	AT1G79020.1	246	1.82853	2.14418	2.23849	1.55567	0	1.60012	1.96399	2.5454	1.04173	1.99912	0.415076	1.94411	0	Symbols:|Enhancer of polycomb-like transcription factor protein
AT3G08620.1	AT3G08620.1	AT3G08620.1	277	0	0	0	0	0	0.587259	0	0	0	0	0	0	0.216432	Symbols:|RNA-binding KH domain-containing protein
AT3G45830.1	AT3G45830.1	AT3G45830.1	288	0.964288	0.986248	0.923394	2.98885	0.629329	1.82811	2.16211	2.52573	1.07037	1.0281	0.251876	0.298697	0.730716	Symbols:|unknown protein; FUNCTIONS IN: molecular_function unknown; INVOLVED IN: biological_process unknown; LOCATED IN: cellular_component unknown; EXPRESSED IN: 24 plant structures; EXPRESSED DURING: 15 growth stages; BEST Arabidopsis thaliana protein match is: unknown protein (TAIR:AT1G02290.1); Has 499 Blast hits to 438 proteins in 100 species: Archae - 0; Bacteria - 7; Metazoa - 236; Fungi -…
AT1G61730.1	AT1G61730.1	AT1G61730.1	140	4.50549	4.95357	5.47476	0	0.583648	0.259377	4.43945	4.47312	1.05148	1.0682	0.405216	0.594553	0.794075	Symbols:|DNA-binding storekeeper protein-related transcriptional regulator
AT5G44120.3	AT5G44120.3	AT5G44120.3	213	0.695747	0	0	2.72906	3.69349	2.80674	2.11324	0.812401	8.62734	8.61561	2.77202	2.12097	3.1391	Symbols: CRA1, ATCRA1, CRU1 ; RmlC-like cupins superfamily protein
AT5G15090.2	AT5G15090.2	AT5G15090.1;AT5G15090.2	226	1.43692	1.18055	1.08261	0	0	0.778426	3.47894	3.06706	0.703769	1.33748	2.01098	2.00033	1.96474	Symbols: VDAC3 ; voltage dependent anion channel 3
AT5G44120.3	AT5G44120.3	AT5G44120.3	447	2.98886	2.96723	2.36259	0.462161	0.476991	1.5023	1.20115	0.494584	8.64621	8.87649	2.87877	3.29364	2.36039	Symbols: CRA1, ATCRA1, CRU1 ; RmlC-like cupins superfamily protein
AT3G18035.1	AT3G18035.1	AT3G18035.1	331	3.39514	2.94337	3.69138	1.57933	1.17338	0.488147	4.76888	5.15447	7.70035	7.81675	2.38136	2.43039	2.6493	Symbols: HON4 ; winged-helix DNA-binding transcription factor family protein
AT5G40420.1	AT5G40420.1	AT5G40420.1	175	0	0	0	0	0	0	0	0	4.92171	4.99127	0.0965894	0.150715	0.23789	Symbols: OLEO2, OLE2 ; oleosin 2
AT1G20910.1	AT1G20910.1	AT1G20910.1	79	4.51502	5.12239	5.52574	1.67896	1.35085	0.880746	2.63713	2.90254	1.10701	1.20294	2.95081	2.60538	2.8814	Symbols:|ARID/BRIGHT DNA-binding domain-containing protein
AT1G03880.1	AT1G03880.1	AT1G03880.1	434	0	0.453849	0	0	0	0	0.197916	0	4.57944	4.65468	0.0663187	0.53834	0.349194	Symbols: CRU2, CRB ; cruciferin 2
AT3G52150.1	AT3G52150.1	AT3G52150.1;AT3G52150.2	200	0.922373	0.827979	1.35596	0.194711	1.62178	2.90315	0	0	0.794544	0	1.29046	1.85014	1.2103	Symbols:|RNA-binding (RRM/RBD/RNP motifs) family protein
AT3G13470.1	AT3G13470.1	AT3G13470.1	394	0.205578	0.172744	0	3.23505	4.71031	3.39589	0	0	0.758844	0.474333	0.838159	0.804267	0.712557	Symbols:|TCP-1/cpn60 chaperonin family protein
AT4G34430.4	AT4G34430.4	AT4G34430.4	56	3.63488	4.04367	4.37173	0.311858	0.697897	0.18439	2.86073	3.39841	7.38915	7.47421	2.51303	2.4916	2.88104	Symbols: CHB3, ATSWI3D ; DNA-binding family protein
AT2G21170.1	AT2G21170.1	AT2G21170.1	171	3.55159	4.06576	4.16399	5.17071	0.520961	3.80251	0.2045	0.841228	3.17467	3.24528	4.20692	3.80781	4.48619	Symbols: TIM, PDTPI ; triosephosphate isomerase
AT2G34700.1	AT2G34700.1	AT2G34700.1	92	0	0	0	0	0	0	1.30291	0.441731	6.93911	7.15685	0.689117	0.126441	0.310909	Symbols:|Pollen Ole e 1 allergen and extensin family protein
AT2G18790.1	AT2G18790.1	AT2G18790.1	43	0	2.77296	3.19519	0	0	0	3.78071	3.46237	2.48475	2.24481	0.244795	0.229057	0.259602	Symbols: PHYB, HY3, OOP1 ; phytochrome B
AT3G24870.1	AT3G24870.1	AT3G24870.1	286	6.10487	6.33024	6.53425	7.41105	8.64248	7.10353	7.91711	8.28418	8.40714	8.52028	5.42204	6.13322	5.7599	Symbols:|Helicase/SANT-associated, DNA binding protein
ATCG00490.1	ATCG00490.1	ATCG00490.1	356	6.60221	7.58131	7.29399	8.46229	4.67214	8.29762	3.6012	3.73003	4.45783	5.25796	8.55603	8.43118	8.52631	Symbols: RBCL ; ribulose-bisphosphate carboxylases
AT4G28750.1	AT4G28750.1	AT4G28750.1	98	0.816087	1.03444	1.36043	1.13991	1.74469	1.09025	0.914687	0.696867	3.06692	2.32307	4.48647	4.79338	4.6768	Symbols: PSAE-1 ; Photosystem I reaction centre subunit IV / PsaE protein
AT2G20260.1	AT2G20260.1	AT2G20260.1	101	1.46119	1.36386	1.84061	0.078404	0	0.286864	0	0.230469	2.40772	2.3799	4.59004	4.96176	5.00806	Symbols: PSAE-2 ; photosystem I subunit E-2
AT1G07820.2	AT1G07820.2	AT1G07660.1;AT1G07820.1;AT1G07820.2;AT2G28740.1;AT3G45930.1;AT3G53730.1;AT3G46320.1;AT5G59690.1;AT5G59970.1	92	6.09662	6.98282	7.56325	2.48528	4.13057	1.85894	5.36171	5.25684	3.95267	3.87479	4.71491	4.71351	4.82416	Symbols:|Histone superfamily protein
AT4G29060.1	AT4G29060.1	AT4G29060.1	691	0	0	0	2.83323	3.1394	1.36266	0	0	0	0	0.518728	0.227981	0	Symbols: emb2726 ; elongation factor Ts family protein
AT5G43630.1	AT5G43630.1	AT5G43630.1	583	2.12729	2.11968	1.84301	0.409105	0	0.338322	3.81329	4.20482	1.23024	1.20024	2.31401	2.10704	2.73485	Symbols: TZP ; zinc knuckle (CCHC-type) family protein
AT3G27460.1	AT3G27460.1	AT3G27460.1	209	2.89164	2.73173	1.52211	4.04749	5.21181	3.90404	5.21569	5.15788	0	2.14082	3.62173	2.91994	3.52798	Symbols:|SGF29 tudor-like domain
AT4G23670.1	AT4G23670.1	AT4G23670.1	135	0.301679	0.437429	0.391431	0	0	1.69451	0.583421	1.03243	0	0	0	0	0	Symbols:|Polyketide cyclase/dehydrase and lipid transport superfamily protein
AT3G50820.1	AT3G50820.1; AT5G66570.1	AT3G50820.1	99	0.2006	0.235897	0	4.14506	3.17113	3.32214	0.278443	0	0.376984	0.39651	1.32104	1.94034	1.64508	Symbols: PSBO2, PSBO-2, OEC33 ; photosystem II subunit O-2
AT1G60200.1	AT1G60200.1	AT1G60200.1	658	3.40102	4.78496	4.855	4.8772	6.81341	4.21489	4.36058	5.10802	5.03934	5.26548	3.35479	3.1494	3.22084	Symbols:|splicing factor PWI domain-containing protein / RNA recognition motif (RRM)-containing protein
AT5G35630.3	AT5G35630.3	AT5G35630.1;AT5G35630.2;AT5G35630.3	353	0.545344	0.27755	1.01025	0	0	0.352535	0	1.23387	0.744249	1.21042	3.80834	3.63391	4.31309	Symbols: GS2, GLN2, ATGSL1 ; glutamine synthetase 2
AT5G19510.1	AT5G19510.1	AT5G19510.1	135	2.87247	3.27081	3.53598	2.44715	0.513474	1.59912	2.12622	2.40866	1.56369	2.04137	3.08702	2.81608	2.8955	Symbols:|Translation elongation factor EF1B/ribosomal protein S6 family protein
AT1G43190.2	AT1G43190.2	AT1G43190.1;AT1G43190.2	318	2.5087	2.26216	2.35804	0.107614	0	0.427752	2.7473	3.30202	1.25874	1.22835	3.36343	3.13136	3.27848	Symbols: PTB3 ; polypyrimidine tract-binding protein 3
AT4G32551.2	AT4G32551.2	AT4G32551.2	242	6.35274	7.03706	7.4247	0	0	0.102332	5.68757	5.46169	5.33338	5.63448	1.90222	1.42135	2.7441	Symbols: LUG ; LisH dimerisation motif;WD40/YVTN repeat-like-containing domain
AT1G73150.1	AT1G73150.1	AT1G73150.1	94	3.74659	3.88585	3.26795	1.71859	0	1.1395	4.5536	4.6681	6.82261	6.85172	1.63516	1.06622	1.39849	Symbols: GTE3 ; global transcription factor group E3
AT4G04020.1	AT4G04020.1	AT4G04020.1	169	0	0	0	0	3.4348	2.20544	5.38359	0	5.29376	4.21343	3.96131	0	2.30301	Symbols: FIB ; fibrillin
AT2G23350.1	AT2G23350.1	AT2G23350.1	333	0	0	0	0	0	0	2.61264	2.44327	1.15019	0	1.53835	1.85895	1.46685	Symbols: PAB4, PABP4 ; poly(A) binding protein 4
AT1G77800.1	AT1G77800.1	AT1G77800.1	1327	2.67378	3.2331	3.61372	2.58244	3.56111	2.26645	2.14917	2.46484	1.59004	1.41728	0.771	0.157118	0.98765	Symbols:|PHD finger family protein
AT2G21370.1	AT2G21370.1	AT2G21370.1	436	0	0	0	2.37533	0	1.45976	2.26516	0.713569	0	0	0	0	0	Symbols: XK-1, XK1 ; xylulose kinase-1
AT4G24280.1	AT4G24280.1	AT4G24280.1	635	0	0	0	2.52015	3.94375	2.31393	0	0	0	0	0	0.217298	0	Symbols: cpHsc70-1 ; chloroplast heat shock protein 70-1
AT5G58330.1	AT5G58330.1	AT5G58330.1	416	1.68479	2.2396	2.75962	0	0	0	1.42166	1.43869	2.38091	2.42922	1.57156	1.75452	2.10873	Symbols:|lactate/malate dehydrogenase family protein
AT1G23190.1	AT1G23190.1	AT1G23190.1	507	2.30683	2.29759	2.23426	3.19874	4.20808	2.75301	4.06186	4.66116	3.26842	3.14784	4.84189	4.74257	4.93896	Symbols: PGM3 ; Phosphoglucomutase/phosphomannomutase family protein
AT5G06580.1	AT5G06580.1	AT5G06580.1	543	1.24125	1.94398	1.69831	0.932422	2.67531	3.01215	2.26741	2.50787	2.26135	2.39657	2.48175	2.83961	2.72288	Symbols:|FAD-linked oxidases family protein
AT1G23190.1	AT1G23190.1	AT1G23190.1	310	0	0	0	1.53029	3.34877	1.68907	0	0	0	0	0.847854	1.06261	0	Symbols: PGM3 ; Phosphoglucomutase/phosphomannomutase family protein
AT1G09340.1	AT1G09340.1	AT1G09340.1	184	4.15667	4.68801	4.45018	3.65049	4.03495	2.19928	0	0	0	0	5.69014	5.64366	5.99168	Symbols: CRB, CSP41B, HIP1.3 ; chloroplast RNA binding
AT1G08520.1	AT1G08520.1	AT1G08520.1	692	0	0	0	1.98317	0	1.18429	0	0	0	0	0.67478	0	0.74429	Symbols: ALB1, ALB-1V, V157, PDE166, CHLD ; ALBINA 1
AT2G42530.1	AT2G42530.1	AT2G42530.1	67	3.14124	3.58979	3.84611	4.29864	5.71465	4.00011	0	0.641283	0	0	0.973574	1.19035	0.444091	Symbols: COR15B ; cold regulated 15b
AT3G03780.3	AT3G03780.3; AT5G17920.1	AT3G03780.1;AT3G03780.2;AT3G03780.3	18	7.52978	8.05093	7.98878	3.16282	0	2.62679	7.74695	7.63968	5.02976	5.37549	6.92667	6.95991	6.90039	Symbols: ATMS2, MS2 ; methionine synthase 2
AT5G17920.1	AT3G03780.3; AT5G17920.1	AT5G17920.1;AT5G17920.2	18	6.50161	7.03259	6.94752	2.97272	2.88069	1.61852	7.30752	7.16254	5.80578	5.80441	6.52078	6.85425	6.53732	Symbols: ATCIMS, ATMETS, ATMS1 ; Cobalamin-independent synthase family protein
AT1G29470.2	AT1G29470.2	AT1G29470.1;AT1G29470.2	67	6.37092	6.93802	7.40602	0.823325	1.26311	1.00053	0.585773	0.556425	1.02155	0.885086	6.34308	6.22098	6.44399	Symbols:|S-adenosyl-L-methionine-dependent methyltransferases superfamily protein
AT5G08540.1	AT5G08540.1	AT5G08540.1	301	5.31185	5.89942	6.16454	5.14681	6.32542	4.67274	1.23254	1.08216	0	0	5.12658	5.20204	5.32292	Symbols:|unknown protein; FUNCTIONS IN: molecular_function unknown; INVOLVED IN: biological_process unknown; LOCATED IN: chloroplast thylakoid membrane, chloroplast, chloroplast envelope; EXPRESSED IN: 24 plant structures; EXPRESSED DURING: 13 growth stages; Has 30201 Blast hits to 17322 proteins in 780 species: Archae - 12; Bacteria - 1396; Metazoa - 17338; Fungi - 3422; Plants - 5037; Viruses -…
AT2G28000.1	AT2G28000.1	AT2G28000.1	408	0	0	0	4.5445	5.94884	4.11166	0	0	0.69032	1.17502	0.645452	0.178306	0	Symbols: CPN60A, CH-CPN60A, SLP ; chaperonin-60alpha
AT3G18035.1	AT3G18035.1	AT3G18035.1	178	3.07614	3.29967	3.72993	2.07185	2.70383	1.50777	0.718745	1.5853	7.28461	7.18198	1.95175	1.51516	2.17434	Symbols: HON4 ; winged-helix DNA-binding transcription factor family protein
AT2G17630.1	AT2G17630.1; AT4G35630.1	AT2G17630.1	379	0	0	0.617545	5.26839	6.60724	5.29118	4.22319	4.57492	2.62203	3.06179	4.13996	4.14285	4.40581	Symbols:|Pyridoxal phosphate (PLP)-dependent transferases superfamily protein
AT5G07530.1	AT5G07530.1	AT5G07530.1	418	5.459	5.79556	6.39341	0.753358	0	0.0601768	0	0.469712	1.66125	1.06752	0.395079	0.522745	0.445285	Symbols: GRP17, ATGRP17, ATGRP-7 ; glycine rich protein 17
AT3G58110.1	AT3G58110.1	AT3G58110.1	560	7.27912	7.56081	7.35003	4.45226	0.385387	3.14906	6.72711	6.38135	4.8954	5.03039	5.94625	5.42608	6.05464	Symbols:|unknown protein; FUNCTIONS IN: molecular_function unknown; INVOLVED IN: biological_process unknown; LOCATED IN: cellular_component unknown; EXPRESSED IN: cultured cell; BEST Arabidopsis thaliana protein match is: unknown protein (TAIR:AT2G42370.1); Has 2534 Blast hits to 1905 proteins in 233 species: Archae - 11; Bacteria - 102; Metazoa - 890; Fungi - 241; Plants - 124; Viruses - 59; Oth…
AT5G36700.1	AT5G36700.1	AT5G36790.1;AT5G36700.1;AT5G36700.2;AT5G36790.2;AT5G36790.3;AT5G36700.4	193	2.19098	2.76278	2.964	0	0	2.58398	1.22571	0.52883	0	0	2.88632	3.35161	3.85466	Symbols: ATPGLP1, PGLP1 ; 2-phosphoglycolate phosphatase 1
AT4G17060.1	AT4G17060.1	AT4G17060.1	88	4.69778	5.32762	5.3535	3.10222	4.08564	2.4149	4.48879	4.96695	4.59501	4.49223	1.97615	1.59742	2.15159	Symbols: FIP2 ; FRIGIDA interacting protein 2
AT3G23400.1	AT3G23400.1	AT3G23400.1	138	0	0	0	0.469769	4.18881	4.20161	2.42722	0.854681	5.39136	5.61767	3.93828	0.593732	2.25358	Symbols: FIB4 ; Plastid-lipid associated protein PAP / fibrillin family protein
AT1G29470.2	AT1G29470.2	AT1G29470.1;AT1G29470.2	198	0	0	1.47021	0	0	0	0	0	0	0	0.315569	0.499666	0.626852	Symbols:|S-adenosyl-L-methionine-dependent methyltransferases superfamily protein
AT4G00630.2	AT4G00630.2	AT4G00630.2	170	1.36101	1.42158	1.78636	5.99183	5.37391	4.73553	0.283094	0.390608	0.217197	0.241103	3.40785	3.2201	3.66599	Symbols: KEA2 ; K+ efflux antiporter 2
AT4G29060.1	AT4G29060.1	AT4G29060.1	889	0	0.216254	0	2.90976	3.66314	2.7059	0.248117	0.244835	0.605048	0.838138	0.743516	0.425686	0.433846	Symbols: emb2726 ; elongation factor Ts family protein
AT3G15670.1	AT3G15670.1	AT3G15670.1	162	0.7273	0.435528	0.850507	0.149076	0.467937	0.037761	0.30152	0.237315	7.91009	7.99751	0.702409	1.09823	0.743576	Symbols:|Late embryogenesis abundant protein (LEA) family protein
AT2G19390.1	AT2G19390.1	AT2G19390.1	627	5.80947	6.3267	6.63417	3.80254	1.929	2.41763	4.74677	4.62071	3.2241	3.4056	4.63116	4.43093	4.53963	Symbols:|unknown protein; BEST Arabidopsis thaliana protein match is: unknown protein (TAIR:AT4G29790.1); Has 203 Blast hits to 188 proteins in 60 species: Archae - 0; Bacteria - 11; Metazoa - 24; Fungi - 34; Plants - 93; Viruses - 0; Other Eukaryotes - 41 (source: NCBI BLink).
AT1G67430.1	AT1G67430.1	AT1G67430.1	97	2.4537	1.58727	0	0	0	0.866724	2.74134	2.54823	0	0	2.01292	1.10048	0	Symbols:|Ribosomal protein L22p/L17e family protein
AT4G40030.2	AT4G40030.2	AT4G40030.2	65	5.40095	5.60764	6.01878	2.9259	3.161	1.30286	4.01033	3.66221	1.45444	2.55921	1.15119	1.12806	1.48728	Symbols:|Histone superfamily protein
AT1G48860.1	AT1G48860.1	AT1G48860.1	100	0	0	0	3.48543	3.81167	2.33646	0.901243	0.863618	0	0.712953	0.058137	0	0	Symbols:|RNA 3'-terminal phosphate cyclase/enolpyruvate transferase, alpha/beta
AT1G75350.1	AT1G75350.1	AT1G75350.1	108	0.153731	0	0.370789	2.3189	0	1.83998	0	0.28201	0	0	0	0	0.411471	Symbols: emb2184 ; Ribosomal protein L31
AT5G63570.1	AT5G63570.1; AT3G48730.1	AT5G63570.1	389	3.05335	3.36121	3.79747	4.14351	3.98597	2.82139	0	0	0	0	3.40097	3.18941	3.66704	Symbols: GSA1 ; glutamate-1-semialdehyde-2,1-aminomutase
AT1G51510.1	AT1G51510.1	AT1G51510.1	53	4.69337	4.82762	5.38253	0	0	0	1.17449	1.98864	1.18541	0	1.8151	1.68107	2.18709	Symbols: Y14 ; RNA-binding (RRM/RBD/RNP motifs) family protein
AT3G52930.1	AT3G52930.1	AT3G52930.1	7	0	0	0	0	0.988752	0.465058	2.22878	2.56223	2.04372	1.75703	0.405261	0	1.03395	Symbols:|Aldolase superfamily protein
AT5G48480.1	AT5G48480.1	AT5G48480.1	60	3.59841	3.65378	3.81067	0	0	0	1.00117	0.40738	0	0	0.774071	0.875423	0.494376	Symbols:|Lactoylglutathione lyase / glyoxalase I family protein
AT1G48600.2	AT1G48600.2	AT1G48600.2	402	0	0	0	2.76768	0.179078	1.6971	0	0.0870983	0	0	0	0	0	Symbols: PMEAMT, AtPMEAMT ; S-adenosyl-L-methionine-dependent methyltransferases superfamily protein
AT1G66520.1	AT1G66520.1	AT1G66520.1	222	0	0	0	1.43124	2.53161	1.98671	0	0	0.598471	0	0.489337	1.07325	0.765268	Symbols: pde194 ; formyltransferase, putative
AT5G59870.1	AT5G59870.1	AT5G59870.1	141	1.15008	0.632579	0.930958	2.7606	4.2117	2.62109	1.88651	1.65001	0.920834	1.34351	0.243266	0.19171	0.210868	Symbols: HTA6 ; histone H2A 6
AT2G24940.1	AT2G24940.1	AT2G24940.1	87	1.63373	2.54712	2.88831	2.92995	4.16852	2.04825	4.05629	4.00631	3.13084	3.70414	3.20901	3.04873	3.45897	Symbols: AtMAPR2, MAPR2 ; membrane-associated progesterone binding protein 2
AT4G37930.1	AT4G37930.1	AT4G37930.1	225	1.65348	2.60393	1.29482	0	0	0	0	0.343604	0	0	3.5316	4.21979	3.94902	Symbols: SHM1, STM, SHMT1 ; serine transhydroxymethyltransferase 1
AT4G29790.1	AT4G29790.1	AT4G29790.1	1062	4.97916	5.3879	5.75563	4.84465	3.18335	4.16229	6.58649	6.6961	5.86522	6.06896	4.47483	4.53663	4.7016	Symbols:|unknown protein; BEST Arabidopsis thaliana protein match is: unknown protein (TAIR:AT2G19390.1); Has 538 Blast hits to 357 proteins in 124 species: Archae - 0; Bacteria - 74; Metazoa - 109; Fungi - 58; Plants - 105; Viruses - 2; Other Eukaryotes - 190 (source: NCBI BLink).
AT4G29790.1	AT4G29790.1	AT4G29790.1	1055	5.29236	5.72432	6.10128	5.16829	3.16226	4.03572	6.91133	6.93554	5.9549	6.14917	4.45043	4.52155	4.69443	Symbols:|unknown protein; BEST Arabidopsis thaliana protein match is: unknown protein (TAIR:AT2G19390.1); Has 538 Blast hits to 357 proteins in 124 species: Archae - 0; Bacteria - 74; Metazoa - 109; Fungi - 58; Plants - 105; Viruses - 2; Other Eukaryotes - 190 (source: NCBI BLink).
AT4G29790.1	AT4G29790.1	AT4G29790.1	1064	4.40979	4.83438	5.13842	4.60016	2.77755	4.42362	6.92696	7.09077	6.51551	6.72445	4.64903	4.75499	4.84717	Symbols:|unknown protein; BEST Arabidopsis thaliana protein match is: unknown protein (TAIR:AT2G19390.1); Has 538 Blast hits to 357 proteins in 124 species: Archae - 0; Bacteria - 74; Metazoa - 109; Fungi - 58; Plants - 105; Viruses - 2; Other Eukaryotes - 190 (source: NCBI BLink).
AT1G79000.2	AT1G79000.2	AT1G79000.2	770	5.22043	5.47969	6.66859	0	2.12767	2.9801	6.24355	6.74727	5.39039	5.38106	5.39792	5.58691	5.5672	Symbols: HAC1 ; histone acetyltransferase of the CBP family 1
AT2G19390.1	AT2G19390.1	AT2G19390.1	1074	2.81541	3.16633	3.45451	0	0	1.92539	4.89976	5.07571	5.58077	5.95195	2.04929	2.26804	2.02356	Symbols:|unknown protein; BEST Arabidopsis thaliana protein match is: unknown protein (TAIR:AT4G29790.1); Has 203 Blast hits to 188 proteins in 60 species: Archae - 0; Bacteria - 11; Metazoa - 24; Fungi - 34; Plants - 93; Viruses - 0; Other Eukaryotes - 41 (source: NCBI BLink).
AT2G19390.1	AT2G19390.1	AT2G19390.1	1076	2.81541	3.16633	3.45451	0	0	1.92539	4.89976	5.07571	5.58077	5.95195	2.04929	2.26804	2.02356	Symbols:|unknown protein; BEST Arabidopsis thaliana protein match is: unknown protein (TAIR:AT4G29790.1); Has 203 Blast hits to 188 proteins in 60 species: Archae - 0; Bacteria - 11; Metazoa - 24; Fungi - 34; Plants - 93; Viruses - 0; Other Eukaryotes - 41 (source: NCBI BLink).
AT2G28000.1	AT2G28000.1	AT2G28000.1	145	1.75004	1.72707	1.51597	3.45182	4.85933	3.58364	2.57716	0.339204	1.22686	1.69362	0.329241	1.17091	0	Symbols: CPN60A, CH-CPN60A, SLP ; chaperonin-60alpha
AT3G06250.1	AT3G06250.1	AT3G06250.1	171	7.36367	8.05093	8.45819	4.24515	5.49042	3.89664	5.80859	6.02635	4.06302	4.26273	5.00382	4.76501	5.24723	Symbols: FRS7 ; FAR1-related sequence 7
AT3G63140.1	AT3G63140.1	AT3G63140.1	122	5.16926	5.7156	5.99296	0	0	3.44158	0	0.469359	0.830154	0.453046	4.95928	5.09704	5.20052	Symbols: CSP41A ; chloroplast stem-loop binding protein of 41 kDa
AT2G37660.1	AT2G37660.1	AT2G37660.1	263	0	0	0	2.16489	2.68327	1.14662	0.389559	0.167737	0	0	0.182233	0.0583972	0.0689432	Symbols:|NAD(P)-binding Rossmann-fold superfamily protein
AT5G02240.1	AT5G02240.1	AT5G02240.1	201	0	0.347873	0	5.04053	4.09074	4.20593	0	0	0.0540557	0	1.67513	1.4419	0.478934	Symbols:|NAD(P)-binding Rossmann-fold superfamily protein
AT1G43690.1	AT1G43690.1	AT1G43690.1	65	4.32184	4.49963	5.11627	1.99683	4.13216	2.4735	3.75548	3.97177	3.57075	3.89658	2.40331	1.6872	2.92518	Symbols:|ubiquitin interaction motif-containing protein
AT4G16155.1	AT4G16155.1	AT4G16155.1	239	1.75054	1.34753	1.86466	2.69646	4.02658	2.34556	0.719045	2.81888	6.2972	6.17741	1.9599	1.50345	1.89677	Symbols:|dihydrolipoyl dehydrogenases
AT2G39080.1	AT2G39080.1	AT2G39080.1	323	2.90258	2.81063	2.98573	3.14342	3.71424	2.34558	2.90517	3.51399	4.03782	3.88312	3.70887	4.18463	3.83898	Symbols:|NAD(P)-binding Rossmann-fold superfamily protein
AT3G16950.2	AT3G16950.2	AT3G16950.2	178	1.53744	1.24122	1.19858	1.55296	2.47976	1.03109	3.81963	4.28807	6.12066	6.08839	1.34848	1.38527	1.65533	Symbols: LPD1, ptlpd1 ; lipoamide dehydrogenase 1
AT3G51240.1	AT3G51240.1	AT3G51240.1	271	5.56047	5.8893	6.27376	0.581494	3.04071	1.26502	4.64335	4.66907	5.87858	5.32692	2.92987	2.31917	3.38706	Symbols: F3H, TT6, F3'H ; flavanone 3-hydroxylase
AT4G28520.1	AT4G28520.1	AT4G28520.1	195	0.847502	0	0.363757	0	0	0.0279868	0.530183	0.836803	8.89924	9.0088	0.246673	0.318846	0.263625	Symbols: CRU3, CRC ; cruciferin 3
AT3G04740.1	AT3G04740.1	AT3G04740.1	707	1.09559	1.66078	1.9424	0	0	0.233204	4.33447	4.85653	6.39621	6.37783	2.71114	2.41093	2.63084	Symbols: SWP, MED14, ATMED14 ; RNA polymerase II transcription mediators
AT3G04740.1	AT3G04740.1	AT3G04740.1	712	1.4359	1.76968	2.08681	0	0	0	2.36304	3.39587	4.78271	4.76388	0.627612	0.350637	0.787064	Symbols: SWP, MED14, ATMED14 ; RNA polymerase II transcription mediators
AT1G71695.1	AT1G71695.1	AT1G71695.1	291	3.62135	3.89905	4.43741	0.75579	0.445621	1.80661	2.84224	1.45382	6.51441	6.69215	1.52476	3.38812	2.00211	Symbols:|Peroxidase superfamily protein
AT4G36700.1	AT4G36700.1	AT4G36700.1	352	0	0	0	1.01	1.79228	0	0	0.414462	5.95063	6.15846	0.363088	0.700066	0.385507	Symbols:|RmlC-like cupins superfamily protein
AT2G45290.1	AT2G45290.1; AT3G60750.1	AT2G45290.1	98	5.07299	5.83324	6.73409	5.51366	6.80802	7.08133	3.75754	4.55761	5.92306	6.1764	5.90802	6.38539	6.01352	Symbols:|Transketolase
AT2G20330.1	AT2G20330.1	AT2G20330.1	631	0	0	0	2.08289	2.94766	2.0944	4.00736	3.99278	2.1884	2.27902	0.175874	0	0	Symbols:|Transducin/WD40 repeat-like superfamily protein
AT3G25860.1	AT3G25860.1	AT3G25860.1	200	1.10501	1.05594	1.05159	0.763762	1.67644	1.16034	4.45018	4.88703	3.71506	3.67193	0.371114	0	0.835938	Symbols: LTA2, PLE2 ; 2-oxoacid dehydrogenases acyltransferase family protein
AT2G31790.1	AT2G31790.1	AT2G31790.1	247	0.392064	1.03733	1.98915	2.79245	4.53566	3.04246	0	0	0.663234	0.356512	1.79822	1.71026	1.18566	Symbols:|UDP-Glycosyltransferase superfamily protein
AT4G35090.1	AT4G35090.1	AT4G35090.1	233	0	0.400578	0	4.83609	5.87554	5.96024	1.23442	0.510203	0	0	1.77079	1.85824	1.30937	Symbols: CAT2 ; catalase 2
AT1G29900.1	AT1G29900.1	AT1G29900.1	598	0	0	0	0.963472	2.2246	0.997784	0	0	0	0.812161	0.326944	0.229437	0	Symbols: CARB ; carbamoyl phosphate synthetase B
AT5G53440.1	AT5G53440.1	AT5G53440.1	501	2.07386	1.75828	2.00332	3.43803	3.80848	2.99216	3.05947	3.22765	1.52854	0.524188	1.98041	1.39132	1.99092	Symbols:|unknown protein; FUNCTIONS IN: molecular_function unknown; INVOLVED IN: biological_process unknown; LOCATED IN: cytosol; EXPRESSED IN: 25 plant structures; EXPRESSED DURING: 15 growth stages; Has 1807 Blast hits to 1807 proteins in 277 species: Archae - 0; Bacteria - 0; Metazoa - 736; Fungi - 347; Plants - 385; Viruses - 0; Other Eukaryotes - 339 (source: NCBI BLink).
AT2G13370.1	AT2G13370.1	AT2G13370.1	1136	2.25342	1.97827	1.12794	0	0	0	2.8106	2.86033	0	0	1.08307	1.48347	1.30899	Symbols: CHR5 ; chromatin remodeling 5
AT4G29590.1	AT4G29590.1	AT4G29590.1	79	4.86736	5.62711	5.94718	0.428395	0	0	6.82215	7.18392	5.97332	5.96556	3.39482	3.32663	3.25932	Symbols:|S-adenosyl-L-methionine-dependent methyltransferases superfamily protein
AT1G48350.1	AT1G48350.1	AT1G48350.1	125	0	0	0	4.61071	0	3.21765	0	0	0.0988075	0	0.868296	0.302112	0.72926	Symbols:|Ribosomal L18p/L5e family protein
AT2G21490.1	AT2G21490.1	AT2G21490.1	141	0	0	0	1.03019	0	0	0.21988	0	5.56451	5.7337	0.803463	0.263411	0.889224	Symbols: LEA ; dehydrin LEA
AT2G26080.1	AT2G26080.1; AT4G33010.1	AT2G26080.1	367	4.19728	5.38375	3.84922	7.57104	8.73536	7.46254	2.30515	2.1168	2.06253	2.14818	6.08534	5.93129	6.22255	Symbols: AtGLDP2, GLDP2 ; glycine decarboxylase P-protein 2
ATCG01130.1	ATCG01130.1	ATCG01130.1	1286	5.53049	6.09646	6.36785	7.21269	8.14308	6.50724	1.97314	2.34601	1.55187	2.26623	5.89013	6.09792	6.01427	Symbols: YCF1.2 ; Ycf1 protein
AT1G56070.1	AT1G56070.1	AT1G56070.1	239	2.96168	3.38773	3.93991	3.21613	0	2.40506	0.629468	1.12477	0	0	2.9484	3.01073	3.40189	Symbols: LOS1 ; Ribosomal protein S5/Elongation factor G/III/V family protein
AT1G07940.1	AT1G07940.1	AT1G07920.1;AT1G07930.1;AT1G07940.1;AT1G07940.2;AT5G60390.1;AT5G60390.3	36	0.17484	0.282686	0	2.79188	4.20189	2.79182	1.04414	1.19894	0.972751	1.01798	0.139909	0.793408	0.930658	Symbols:|GTP binding Elongation factor Tu family protein
AT3G63140.1	AT3G63140.1	AT3G63140.1	197	2.70387	3.11761	3.05553	3.65058	4.59892	3.78677	0	0.0884615	1.67447	0.598797	4.08859	4.16798	3.9487	Symbols: CSP41A ; chloroplast stem-loop binding protein of 41 kDa
AT1G48600.2	AT1G48600.2	AT1G48600.2	247	0	0	0	1.92914	2.49471	1.4235	1.08946	0	1.21724	0.999909	0.732239	0.554679	0	Symbols: PMEAMT, AtPMEAMT ; S-adenosyl-L-methionine-dependent methyltransferases superfamily protein
ATCG00490.1	ATCG00490.1	ATCG00490.1	236	3.94762	3.89267	4.29435	10.4297	9.28273	9.97394	0.248546	0.897961	1.04746	0.84398	7.48472	7.66747	7.51994	Symbols: RBCL ; ribulose-bisphosphate carboxylases
AT2G17410.1	AT2G17410.1	AT2G17410.1	434	5.46063	5.61997	6.15547	3.71004	4.84345	3.15603	1.64583	3.48929	7.50741	7.19439	3.64034	3.53626	3.93117	Symbols:|ARID/BRIGHT DNA-binding domain-containing protein
AT5G49910.1	AT5G49910.1; AT4G24280.1	AT5G49910.1	146	2.48341	2.48818	3.13652	0.652721	1.59322	1.82994	3.77135	3.83595	1.09917	1.71027	3.60324	3.83003	3.94311	Symbols: CPHSC70-2EAT SHOCK PROTEIN 70-2, HSC70-7, cpHsc70-2 ; chloroplast heat shock protein 70-2
AT5G01410.1	AT5G01410.1	AT5G01410.1	97	4.71322	5.40071	5.6723	1.72629	2.58204	1.41399	3.70362	4.18518	6.96264	7.1183	4.06038	4.45495	4.49913	Symbols: PDX1, ATPDX1.3, RSR4, PDX1.3, ATPDX1 ; Aldolase-type TIM barrel family protein
AT1G19790.2	AT1G19790.2	AT1G19790.1;AT1G19790.2	173	5.47435	6.05998	6.45561	0	0.177227	0.207822	5.12464	5.64706	0	0	0.91452	0.77332	1.03815	Symbols: SRS7 ; SHI-related sequence 7
AT5G12040.1	AT5G12040.1	AT5G12040.1	101	0	0	0	3.20729	4.16591	2.83721	0	0	0	0	0	0	0	Symbols:|Nitrilase/cyanide hydratase and apolipoprotein N-acyltransferase family protein
AT5G12040.1	AT5G12040.1	AT5G12040.1	102	0	0	0	1.40603	2.85227	1.79642	0	0	0	0	0	0	0	Symbols:|Nitrilase/cyanide hydratase and apolipoprotein N-acyltransferase family protein
AT5G25520.2	AT5G25520.2	AT5G25520.2	201	0	0	0.309674	5.16028	5.97258	4.54605	2.82397	3.31252	3.63769	3.47448	1.90762	1.87945	2.09217	Symbols:|SPOC domain / Transcription elongation factor S-II protein
AT1G75330.1	AT1G75330.1	AT1G75330.1	273	0	0	0	1.80333	1.51034	0.937206	1.61874	1.80639	0	0	0.855259	0	0.508331	Symbols: OTC ; ornithine carbamoyltransferase
AT4G30170.1	AT4G30170.1	AT4G30170.1	303	0	0	0	0	0	0	2.26423	2.17778	0	0	0.126376	0.183486	0	Symbols:|Peroxidase family protein
AT2G47210.1	AT2G47210.1	AT2G47210.1	431	3.86461	4.11694	4.61975	1.54862	2.6141	1.11399	1.27623	0.523537	2.97005	3.21606	1.08394	1.49705	1.64146	Symbols:|myb-like transcription factor family protein
AT1G65260.1	AT1G65260.1	AT1G65260.1	284	0.444785	0.48329	1.09185	4.45294	0	2.99705	0	0	0	0.173783	1.00418	0	1.08764	Symbols: PTAC4, VIPP1 ; plastid transcriptionally active 4
AT3G47070.1	AT3G47070.1	AT3G47070.1	56	1.04553	1.21818	1.53528	5.12042	4.22225	3.94315	0.278078	0	0	0	1.2397	0.802433	1.19621	Symbols:|LOCATED IN: thylakoid, chloroplast thylakoid membrane, chloroplast, chloroplast envelope; EXPRESSED IN: 22 plant structures; EXPRESSED DURING: 13 growth stages; CONTAINS InterPro DOMAIN/s: Thylakoid soluble phosphoprotein TSP9 (InterPro:IPR021584); Has 37 Blast hits to 37 proteins in 10 species: Archae - 0; Bacteria - 0; Metazoa - 0; Fungi - 0; Plants - 37; Viruses - 0; Other Eukaryotes …
AT4G20850.1	AT4G20850.1	AT4G20850.1	1160	0	0.48	0	0.955698	0	0.573797	0	0	0	0	1.30465	1.35484	1.72029	Symbols: TPP2 ; tripeptidyl peptidase ii
AT1G79930.1	AT1G79930.1; AT1G79920.1	AT1G79930.1	61	2.36926	2.63579	2.83134	0.739894	0	0.250266	5.0876	4.98739	3.82003	3.95281	3.15034	2.79042	3.45793	Symbols: HSP91 ; heat shock protein 91
AT3G13870.1	AT3G13870.1	AT3G13870.1	653	5.7035	6.41299	6.30961	2.58168	0	1.57304	4.67714	5.39813	0	0	7.01477	6.85734	7.11778	Symbols: RHD3 ; Root hair defective 3 GTP-binding protein (RHD3)
AT1G52230.1	AT1G52230.1; AT3G16140.1	AT1G52230.1	99	6.05362	6.56156	7.27194	3.11628	0	3.02571	1.9052	1.01253	4.44549	4.6882	4.95507	6.05701	6.06898	Symbols: PSAH2, PSAH-2, PSI-H ; photosystem I subunit H2
AT1G77180.1	AT1G77180.1	AT1G77180.1;AT1G77180.2	133	3.58231	3.83634	3.01427	2.19554	2.83097	1.04705	3.65601	3.58331	2.94779	3.43812	3.51161	1.5908	3.04969	Symbols: SKIP ; chromatin protein family
AT5G04140.2	AT5G04140.2	AT5G04140.2	568	0.814177	1.21804	0	4.72268	5.19029	3.97126	0	0	1.00448	0	4.16153	4.26318	4.29699	Symbols: GLU1, GLS1, GLUS, FD-GOGAT ; glutamate synthase 1
AT4G20850.1	AT4G20850.1	AT4G20850.1	1244	4.65695	5.08883	5.32825	6.10538	6.92612	5.56096	3.84767	4.29283	4.8882	4.53821	4.48098	4.4501	4.90968	Symbols: TPP2 ; tripeptidyl peptidase ii
AT4G20850.1	AT4G20850.1	AT4G20850.1	1246	1.78763	2.05668	1.39089	3.31362	5.18108	3.70166	2.06762	3.34291	4.42782	0	1.70603	1.29336	0	Symbols: TPP2 ; tripeptidyl peptidase ii
ATCG00130.1	ATCG00130.1	ATCG00130.1	125	8.05176	8.41825	8.80914	6.21232	0.393788	5.05096	1.30443	1.39949	4.42985	4.63927	7.45353	7.64871	7.81738	Symbols: ATPF ; ATPase, F0 complex, subunit B/B', bacterial/chloroplast
AT2G36200.2	AT2G36200.2	AT2G36200.2	53	4.58951	4.02731	5.09592	2.91459	2.73664	1.78719	4.64271	4.65832	0	0	3.30837	3.00759	3.64742	Symbols:|P-loop containing nucleoside triphosphate hydrolases superfamily protein
AT4G26900.1	AT4G26900.1	AT4G26900.1	365	1.05726	1.54157	1.1977	1.88057	2.5236	1.85014	3.51605	3.37443	3.38104	2.28487	2.43122	2.52037	2.67266	Symbols: AT-HF, HISN4 ; HIS HF
AT5G38430.1	AT5G38430.1; AT5G38410.1	AT5G38430.1	146	2.67596	2.97671	3.58142	3.88234	0	2.55235	0.185325	0	0.309351	0	4.00614	4.20193	4.64976	Symbols:|Ribulose bisphosphate carboxylase (small chain) family protein
AT1G67090.1	AT1G67090.1	AT1G67090.1	146	3.55749	3.83754	4.29689	3.37956	2.69715	2.64453	0.422841	0	1.92059	1.84201	4.88688	4.67272	5.1563	Symbols: RBCS1A ; ribulose bisphosphate carboxylase small chain 1A
AT3G20320.1	AT3G20320.1	AT3G20320.1	91	0	0	0	2.84776	3.78701	2.40489	0	0	0	0	0	0	0	Symbols: TGD2 ; trigalactosyldiacylglycerol2
AT5G55220.1	AT5G55220.1	AT5G55220.1	508	0	0	0.756289	1.9867	2.82898	1.39909	0	0	1.89062	1.08498	0	0	0	Symbols:|trigger factor type chaperone family protein
AT3G10030.1	AT3G10030.1	AT3G10030.1	142	1.20567	0.929993	1.08318	4.61172	0	3.33246	1.75295	2.0854	1.75564	1.67996	1.38129	1.54523	2.01612	Symbols:|aspartate/glutamate/uridylate kinase family protein
AT4G32620.2	AT4G32620.2	AT4G32620.2	1327	4.35782	4.77018	4.80081	4.09198	5.15822	3.73953	3.23137	2.98383	2.66388	3.09723	3.31138	3.61877	3.46877	Symbols:|Enhancer of polycomb-like transcription factor protein
AT2G28000.1	AT2G28000.1	AT2G28000.1	124	0	0	0	2.93267	4.35081	2.76205	0	0.981882	0	0	0.171074	0	0	Symbols: CPN60A, CH-CPN60A, SLP ; chaperonin-60alpha
AT1G07940.1	AT1G07940.1	AT1G07920.1;AT1G07930.1;AT1G07940.1;AT1G07940.2;AT5G60390.1;AT5G60390.3	427	0	0.0690638	0	2.16598	1.52655	1.78812	3.45584	3.72708	0.240128	0.286679	0.0850258	0.258965	0.129448	Symbols:|GTP binding Elongation factor Tu family protein
AT1G63940.2	AT1G63940.2	AT1G63940.2	217	0.453397	0.355817	0.649784	0.777731	1.27578	2.06768	1.42025	1.45103	0.721094	0.392754	1.0658	0.307377	1.15038	Symbols: MDAR6 ; monodehydroascorbate reductase 6
AT3G27660.1	AT3G27660.1	AT3G27660.1	186	0.655044	0.749236	0.50075	0.173512	0.794765	0.110443	0	0	8.94949	9.13	0.202562	0.379	0.70743	Symbols: OLEO4, OLE3 ; oleosin 4
AT1G50250.1	AT1G50250.1; AT5G42270.1	AT1G50250.1	488	0.89753	0	0.632919	2.69397	3.99512	2.532	0	0.506719	0	0	0.422199	0.738334	0	Symbols: FTSH1 ; FTSH protease 1
AT3G01570.1	AT3G01570.1	AT3G01570.1	129	2.70072	1.72855	2.80252	0	0.322756	0.0237502	0	0.144449	7.87851	7.96168	1.24127	0.979142	1.08334	Symbols:|Oleosin family protein
AT1G22840.1	AT1G22840.1	AT1G22840.1	62	2.45204	2.5248	3.44499	2.74387	3.15819	1.58584	4.0153	3.72601	0.379945	0.681244	3.46508	3.11901	3.38614	Symbols: CYTC-1, ATCYTC-A ; CYTOCHROME C-1
AT2G17410.1	AT2G17410.1	AT2G17410.1	674	6.953	7.27047	7.55286	0.615139	1.55208	0.604039	6.3974	6.03814	5.40374	5.55196	3.11285	3.12817	3.54707	Symbols:|ARID/BRIGHT DNA-binding domain-containing protein
AT1G06430.1	AT1G06430.1; AT2G30950.1	AT1G06430.1	393	0	0	0	2.79466	2.50802	1.61538	0	0	0	0	0.451036	0	0	Symbols: FTSH8 ; FTSH protease 8
AT4G32260.1	AT4G32260.1	AT4G32260.1	171	1.93525	2.29652	2.652	5.11278	6.02552	3.6384	0.423303	0.390062	1.95428	2.50689	3.19582	3.35672	3.52768	Symbols:|ATPase, F0 complex, subunit B/B', bacterial/chloroplast
AT3G26060.2	AT3G26060.2	AT3G26060.2	205	3.12372	3.16415	2.05298	0	0	0.834593	1.13973	1.50724	6.93383	6.96606	3.701	3.15654	2.74795	Symbols: ATPRX Q ; Thioredoxin superfamily protein
AT1G55490.1	AT1G55490.1	AT1G55490.1;AT1G55490.2	398	4.37092	4.68117	4.12097	3.64936	4.88519	3.18645	0	0.702752	0.58188	0.961978	3.82526	3.74115	3.70557	Symbols: CPN60B, LEN1 ; chaperonin 60 beta
AT4G31880.1	AT4G31880.1	AT4G31880.1	593	3.05073	3.41209	3.83266	0	0	0	0.893532	0.737389	0	0	1.2371	0.63235	1.1365	Symbols:|LOCATED IN: cytosol, chloroplast; EXPRESSED IN: 24 plant structures; EXPRESSED DURING: 14 growth stages; BEST Arabidopsis thaliana protein match is: Tudor/PWWP/MBT superfamily protein (TAIR:AT1G15940.1); Has 137162 Blast hits to 70781 proteins in 2973 species: Archae - 289; Bacteria - 24182; Metazoa - 56725; Fungi - 20130; Plants - 6559; Viruses - 758; Other Eukaryotes - 28519 (source: N…
AT5G40420.1	AT5G40420.1	AT5G40420.1	188	0	0.695151	0	0	0	0	1.55716	1.44148	4.36793	4.6015	0	0	0.178931	Symbols: OLEO2, OLE2 ; oleosin 2
AT5G04140.2	AT5G04140.2	AT5G04140.2	250	0	0	0	1.60807	2.88025	1.87427	0	0	0	0	0.27667	0.517477	0.327341	Symbols: GLU1, GLS1, GLUS, FD-GOGAT ; glutamate synthase 1
AT5G59420.1	AT5G59420.1	AT5G59420.1	324	7.04894	7.33407	6.78035	1.00932	2.07263	0.963334	7.02467	6.99723	4.55738	4.80848	6.666	6.40446	6.73555	Symbols: ORP3C ; OSBP(oxysterol binding protein)-related protein 3C
AT4G37930.1	AT4G37930.1	AT4G37930.1	70	0	0	0	4.67598	0	1.74861	0	1.32098	0	0	1.83236	2.078	0.456024	Symbols: SHM1, STM, SHMT1 ; serine transhydroxymethyltransferase 1
AT1G77800.1	AT1G77800.1	AT1G77800.1	1282	0	0	0	3.08847	4.60387	3.20363	0	0.532535	0	0.292889	0	0	0	Symbols:|PHD finger family protein
AT1G07770.2	AT1G07770.2	AT1G07770.1;AT1G07770.2;AT5G59850.1	84	1.1694	1.27946	1.52449	0	0	0.807886	0	0.493859	0	0	0.193509	0.424762	0.810295	Symbols: RPS15A ; ribosomal protein S15A
AT1G77490.1	AT1G77490.1	AT1G77490.1	141	0	0	0	2.74667	3.26024	2.34286	0	0	0	0	0.608027	0.639193	0	Symbols: TAPX ; thylakoidal ascorbate peroxidase
AT5G06780.1	AT5G06780.1	AT5G06780.1	70	5.83018	6.337	6.63025	3.87553	0	2.63735	4.37427	4.90554	4.92744	4.8005	3.04563	2.82559	3.24498	Symbols:|Emsy N Terminus (ENT)/ plant Tudor-like domains-containing protein
AT2G17410.1	AT2G17410.1	AT2G17410.1	664	6.56083	7.10573	7.46687	3.18472	4.10298	2.67798	4.54598	4.89576	5.69101	5.12217	3.99209	4.13974	4.33191	Symbols:|ARID/BRIGHT DNA-binding domain-containing protein
AT5G08450.3	AT5G08450.3	AT5G08450.1;AT5G08450.2;AT5G08450.3	246	0.392321	1.29054	2.71222	0.609986	1.67386	0.77255	3.64395	3.72576	2.65435	2.89623	1.11163	1.06131	1.09981	Symbols:|FUNCTIONS IN: molecular_function unknown; INVOLVED IN: biological_process unknown; LOCATED IN: cellular_component unknown; EXPRESSED IN: 25 plant structures; EXPRESSED DURING: 15 growth stages; CONTAINS InterPro DOMAIN/s: Histone deacetylation protein Rxt3 (InterPro:IPR013951); Has 34444 Blast hits to 20801 proteins in 1175 species: Archae - 64; Bacteria - 2390; Metazoa - 15568; Fungi - …
AT3G50270.1	AT3G50270.1	AT3G50270.1	390	0	0	0	3.01664	4.0852	2.95469	0	0.312178	0	0	0.13536	0	0	Symbols:|HXXXD-type acyl-transferase family protein
AT3G08940.2	AT3G08940.2	AT3G08940.2	231	1.69348	3.49005	3.85034	4.05128	4.55152	0.76744	0	2.50935	0	2.67494	4.09731	4.41547	4.68535	Symbols: LHCB4.2 ; light harvesting complex photosystem II
AT3G16420.2	AT3G16420.2	AT3G16420.1;AT3G16420.2;AT3G16420.3	175	0.512825	0.863914	0.997042	0.221699	0	0	4.04319	4.31448	0	2.29353	0.67192	0.773328	0.506853	Symbols: PBP1 ; PYK10-binding protein 1
AT3G57290.1	AT3G57290.1	AT3G57290.1	43	0	0	0	2.19854	1.52104	1.34873	0.636297	0.577247	0.19995	0.163616	0.626324	0	0.603006	Symbols: EIF3E, TIF3E1, ATEIF3E-1, INT-6, ATINT6, INT6 ; eukaryotic translation initiation factor 3E
AT3G15670.1	AT3G15670.1	AT3G15670.1	186	0.0617714	0	0.204427	0.263297	0	0.0560462	0.287019	0	7.7183	8.0116	0.239232	0.181703	0.120665	Symbols:|Late embryogenesis abundant protein (LEA) family protein
AT1G52690.2	AT1G52690.2	AT1G52690.1;AT1G52690.2	136	1.44689	1.91166	1.73226	0.462446	0.461327	0.347816	0.97225	0.633337	6.89078	7.16947	0.910659	0.903517	1.08098	Symbols:|Late embryogenesis abundant protein (LEA) family protein
ATCG00490.1	ATCG00490.1	ATCG00490.1	21	2.57847	2.57374	3.68797	5.63127	3.6649	4.39039	0.207748	0.158626	2.32331	2.68848	4.91949	4.52181	5.2529	Symbols: RBCL ; ribulose-bisphosphate carboxylases
AT2G37130.1	AT2G37130.1	AT2G37130.1	56	1.8627	2.38596	0	1.7484	0.93332	0	6.38613	6.35331	1.12461	0	2.40174	2.47521	3.10769	Symbols:|Peroxidase superfamily protein
AT3G60750.1	AT3G60750.1	AT3G60750.1	397	0	0	0	4.12711	5.06511	3.5788	0	0	0	0	0.136196	0.117378	0	Symbols:|Transketolase
AT1G10840.1	AT1G10840.1	AT1G10840.1	266	1.90728	1.50323	2.01264	2.7007	2.14085	1.66958	1.03828	0.807987	3.71155	3.80928	2.10073	1.8385	2.12193	Symbols: TIF3H1 ; translation initiation factor 3 subunit H1
AT3G48340.1	AT3G48340.1	AT3G48340.1	94	0	0	0	0	0.878412	0.696715	5.3725	5.22891	0	0	0.25465	0.167749	0.330826	Symbols:|Cysteine proteinases superfamily protein
AT5G13950.3	AT5G13950.3	AT5G13950.3	346	3.25862	2.64937	3.64478	2.25307	2.9642	1.45231	5.34538	5.09407	0	0.885475	0.409897	0.354155	0.693531	Symbols:|unknown protein; FUNCTIONS IN: molecular_function unknown; INVOLVED IN: biological_process unknown; LOCATED IN: cellular_component unknown; EXPRESSED IN: 23 plant structures; EXPRESSED DURING: 13 growth stages; BEST Arabidopsis thaliana protein match is: unknown protein (TAIR:AT1G02290.1).
AT3G62600.1	AT3G62600.1	AT3G62600.1	83	2.06802	2.24457	2.58772	1.87501	2.59437	1.64703	1.44288	0	0.162588	0	0.983438	0.902541	2.39021	Symbols: ATERDJ3B, ERDJ3B ; DNAJ heat shock family protein
AT5G65770.2	AT5G65770.2	AT5G65770.2	847	0.557438	0.504357	0.638981	1.75042	2.93969	0	2.17507	2.23425	0	0	0.998083	3.5707	1.13095	Symbols: LINC4 ; little nuclei4
AT3G02480.1	AT3G02480.1	AT3G02480.1	19	3.84899	4.03173	4.44313	1.49578	0	0.307441	0	0	1.60803	1.65409	1.4592	0.864685	1.71075	Symbols:|Late embryogenesis abundant protein (LEA) family protein
AT3G60820.2	AT3G60820.2	AT3G60820.2	105	4.68274	4.73213	4.31332	0	0	1.55436	1.15244	2.86325	3.36265	3.67828	4.66429	4.15295	4.3868	Symbols: PBF1 ; N-terminal nucleophile aminohydrolases (Ntn hydrolases) superfamily protein
AT1G07890.2	AT1G07890.2	AT1G07890.3;AT1G07890.1;AT1G07890.2;AT1G07890.4;AT1G07890.5;AT1G07890.7;AT1G07890.8	154	0.523616	0	0	0	0	0	2.48888	1.14005	0	0	0.779368	0.788648	0.434121	Symbols: APX1, MEE6, CS1, ATAPX1, ATAPX01 ; ascorbate peroxidase 1
AT5G06760.1	AT5G06760.1	AT5G06760.1	59	0	0	0	0	0	0	0	0	5.6622	5.67898	0	0	0	Symbols: LEA4-5 ; Late Embryogenesis Abundant 4-5
AT3G14990.1	AT3G14990.1	AT3G14990.1	294	0.169015	0.171278	0	1.50505	1.41647	1.64136	2.2081	2.13151	2.12208	1.82805	0.390897	0.701035	0.0909684	Symbols:|Class I glutamine amidotransferase-like superfamily protein
AT3G24860.1	AT3G24860.1	AT3G24860.1	228	4.62305	5.15775	5.61473	4.13751	4.68143	3.15103	4.46075	4.28053	4.13128	4.3474	3.25811	3.22741	3.62823	Symbols:|Homeodomain-like superfamily protein
AT5G59870.1	AT5G59870.1	AT5G59870.1	145	1.68631	2.72725	2.67439	3.28817	4.5985	2.8907	1.58421	1.9206	0.920834	1.07147	0.217457	0.362889	0.24527	Symbols: HTA6 ; histone H2A 6
AT3G47070.1	AT3G47070.1	AT3G47070.1	99	0	0	0	6.86994	7.96017	5.87676	0	0	0	0	0.288796	0.341349	0	Symbols:|LOCATED IN: thylakoid, chloroplast thylakoid membrane, chloroplast, chloroplast envelope; EXPRESSED IN: 22 plant structures; EXPRESSED DURING: 13 growth stages; CONTAINS InterPro DOMAIN/s: Thylakoid soluble phosphoprotein TSP9 (InterPro:IPR021584); Has 37 Blast hits to 37 proteins in 10 species: Archae - 0; Bacteria - 0; Metazoa - 0; Fungi - 0; Plants - 37; Viruses - 0; Other Eukaryotes …
AT5G54810.1	AT5G54810.1	AT5G54810.1	177	0	0	0	3.75385	4.8332	3.3777	0	0.390065	1.34962	0.679602	0.329334	0.54326	0	Symbols: TSB1, TRPB, TRP2, ATTSB1 ; tryptophan synthase beta-subunit 1
AT4G29060.1	AT4G29060.1	AT4G29060.1	129	1.68143	1.62616	2.08638	2.94436	0.427505	2.18658	0	0.097263	0	0	3.4922	3.34945	3.76186	Symbols: emb2726 ; elongation factor Ts family protein
ATCG00130.1	ATCG00130.1	ATCG00130.1	116	0	0	0	4.01186	5.10807	3.43898	0	0	0	0	0.0784362	0	0	Symbols: ATPF ; ATPase, F0 complex, subunit B/B', bacterial/chloroplast
AT2G25840.2	AT2G25840.2	AT2G25840.2	299	0.710516	0.927602	0.335715	3.15729	3.98529	2.53544	0.244257	0.32037	0.60968	0.300088	0.0987152	0.177285	0	Symbols: OVA4 ; Nucleotidylyl transferase superfamily protein
AT2G39390.1	AT2G39390.1	AT2G39390.1	64	1.76386	1.98595	2.27074	0	0	0.0836381	3.3323	3.37073	0	0.586291	1.33116	1.17246	1.35035	Symbols:|Ribosomal L29 family protein
AT4G37000.1	AT4G37000.1	AT4G37000.1	286	0	0	0	1.28339	0	0.494876	0	0.285463	0	0.128361	0.450018	0	0.0949609	Symbols: ACD2, ATRCCR ; accelerated cell death 2 (ACD2)
AT5G28770.2	AT5G28770.2	AT5G28770.2	88	0.418644	0	0.352124	2.16569	2.66654	1.22974	1.11534	0.780597	0	2.17013	0.9254	1.5248	0	Symbols: BZO2H3 ; bZIP transcription factor family protein
AT5G27670.1	AT5G27670.1	AT5G27670.1	145	0	0	0	1.26646	1.95247	0.5276	0	0	0	0	0	0	0	Symbols: HTA7 ; histone H2A 7
AT3G07740.4	AT3G07740.4	AT3G07740.4	442	8.08735	8.30589	8.77655	0	0	2.94231	6.21836	6.74727	8.63681	8.56873	4.19489	3.67752	4.46916	Symbols: ADA2A ; homolog of yeast ADA2 2A
AT3G07740.4	AT3G07740.4	AT3G07740.4	445	8.08735	8.30589	8.77655	0	0	2.94231	6.21836	6.74727	8.63681	8.56873	4.19489	3.67752	4.46916	Symbols: ADA2A ; homolog of yeast ADA2 2A
AT2G17410.1	AT2G17410.1	AT2G17410.1	651	5.37424	5.61322	6.09096	3.5872	0.171002	2.28882	4.45053	4.41243	3.80436	3.75638	3.44025	2.98034	3.38039	Symbols:|ARID/BRIGHT DNA-binding domain-containing protein
AT1G55325.2	AT1G55325.2	AT1G55325.2	1661	5.32305	5.5146	5.5796	1.62679	1.73812	0.984632	4.62275	4.76906	2.67385	1.66203	4.62898	4.53541	4.65767	Symbols: GCT ; RNA polymerase II transcription mediators
AT1G76890.2	AT1G76890.2	AT1G76890.2	369	0.854782	0	0	0.283528	2.0262	1.1321	0	0	0	0	0.555571	0	0	Symbols: GT2, AT-GT2 ; Duplicated homeodomain-like superfamily protein
AT1G01790.1	AT1G01790.1; AT4G00630.2	AT1G01790.1	168	1.85377	1.92524	2.34551	6.66898	6.08251	5.39084	0.445024	0.602402	0.345723	0.382014	4.07839	3.89377	4.35676	Symbols: KEA1, ATKEA1 ; K+ efflux antiporter 1
AT1G04480.1	AT1G04480.1	AT1G04480.1;AT2G33370.1;AT3G04400.1	66	1.96834	2.2822	2.09676	3.81663	4.12629	3.14527	2.78865	2.18733	2.02567	2.81064	2.20868	1.81588	0.441675	Symbols:|Ribosomal protein L14p/L23e family protein
AT1G55480.1	AT1G55480.1	AT1G55480.1	289	0.110092	0.611537	0.620726	3.66321	4.24539	3.18237	0.79236	0.636997	0	1.68108	0.782993	0.494842	0	Symbols: ZKT ; protein containing PDZ domain, a K-box domain, and a TPR region
AT3G24870.1	AT3G24870.1	AT3G24870.1	984	0.862424	0.932079	0.222767	0	0.32832	0	1.34499	0.843217	6.36916	6.37121	0.213754	0.568499	0	Symbols:|Helicase/SANT-associated, DNA binding protein
AT4G00490.1	AT4G00490.1	AT4G00490.1	513	0.783002	0.320835	0.344366	2.24203	0.255049	2.10358	0.583775	0.442154	1.49264	2.2566	0.391778	0.540999	0.372961	Symbols: BAM2, BMY9 ; beta-amylase 2
AT2G34700.1	AT2G34700.1	AT2G34700.1	147	0	0.566196	0	0	0	0	0	0	8.18638	8.30264	0	0.167959	0	Symbols:|Pollen Ole e 1 allergen and extensin family protein
AT4G14680.1	AT4G14680.1; AT3G22890.1	AT4G14680.1	363	0.927024	1.21113	1.37813	1.14431	1.97201	1.47125	1.04487	2.79864	0.384708	0.988809	2.76411	3.11592	3.10787	Symbols: APS3 ; Pseudouridine synthase/archaeosine transglycosylase-like family protein
AT5G08680.1	AT5G08680.1	AT5G08680.1	187	1.14603	0.553488	0.328769	0	1.14353	0.143544	5.29162	5.03958	4.45442	4.49814	4.10934	4.17279	4.02736	Symbols:|ATP synthase alpha/beta family protein
ATCG00800.1	ATCG00800.1	ATCG00800.1	38	0.573829	1.15513	0.599986	0.998214	0.508302	0.429264	0	0	0	0	3.50291	3.25182	3.75578	Symbols:|structural constituent of ribosome
AT5G17920.1	AT5G17920.1	AT5G17920.1;AT5G17920.2	748	4.55825	5.52745	5.69644	0.260393	0.620769	1.4468	6.55665	6.20432	2.66273	3.96635	4.5802	4.49093	4.61561	Symbols: ATCIMS, ATMETS, ATMS1 ; Cobalamin-independent synthase family protein
AT4G09000.2	AT4G09000.2	AT4G09000.2	77	2.78602	2.96829	3.60283	1.90133	0.956095	1.27589	2.773	1.76017	2.63501	2.72263	4.00602	3.98504	4.26564	Symbols: GRF1, GF14 CHI ; general regulatory factor 1
AT1G35160.2	AT1G35160.2; AT3G02520.1; AT1G78300.1; AT4G09000.2	AT1G35160.2	78	2.99552	3.55208	3.95626	0.450876	1.52612	0.590102	0.708417	0.825431	0	0.71551	4.125	4.07139	4.30021	Symbols: GF14 PHI ; GF14 protein phi chain
AT3G02520.1	AT1G35160.2; AT3G02520.1; AT1G78300.1; AT4G09000.2	AT3G02520.1	72	2.99552	3.55208	3.95626	0.450876	1.52612	0.590102	0.708417	0.825431	0	0.71551	4.125	4.07139	4.30021	Symbols: GRF7, GF14 NU ; general regulatory factor 7
AT1G78300.1	AT1G35160.2; AT3G02520.1; AT1G78300.1; AT4G09000.2	AT1G78300.1	72	2.56561	2.99503	3.08316	0.24298	0.956095	0.325014	0.397261	0.470961	0.882627	1.47049	3.4131	3.32739	3.66005	Symbols: GRF2, 14-3-3OMEGA, GF14 OMEGA ; general regulatory factor 2
AT5G01300.1	AT5G01300.1	AT5G01300.1	31	3.11117	2.22878	2.80477	3.84071	5.11336	2.6314	1.57656	0.817917	6.34627	6.56555	2.19476	2.24622	1.96823	Symbols:|PEBP (phosphatidylethanolamine-binding protein) family protein
AT3G04590.2	AT3G04590.2	AT3G04590.2	124	8.68675	9.01561	9.10877	8.41084	8.41428	7.76146	8.16472	8.56041	9.98926	9.88647	7.96563	7.67676	8.13297	Symbols:|AT hook motif DNA-binding family protein
AT5G38480.1	AT5G38480.1	AT5G38480.1	71	0.110495	0	0	0	0	0	0	0	0	0	1.987	1.47498	2.18741	Symbols: GRF3, RCI1 ; general regulatory factor 3
AT1G22300.1	AT1G22300.1	AT1G22300.1	70	1.44107	0.622856	1.12319	2.58105	2.91631	2.13969	0.18635	0.10666	0.960156	1.24986	2.79499	3.05109	2.80648	Symbols: GRF10, 14-3-3EPSILON, GF14 EPSILON ; general regulatory factor 10
AT1G22300.1	AT1G22300.1	AT1G22300.1	81	0.977038	0	0.69749	0.47033	1.20446	0.393207	0.776549	0	0	0.190759	3.71284	3.35283	3.64242	Symbols: GRF10, 14-3-3EPSILON, GF14 EPSILON ; general regulatory factor 10
AT1G16710.1	AT1G16710.1	AT1G16710.1	455	0	0	0	1.73107	1.28152	0.924951	0.66488	0	0	0	0.615308	0	0.331423	Symbols: HAC12 ; histone acetyltransferase of the CBP family 12
AT5G63420.1	AT5G63420.1	AT5G63420.1	463	5.89099	6.21228	5.84093	5.59067	6.37378	5.35427	4.12732	3.99584	7.10528	7.13126	6.1053	6.29728	6.01735	Symbols: emb2746 ; RNA-metabolising metallo-beta-lactamase family protein
AT2G20420.1	AT2G20420.1	AT2G20420.1	417	0	0	0	1.46075	2.82307	1.40538	0	0	1.11621	1.00854	0	0.145278	0	Symbols:|ATP citrate lyase (ACL) family protein
ATCG00350.1	ATCG00350.1	ATCG00350.1	20	1.30446	1.18879	0.610744	6.74765	7.71461	6.77503	1.57091	1.16235	0	1.29352	2.27466	3.07382	1.16208	Symbols: PSAA ; Photosystem I, PsaA/PsaB protein
AT2G05990.1	AT2G05990.1	AT2G05990.1;AT2G05990.2	182	2.97369	3.24345	3.11339	3.91119	0.487819	2.71838	2.50768	2.81703	6.24702	6.45972	2.47836	2.23061	2.76209	Symbols: MOD1, ENR1 ; NAD(P)-binding Rossmann-fold superfamily protein
AT3G44310.3	AT3G44310.3	AT3G44310.1;AT3G44310.3	336	1.26898	2.80661	0.855503	4.61636	3.80212	3.78604	1.98272	1.45694	2.61153	2.68308	1.09565	0.918803	0.962592	Symbols: NIT1, ATNIT1, NITI ; nitrilase 1
AT4G13930.1	AT4G13930.1	AT4G13930.1	145	0	0	0	1.53486	2.06213	0.89133	0.372416	0	0	0	0.38821	0.456647	0	Symbols: SHM4 ; serine hydroxymethyltransferase 4
AT4G32520.2	AT4G32520.2	AT4G32520.1;AT4G32520.2	214	3.88328	4.3006	3.7111	0	0	0	3.56956	3.57953	0.450376	0	3.45748	3.17159	3.35192	Symbols: SHM3 ; serine hydroxymethyltransferase 3
AT1G48350.1	AT1G48350.1	AT1G48350.1	133	0	0	0	2.86227	1.41477	1.9012	0.17482	0	0	0	0.0976075	0	0.157927	Symbols:|Ribosomal L18p/L5e family protein
AT1G07940.1	AT1G07940.1	AT1G07920.1;AT1G07930.1;AT1G07940.1;AT1G07940.2;AT5G60390.1;AT5G60390.3	180	0.854117	0.393181	0	0	0	0	7.55904	5.42215	6.93895	7.44336	3.30603	3.41201	2.69712	Symbols:|GTP binding Elongation factor Tu family protein
AT5G17380.1	AT5G17380.1	AT5G17380.1	297	2.85682	3.17982	2.24437	0.387392	0	0	3.33066	3.11584	2.11701	1.83283	3.65885	3.02457	2.43316	Symbols:|Thiamine pyrophosphate dependent pyruvate decarboxylase family protein
AT1G07820.2	AT1G07820.2	AT1G07660.1;AT1G07820.1;AT1G07820.2;AT2G28740.1;AT3G45930.1;AT3G53730.1;AT3G46320.1;AT5G59690.1;AT5G59970.1	21	6.34913	6.2311	6.30937	3.26928	3.93049	2.84592	6.66319	6.90367	7.57791	7.41183	6.20876	6.1512	6.29012	Symbols:|Histone superfamily protein
AT2G39730.1	AT2G39730.1; AT2G39730.2	AT2G39730.1	408	4.22039	4.25413	4.71586	4.43972	4.6555	6.82488	0.0495196	0.294956	1.59748	1.04392	5.25976	5.58279	5.83261	Symbols: RCA ; rubisco activase
AT5G50600.1	AT5G50600.1	AT5G50600.1;AT5G50700.1	324	0	0	0	0.392158	0	0.680771	0	0	6.43969	6.39428	0.0927107	0.0841388	0	Symbols: ATHSD1, HSD1 ; hydroxysteroid dehydrogenase 1
AT3G06810.1	AT3G06810.1	AT3G06810.1	750	0	0	0	0	0	0	0	0	2.62334	2.87934	0	0	0	Symbols: IBR3 ; acyl-CoA dehydrogenase-related
AT5G10400.1	AT5G10400.1; AT4G40030.2	AT1G09200.1;AT3G27360.1;AT5G10390.1;AT5G10400.1;AT5G65360.1	24	10.1615	9.50494	10.2802	8.03037	9.2411	7.22328	8.5092	8.14392	7.51769	7.60076	6.59439	6.22961	7.28504	Symbols:|Histone superfamily protein
AT2G39000.1	AT2G39000.1	AT2G39000.1	265	0	0.365254	0.0729105	4.16386	4.82146	4.81933	0.738246	2.62	0	0.394807	2.97685	2.81069	2.80232	Symbols:|Acyl-CoA N-acyltransferases (NAT) superfamily protein
AT5G04140.2	AT5G04140.2	AT5G04140.2	1391	0	0	0	5.44763	0	4.78596	2.99969	1.8687	0	2.29961	1.74108	2.54349	0	Symbols: GLU1, GLS1, GLUS, FD-GOGAT ; glutamate synthase 1
AT5G51200.1	AT5G51200.1	AT5G51200.1	1517	5.96774	6.19316	6.64266	1.41499	1.87318	0.846926	3.22554	1.95226	2.0256	2.0869	4.60899	4.47561	4.86109	Symbols:|Protein of unknown function (DUF3414)
AT3G52300.1	AT3G52300.1	AT3G52300.1	149	0.134336	0.23677	0.12992	2.06022	0	1.01431	3.19159	3.54815	1.8083	1.735	0.407746	0.268031	0.276483	Symbols: ATPQ ; ATP synthase D chain, mitochondrial
AT2G37520.1	AT2G37520.1	AT2G37520.1	362	6.46361	6.50009	6.88327	1.11051	1.61474	0.413146	1.88579	0.791177	0.790784	0.726562	1.73007	1.6569	2.06423	Symbols:|Acyl-CoA N-acyltransferase with RING/FYVE/PHD-type zinc finger domain
AT1G17210.1	AT1G17210.1	AT1G17210.1	527	1.88529	1.37714	1.10755	0	0	0	1.52043	1.68211	4.97815	5.15336	0.144537	0	0	Symbols: ATILP1, ILP1 ; IAP-like protein 1
AT5G39760.1	AT5G39760.1	AT5G39760.1	43	3.1079	3.65193	3.23627	4.75683	5.44919	3.89221	0	0	4.41874	4.68638	0.184225	0.143188	0	Symbols: AtHB23, HB23, ZHD10 ; homeobox protein 23
AT5G15210.1	AT5G15210.1	AT5G15210.1	39	6.76867	7.16564	7.41989	1.07817	2.12316	1.57532	0.608058	1.13566	5.49633	5.64741	1.71011	1.35548	1.03445	Symbols: ATHB30, ZFHD3, HB30, ZHD8 ; homeobox protein 30
AT5G19760.1	AT5G19760.1	AT5G19760.1	58	4.1172	5.67061	5.78004	2.33185	2.66903	1.94554	5.99946	6.49692	4.38323	2.15578	4.69292	4.86021	5.26555	Symbols:|Mitochondrial substrate carrier family protein
AT2G36720.1	AT2G36720.1	AT2G36720.1	488	5.03835	5.61293	5.55159	0	0	0	2.87795	3.01903	1.47891	0.927409	2.99172	3.02688	3.02916	Symbols:|Acyl-CoA N-acyltransferase with RING/FYVE/PHD-type zinc finger domain
AT2G36720.1	AT2G36720.1	AT2G36720.1	498	4.54353	5.07544	5.07241	0.24632	0	0.446213	2.68075	2.8315	1.78224	1.70227	2.7667	2.70838	2.70181	Symbols:|Acyl-CoA N-acyltransferase with RING/FYVE/PHD-type zinc finger domain
AT2G36720.1	AT2G36720.1	AT2G36720.1	501	4.54353	5.07544	5.07241	0.24632	0	0.446213	2.68075	2.8315	1.78224	1.70227	2.7667	2.70838	2.70181	Symbols:|Acyl-CoA N-acyltransferase with RING/FYVE/PHD-type zinc finger domain
AT3G14930.1	AT3G14930.1	AT3G14930.1;AT3G14930.2	181	0	0	0	1.84017	2.67489	1.96874	0	0	0	0	0	0	0	Symbols: HEME1 ; Uroporphyrinogen decarboxylase
AT1G17880.1	AT1G17880.1	AT1G17880.1	113	3.71167	4.1408	3.7427	3.64032	2.75435	2.84199	4.46711	4.8709	4.75475	4.09196	3.52949	3.59337	3.29888	Symbols: BTF3, ATBTF3 ; basic transcription factor 3
AT2G35390.2	AT2G35390.2	AT2G35390.2	284	0	0	1.71048	0.55335	1.30343	0.908279	0	0	0	0	0.170094	0.46608	0.550398	Symbols:|Phosphoribosyltransferase family protein
AT5G63310.1	AT5G63310.1	AT5G63310.1	172	3.62335	3.74287	4.16035	5.74701	4.97063	5.80631	3.2641	3.722	6.45205	6.61536	5.12944	5.24184	5.40278	Symbols: NDPK2, NDPK1A, NDPK IA IA, NDPK IA, ATNDPK2 ; nucleoside diphosphate kinase 2
AT5G16710.1	AT5G16710.1	AT5G16710.1	202	0	0	0	4.29682	5.45517	3.90533	0.856171	0.450101	0	0	0.066086	0.525572	0	Symbols: DHAR3 ; dehydroascorbate reductase 1
ATCG00130.1	ATCG00130.1	ATCG00130.1	94	1.59815	2.01843	2.39243	3.0947	4.10185	2.64823	0	0	4.00461	4.23657	1.00001	0.820752	0.892644	Symbols: ATPF ; ATPase, F0 complex, subunit B/B', bacterial/chloroplast
AT1G79280.2	AT1G79280.2	AT1G79280.2	704	8.70478	9.42029	9.82358	5.69128	6.33059	5.4498	8.51697	8.91393	4.87032	5.00625	6.88051	7.07672	7.29713	Symbols: NUA ; nuclear pore anchor
AT2G31610.1	AT2G31610.1; AT3G53870.1	AT2G31610.1	75	4.93989	5.4182	5.71588	3.18787	4.5088	3.12016	2.9538	3.73864	3.49771	3.27635	4.12973	3.79749	4.21614	Symbols:|Ribosomal protein S3 family protein
AT5G03650.1	AT5G03650.1	AT5G03650.1	155	0	0	0	3.05465	0	2.04375	0	0.240286	0	0	0.737901	0	0.183085	Symbols: SBE2.2 ; starch branching enzyme 2.2
AT3G46030.1	AT3G46030.1; AT3G45980.1; AT5G59910.1	AT3G46030.1	35	8.41218	8.47531	9.15176	5.16636	6.21629	4.5308	7.06763	6.83774	4.95475	5.22493	5.19593	5.05415	5.8637	Symbols: HTB11 ; Histone superfamily protein
AT1G56050.1	AT1G56050.1	AT1G56050.1	108	3.4101	4.86158	4.99188	4.56001	5.6593	3.99416	0	0	0	0	2.21302	2.33134	0	Symbols:|GTP-binding protein-related
AT1G73230.1	AT1G73230.1	AT1G73230.1	113	2.01908	2.40719	1.24049	0	1.77823	1.45664	3.05509	3.48588	2.28197	2.06679	1.87335	1.06525	1.96589	Symbols:|Nascent polypeptide-associated complex NAC
AT3G45140.1	AT3G45140.1	AT3G45140.1	782	0	0	0	1.11785	3.08894	1.49267	0	0	0	0	0	0	0	Symbols: LOX2, ATLOX2 ; lipoxygenase 2
AT1G12840.1	AT1G12840.1	AT1G12840.1	29	2.68347	3.09284	3.63005	0	0	1.01568	3.62231	3.98269	0.350001	0.30489	3.25442	3.24226	3.49368	Symbols: DET3, ATVHA-C ; vacuolar ATP synthase subunit C (VATC) / V-ATPase C subunit / vacuolar proton pump C subunit (DET3)
ATCG00490.1	ATCG00490.1	ATCG00490.1	146	4.36803	4.51452	4.72519	3.55074	4.26611	3.18383	0.508305	0.108712	0.464742	0.653737	7.78951	8.0357	7.99125	Symbols: RBCL ; ribulose-bisphosphate carboxylases
AT5G38430.1	AT5G38430.1; AT5G38410.1; AT1G67090.1	AT5G38430.1	140	0	1.33833	1.5319	1.86999	1.97109	0	0	0	0	0	1.20012	0	0	Symbols:|Ribulose bisphosphate carboxylase (small chain) family protein
AT5G66400.1	AT5G66400.1	AT5G66400.1	170	0.409265	0.143027	0.459791	0	0	0	0.437043	0.333187	5.55696	5.66849	0.748964	0.699303	1.03419	Symbols: RAB18, ATDI8 ; Dehydrin family protein
AT1G15940.1	AT1G15940.1	AT1G15940.1	500	5.87167	6.11539	6.31093	0	0	0	2.39431	2.25261	2.7589	2.82789	0	0	0	Symbols:|Tudor/PWWP/MBT superfamily protein
AT3G07740.4	AT3G07740.4	AT3G07740.4	272	0.669808	1.01551	0	4.15276	5.09536	3.97065	2.36106	2.18277	3.32785	3.70402	0.149347	0.464071	0.182799	Symbols: ADA2A ; homolog of yeast ADA2 2A
AT3G27260.1	AT3G27260.1	AT3G27260.1	141	7.03307	7.17086	7.58316	2.84213	3.18802	1.88592	5.55448	5.20875	4.6462	5.1037	4.30824	4.03237	4.60817	Symbols: GTE8 ; global transcription factor group E8
AT3G24870.1	AT3G24870.1	AT3G24870.1	1873	1.86832	1.29687	0.31172	3.22482	4.40944	2.9313	5.28963	5.14337	2.12132	1.80211	1.65879	1.43607	1.47608	Symbols:|Helicase/SANT-associated, DNA binding protein
AT4G34200.1	AT4G34200.1	AT4G34200.1	587	3.19887	2.76077	2.15917	0	0	2.03908	5.82064	5.76728	6.24541	6.47219	4.44574	4.32015	4.44172	Symbols: EDA9 ; D-3-phosphoglycerate dehydrogenase
AT5G66190.1	AT5G66190.1	AT5G66190.1	77	2.82922	3.40471	3.92651	0.415599	4.19865	4.22278	0.884153	0.832115	4.02959	3.71839	2.83704	3.57757	3.27599	Symbols: ATLFNR1, FNR1 ; ferredoxin-NADP(+)-oxidoreductase 1
AT5G59910.1	AT5G59910.1	AT5G59910.1	23	3.25851	1.75046	2.85056	1.03824	1.3722	0.453405	0	0	0.897478	0	0	0.223981	0	Symbols: HTB4 ; Histone superfamily protein
AT5G22880.1	AT5G22880.1	AT5G22880.1	29	5.19412	5.0428	5.42856	1.39523	2.3646	0.846366	2.36009	2.35606	0	0	2.16217	2.36022	0	Symbols: H2B, HTB2 ; histone B2
AT5G51720.1	AT5G51720.1	AT5G51720.1	52	0	0	0	1.6206	3.14852	1.80204	0	0	0	0	0.102341	0.142041	0	Symbols:|2 iron, 2 sulfur cluster binding
AT1G17880.1	AT1G17880.1	AT1G17880.1	114	4.08732	4.39289	4.9218	0	3.48039	1.86516	3.7252	4.24634	3.8732	2.76816	3.16626	3.45889	1.49874	Symbols: BTF3, ATBTF3 ; basic transcription factor 3
ATCG00540.1	ATCG00540.1	ATCG00540.1	93	0	0	0	1.64668	0.878751	1.22839	0	0	0	0	0.431959	0	0	Symbols: PETA ; photosynthetic electron transfer A
AT5G17920.1	AT5G17920.1	AT5G17920.1;AT5G17920.2	717	0.813676	0.611062	1.09226	2.80037	3.83447	2.44738	0	0	9.7243	10.2673	2.78705	2.1039	1.97962	Symbols: ATCIMS, ATMETS, ATMS1 ; Cobalamin-independent synthase family protein
AT5G45600.1	AT5G45600.1	AT5G45600.1	207	4.6984	5.07534	5.14597	0	0	1.33741	4.40751	4.93687	5.15777	5.11519	3.85549	3.79424	3.95059	Symbols: GAS41, TAF14B ; YEATS family protein
AT3G45980.1	AT3G45980.1	AT3G45980.1	23	5.16543	5.66186	6.05896	0	0	0	1.16317	1.85123	0	0	0.120632	0.168429	0.403226	Symbols: H2B, HTB9 ; Histone superfamily protein
AT2G28720.1	AT2G28720.1	AT2G28720.1	17	5.4993	5.62321	5.93462	0.466201	0.500839	0.353079	6.77109	6.54729	4.35203	4.40046	4.19925	3.92804	4.42884	Symbols:|Histone superfamily protein
AT2G28720.1	AT2G28720.1	AT2G28720.1	28	4.50624	4.41598	4.7347	0.959687	1.29832	0.683438	3.44119	3.13507	2.88973	2.87949	3.44573	3.11567	3.68232	Symbols:|Histone superfamily protein
AT5G22880.1	AT5G22880.1	AT5G22880.1	11	6.69932	6.84372	7.12989	0	0	0	1.96761	1.75803	0	0	3.48284	3.45404	3.70713	Symbols: H2B, HTB2 ; histone B2
AT2G37470.1	AT2G37470.1	AT2G37470.1	13	6.39631	6.36619	6.66246	2.4677	1.253	1.21119	3.77695	3.51033	0.800266	0.712264	3.05942	3.08006	3.57737	Symbols:|Histone superfamily protein
AT2G37470.1	AT2G37470.1	AT2G37470.1	18	6.2309	6.21929	6.4696	2.13708	1.02682	0.990201	3.60932	3.33121	0.637904	0.564408	2.86824	2.85422	3.30878	Symbols:|Histone superfamily protein
AT2G37470.1	AT2G37470.1	AT2G37470.1	23	6.94592	7.06808	7.6671	2.03981	2.37046	1.43221	4.48356	4.12027	0.864364	0.809796	3.55343	3.11718	3.79785	Symbols:|Histone superfamily protein
AT3G02560.2	AT3G02560.2	AT3G02560.1;AT3G02560.2	160	4.64976	4.76766	4.91724	0.937405	0	0	5.74363	5.6216	4.65371	4.80332	4.63385	5.13857	5.09636	Symbols:|Ribosomal protein S7e family protein
AT5G10360.1	AT5G10360.1; AT4G31700.1	AT5G10360.1	23	4.98034	5.56644	5.83068	0.95626	0.659058	0.0959535	3.08708	3.31957	2.99327	2.90582	2.91919	3.54259	3.06291	Symbols: EMB3010, RPS6B ; Ribosomal protein S6e
AT3G47930.1	AT3G47930.1	AT3G47930.1	563	0	0	0	2.00817	0	1.18496	0	0	0	0	0.25009	0	0.144329	Symbols: ATGLDH, GLDH ; L-galactono-1,4-lactone dehydrogenase
AT3G55040.1	AT3G55040.1	AT3G55040.1	116	1.49789	1.85614	1.86148	3.6602	4.85226	3.54174	0.644968	0	0	0	0.712605	0.841694	0.280762	Symbols: GSTL2 ; glutathione transferase lambda 2
AT2G21870.1	AT2G21870.1	AT2G21870.1	104	0	0	1.3282	0	0	0	3.96872	4.27337	2.41003	2.47368	1.14763	1.6854	1.57895	Symbols: MGP1 ; copper ion binding;cobalt ion binding;zinc ion binding
AT3G19170.1	AT3G19170.1	AT3G19170.1	359	0	0	0	1.60205	2.27003	1.10601	0	0	0	0	0	0	0	Symbols: ATPREP1, ATZNMP, PREP1 ; presequence protease 1
AT4G28520.1	AT4G28520.1	AT4G28520.1	498	0.140717	0	0	0	0	0	0	0	8.59371	8.88417	1.00488	1.42883	0.861562	Symbols: CRU3, CRC ; cruciferin 3
AT3G01390.2	AT3G01390.2	AT3G01390.1;AT3G01390.2	82	0	0	0	1.17323	2.06441	0.904612	1.01453	1.73099	0	1.022	0.202027	0.112686	0.5911	Symbols: VMA10, AVMA10 ; vacuolar membrane ATPase 10
AT3G50980.1	AT3G50980.1	AT3G50980.1	92	0	0	0	0	0	0	0	0	2.90514	3.17417	0	0	0	Symbols: XERO1 ; dehydrin xero 1
AT1G59610.1	AT1G59610.1	AT1G59610.1	802	0.425681	0.485993	0.820513	1.94723	2.35596	0.61519	1.35451	1.67283	0	0	0.928233	0.531804	1.00079	Symbols: ADL3, CF1, DRP2B, DL3 ; dynamin-like 3
AT1G23740.1	AT1G23740.1	AT1G23740.1	104	0	0	0	1.60295	0	1.12297	0	0	0	0	0.21669	0	0	Symbols:|Oxidoreductase, zinc-binding dehydrogenase family protein
AT4G00450.1	AT4G00450.1	AT4G00450.1	969	2.46226	2.47305	3.15176	2.28342	3.45493	1.99601	1.52215	1.65535	0	0	2.30696	1.76126	2.13299	Symbols: CRP, CCT ; RNA polymerase II transcription mediators
AT2G17695.2	AT2G17695.2	AT2G17695.1;AT2G17695.2;AT2G17695.3	49	0	0	0	1.6163	0	1.04911	0	0	0	0	0	0	0	Symbols:|FUNCTIONS IN: molecular_function unknown; INVOLVED IN: biological_process unknown; LOCATED IN: chloroplast; CONTAINS InterPro DOMAIN/s: Domain of unknown function DUF1990 (InterPro:IPR018960); Has 30201 Blast hits to 17322 proteins in 780 species: Archae - 12; Bacteria - 1396; Metazoa - 17338; Fungi - 3422; Plants - 5037; Viruses - 0; Other Eukaryotes - 2996 (source: NCBI BLink).
AT5G27470.1	AT5G27470.1	AT5G27470.1	144	3.18032	3.63231	2.60061	0.976728	4.81496	3.85632	2.41517	1.87811	1.77716	2.15679	1.80592	2.29313	1.62634	Symbols:|seryl-tRNA synthetase / serine--tRNA ligase
AT1G07470.1	AT1G07470.1	AT1G07470.1	192	3.42941	3.60989	3.39371	2.30891	0.890792	1.64211	5.58742	5.3372	4.59143	4.83522	2.67493	2.37177	2.74104	Symbols:|Transcription factor IIA, alpha/beta subunit
AT1G54870.1	AT1G54870.1	AT1G54870.1	287	1.13446	1.50371	1.57988	0.291451	0.683105	0.416422	0	0	9.74851	9.75655	0.142641	0.103766	0.0596508	Symbols:|NAD(P)-binding Rossmann-fold superfamily protein
AT3G25480.1	AT3G25480.1	AT3G25480.1	131	0.249194	0	0.221077	1.92224	1.43776	1.13808	0.446017	0.135583	0.352908	0	0.321745	0.3458	0.147187	Symbols:|Rhodanese/Cell cycle control phosphatase superfamily protein
AT4G21210.1	AT4G21210.1	AT4G21210.1	250	0.131306	0.55355	0	1.63789	0	1.25696	0	0	0.170682	0	0	0.12345	0.183478	Symbols: ATRP1, RP1 ; PPDK regulatory protein
AT1G70770.1	AT1G70770.1	AT1G70770.1;AT1G70770.2	517	5.59566	6.20816	6.63807	0.583353	1.81974	0.889586	4.86219	5.44238	3.88576	3.64259	5.0949	5.09678	5.59665	Symbols:|Protein of unknown function DUF2359, transmembrane
AT4G39690.1	AT4G39690.1	AT4G39690.1	385	0.298516	0.247759	0	2.75858	3.62996	2.19666	0	0.526302	0	0	0.773435	0	0.200842	Symbols:|FUNCTIONS IN: molecular_function unknown; INVOLVED IN: biological_process unknown; LOCATED IN: mitochondrion; EXPRESSED IN: 26 plant structures; EXPRESSED DURING: 14 growth stages; CONTAINS InterPro DOMAIN/s: Mitochondrial inner membrane protein Mitofilin (InterPro:IPR019133); Has 30201 Blast hits to 17322 proteins in 780 species: Archae - 12; Bacteria - 1396; Metazoa - 17338; Fungi - 34…
AT3G11130.1	AT3G11130.1; AT3G08530.1	AT3G11130.1	258	0.268329	0	0	1.51275	1.87121	1.00144	0	0	0	0.789687	0.20586	0	0	Symbols:|Clathrin, heavy chain
AT4G21280.1	AT4G21280.1	AT4G21280.1	197	0.551669	0.450424	0.977148	1.09863	2.38622	3.04064	0	0	0	0.853955	1.05373	1.31101	1.61142	Symbols: PSBQ, PSBQA, PSBQ-1 ; photosystem II subunit QA
AT3G17520.1	AT3G17520.1	AT3G17520.1	165	0.153688	0.0713466	0	0	0.30387	0.158206	0.683099	0.645423	9.5747	9.60682	0.118411	0.319458	0.261961	Symbols:|Late embryogenesis abundant protein (LEA) family protein
AT5G16710.1	AT5G16710.1	AT5G16710.1	157	4.74977	5.6834	6.31248	0	0	0	2.37791	0	5.20528	4.95766	4.81395	5.28392	5.15526	Symbols: DHAR3 ; dehydroascorbate reductase 1
AT3G17520.1	AT3G17520.1	AT3G17520.1	51	0.674446	1.17109	1.83687	0	0.437836	0	0.711817	0.551348	7.14563	7.03798	0.696874	1.53538	1.00396	Symbols:|Late embryogenesis abundant protein (LEA) family protein
AT5G07530.1	AT5G07530.1	AT5G07530.1	479	7.01359	7.28469	7.76304	0.692952	1.00407	0.566306	0	0	0	0	0.0567409	0.256613	1.13906	Symbols: GRP17, ATGRP17, ATGRP-7 ; glycine rich protein 17
ATCG00280.1	ATCG00280.1	ATCG00280.1	339	1.35623	0.589148	0.885352	6.05948	7.13332	5.56096	0	0	0	0	3.40985	3.27174	2.84117	Symbols: PSBC ; photosystem II reaction center protein C
AT2G28900.1	AT2G28900.1	AT2G28900.1	43	0	0	0	2.41164	1.34043	2.06645	1.01242	0	0	0	0.213881	0	0	Symbols: OEP16, ATOEP16-L, ATOEP16-1, OEP16-1 ; outer plastid envelope protein 16-1
AT2G04030.1	AT2G04030.1	AT2G04030.1	500	5.01223	5.29884	5.71742	4.30728	5.20659	3.28687	2.8531	2.62134	1.75991	3.19053	4.58383	4.37784	4.57142	Symbols: CR88, EMB1956, HSP90.5, Hsp88.1, AtHsp90.5 ; Chaperone protein htpG family protein
AT3G52930.1	AT3G52930.1	AT3G52930.1	354	4.22669	4.7258	5.25013	3.1798	4.13913	2.54116	4.7123	5.39792	4.88997	4.78215	1.29149	1.97998	2.21262	Symbols:|Aldolase superfamily protein
AT5G07530.1	AT5G07530.1	AT5G07530.1	425	7.01288	7.20524	7.71395	0	0	0	0	0	0	0	0.693734	0.474614	0	Symbols: GRP17, ATGRP17, ATGRP-7 ; glycine rich protein 17
AT3G53040.1	AT3G53040.1	AT3G53040.1	304	0	0	0	0	0	0	0.356056	0	5.89354	6.0969	0	0.135609	0	Symbols:|late embryogenesis abundant protein, putative / LEA protein, putative
AT1G11860.1	AT1G11860.1	AT1G11860.1;AT1G11860.2;AT1G11860.3	362	0.181995	0.182763	0.391965	1.72853	0.93756	2.59582	0.0479893	0	0.301979	0.757535	1.71068	1.72327	1.94912	Symbols:|Glycine cleavage T-protein family
ATCG00490.1	ATCG00490.1	ATCG00490.1	183	5.98371	6.43612	6.88527	7.82799	9.29905	7.31177	0.925362	0.530256	4.87299	4.95686	7.23251	7.06262	7.33283	Symbols: RBCL ; ribulose-bisphosphate carboxylases
AT5G35590.1	AT5G35590.1; AT2G05840.1	AT5G35590.1	30	4.87841	5.41798	5.98375	3.42918	3.85185	4.1153	5.32669	5.25587	3.94766	4.2879	4.47239	4.9607	5.10171	Symbols: PAA1 ; proteasome alpha subunit A1
AT3G54110.1	AT3G54110.1	AT3G54110.1	100	0	0	0	0	0	0	3.16894	2.77724	0.899735	1.59213	1.04822	1.15888	0.721908	Symbols: ATPUMP1, UCP, PUMP1, ATUCP1, UCP1 ; plant uncoupling mitochondrial protein 1
AT4G01370.1	AT4G01370.1	AT4G01370.1	85	0.188751	0	0	0	0	0.827907	0	0.355839	0	1.12422	0.143513	0.910162	0.808898	Symbols: ATMPK4, MPK4 ; MAP kinase 4
AT2G03780.1	AT2G03780.1	AT2G03780.1	39	3.94461	4.29424	4.48514	2.26899	3.36672	1.61361	3.57331	3.68892	6.24011	6.21291	1.16835	0.627455	1.22648	Symbols:|Translin family protein
AT5G11200.2	AT5G11200.2	AT5G11200.2	159	7.67192	8.07223	7.81745	0.15777	0.809527	0	6.87953	6.92287	2.30645	2.39773	6.63853	6.41914	6.53514	Symbols:|DEAD/DEAH box RNA helicase family protein
AT5G18380.1	AT5G18380.1	AT5G18380.1	60	4.54369	5.466	5.58588	0	0	0	3.32528	3.24502	0.858888	2.55321	1.75449	2.20548	1.96475	Symbols:|Ribosomal protein S5 domain 2-like superfamily protein
AT1G64740.1	AT1G64740.1	AT1G64740.1	280	5.06638	5.33647	5.56429	0	0	0.835154	5.49772	4.51122	0.320555	0	4.81793	5.0967	4.99815	Symbols: TUA1 ; alpha-1 tubulin
AT1G28290.1	AT1G28290.1	AT1G28290.1	329	3.00581	3.42147	3.73115	0.811912	0.43785	0.300034	2.29173	2.75242	4.75572	4.90775	1.87932	1.71295	2.05329	Symbols: AGP31 ; arabinogalactan protein 31
AT4G11660.1	AT4G11660.1	AT4G11660.1	323	6.30579	6.90424	7.36229	0	0	1.97947	5.98438	5.96591	6.76676	6.93601	5.07124	5.14376	5.26978	Symbols: AT-HSFB2B, HSFB2B ; winged-helix DNA-binding transcription factor family protein
AT5G15200.1	AT5G15200.1	AT5G15200.1	156	4.50688	3.77438	3.13387	3.19815	4.17243	3.17345	4.64154	4.04322	3.95861	4.78165	3.53069	3.81637	3.96406	Symbols:|Ribosomal protein S4
AT3G21770.1	AT3G21770.1	AT3G21770.1	178	0	0.657245	0	0	4.91223	4.6441	7.68852	7.34446	1.82782	0.572342	1.43742	2.25787	0.804984	Symbols:|Peroxidase superfamily protein
AT1G21750.1	AT1G21750.1	AT1G21750.1	227	6.14251	6.45293	6.506	2.76163	2.04452	3.84776	3.8361	3.79856	6.15597	6.28585	4.55865	4.95663	4.83143	Symbols: ATPDIL1-1, ATPDI5, PDI5, PDIL1-1 ; PDI-like 1-1
AT3G06650.1	AT3G06650.1; AT5G49460.1	AT3G06650.1	266	2.88213	2.69826	2.87344	0	1.27449	0.321326	4.32485	4.97513	3.98688	3.72446	3.09923	3.63087	3.27045	Symbols: ACLB-1 ; ATP-citrate lyase B-1
AT2G43090.1	AT2G43090.1	AT2G43090.1	118	0	0	0.654859	1.82718	2.90483	1.43281	2.06854	2.38406	0	0	1.24591	1.35101	1.44947	Symbols:|Aconitase/3-isopropylmalate dehydratase protein
AT4G11150.1	AT4G11150.1	AT4G11150.1	177	0.115708	0.376195	0	2.26892	3.37299	2.4158	3.08283	3.66556	0	0	1.5613	1.91943	1.63211	Symbols: TUF, emb2448, TUFF, VHA-E1 ; vacuolar ATP synthase subunit E1
AT5G48230.2	AT5G48230.2	AT5G48230.2	48	2.05199	2.31252	2.71875	0	1.05434	1.01067	5.34159	5.1971	4.3953	4.54347	1.54825	1.59516	1.7195	Symbols: EMB1276, ACAT2 ; acetoacetyl-CoA thiolase 2
AT1G55480.1	AT1G55480.1	AT1G55480.1	169	0.704266	0.666017	1.3636	3.78065	4.75323	3.23237	0.155075	0.176436	0	0.309466	1.6568	2.21282	1.94371	Symbols: ZKT ; protein containing PDZ domain, a K-box domain, and a TPR region
AT5G15450.1	AT5G15450.1	AT5G15450.1	720	3.23476	3.72642	3.69635	2.94659	0.763667	1.94063	0.283506	1.06583	0	0	2.70175	2.03364	2.75822	Symbols: APG6, CLPB3, CLPB-P ; casein lytic proteinase B3
AT1G29880.1	AT1G29880.1	AT1G29880.1	658	3.09389	3.66958	4.06709	1.28162	2.50168	1.40699	0.369178	1.91221	0	0	1.90093	1.67029	2.02906	Symbols:|glycyl-tRNA synthetase / glycine--tRNA ligase
AT3G10410.1	AT3G10410.1	AT3G10410.1	220	4.85391	4.79023	4.79292	0	0	0	4.83144	4.36549	5.14192	5.19838	3.33802	3.08056	3.55097	Symbols: SCPL49, CPY ; SERINE CARBOXYPEPTIDASE-LIKE 49
AT5G58330.1	AT5G58330.1	AT5G58330.1	407	0	0	0	3.46774	4.68312	3.18936	0	0	0	0	0	0.215591	0	Symbols:|lactate/malate dehydrogenase family protein
AT2G47730.1	AT2G47730.1	AT2G47730.1	203	0	0	0	0	0	2.68696	4.68563	4.3061	0	2.27915	1.58692	3.42557	1.77555	Symbols: ATGSTF8, ATGSTF5, GST6, GSTF8 ; glutathione S-transferase phi 8
AT1G76510.3	AT1G76510.3	AT1G76510.3	318	5.64887	6.08878	6.66156	5.32802	4.65202	4.1491	4.77117	5.05141	5.91692	5.99261	4.7742	4.35689	5.04943	Symbols:|ARID/BRIGHT DNA-binding domain-containing protein
AT2G34620.1	AT2G34620.1	AT2G34620.1	113	0	0	0	2.82242	3.75262	2.34703	0	0	0	0	0.233924	0	0	Symbols:|Mitochondrial transcription termination factor family protein
AT2G26080.1	AT2G26080.1; AT4G33010.1	AT2G26080.1	871	0.702805	0.54418	1.64912	3.92375	5.25345	3.64471	0	0	0	0	3.97846	4.21876	4.25087	Symbols: AtGLDP2, GLDP2 ; glycine decarboxylase P-protein 2
AT3G16460.2	AT3G16460.2	AT3G16460.1;AT3G16460.2	396	0	0	0	1.08054	1.13967	1.40488	3.36553	2.86192	0.766331	0.458898	0.403992	0.387384	0.334145	Symbols:|Mannose-binding lectin superfamily protein
AT1G56410.1	AT1G56410.1; AT5G02490.1; AT5G02500.1	AT1G56410.1	59	4.59789	4.92882	5.27804	4.05843	4.93755	3.39912	6.91133	6.92922	3.99598	4.21627	4.62551	4.83824	4.62004	Symbols: ERD2, HSP70T-1 ; heat shock protein 70 (Hsp 70) family protein
AT1G49240.1	AT1G49240.1	AT1G49240.1	115	0	0	0	1.69711	0	0.723886	0	0	0	0	0.329578	0	0	Symbols: ACT8 ; actin 8
AT3G12580.1	AT3G12580.1	AT3G12580.1	59	4.81365	4.59717	3.61642	0	0	0	4.70613	4.54636	4.12256	4.37717	2.22597	1.35424	1.39448	Symbols: HSP70, ATHSP70 ; heat shock protein 70
AT1G04810.1	AT1G04810.1; AT2G32730.1	AT1G04810.1	730	3.32241	4.1927	4.37256	0.41495	0.514888	0.239215	0.610835	3.10405	2.03619	2.10978	2.49936	2.24769	2.37194	Symbols:|26S proteasome regulatory complex, non-ATPase subcomplex, Rpn2/Psmd1 subunit
AT5G14740.2	AT5G14740.2	AT5G14740.2	24	0.550961	0.628893	0	2.89402	2.03589	2.88122	0.9976	1.29323	0	0	1.66756	0	1.84981	Symbols: CA2, CA18, BETA CA2 ; carbonic anhydrase 2
AT5G56500.2	AT5G56500.2; AT1G55490.1; AT3G13470.1	AT5G56500.1;AT5G56500.2	85	0.790037	0	2.41323	5.71427	6.55639	5.21164	0.861142	1.9207	2.00903	2.24171	2.82492	3.48046	3.22477	Symbols:|TCP-1/cpn60 chaperonin family protein
AT2G21620.1	AT2G21620.1	AT2G21620.1	80	0	0	0	0	0	0	3.55016	3.75787	3.33074	0	2.59574	0	0.89046	Symbols: RD2 ; Adenine nucleotide alpha hydrolases-like superfamily protein
AT3G24870.1	AT3G24870.1	AT3G24870.1	933	1.75187	0.699788	1.71389	0	0.452051	0	1.86931	1.979	4.3167	4.45343	1.45532	0.346415	1.13074	Symbols:|Helicase/SANT-associated, DNA binding protein
AT4G01310.1	AT4G01310.1	AT4G01310.1	76	0	0	0	3.41705	4.69704	3.42929	0.689989	0.761668	0	0	0.943896	0.285819	0	Symbols:|Ribosomal L5P family protein
AT2G46280.1	AT2G46280.1	AT2G46280.1;AT2G46280.2	148	0.897218	1.08978	0	3.36829	4.61234	3.03381	1.71449	2.51547	0	0	1.64048	1.83613	1.5976	Symbols: TRIP-1, TIF3I1 ; TGF-beta receptor interacting protein 1
AT1G78300.1	AT1G78300.1	AT1G78300.1	121	1.30326	1.18541	1.72707	1.52672	2.39167	1.36221	0	0	0.713655	1.33717	2.35762	2.52002	2.47563	Symbols: GRF2, 14-3-3OMEGA, GF14 OMEGA ; general regulatory factor 2
AT3G09440.1	AT3G09440.1	AT3G09440.1;AT3G09440.2	59	1.41933	1.49508	1.91939	2.57298	3.75204	2.44024	3.56646	3.59917	1.6742	0	1.911	2.2016	2.06728	Symbols:|Heat shock protein 70 (Hsp 70) family protein
AT3G17520.1	AT3G17520.1	AT3G17520.1	208	0	0	0	0	0	0	0	0	3.99559	4.19538	0.55906	0.117314	0.162962	Symbols:|Late embryogenesis abundant protein (LEA) family protein
AT5G02870.1	AT5G02870.1	AT5G02870.1	317	4.77072	4.97457	5.33848	0	0	0	3.55617	3.96887	4.8512	4.91544	3.6625	3.46304	3.86098	Symbols:|Ribosomal protein L4/L1 family
AT2G21390.1	AT2G21390.1	AT2G21390.1	728	2.17894	2.49386	2.63379	0	0	0	2.05964	1.96097	1.04627	0.35076	2.80299	3.13025	3.30377	Symbols:|Coatomer, alpha subunit
AT2G04390.1	AT2G04390.1	AT2G04390.1	59	4.44882	5.3346	5.46992	3.13871	4.1246	2.86853	3.35209	4.1216	2.64816	2.78105	2.80552	3.63171	2.99697	Symbols:|Ribosomal S17 family protein
AT1G56410.1	AT1G56410.1; AT3G12580.1; AT5G02490.1; AT1G16030.1; AT3G09440.1; AT5G42020.1; AT5G02500.1	AT1G56410.1	191	5.95773	6.2512	6.73683	0.492198	1.70201	2.99819	4.84233	4.84698	6.43363	6.65464	6.12403	6.20003	6.44982	Symbols: ERD2, HSP70T-1 ; heat shock protein 70 (Hsp 70) family protein
AT4G34200.1	AT4G34200.1	AT4G34200.1	279	2.37441	2.81547	3.23775	2.6662	2.87572	2.36001	3.82652	4.31568	3.83288	4.00991	2.89802	2.20273	2.88475	Symbols: EDA9 ; D-3-phosphoglycerate dehydrogenase
AT5G14740.2	AT5G14740.2	AT5G14740.2	30	0	0	0	0	0	0.843002	0	0	0	0	0	0	0	Symbols: CA2, CA18, BETA CA2 ; carbonic anhydrase 2
AT4G32520.2	AT4G32520.2	AT4G32520.1;AT4G32520.2	434	1.00936	0.821895	1.21685	1.73519	2.35513	1.66098	5.19698	5.04386	4.20723	4.20884	2.43428	2.48399	2.7433	Symbols: SHM3 ; serine hydroxymethyltransferase 3
AT2G30970.1	AT2G30970.1	AT2G30970.1;AT2G30970.2	123	0	0	0	2.00055	0	1.17595	0	0.163722	0.614692	0.650121	0.100493	0	0.100028	Symbols: ASP1 ; aspartate aminotransferase 1
AT2G47410.1	AT2G47410.1	AT2G47410.1	850	1.85055	1.68798	2.23339	0.209695	0	0	1.40362	1.29958	4.59624	4.82744	0.144306	0	0.419304	Symbols:|WD40/YVTN repeat-like-containing domain;Bromodomain
AT5G56500.2	AT5G56500.2; AT1G55490.1; AT3G13470.1	AT5G56500.1;AT5G56500.2	508	4.96815	5.74258	6.10187	6.96081	7.63969	4.93567	7.46041	6.24558	7.28461	7.45372	5.20419	4.73602	5.03103	Symbols:|TCP-1/cpn60 chaperonin family protein
AT5G46420.1	AT5G46420.1	AT5G46420.1	305	4.46686	4.87989	4.45433	5.33988	3.03364	4.64439	0.442293	1.22883	1.15052	1.51892	4.77827	4.87022	4.89257	Symbols:|16S rRNA processing protein RimM family
AT1G56070.1	AT1G56070.1	AT1G56070.1	632	4.11535	4.54427	4.80688	1.93067	3.16783	3.23447	3.89062	3.9425	3.04031	3.60648	3.91542	4.10976	4.15964	Symbols: LOS1 ; Ribosomal protein S5/Elongation factor G/III/V family protein
AT1G56070.1	AT1G56070.1	AT1G56070.1	628	0.706925	1.14389	1.7335	0	0	1.85495	0	0.595645	0	0	0.773074	1.1055	0	Symbols: LOS1 ; Ribosomal protein S5/Elongation factor G/III/V family protein
AT3G62870.1	AT3G62870.1; AT2G47610.1	AT3G62870.1	76	0	0	0	3.93125	4.65383	3.20224	0	0	0	0	0	0.15275	0	Symbols:|Ribosomal protein L7Ae/L30e/S12e/Gadd45 family protein
AT5G48300.1	AT5G48300.1	AT5G48300.1	267	0	0	0	1.00178	2.59032	1.61557	0.321001	0	0	0	1.18449	0.20175	0.51052	Symbols: ADG1, APS1 ; ADP glucose pyrophosphorylase 1
AT5G19770.1	AT5G19770.1; AT1G04820.1	AT5G19770.1;AT5G19780.1	401	4.61624	5.08232	4.95397	0	0	0	0.606576	0.507572	0	0	5.09508	4.89475	4.92086	Symbols: TUA3 ; tubulin alpha-3
AT3G04790.1	AT3G04790.1	AT3G04790.1	140	0	0	0	3.34246	0	2.22412	0	0.580606	2.07454	0	0.212005	2.22575	0.351329	Symbols:|Ribose 5-phosphate isomerase, type A protein
AT1G75940.1	AT1G75940.1	AT1G75940.1	340	2.14348	2.05466	0	0	0	0	0	0	0	0	2.5877	3.01573	2.1436	Symbols: ATA27, BGLU20 ; Glycosyl hydrolase superfamily protein
AT2G47110.2	AT2G47110.2	AT2G47110.1;AT2G47110.2	107	4.24689	4.66312	5.40601	3.54524	4.81729	3.53379	5.98638	5.80961	3.73867	3.96141	4.41314	4.52113	4.69683	Symbols: UBQ6 ; ubiquitin 6
AT3G62250.1	AT3G62250.1	AT3G62250.1	107	3.6422	4.19084	4.71085	2.50993	3.82268	2.66181	4.99569	4.83204	0	0	3.46231	3.73605	3.76958	Symbols: UBQ5 ; ubiquitin 5
AT3G13470.1	AT3G13470.1	AT3G13470.1	475	3.64413	4.2222	4.66867	3.30038	3.52879	2.01705	2.38076	2.39541	2.5336	3.19014	2.34051	2.19695	2.71884	Symbols:|TCP-1/cpn60 chaperonin family protein
AT1G14850.1	AT1G14850.1	AT1G14850.1	676	5.49199	5.97744	6.1618	3.41227	3.50626	0	3.65125	3.72371	4.00938	4.82345	4.91393	5.12999	4.94153	Symbols: NUP155 ; nucleoporin 155
AT3G13470.1	AT3G13470.1	AT3G13470.1	496	0.159585	0.169059	0.338948	5.17795	4.19133	4.06478	0	0.601423	0.795169	1.91774	0.625722	0.410209	0.198598	Symbols:|TCP-1/cpn60 chaperonin family protein
AT1G70600.1	AT1G70600.1; AT1G23290.1	AT1G70600.1	47	0	0	0	1.26989	2.48274	1.40309	0	0.276357	0	0	0	0	0	Symbols:|Ribosomal protein L18e/L15 superfamily protein
AT5G43780.1	AT5G43780.1	AT5G43780.1	291	0	0	0	0	1.813	1.50977	3.63813	3.71808	3.72075	4.37397	2.32055	2.65067	3.12754	Symbols: APS4 ; Pseudouridine synthase/archaeosine transglycosylase-like family protein
AT3G04590.2	AT3G04590.2	AT3G04590.2	136	5.98352	6.30502	6.98764	0.767092	1.59071	0.520758	2.55331	3.47156	3.54726	4.29131	2.72817	2.83124	3.13448	Symbols:|AT hook motif DNA-binding family protein
AT1G19920.1	AT1G19920.1	AT1G19920.1	301	2.42858	3.35825	2.30569	0	0	0.753891	4.1781	4.81657	3.27561	0	3.50807	0	2.13124	Symbols: APS2, ASA1 ; Pseudouridine synthase/archaeosine transglycosylase-like family protein
AT5G50920.1	AT5G50920.1	AT5G50920.1	331	0.916112	0.869869	1.00811	2.64681	3.79761	2.25982	0.520997	0	0	0	2.95439	3.13144	3.41109	Symbols: CLPC, ATHSP93-V, HSP93-V, DCA1, CLPC1 ; CLPC homologue 1
AT4G32260.1	AT4G32260.1	AT4G32260.1	136	1.29061	1.20023	1.28391	3.02912	2.96398	2.32895	0.602074	0.4349	0.524186	0.487756	0.993467	0.928759	0.175765	Symbols:|ATPase, F0 complex, subunit B/B', bacterial/chloroplast
AT3G22890.1	AT3G22890.1	AT3G22890.1	287	0	0.93981	0	1.78242	3.23859	2.92885	5.27732	4.76124	2.89013	3.88889	1.95133	3.5193	2.22634	Symbols: APS1 ; ATP sulfurylase 1
AT4G29060.1	AT4G29060.1	AT4G29060.1	702	0	0	0	0	1.17511	1.06366	0	0	0	0	0	0	0	Symbols: emb2726 ; elongation factor Ts family protein
AT2G04390.1	AT2G04390.1	AT2G04390.1	44	5.95558	6.43845	7.08775	0	0	0	4.7331	4.76813	4.06555	4.23722	4.26073	4.48427	4.47543	Symbols:|Ribosomal S17 family protein
AT4G39970.1	AT4G39970.1	AT4G39970.1	161	0	0.694373	0	0	0.282668	1.17152	0	0	0.655424	0	0.308764	0	0	Symbols:|Haloacid dehalogenase-like hydrolase (HAD) superfamily protein
AT5G10450.4	AT5G10450.4	AT5G10450.4	124	0.473747	0.476079	0.790829	0.785299	0.783701	0.883235	0.798895	0.915541	0.935488	0	2.45731	3.15836	2.89267	Symbols: GRF6 ; G-box regulating factor 6
AT5G20250.4	AT5G20250.4	AT5G20250.4	112	0	0	0	1.57063	2.94958	1.77667	0	0	0	0	0	0.473102	0.28856	Symbols: DIN10 ; Raffinose synthase family protein
AT4G18100.1	AT4G18100.1; AT5G46430.1	AT4G18100.1	62	3.71065	3.78894	4.44543	1.89452	3.57785	1.66384	2.50211	3.38334	2.06866	2.38546	2.64284	2.21515	2.6188	Symbols:|Ribosomal protein L32e
AT3G12780.1	AT3G12780.1; AT1G56190.1	AT3G12780.1	149	4.40525	5.06871	5.51556	5.48077	0	4.53643	0	2.16965	5.26299	5.44633	5.82271	6.6449	6.52986	Symbols: PGK1 ; phosphoglycerate kinase 1
AT2G41530.1	AT2G41530.1	AT2G41530.1	12	0	0.689965	0	1.44115	3.01402	1.2399	2.18771	1.82998	2.41112	2.54074	0.828567	0.823673	0.544452	Symbols: ATSFGH, SFGH ; S-formylglutathione hydrolase
AT5G14220.1	AT5G14220.1	AT5G14220.1	17	1.85462	2.30875	2.54463	2.81208	3.72467	2.13392	1.96458	2.00459	2.25838	2.26349	3.03778	2.50879	3.13369	Symbols: HEMG2, MEE61, PPO2 ; Flavin containing amine oxidoreductase family
AT4G34110.1	AT4G34110.1	AT4G34110.1	179	0	0.386927	0	4.49581	0	3.21694	0.673697	0.328179	0	0	1.02917	0	0.79635	Symbols: PAB2, PABP2, ATPAB2 ; poly(A) binding protein 2
AT5G17530.3	AT5G17530.3	AT5G17530.3	427	1.99154	2.50192	3.3427	4.09171	1.90018	2.89771	4.06621	4.40599	3.37826	3.12318	2.92655	2.95688	3.04476	Symbols:|phosphoglucosamine mutase family protein
AT3G16450.1	AT3G16450.1	AT3G16450.1;AT3G16450.2;AT3G16450.3	4	0	0	0	0	0	0	4.20925	2.57823	0	0	0	0.29785	0	Symbols:|Mannose-binding lectin superfamily protein
AT1G03880.1	AT1G03880.1	AT1G03880.1	394	0	0.302416	0	0.0327284	0	0	3.57439	0.558908	5.24283	5.33838	0.360455	3.88938	2.39924	Symbols: CRU2, CRB ; cruciferin 2
AT5G59880.1	AT5G59880.1; AT3G46000.1	AT5G59880.1	15	1.54062	0.75518	2.11708	2.08449	3.39245	1.34532	3.27028	2.07976	2.95955	1.58002	3.21604	2.8091	2.8661	Symbols: ADF3 ; actin depolymerizing factor 3
AT3G46010.1	AT5G59880.1; AT3G46010.1; AT3G46000.1; AT5G59890.1	AT3G46010.1	15	0	0	0	0.512083	1.40525	0.62047	4.50123	2.41107	0	0.891431	1.754	1.11132	0.832529	Symbols: ADF1, atadf, ATADF1 ; actin depolymerizing factor 1
AT5G10360.1	AT5G10360.1	AT5G10360.1	131	0	0	0	2.53586	1.79731	1.81189	0	0	0	0	0.424245	0	0.42263	Symbols: EMB3010, RPS6B ; Ribosomal protein S6e
AT5G04760.1	AT5G04760.1	AT5G04760.1	114	0	0	0	0	0	0	3.79074	3.84296	4.48732	4.64967	1.13158	1.95273	1.46307	Symbols:|Duplicated homeodomain-like superfamily protein
AT1G02840.3	AT1G02840.3	AT1G02840.1;AT1G02840.3	174	4.16078	4.44808	4.55812	0	0	0.570106	3.83211	3.86038	0	1.68153	3.84713	3.68416	4.05537	Symbols: SR1, ATSRP34, SRP34, SR34, At-SR34 ; RNA-binding (RRM/RBD/RNP motifs) family protein
AT4G05590.2	AT4G05590.2	AT4G05590.2	5	0	0	0	1.47439	2.28302	1.08036	0	0	0	0	0.156765	0	0	Symbols:|CONTAINS InterPro DOMAIN/s: Uncharacterised protein family UPF0041 (InterPro:IPR005336); BEST Arabidopsis thaliana protein match is: Uncharacterised protein family (UPF0041) (TAIR:AT4G22310.1); Has 35333 Blast hits to 34131 proteins in 2444 species: Archae - 798; Bacteria - 22429; Metazoa - 974; Fungi - 991; Plants - 531; Viruses - 0; Other Eukaryotes - 9610 (source: NCBI BLink).
AT3G26460.1	AT3G26460.1	AT3G26460.1	19	0	0	0.329467	0	0	0	2.49466	2.71375	1.62729	0	0.0964862	0.510723	0.34654	Symbols:|Polyketide cyclase/dehydrase and lipid transport superfamily protein
AT2G01520.1	AT2G01520.1; AT4G23670.1	AT2G01520.1	19	3.31128	3.31913	3.71851	3.12717	1.544	2.42293	6.20559	6.60391	0.705757	0.564176	2.94904	2.57688	3.17172	Symbols: MLP328 ; MLP-like protein 328
AT2G19390.1	AT2G19390.1	AT2G19390.1	377	0	0	0	1.94032	0	1.04918	0.99663	1.05168	0	0	0	0	0.686474	Symbols:|unknown protein; BEST Arabidopsis thaliana protein match is: unknown protein (TAIR:AT4G29790.1); Has 203 Blast hits to 188 proteins in 60 species: Archae - 0; Bacteria - 11; Metazoa - 24; Fungi - 34; Plants - 93; Viruses - 0; Other Eukaryotes - 41 (source: NCBI BLink).
AT5G61780.1	AT5G61780.1	AT5G61780.1	13	1.71153	0.767857	2.14669	1.55747	1.71325	0.853698	2.25192	3.76723	1.81008	2.51845	2.69336	2.60573	2.96995	Symbols: Tudor2, AtTudor2, TSN2 ; TUDOR-SN protein 2
AT1G20450.1	AT1G20450.1	AT1G20450.1	86	6.14596	6.08771	5.42576	0	0	0	6.01201	6.37206	0	0	6.55718	6.33087	6.3888	Symbols: LTI29, LTI45, ERD10 ; Dehydrin family protein
AT1G48610.1	AT1G48610.1	AT1G48610.1	3	4.88436	5.12866	5.1012	4.40154	4.51432	3.41378	6.73601	7.00926	7.21047	7.23097	4.59405	4.39161	4.78918	Symbols:|AT hook motif-containing protein
AT3G48090.1	AT3G48090.1	AT3G48090.1	478	4.74943	5.28956	5.57043	1.3634	2.65141	1.51544	3.39926	3.05493	0.538347	0.577569	3.6318	3.3297	3.68423	Symbols: EDS1, ATEDS1 ; alpha/beta-Hydrolases superfamily protein
AT1G68010.2	AT1G68010.2	AT1G68010.2	3	0	0	0	0.425148	0	1.12259	1.79194	0.300345	0	0	1.22995	1.69575	1.24074	Symbols: HPR ; hydroxypyruvate reductase
AT1G04410.1	AT1G04410.1; AT5G43330.1	AT1G04410.1	3	0	0	0	2.90354	3.64446	2.98478	6.95774	6.12914	4.32243	5.31175	3.73806	1.17929	3.94782	Symbols:|Lactate/malate dehydrogenase family protein
AT2G33340.1	AT2G33340.1	AT2G33340.1;AT2G33340.2	153	3.88014	3.96714	3.41856	2.30258	0	1.70157	4.51253	5.10837	5.35772	5.29635	3.0361	2.91858	3.30471	Symbols: MAC3B ; MOS4-associated complex 3B
AT1G64660.1	AT1G64660.1	AT1G64660.1	17	5.18633	5.50878	5.50676	0.901131	1.13222	1.20488	4.4725	4.39927	5.28949	5.46543	1.00029	1.7123	1.30893	Symbols: ATMGL, MGL ; methionine gamma-lyase
AT1G64660.1	AT1G64660.1	AT1G64660.1	16	6.89594	7.45185	7.86737	0	0	0	5.92832	5.42891	6.71173	7.02415	1.88309	1.94054	1.8066	Symbols: ATMGL, MGL ; methionine gamma-lyase
AT3G03100.1	AT3G03100.1	AT3G03100.1	7	0	0	0	0	0	0	3.93369	3.75206	2.3059	2.64663	1.12486	1.24393	0.940242	Symbols:|NADH:ubiquinone oxidoreductase, 17.2kDa subunit
AT2G21490.1	AT2G21490.1	AT2G21490.1	165	0	0	0	0	0	0	0	0	3.8466	3.8344	0	0	0.11916	Symbols: LEA ; dehydrin LEA
AT4G01900.1	AT4G01900.1	AT4G01900.1	132	0	0	0	0	0	0	0	0	2.93685	2.87895	0	0.14952	0	Symbols: PII, GLB1 ; GLNB1 homolog
AT2G28000.1	AT2G28000.1	AT2G28000.1	161	0.122785	0	0	5.33858	7.1321	5.76046	0	0	0	0	0.739755	0.62177	0	Symbols: CPN60A, CH-CPN60A, SLP ; chaperonin-60alpha
AT5G57655.2	AT5G57655.2	AT5G57655.2	275	3.97873	3.60125	3.42168	0	0	0	1.19482	1.92015	2.23221	1.63268	3.51144	3.71901	4.17344	Symbols:|xylose isomerase family protein
AT3G12980.1	AT3G12980.1	AT3G12980.1	836	6.02358	6.20348	5.97343	5.94779	5.35999	5.06382	8.26962	8.39606	7.10528	7.10522	5.10865	5.27844	5.28861	Symbols: HAC5, ATHPCAT4 ; histone acetyltransferase of the CBP family 5
AT3G07220.1	AT3G07220.1	AT3G07220.1	153	5.32406	5.52184	5.49702	0	0.96086	0.389496	4.35918	3.94397	5.22427	5.50986	4.27304	3.99617	4.2676	Symbols:|SMAD/FHA domain-containing protein
AT1G09640.1	AT1G09640.1	AT1G09640.1	12	0.416793	2.56204	0.963247	0	0	0	6.35178	6.66602	6.08466	5.97934	4.58776	3.8877	4.6206	Symbols:|Translation elongation factor EF1B, gamma chain
AT5G22470.1	AT5G22470.1	AT5G22470.1	38	3.09819	3.36325	3.99074	0.331751	0.403604	0.0797735	0	0.270496	6.21748	6.29019	2.39888	1.66873	2.6441	Symbols:|NAD+ ADP-ribosyltransferases;NAD+ ADP-ribosyltransferases
AT2G39730.2	AT2G39730.2	AT2G39730.2	438	3.63849	4.33396	4.64918	5.57965	6.53175	4.64056	0.453832	0.388718	0	0	5.10012	4.26766	5.22942	Symbols: RCA ; rubisco activase
AT5G14740.2	AT5G14740.2	AT5G14740.2	14	0.229907	0.368924	0.348926	7.4586	8.42919	7.02815	1.65329	0.289025	0.306744	0.838808	2.38691	2.11478	2.04615	Symbols: CA2, CA18, BETA CA2 ; carbonic anhydrase 2
AT3G07740.4	AT3G07740.4	AT3G07740.4	245	3.59104	3.82051	2.9209	0	0	3.02857	2.41306	2.97649	4.41141	4.66384	3.40819	3.05126	3.43797	Symbols: ADA2A ; homolog of yeast ADA2 2A
AT3G07740.4	AT3G07740.4	AT3G07740.4	254	2.36688	2.68957	2.01268	3.62818	1.36533	3.18226	2.65485	3.11061	4.30435	4.42935	2.20776	2.03063	2.16121	Symbols: ADA2A ; homolog of yeast ADA2 2A
AT1G66240.1	AT1G66240.1	AT1G66240.1	92	1.38954	1.28746	1.86489	4.24864	5.31904	3.78107	3.31165	3.81101	5.96163	6.08785	1.93711	2.24	2.2905	Symbols: ATX1, ATATX1 ; homolog of anti-oxidant 1
AT3G27300.1	AT3G27300.1	AT3G27300.1;AT3G27300.2;AT3G27300.3	499	3.59798	4.19651	3.9148	3.01859	4.23405	2.63204	5.01396	4.92373	5.35693	5.22071	2.63052	2.18655	2.73072	Symbols: G6PD5 ; glucose-6-phosphate dehydrogenase 5
AT3G10650.1	AT3G10650.1	AT3G10650.1	456	0	0	0	3.32105	3.37181	2.87611	4.16313	4.47486	4.25909	4.28936	0.153253	0.31782	0.170273	Symbols:|BEST Arabidopsis thaliana protein match is: nucleoporin-related (TAIR:AT5G20200.1); Has 61042 Blast hits to 31782 proteins in 2093 species: Archae - 202; Bacteria - 16480; Metazoa - 16017; Fungi - 12552; Plants - 1653; Viruses - 629; Other Eukaryotes - 13509 (source: NCBI BLink).
AT1G05510.1	AT1G05510.1	AT1G05510.1	219	1.15204	1.91637	0.371344	0.0784728	0.740875	0.268421	1.3296	0.565103	7.32031	7.26666	0.309672	0.27217	0.095945	Symbols:|Protein of unknown function (DUF1264)
AT4G08390.1	AT4G08390.1	AT4G08390.1;AT4G08390.2	253	0	0	0	0	0	0.882054	0	0	0.83859	0.817257	0.362015	1.17388	0	Symbols: SAPX ; stromal ascorbate peroxidase
AT3G20630.1	AT3G20630.1	AT3G20630.1	398	1.33812	1.89486	0	0	0	0	4.29435	4.26378	5.08856	5.1649	1.57871	1.63612	1.41286	Symbols: UBP14, TTN6, ATUBP14, PER1 ; ubiquitin-specific protease 14
AT5G26667.1	AT5G26667.1	AT5G26667.1	13	0	0	0	2.29311	3.12646	1.98319	4.62076	3.88699	1.13661	0	2.3801	2.12474	2.17492	Symbols: PYR6 ; P-loop containing nucleoside triphosphate hydrolases superfamily protein
AT4G19210.1	AT4G19210.1	AT4G19210.1	191	2.96392	3.20301	3.65067	0	0	0	0.935736	0.169331	0.87211	0.530015	3.62813	3.74747	3.84203	Symbols: ATRLI2, RLI2 ; RNAse l inhibitor protein 2
AT3G56240.1	AT3G56240.1	AT3G56240.1	62	0	0	0	2.22655	2.96936	2.22986	0	0.30035	0	0	0.444208	1.67934	0	Symbols: CCH ; copper chaperone
AT3G17590.2	AT3G17590.2	AT3G17590.2	2	0	0	0	1.59871	2.59442	1.10165	0	0.635142	0.961557	0.960871	0.260227	0.312593	0	Symbols: BSH ; transcription regulatory protein SNF5, putative (BSH)
AT5G14740.2	AT5G14740.2	AT5G14740.2	15	0.355655	0.891108	1.21038	6.33991	7.4769	5.77898	0	0.409737	0	0	1.58286	1.20204	1.3546	Symbols: CA2, CA18, BETA CA2 ; carbonic anhydrase 2
AT5G56010.1	AT5G56010.1; AT5G56030.1	AT5G56010.1	470	0.914701	1.7142	1.68189	3.7976	0.707954	2.86714	1.33945	1.89732	1.57618	1.97092	1.89789	1.91292	2.16318	Symbols: HSP81-3, Hsp81.3, AtHsp90-3, AtHsp90.3 ; heat shock protein 81-3
AT5G63860.1	AT5G63860.1	AT5G63860.1	436	3.77408	4.13743	4.37521	3.30319	2.93847	2.40777	3.51249	3.83943	5.85733	6.11687	3.6155	3.06897	3.72444	Symbols: UVR8 ; Regulator of chromosome condensation (RCC1) family protein
AT3G56070.1	AT3G56070.1	AT3G56070.1;AT3G56070.2	96	0	0	0	2.65903	0	1.45898	0	0.910853	0	0	0.781808	0	0.846527	Symbols: ROC2 ; rotamase cyclophilin 2
AT2G36720.1	AT2G36720.1	AT2G36720.1	19	7.21969	7.63055	7.77486	4.43474	1.67906	4.35942	6.48451	6.85784	6.7129	6.95569	5.83809	5.90534	5.98001	Symbols:|Acyl-CoA N-acyltransferase with RING/FYVE/PHD-type zinc finger domain
AT5G26360.1	AT5G26360.1	AT5G26360.1	13	0.442363	0	0.761234	1.45304	2.68029	1.99436	2.07789	2.59114	0	0	0.662103	1.2131	0.80208	Symbols:|TCP-1/cpn60 chaperonin family protein
AT5G65540.1	AT5G65540.1	AT5G65540.1	145	3.07994	3.36986	3.30595	1.56084	2.22511	0.919612	3.63721	4.07063	4.01387	4.10752	2.70594	2.75655	2.60524	Symbols:|unknown protein; Has 6825 Blast hits to 3811 proteins in 289 species: Archae - 0; Bacteria - 184; Metazoa - 2139; Fungi - 760; Plants - 816; Viruses - 52; Other Eukaryotes - 2874 (source: NCBI BLink).
AT5G65540.1	AT5G65540.1	AT5G65540.1	149	3.07994	3.36986	3.30595	1.56084	2.22511	0.919612	3.63721	4.07063	4.01387	4.10752	2.70594	2.75655	2.60524	Symbols:|unknown protein; Has 6825 Blast hits to 3811 proteins in 289 species: Archae - 0; Bacteria - 184; Metazoa - 2139; Fungi - 760; Plants - 816; Viruses - 52; Other Eukaryotes - 2874 (source: NCBI BLink).
AT5G09650.1	AT5G09650.1	AT5G09650.1	135	3.81696	4.0794	4.44594	6.70885	7.89724	6.27916	2.02081	2.48651	3.58215	3.58253	5.03687	4.99267	5.12607	Symbols: AtPPa6, PPa6 ; pyrophosphorylase 6
AT5G22450.1	AT5G22450.1	AT5G22450.1	1044	7.2819	7.534	8.17945	3.6292	4.6589	2.95347	6.51587	6.22509	2.04633	2.34285	5.09581	5.21813	5.35746	Symbols:|unknown protein; LOCATED IN: chloroplast; EXPRESSED IN: 22 plant structures; EXPRESSED DURING: 13 growth stages; BEST Arabidopsis thaliana protein match is: unknown protein (TAIR:AT2G19390.1); Has 30201 Blast hits to 17322 proteins in 780 species: Archae - 12; Bacteria - 1396; Metazoa - 17338; Fungi - 3422; Plants - 5037; Viruses - 0; Other Eukaryotes - 2996 (source: NCBI BLink).
AT2G17410.1	AT2G17410.1	AT2G17410.1	462	5.48849	5.76878	6.15827	5.02877	3.57859	3.76355	4.97229	4.84456	4.52379	4.54026	4.76687	4.71056	5.02653	Symbols:|ARID/BRIGHT DNA-binding domain-containing protein
AT2G47980.1	AT2G47980.1	AT2G47980.1	9	8.60752	9.19618	9.5872	4.09216	5.30987	3.4372	7.68393	8.23637	5.22521	5.17217	6.23774	6.69278	6.58105	Symbols: SCC3, ATSCC3 ; sister-chromatid cohesion protein 3
AT1G22770.1	AT1G22770.1	AT1G22770.1	237	3.55165	4.07429	3.87556	0.399431	2.84699	0	1.64303	2.41965	1.57144	1.64664	2.37552	1.68882	1.71487	Symbols: GI, FB ; gigantea protein (GI)
AT3G56350.1	AT3G56350.1	AT3G56350.1	208	0	0	0	0	0	0	0	0	6.50279	4.52221	0	0	0	Symbols:|Iron/manganese superoxide dismutase family protein
AT3G48990.1	AT3G48990.1	AT3G48990.1	15	0	0	0	0	0	2.14	4.11803	2.8899	2.8127	2.72403	0	1.25312	0.904661	Symbols:|AMP-dependent synthetase and ligase family protein
AT3G12480.1	AT3G12480.1	AT3G12480.1	280	4.35753	4.86972	5.31464	2.11782	3.64929	2.40293	3.47583	3.85504	1.78042	1.86579	3.19824	3.73691	3.32431	Symbols: NF-YC11 ; nuclear factor Y, subunit C11
AT4G00420.2	AT4G00420.2	AT4G00420.2	21	1.46519	1.41983	1.95765	0	0	0.667872	4.76497	4.84931	3.05673	3.82172	0.999989	1.73589	1.86881	Symbols:|Double-stranded RNA-binding domain (DsRBD)-containing protein
AT3G20310.1	AT3G20310.1	AT3G20310.1	23	0	0	0	2.92816	3.99761	3.63446	0	0	0	0	0	0.137968	0.110765	Symbols: ATERF-7, ATERF7, ERF7 ; ethylene response factor 7
AT5G22450.1	AT5G22450.1	AT5G22450.1	135	1.73404	2.00754	2.1278	3.36057	3.66839	2.31818	2.27572	2.49255	1.54982	2.44375	0.726238	1.389	0.707961	Symbols:|unknown protein; LOCATED IN: chloroplast; EXPRESSED IN: 22 plant structures; EXPRESSED DURING: 13 growth stages; BEST Arabidopsis thaliana protein match is: unknown protein (TAIR:AT2G19390.1); Has 30201 Blast hits to 17322 proteins in 780 species: Archae - 12; Bacteria - 1396; Metazoa - 17338; Fungi - 3422; Plants - 5037; Viruses - 0; Other Eukaryotes - 2996 (source: NCBI BLink).
AT1G74470.1	AT1G74470.1	AT1G74470.1	368	0.235486	0	0.451905	2.08643	3.50335	1.91939	0	0	0.71747	0	1.27678	0.906482	0.87917	Symbols:|Pyridine nucleotide-disulphide oxidoreductase family protein
AT1G24180.1	AT1G24180.1; AT1G59900.1	AT1G24180.1	85	3.3588	4.08553	4.56157	3.28357	2.5671	2.2847	6.26831	6.6353	0.859304	0	3.20711	3.23289	3.59371	Symbols: IAR4 ; Thiamin diphosphate-binding fold (THDP-binding) superfamily protein
AT5G48230.2	AT5G48230.2	AT5G48230.2	237	3.93841	3.92927	2.98077	0	0	1.19568	4.19678	4.45254	5.01538	4.83329	3.15429	2.9038	3.17254	Symbols: EMB1276, ACAT2 ; acetoacetyl-CoA thiolase 2
AT3G26060.2	AT3G26060.2	AT3G26060.2	92	0	0	0.378543	1.22084	1.50688	2.29609	0.185086	0	5.86231	5.81625	2.03482	2.33585	1.29256	Symbols: ATPRX Q ; Thioredoxin superfamily protein
AT5G27670.1	AT5G27670.1	AT5G27670.1	9	4.57783	4.82597	5.31327	0	0	0	4.5525	4.29541	4.35989	4.37575	3.98464	4.24614	4.37414	Symbols: HTA7 ; histone H2A 7
AT2G39730.1	AT2G39730.1; AT2G39730.2	AT2G39730.1	171	1.77862	2.12462	2.43122	4.25609	3.25921	3.35695	0	0	0.351209	0	2.28818	2.00567	2.47014	Symbols: RCA ; rubisco activase
AT2G14260.2	AT2G14260.2	AT2G14260.2	12	0.531348	0	1.32235	2.70304	4.83918	3.12051	0	0.446553	1.1309	1.06983	0.627472	0.519287	0	Symbols: PIP ; proline iminopeptidase
AT3G01500.1	AT3G01500.1; AT5G14740.2	AT3G01500.1	84	0	0	0	0.607697	1.74561	1.28153	0	0	0	0	0.125132	0	0.123337	Symbols: CA1, ATBCA1, SABP3, ATSABP3 ; carbonic anhydrase 1
AT3G14420.1	AT3G14420.1	AT3G14420.1;AT3G14420.2	14	0.103784	0.28391	0.467514	3.29789	3.03512	2.07889	0	0	0	0	0.186281	0.0844766	0.10332	Symbols:|Aldolase-type TIM barrel family protein
AT5G66570.1	AT5G66570.1	AT5G66570.1	272	0	0	0	0	0	0	0	0	0	0	1.75866	1.15039	1.78709	Symbols: PSBO-1, OEE1, OEE33, OE33, PSBO1, MSP-1 ; PS II oxygen-evolving complex 1
AT1G54410.1	AT1G54410.1	AT1G54410.1	7	5.38933	6.14003	5.90327	3.1689	2.98796	1.56503	5.36372	5.10714	2.42387	1.15818	1.97301	2.72247	3.05563	Symbols:|dehydrin family protein
AT4G34050.1	AT4G34050.1	AT4G34050.1	33	2.47203	2.45834	1.80051	3.30274	3.03129	3.04402	4.46319	3.2273	4.15987	2.36526	3.02787	2.81314	2.62813	Symbols: CCoAOMT1 ; S-adenosyl-L-methionine-dependent methyltransferases superfamily protein
AT1G49950.1	AT1G49950.1	AT1G49950.3;AT1G49950.2;AT1G49950.1	203	9.08831	9.74263	10.081	1.10452	2.78195	2.01885	7.95192	8.38225	8.32753	8.24418	7.10785	6.85056	7.07627	Symbols: TRB1, ATTRB1 ; telomere repeat binding factor 1
ATCG00490.1	ATCG00490.1	ATCG00490.1	32	4.62896	5.23879	5.69234	1.32532	2.08614	3.63919	4.07951	3.34465	5.30357	4.9208	6.43084	7.04837	7.02373	Symbols: RBCL ; ribulose-bisphosphate carboxylases
AT5G20010.1	AT5G20010.1	AT5G20010.1	102	6.32474	6.69651	7.29722	0.105269	0.169756	0.18298	7.08863	7.74774	6.21774	6.44697	5.17412	5.205	5.41286	Symbols: RAN-1, RAN1, ATRAN1 ; RAS-related nuclear protein-1
AT4G31480.2	AT4G31480.2	AT4G31480.1;AT4G31480.2	698	2.9456	3.13311	2.50097	3.61726	4.91232	3.26862	1.59911	1.9168	2.85716	3.00051	3.61315	3.5886	3.49227	Symbols:|Coatomer, beta subunit
AT1G78900.1	AT1G78900.1	AT1G78900.1;AT1G78900.2	17	0	0	0	0.82741	1.12129	1.55466	0	0	0	0.114527	0.302379	0.151636	0.279632	Symbols: VHA-A ; vacuolar ATP synthase subunit A
AT5G10840.1	AT5G10840.1; AT5G25100.1	AT5G10840.1	236	6.1028	6.40256	6.98336	0.874548	2.51538	0.626742	2.09391	1.61982	0	1.57232	2.66917	3.29865	3.76546	Symbols:|Endomembrane protein 70 protein family
AT1G72650.2	AT1G72650.2	AT1G72650.2	39	0	0	0	1.37923	2.30484	1.73777	0	0.39128	1.27136	2.34511	0.300483	0.213633	0	Symbols: TRFL6 ; TRF-like 6
AT1G79000.2	AT1G79000.2	AT1G79000.2	1578	5.65036	6.00345	6.04419	4.17469	2.59704	2.97154	6.14002	5.76774	5.40521	5.5048	5.90736	5.6282	5.96671	Symbols: HAC1 ; histone acetyltransferase of the CBP family 1
AT3G55360.1	AT3G55360.1	AT3G55360.1	65	3.35874	3.08556	3.47226	2.48311	3.32013	1.72024	1.19945	0.879099	3.90871	4.0363	2.15281	1.89729	2.22433	Symbols: CER10, ECR, ATTSC13, TSC13 ; 3-oxo-5-alpha-steroid 4-dehydrogenase family protein
AT3G54660.1	AT3G54660.1	AT3G54660.1	193	3.43568	4.11192	4.53068	4.79129	5.93826	4.25154	4.65681	5.07846	5.74375	5.86113	3.51449	3.84241	3.82284	Symbols: GR, EMB2360, ATGR2 ; glutathione reductase
AT3G25520.1	AT3G25520.1	AT3G25520.1	240	0	0	0	0.524184	1.20162	0.781901	0	0	0	0	0.393505	0.54678	0	Symbols: ATL5, PGY3, OLI5, RPL5A ; ribosomal protein L5
AT1G33240.1	AT1G33240.1	AT1G33240.1	369	0.459391	0	0	5.09113	5.49159	4.50302	0.816732	1.4617	0	0	1.26788	1.01073	0	Symbols: AT-GTL1, AT-GTL2, GTL1 ; GT-2-like 1
AT4G34870.1	AT4G34870.1	AT4G34870.1	98	1.43833	1.64407	0.674031	0	0	0.460313	3.31135	3.08892	0.685495	0	1.80605	1.53051	1.82407	Symbols: ROC5, ATCYP1 ; rotamase cyclophilin 5
AT1G59900.1	AT1G59900.1	AT1G59900.1	335	0	1.51184	0	1.47247	0	0.860859	0	0	0	0	0	0	0.293663	Symbols: AT-E1 ALPHA, E1 ALPHA ; pyruvate dehydrogenase complex E1 alpha subunit
AT3G51810.1	AT3G51810.1	AT3G51810.1	83	0.757766	1.17671	1.4714	0	0	0.0846787	0.160083	0.908335	3.48849	3.57577	0.736528	0.573865	0.766491	Symbols: ATEM1, GEA1, AT3, EM1 ; Stress induced protein
AT3G53650.1	AT3G53650.1	AT3G53650.1	122	0.985722	1.35224	1.17916	0	0.196548	0	5.13117	5.46555	3.66784	3.77328	0.521216	1.1476	0.913641	Symbols:|Histone superfamily protein
AT3G46030.1	AT3G46030.1; AT1G07790.1; AT2G37470.1; AT2G28720.1; AT3G45980.1; AT5G22880.1; AT5G59910.1	AT3G46030.1	129	6.67073	7.11709	7.64736	0	0	0	8.86829	9.03654	8.48783	8.75194	6.1337	6.587	6.07881	Symbols: HTB11 ; Histone superfamily protein
AT4G13940.1	AT4G13940.1; AT3G23810.1	AT4G13940.1	211	4.77012	5.36902	5.91862	5.631	5.28539	4.57186	4.84018	5.2054	5.09499	5.27158	6.6246	6.58712	7.02862	Symbols: HOG1, EMB1395, SAHH1, MEE58, ATSAHH1 ; S-adenosyl-L-homocysteine hydrolase
AT5G36700.1	AT5G36700.1	AT5G36790.1;AT5G36700.1;AT5G36700.2;AT5G36790.2;AT5G36790.3;AT5G36700.4	123	5.36348	6.06765	6.33666	7.23107	8.32942	6.43903	0	0	0	0	6.86874	6.96254	7.21024	Symbols: ATPGLP1, PGLP1 ; 2-phosphoglycolate phosphatase 1
AT1G76100.1	AT1G76100.1	AT1G76100.1	102	6.89527	7.27864	7.53287	0.429852	3.1612	5.57161	0	0.650667	9.59427	9.77319	9.70077	9.94578	9.92208	Symbols: PETE1 ; plastocyanin 1
AT4G31700.1	AT4G31700.1	AT4G31700.1	131	0	0	0	1.93115	2.92472	1.43065	0.561962	0.827095	0	0.958802	0	0	0	Symbols: RPS6, RPS6A ; ribosomal protein S6
AT4G29060.1	AT4G29060.1	AT4G29060.1	198	2.1362	2.54975	2.94354	3.77638	4.4091	3.12523	0.455292	0.511122	0	0	1.82114	1.7476	2.03463	Symbols: emb2726 ; elongation factor Ts family protein
AT1G16710.1	AT1G16710.1	AT1G16710.1	331	5.21411	5.31385	5.97805	2.56555	3.28545	1.40787	4.28423	4.08137	3.56725	3.74201	3.70144	3.53003	3.90916	Symbols: HAC12 ; histone acetyltransferase of the CBP family 12
AT1G04410.1	AT1G04410.1	AT1G04410.1	180	2.60011	2.98989	2.8323	3.17909	4.15505	3.5777	7.0027	6.74007	5.69198	5.61628	4.21886	4.24102	4.62495	Symbols:|Lactate/malate dehydrogenase family protein
AT2G16600.1	AT2G16600.1	AT2G16600.1	99	2.71769	2.78453	0.921586	2.42522	3.43251	2.48125	4.98848	4.76166	2.81536	4.56952	3.68848	3.11526	3.7271	Symbols: ROC3 ; rotamase CYP 3
AT3G12780.1	AT3G12780.1; AT1G56190.1	AT3G12780.1	212	0	0	0	2.56627	3.15683	2.57334	0	0	0	0	0	0.221495	0	Symbols: PGK1 ; phosphoglycerate kinase 1
ATCG00490.1	ATCG00490.1	ATCG00490.1	334	1.98003	1.74352	1.46829	5.24212	1.08529	4.47926	1.06914	1.38562	1.85268	2.15276	3.79955	4.05754	4.22738	Symbols: RBCL ; ribulose-bisphosphate carboxylases
AT5G13510.1	AT5G13510.1	AT5G13510.1	144	0	0	0	1.7666	0.393261	0.993899	0	0	0	0	0.197805	0	0	Symbols:|Ribosomal protein L10 family protein
AT5G30510.1	AT5G30510.1	AT5G30510.1	333	0	0	0	3.44363	2.42748	2.38781	0.106995	0	0	0	0	0	0	Symbols: RPS1, ARRPS1 ; ribosomal protein S1
AT5G22800.1	AT5G22800.1	AT5G22800.1	341	0	0	0	3.39456	2.32217	2.38011	0	0	0	0	0.679091	0	0.549942	Symbols: EMB86, EMB1030, EMB263 ; Alanyl-tRNA synthetase, class IIc
AT5G22800.1	AT5G22800.1	AT5G22800.1	343	0	0	0	2.77275	0	1.38039	0	0	0	0	0.257879	0	0.17815	Symbols: EMB86, EMB1030, EMB263 ; Alanyl-tRNA synthetase, class IIc
AT3G16640.1	AT3G16640.1	AT3G16640.1	112	5.63692	6.06064	6.07956	5.17443	6.24387	4.30215	3.76167	3.96535	3.09742	2.95278	5.82763	6.14062	6.16394	Symbols: TCTP ; translationally controlled tumor protein
AT5G06860.1	AT5G06860.1	AT5G06860.1	210	0	0	0	0	0	0	2.81406	2.81572	0	0	0	0	0	Symbols: PGIP1, ATPGIP1 ; polygalacturonase inhibiting protein 1
AT2G32020.1	AT2G32020.1	AT2G32020.1	41	5.63862	6.46901	6.98831	4.00686	4.57851	5.03324	8.4777	7.85161	6.22696	5.87168	5.18037	5.33353	6.00948	Symbols:|Acyl-CoA N-acyltransferases (NAT) superfamily protein
AT5G20010.1	AT5G20010.1	AT5G20010.1	155	1.12524	1.15849	0.526377	0	4.76721	2.45171	4.42972	2.76714	4.36311	2.77337	1.83567	2.82097	0.172324	Symbols: RAN-1, RAN1, ATRAN1 ; RAS-related nuclear protein-1
AT2G38540.1	AT2G38540.1	AT2G38540.1	115	2.97918	2.86988	3.41393	4.7767	5.8948	4.17236	0.616102	0	0	0	1.91145	2.04517	2.2752	Symbols: LP1, LTP1, ATLTP1 ; lipid transfer protein 1
AT4G30780.1	AT4G30780.1	AT4G30780.1	227	0	0	0	2.09292	2.99503	2.00469	3.30899	3.67547	4.83298	5.12649	1.89843	2.67819	1.78974	Symbols:|unknown protein; BEST Arabidopsis thaliana protein match is: unknown protein (TAIR:AT2G24100.1); Has 109 Blast hits to 109 proteins in 18 species: Archae - 0; Bacteria - 0; Metazoa - 1; Fungi - 0; Plants - 95; Viruses - 0; Other Eukaryotes - 13 (source: NCBI BLink).
AT2G30860.1	AT2G30860.1	AT2G30860.1	189	3.19922	3.33803	1.85642	0	1.2481	0.199005	5.0939	4.63771	1.58709	1.61131	3.3218	3.48595	3.24745	Symbols: ATGSTF9, GLUTTR, ATGSTF7, GSTF9 ; glutathione S-transferase PHI 9
AT1G26850.2	AT1G26850.2	AT1G26850.1;AT1G26850.2	446	0	0	0	2.77095	0	2.22798	0	0	0	0	1.12668	0	1.33864	Symbols:|S-adenosyl-L-methionine-dependent methyltransferases superfamily protein
AT5G04140.2	AT5G04140.2	AT5G04140.2	553	0.174213	0.512389	0.60952	2.64368	3.41748	2.0988	0.701057	0	0	0	0.145273	0.366794	0	Symbols: GLU1, GLS1, GLUS, FD-GOGAT ; glutamate synthase 1
AT3G62030.2	AT3G62030.2	AT3G62030.2	175	2.29262	2.93229	3.13071	2.90104	2.08673	0.987197	2.92572	1.15011	4.03382	3.31393	3.07553	3.22312	3.72468	Symbols: ROC4 ; rotamase CYP 4
AT3G26070.1	AT3G26070.1	AT3G26070.1	225	0	0	0	5.84198	6.631	4.85392	0	0	0	0	0.196755	0.15839	0	Symbols:|Plastid-lipid associated protein PAP / fibrillin family protein
AT3G48730.1	AT3G48730.1	AT3G48730.1	373	0	0	0	0	0	0.93376	1.95312	1.12596	1.31182	1.19544	0.579427	0	0	Symbols: GSA2 ; glutamate-1-semialdehyde 2,1-aminomutase 2
AT1G79000.2	AT1G79000.2	AT1G79000.2	320	0	0	0	0	0	0	3.51688	4.18102	0.467842	0.630571	1.19932	1.05828	0.826668	Symbols: HAC1 ; histone acetyltransferase of the CBP family 1
AT4G27090.1	AT4G27090.1; AT2G20450.1	AT4G27090.1	67	2.90234	3.56201	3.22822	0.0525514	2.02208	1.36109	3.18828	2.55556	1.10879	0.528211	2.03036	2.02154	3.05868	Symbols:|Ribosomal protein L14
AT5G20010.1	AT5G20010.1	AT5G20010.1	145	4.10131	4.05074	3.17815	0.287508	0.601342	0.0975867	6.16661	5.67718	5.60413	4.91303	4.23649	4.48235	3.89576	Symbols: RAN-1, RAN1, ATRAN1 ; RAS-related nuclear protein-1
AT5G38410.1	AT5G38410.1	AT5G38410.1	66	1.30091	2.1896	0	0	0	0	0	0	0	0	3.65143	4.11323	4.45295	Symbols:|Ribulose bisphosphate carboxylase (small chain) family protein
AT2G07050.1	AT2G07050.1	AT2G07050.1	286	2.65171	2.57383	2.67225	1.67106	1.62191	1.84019	0.727645	0.553426	0.540245	0.739079	4.53198	4.71904	4.74519	Symbols: CAS1 ; cycloartenol synthase 1
AT4G23630.1	AT4G23630.1	AT4G23630.1	6	2.48768	2.839	3.11828	0.252979	0	0	5.06289	4.2496	4.35069	4.58102	3.29886	3.10726	3.36587	Symbols: BTI1, RTNLB1 ; VIRB2-interacting protein 1
AT3G03330.1	AT3G03330.1	AT3G03330.1	139	3.42694	3.96	3.53573	0	0	0	1.67929	0.867549	3.00014	3.89	1.51074	3.63993	0.799543	Symbols:|NAD(P)-binding Rossmann-fold superfamily protein
AT1G33680.1	AT1G33680.1	AT1G33680.1	17	0.438251	0	0	2.36252	3.54378	1.96839	0.441493	0.693802	0	0.815746	0.414353	0.357746	0	Symbols:|KH domain-containing protein
AT5G40420.1	AT5G40420.1	AT5G40420.1	159	0	0	0	0	0.618401	0.124457	0	0	7.4761	7.43293	0.0678262	0.181578	0	Symbols: OLEO2, OLE2 ; oleosin 2
AT3G27660.1	AT3G27660.1	AT3G27660.1	157	0	0	0	0	0.497456	0.0739559	0	0	4.37178	4.52423	0	0.357665	0	Symbols: OLEO4, OLE3 ; oleosin 4
AT3G27660.1	AT3G27660.1	AT3G27660.1	159	0	0	0	1.56753	0	0	0	0	7.83804	7.73419	1.66845	2.548	2.56036	Symbols: OLEO4, OLE3 ; oleosin 4
AT3G18190.1	AT3G18190.1	AT3G18190.1	11	0	0	0	1.13793	1.29217	0.238953	5.43822	3.76953	2.2304	2.94642	0.584846	0.186199	0	Symbols:|TCP-1/cpn60 chaperonin family protein
AT1G09340.1	AT1G09340.1	AT1G09340.1	313	0	0	0	2.97722	4.11399	2.8518	0	0	0.453999	0	0.09439	0	0	Symbols: CRB, CSP41B, HIP1.3 ; chloroplast RNA binding
AT4G33680.1	AT4G33680.1	AT4G33680.1	136	0.406004	0.365361	0.302171	3.13193	0	2.28276	0.16878	0.480029	2.29336	2.18946	1.71566	1.29491	1.7307	Symbols: AGD2 ; Pyridoxal phosphate (PLP)-dependent transferases superfamily protein
AT3G52960.1	AT3G52960.1	AT3G52960.1	132	0.245725	0	0	0.0970584	0.291377	0	1.50919	2.28172	6.247	6.16784	2.21387	2.67828	2.01423	Symbols:|Thioredoxin superfamily protein
AT5G64270.1	AT5G64270.1	AT5G64270.1	205	4.92234	5.30356	5.19464	3.45279	5.25096	3.48421	5.36427	5.25014	5.10031	5.31018	2.88284	2.47449	2.04232	Symbols:|splicing factor, putative
AT1G77800.1	AT1G77800.1	AT1G77800.1	482	3.0773	3.54807	3.44301	0	0	0	1.59266	1.96564	2.31908	2.45065	1.98197	1.79221	2.44575	Symbols:|PHD finger family protein
AT4G33680.1	AT4G33680.1	AT4G33680.1	116	0	0	0	1.67173	0	1.08938	0	0	0	0	0.549562	0	0.359495	Symbols: AGD2 ; Pyridoxal phosphate (PLP)-dependent transferases superfamily protein
AT1G70840.1	AT1G70840.1	AT1G70840.1	14	0	0.342948	0	2.13801	3.57023	1.20293	1.3777	0.884507	6.46546	6.43178	0.0886499	0.413971	0.129106	Symbols: MLP31 ; MLP-like protein 31
AT1G67430.1	AT1G67430.1	AT1G67430.1	87	4.9727	5.71323	4.99865	1.86381	0	0	4.28462	3.97702	0.628569	1.51843	2.71315	2.5759	2.32768	Symbols:|Ribosomal protein L22p/L17e family protein
AT1G69620.1	AT1G69620.1; AT1G26880.1	AT1G69620.1	16	4.6012	4.83255	5.47832	2.8428	3.63929	1.53011	6.6349	6.39058	3.23643	3.17613	1.80197	1.47474	2.44511	Symbols: RPL34 ; ribosomal protein L34
AT3G48800.1	AT3G48800.1	AT3G48800.1	36	1.06508	0.538704	0.614978	0	0	0.593203	1.07683	1.96995	3.97279	4.31648	1.04615	1.27751	0.311924	Symbols:|Sterile alpha motif (SAM) domain-containing protein
AT5G23680.1	AT5G23680.1	AT5G23680.1	41	1.779	1.79362	2.61343	2.8185	4.22573	2.73993	4.56817	4.49551	7.43328	7.534	3.08206	2.20937	3.59957	Symbols:|Sterile alpha motif (SAM) domain-containing protein
AT3G22890.1	AT3G22890.1	AT3G22890.1	418	4.01581	4.46567	1.07101	2.85422	3.04287	2.87336	4.88649	5.03966	0.837859	3.77993	2.67208	3.49494	0.8549	Symbols: APS1 ; ATP sulfurylase 1
AT1G04640.2	AT1G04640.2	AT1G04640.1;AT1G04640.2	53	1.21736	1.20834	0.300385	4.56057	5.7702	4.72635	0	0	1.05277	0.846098	2.28713	2.46973	1.97604	Symbols: LIP2 ; lipoyltransferase 2
AT1G04640.2	AT1G04640.2	AT1G04640.1;AT1G04640.2	32	0	0	0	3.51755	4.58741	3.34389	0	0	0	0	1.89091	2.01744	0	Symbols: LIP2 ; lipoyltransferase 2
AT1G51720.1	AT1G51720.1	AT1G51720.1	187	0.449207	0.521743	0.479935	2.1229	2.96688	1.78421	0.471369	0.651107	0	0	0	0	0	Symbols:|Amino acid dehydrogenase family protein
AT4G25130.1	AT4G25130.1	AT4G25130.1	222	0	0	0	3.13894	4.26006	2.96006	0	0	1.14359	0.791113	0.353038	0.340544	0	Symbols: PMSR4 ; peptide met sulfoxide reductase 4
AT3G25860.1	AT3G25860.1	AT3G25860.1	77	3.1535	3.7862	4.09911	1.81871	2.57252	1.76616	1.48001	2.28663	0	0	3.94747	4.04965	4.5484	Symbols: LTA2, PLE2 ; 2-oxoacid dehydrogenases acyltransferase family protein
AT1G42970.1	AT1G42970.1	AT1G42970.1	120	5.48419	6.12019	6.47962	2.84639	0	0.515938	0	2.59483	5.25792	5.29235	6.69296	6.94763	6.97107	Symbols: GAPB ; glyceraldehyde-3-phosphate dehydrogenase B subunit
AT1G04410.1	AT1G04410.1; AT5G43330.1	AT1G04410.1	105	3.93908	4.24899	4.44923	2.39954	3.35833	2.42466	6.84703	7.205	6.15763	5.99573	3.84837	3.9225	4.06439	Symbols:|Lactate/malate dehydrogenase family protein
AT5G10450.4	AT5G10450.4	AT5G10450.4	75	2.70406	3.08412	3.6297	0	0.917099	0.508907	0	0.122962	0	0	3.74706	3.46038	3.97568	Symbols: GRF6 ; G-box regulating factor 6
AT1G09340.1	AT1G09340.1	AT1G09340.1	374	0.683633	0	0	4.51489	3.55108	3.43396	0	0	1.04629	1.51974	1.25773	1.03899	1.01917	Symbols: CRB, CSP41B, HIP1.3 ; chloroplast RNA binding
AT5G01300.1	AT5G01300.1	AT5G01300.1	18	0	0	0	0	0	0	0	0	5.43305	5.30874	0.103087	0	0	Symbols:|PEBP (phosphatidylethanolamine-binding protein) family protein
AT1G21670.1	AT1G21670.1	AT1G21670.1	349	0.288817	0	0	0.505298	0.853202	0.904476	0	0.882496	6.95968	2.3996	0.259393	1.12764	0.640355	Symbols:|LOCATED IN: cell wall, plant-type cell wall; EXPRESSED IN: 23 plant structures; EXPRESSED DURING: 14 growth stages; CONTAINS InterPro DOMAIN/s: WD40-like Beta Propeller (InterPro:IPR011659), Six-bladed beta-propeller, TolB-like (InterPro:IPR011042); BEST Arabidopsis thaliana protein match is: DPP6 N-terminal domain-like protein (TAIR:AT1G21680.1); Has 8461 Blast hits to 5060 proteins in …
AT1G11840.6	AT1G11840.6	AT1G11840.6	308	0	0	0	0.301981	2.56519	2.78358	4.3052	4.19417	5.13701	4.48221	1.49704	0	2.65935	Symbols: GLX1 ; glyoxalase I homolog
AT2G21160.1	AT2G21160.1	AT2G21160.1	91	3.56866	3.82063	4.48174	0	0	0.127694	4.97208	5.09432	5.58989	5.75072	2.58033	3.61214	3.43809	Symbols:|Translocon-associated protein (TRAP), alpha subunit
AT4G01150.1	AT4G01150.1	AT4G01150.1	157	1.86189	2.12896	2.36826	4.30369	4.14768	3.53703	0.94321	0.492117	3.72568	3.83276	1.21505	1.36606	1.33962	Symbols:|unknown protein; FUNCTIONS IN: molecular_function unknown; INVOLVED IN: biological_process unknown; LOCATED IN: thylakoid, chloroplast thylakoid membrane, chloroplast, plastoglobule, chloroplast envelope; EXPRESSED IN: 23 plant structures; EXPRESSED DURING: 14 growth stages; BEST Arabidopsis thaliana protein match is: unknown protein (TAIR:AT4G38100.1); Has 323 Blast hits to 323 proteins…
AT3G18060.1	AT3G18060.1	AT3G18060.1	92	4.57291	4.23829	4.42431	0	0	0	5.05476	5.92839	3.81149	3.69392	5.95034	5.66779	5.98893	Symbols:|transducin family protein / WD-40 repeat family protein
AT4G34350.1	AT4G34350.1	AT4G34350.1	158	0.45466	0.556341	0.864615	4.79865	5.79276	4.40444	0.207586	0.526871	1.47918	0.61891	0.350592	0.563479	0	Symbols: CLB6, ISPH, HDR ; 4-hydroxy-3-methylbut-2-enyl diphosphate reductase
AT5G46290.3	AT5G46290.3	AT5G46290.3	152	1.71853	1.79805	2.05934	4.36268	0.601583	3.07615	1.68083	1.62351	4.172	4.07356	1.79713	1.55552	1.52354	Symbols: KASI ; 3-ketoacyl-acyl carrier protein synthase I
AT2G35410.1	AT2G35410.1	AT2G35410.1	204	0.278119	0	0	2.18619	3.01017	1.36672	1.88676	1.13652	0	0	0.193749	0.232996	0	Symbols:|RNA-binding (RRM/RBD/RNP motifs) family protein
AT3G11200.1	AT3G11200.1	AT3G11200.1	154	3.14563	3.08385	3.67419	0	0	0	0	0.230643	0	0.338561	0	0	0.0691924	Symbols: AL2 ; alfin-like 2
AT2G30200.1	AT2G30200.1	AT2G30200.1	138	1.74027	4.19636	2.38148	0	0	0.755418	0	0	2.82136	3.20254	2.61097	2.39727	3.0169	Symbols:|catalytics;transferases;[acyl-carrier-protein] S-malonyltransferases;binding
AT5G66190.1	AT5G66190.1	AT5G66190.1	162	4.39706	4.83355	5.68493	6.19824	6.88776	5.4382	4.02055	2.73865	4.51098	4.69231	5.59085	5.51511	5.66291	Symbols: ATLFNR1, FNR1 ; ferredoxin-NADP(+)-oxidoreductase 1
AT5G49460.1	AT5G49460.1	AT5G49460.1	175	0	0	0	0.423021	1.46592	0.881485	2.04296	2.1469	1.54067	0.908642	0.0821705	0.4094	0	Symbols: ACLB-2 ; ATP citrate lyase subunit B 2
AT3G06650.1	AT3G06650.1	AT3G06650.1	175	0	0	0	1.66265	2.22927	1.45564	1.67365	1.48438	2.43002	2.45685	0.45793	0.401202	0.354208	Symbols: ACLB-1 ; ATP-citrate lyase B-1
AT1G75270.1	AT1G75270.1	AT1G75270.1	169	2.44186	2.57279	0	0	0	0	7.27123	6.82419	4.45115	4.20631	2.61311	3.43022	3.29061	Symbols: DHAR2 ; dehydroascorbate reductase 2
AT2G45990.1	AT2G45990.1	AT2G45990.1;AT2G45990.2	191	0	0	0	0	0	0	0	0	0	0	2.09676	3.0553	2.88209	Symbols:|unknown protein; FUNCTIONS IN: molecular_function unknown; INVOLVED IN: biological_process unknown; LOCATED IN: chloroplast, chloroplast stroma; EXPRESSED IN: 22 plant structures; EXPRESSED DURING: 13 growth stages; Has 312 Blast hits to 312 proteins in 90 species: Archae - 0; Bacteria - 131; Metazoa - 0; Fungi - 0; Plants - 67; Viruses - 0; Other Eukaryotes - 114 (source: NCBI BLink).
AT3G10270.1	AT3G10270.1	AT3G10270.1	598	3.8849	4.3021	3.10549	3.40795	0	1.78633	1.90107	2.34965	0	2.27623	2.59839	2.74559	1.76887	Symbols: GYRB1 ; DNA GYRASE B1
AT4G14040.1	AT4G14040.1	AT4G14040.1	124	0	0	0.524809	1.14211	2.92235	2.77261	0	0.445099	0	0	1.09047	1.83208	1.58813	Symbols: EDA38, SBP2 ; selenium-binding protein 2
AT4G01050.1	AT4G01050.1	AT4G01050.1	189	0.951181	1.123	2.20465	1.10267	3.28899	2.95945	0	0	6.03573	6.06551	2.6017	2.6623	2.76428	Symbols: TROL ; thylakoid rhodanese-like
AT5G22450.1	AT5G22450.1	AT5G22450.1	532	5.26226	5.84383	5.66686	0.101184	0.897633	4.25361	7.31348	7.62803	4.45088	4.56843	4.54522	4.53135	4.75834	Symbols:|unknown protein; LOCATED IN: chloroplast; EXPRESSED IN: 22 plant structures; EXPRESSED DURING: 13 growth stages; BEST Arabidopsis thaliana protein match is: unknown protein (TAIR:AT2G19390.1); Has 30201 Blast hits to 17322 proteins in 780 species: Archae - 12; Bacteria - 1396; Metazoa - 17338; Fungi - 3422; Plants - 5037; Viruses - 0; Other Eukaryotes - 2996 (source: NCBI BLink).
AT5G22450.1	AT5G22450.1	AT5G22450.1	537	5.26226	5.84383	5.66686	0.101184	0.897633	4.25361	7.31348	7.62803	4.45088	4.56843	4.54522	4.53135	4.75834	Symbols:|unknown protein; LOCATED IN: chloroplast; EXPRESSED IN: 22 plant structures; EXPRESSED DURING: 13 growth stages; BEST Arabidopsis thaliana protein match is: unknown protein (TAIR:AT2G19390.1); Has 30201 Blast hits to 17322 proteins in 780 species: Archae - 12; Bacteria - 1396; Metazoa - 17338; Fungi - 3422; Plants - 5037; Viruses - 0; Other Eukaryotes - 2996 (source: NCBI BLink).
AT3G52880.1	AT3G52880.1	AT3G52880.1	159	0.160894	0.51883	0	3.52992	0	2.14533	2.48017	0.339657	0	0	0.750187	0.201433	0.806829	Symbols: ATMDAR1, MDAR1 ; monodehydroascorbate reductase 1
AT2G36880.1	AT2G36880.1	AT2G36880.1;AT2G36880.2	177	7.40691	7.80603	8.18045	0	2.87266	0.146568	8.53749	8.77464	4.18891	2.75826	8.77682	9.39853	9.38396	Symbols: MAT3 ; methionine adenosyltransferase 3
AT4G14040.1	AT4G14040.1	AT4G14040.1	15	0	0	0	1.80017	2.49141	1.70369	0	0.327047	0	1.66494	1.6963	2.03708	1.51272	Symbols: EDA38, SBP2 ; selenium-binding protein 2
ATCG00480.1	ATCG00480.1	ATCG00480.1	217	0	0	0	2.62573	3.39547	2.31959	0	0	0	0	0.622356	0.618083	0	Symbols: ATPB, PB ; ATP synthase subunit beta
AT1G23740.1	AT1G23740.1	AT1G23740.1	123	4.65303	4.92283	5.16642	5.12548	6.4539	4.66066	0	0.582169	5.33408	5.23551	6.24936	6.36381	6.46442	Symbols:|Oxidoreductase, zinc-binding dehydrogenase family protein
AT4G37120.1	AT4G37120.1	AT4G37120.1	9	7.8023	8.25093	8.51198	8.33217	7.71461	6.55637	6.07132	6.4269	6.061	6.00195	5.92754	6.07931	5.89877	Symbols: SMP2 ; Pre-mRNA splicing Prp18-interacting factor
AT1G34430.1	AT1G34430.1	AT1G34430.1	308	4.83733	5.23004	5.53192	0	0	0	0	3.40632	0	0	3.2016	2.88633	3.32111	Symbols: EMB3003 ; 2-oxoacid dehydrogenases acyltransferase family protein
AT5G07350.2	AT5G07350.2	AT5G07350.2	11	0.234281	0.838522	0.601013	0	0	0	2.77553	3.1235	1.6603	2.22781	1.88289	2.91791	2.62561	Symbols: Tudor1, AtTudor1, TSN1 ; TUDOR-SN protein 1
AT1G78570.1	AT1G78570.1	AT1G78570.1	7	3.4177	3.71029	2.94355	0	1.36402	1.46672	5.85232	5.49458	0.667285	1.60692	2.57038	2.77456	2.24141	Symbols: RHM1, ROL1, ATRHM1 ; rhamnose biosynthesis 1
AT2G27100.1	AT2G27100.1	AT2G27100.1	308	0.958861	0	0.687587	0	0	0	0.397818	0	2.75541	3.58804	0.648881	0.245947	0.798551	Symbols: SE ; C2H2 zinc-finger protein SERRATE (SE)
AT2G45290.1	AT2G45290.1; AT3G60750.1	AT2G45290.1	333	1.15503	1.03203	1.6727	0	0.485485	1.52671	2.95269	3.30152	2.24095	2.25916	2.40396	2.13972	2.38904	Symbols:|Transketolase
AT1G09340.1	AT1G09340.1	AT1G09340.1	328	0.702755	0.498209	0	4.68064	5.1482	4.10249	1.80964	1.79705	0	0.109042	2.02963	0.881304	2.15111	Symbols: CRB, CSP41B, HIP1.3 ; chloroplast RNA binding
AT5G38760.1	AT5G38760.1	AT5G38760.1	29	8.05711	8.12413	8.9619	0	0	0	2.41823	0.27046	0	0	1.00071	0.90904	1.04349	Symbols:|Late embryogenesis abundant protein (LEA) family protein
AT1G61010.2	AT1G61010.2	AT1G61010.1;AT1G61010.2;AT1G61010.3	9	4.89267	5.16583	6.00053	0	0	0	3.25446	3.20734	0	0.223456	2.22057	1.72034	2.44116	Symbols: CPSF73-I ; cleavage and polyadenylation specificity factor 73-I
AT2G38040.2	AT2G38040.2	AT2G38040.1;AT2G38040.2	515	2.28033	2.8568	2.83227	0	0	1.662	2.5849	2.52234	4.73965	4.97429	2.89066	3.35789	3.21662	Symbols: CAC3 ; acetyl Co-enzyme a carboxylase carboxyltransferase alpha subunit
AT4G23670.1	AT4G23670.1	AT4G23670.1	84	6.09895	6.55969	7.15834	0	3.35424	0	7.43875	7.21022	2.69196	3.11522	4.24071	3.89534	4.49121	Symbols:|Polyketide cyclase/dehydrase and lipid transport superfamily protein
AT3G17520.1	AT3G17520.1	AT3G17520.1	137	0	0	0	0	0	0	0	0	4.98121	5.23332	0.182051	0.629631	0.872686	Symbols:|Late embryogenesis abundant protein (LEA) family protein
AT4G00720.1	AT4G00720.1	AT4G00720.1	28	3.18919	3.59001	4.06966	2.2057	2.81015	1.60837	4.54066	4.81246	2.5107	2.66501	1.93071	1.49867	1.99746	Symbols: ATSK32, ASKTHETA, SK32 ; shaggy-like protein kinase 32
AT3G50980.1	AT3G50980.1	AT3G50980.1	112	0	0	0	0	0	0	0	0	4.35618	4.79153	0	0	0	Symbols: XERO1 ; dehydrin xero 1
AT2G28290.1	AT2G28290.1	AT2G28290.1	1493	2.11183	2.44787	2.42422	2.05948	1.6892	0.190012	3.04421	3.21131	4.44285	4.72116	0.862901	0.6475	0.914557	Symbols: SYD, CHR3 ; P-loop containing nucleoside triphosphate hydrolases superfamily protein
AT3G02560.2	AT3G02560.2	AT3G02560.1;AT3G02560.2	139	2.32206	2.82763	2.40948	0	0	0.375015	3.98962	4.34513	5.08564	4.80209	2.99143	2.69916	3.09566	Symbols:|Ribosomal protein S7e family protein
AT2G34590.1	AT2G34590.1; AT1G30120.1	AT2G34590.1	308	0	0	0	3.93486	0.54808	2.68994	0	0	0	0	0.753591	0.478503	0.192644	Symbols:|Transketolase family protein
AT4G17330.1	AT4G17330.1	AT4G17330.1	913	2.34072	2.524	2.82713	0	0	0	1.76776	2.43238	3.86456	3.87399	1.25551	1.14266	1.69458	Symbols: ATG2484-1, G2484-1 ; G2484-1 protein
AT2G32840.1	AT2G32840.1	AT2G32840.1	200	1.26829	1.80141	2.51195	0	0	0.160393	0	0.690813	3.38604	3.16528	0	0	0	Symbols:|proline-rich family protein
AT2G21330.1	AT2G21330.1	AT2G21330.1	293	0	0	0	1.95271	0	1.24413	0	0	0	0	0	0	0.0570736	Symbols: FBA1 ; fructose-bisphosphate aldolase 1
ATCG00480.1	ATCG00480.1	ATCG00480.1	495	0.276424	1.38727	1.60366	3.20512	2.95331	2.49492	2.26167	1.48783	1.35562	1.78961	0.213305	0.481759	0.0537165	Symbols: ATPB, PB ; ATP synthase subunit beta
AT2G04880.1	AT2G04880.1	AT2G04880.1	421	0	0	0	2.18151	3.68127	1.9711	3.68134	3.85786	0	0	0.119179	0.449029	0	Symbols: ZAP1, ATWRKY1, WRKY1 ; zinc-dependent activator protein-1
AT3G06860.1	AT3G06860.1	AT3G06860.1	481	2.46896	3.13196	2.58675	0	0	0	0	0	4.9661	5.18722	1.36984	2.31652	1.57123	Symbols: MFP2, ATMFP2 ; multifunctional protein 2
AT1G72370.1	AT1G72370.1	AT1G72370.1	15	1.3436	0	0	0	0	0.173812	4.88304	3.04902	0	0.540373	1.03503	1.01945	1.2614	Symbols: P40, AP40, RP40, RPSAA ; 40s ribosomal protein SA
AT3G55800.1	AT3G55800.1	AT3G55800.1	368	1.76838	2.16259	2.27403	1.58862	1.44756	0.844351	0	0	0.279776	0.527549	3.12963	3.0743	3.39692	Symbols: SBPASE ; sedoheptulose-bisphosphatase
AT3G03250.1	AT3G03250.1	AT3G03250.1	401	4.4318	4.89657	5.20971	5.03198	4.00605	3.43431	5.5256	5.90283	4.44743	4.67366	4.90876	4.87039	5.13137	Symbols: UGP, UGP1, AtUGP1 ; UDP-GLUCOSE PYROPHOSPHORYLASE 1
AT5G17310.2	AT5G17310.2	AT5G17310.2	402	1.19078	1.71367	1.9247	5.1991	4.08668	4.28231	2.56476	3.09867	6.92544	7.16947	2.99127	2.962	3.20926	Symbols: UGP2 ; UDP-glucose pyrophosphorylase 2
AT3G63190.1	AT3G63190.1	AT3G63190.1	100	0	0	0	6.04418	7.2791	5.50645	0	0	0	0	2.3831	1.6605	1.49694	Symbols: RRF, HFP108, cpRRF, AtcpRRF ; ribosome recycling factor, chloroplast precursor
AT4G35630.1	AT4G35630.1	AT4G35630.1	192	3.81192	3.89962	3.98438	2.40376	2.87616	1.72244	4.79688	5.23157	3.11048	3.06578	3.95406	3.69683	4.09211	Symbols: PSAT ; phosphoserine aminotransferase
AT3G51740.1	AT3G51740.1	AT3G51740.1	565	0	0	0	0.856857	0	0	0.393734	0.225714	2.81142	2.91319	0	0	0	Symbols: IMK2 ; inflorescence meristem receptor-like kinase 2
AT1G19570.1	AT1G19570.1	AT1G19570.1	111	3.9281	4.29859	4.01041	0	2.13264	1.50775	2.82127	0	0	0	0	0.595479	0	Symbols: DHAR1, ATDHAR1, DHAR5 ; dehydroascorbate reductase
AT5G11600.1	AT5G11600.1	AT5G11600.1	238	0	0	0	0	0	0.0275763	0	1.61373	5.39669	5.46926	0.669377	0.73315	1.2071	Symbols:|unknown protein; FUNCTIONS IN: molecular_function unknown; INVOLVED IN: biological_process unknown; LOCATED IN: chloroplast; EXPRESSED IN: 20 plant structures; EXPRESSED DURING: 11 growth stages; BEST Arabidopsis thaliana protein match is: unknown protein (TAIR:AT1G19990.1); Has 1807 Blast hits to 1807 proteins in 277 species: Archae - 0; Bacteria - 0; Metazoa - 736; Fungi - 347; Plants …
AT1G55490.1	AT1G55490.1	AT1G55490.1;AT1G55490.2	500	4.1551	4.70766	4.89615	5.69113	6.6506	5.57161	1.36975	1.63638	0	0.579801	4.39239	4.44964	4.68758	Symbols: CPN60B, LEN1 ; chaperonin 60 beta
AT4G29410.2	AT4G29410.2	AT4G29410.1;AT4G29410.2	115	3.08992	3.23126	3.25202	1.00951	1.93468	1.38357	2.59107	3.28055	1.98766	1.33809	3.10109	3.45529	3.40653	Symbols:|Ribosomal L28e protein family
AT4G29730.1	AT4G29730.1	AT4G29730.1	29	2.55019	3.05998	3.20503	0	0	0	0	0	0	0	0.525622	0.168817	0.629987	Symbols: NFC5, MSI5 ; nucleosome/chromatin assembly factor group C5
AT5G14800.1	AT5G14800.1	AT5G14800.1	268	2.76084	2.33167	3.27858	4.29072	5.46154	3.87546	1.81565	2.46055	2.23239	1.58216	0.781287	1.03517	0.694345	Symbols: P5CR, AT-P5R, AT-P5C1, EMB2772 ; pyrroline-5- carboxylate (P5C) reductase
AT5G35590.1	AT5G35590.1; AT2G05840.1	AT5G35590.1	181	1.88618	1.90248	2.39831	2.69269	2.26387	1.72979	0.111582	0.310724	0	0	0.698022	0.715544	0.392396	Symbols: PAA1 ; proteasome alpha subunit A1
AT1G49950.1	AT1G49950.1	AT1G49950.3;AT1G49950.2;AT1G49950.1	213	4.94939	5.12456	5.69647	4.21718	2.52451	3.01279	5.59133	5.61829	5.90484	6.00846	2.86657	2.46604	3.57683	Symbols: TRB1, ATTRB1 ; telomere repeat binding factor 1
AT1G64190.1	AT1G64190.1; AT5G41670.1	AT1G64190.1	41	5.59121	6.1548	6.52692	0.514886	0.857524	0	7.10934	7.09077	6.44914	6.51057	5.20091	5.14699	5.28039	Symbols:|6-phosphogluconate dehydrogenase family protein
AT5G41670.1	AT1G64190.1; AT5G41670.1	AT5G41670.1;AT5G41670.2	41	5.59121	6.1548	6.52692	0.514886	0.857524	0.268475	7.20864	7.21542	6.25954	6.41773	5.20784	5.11385	5.33233	Symbols:|6-phosphogluconate dehydrogenase family protein
AT3G16000.1	AT3G16000.1	AT3G16000.1	256	0	0	0	2.37011	2.95223	1.6392	0	0	0	0	0	0.67113	0	Symbols: MFP1 ; MAR binding filament-like protein 1
AT3G02360.1	AT3G02360.1	AT3G02360.2;AT3G02360.1	40	6.33915	6.82164	7.26461	0.893567	1.39169	0	7.63716	7.56015	6.41541	6.74214	5.75675	5.51211	6.03757	Symbols:|6-phosphogluconate dehydrogenase family protein
AT1G55490.1	AT1G55490.1	AT1G55490.1;AT1G55490.2	404	0.759338	0.431349	0	0	0	1.03404	0	1.06583	2.08241	0	1.89733	2.97373	2.98895	Symbols: CPN60B, LEN1 ; chaperonin 60 beta
ATCG00480.1	ATCG00480.1	ATCG00480.1	134	0	0.58687	0	0	1.48224	3.55796	1.58439	0.415163	0	0	1.90834	2.37643	2.55793	Symbols: ATPB, PB ; ATP synthase subunit beta
AT4G00100.1	AT4G00100.1	AT4G00100.1	42	0	0	0	2.81574	0.407053	1.79791	0	0.20679	0	0	0	0	0	Symbols: ATRPS13A, RPS13, PFL2, RPS13A ; ribosomal protein S13A
AT3G01500.1	AT3G01500.1	AT3G01500.1	30	0	0	0	1.86547	2.80403	1.55986	0	0	0	0	0.188267	0.215262	0	Symbols: CA1, ATBCA1, SABP3, ATSABP3 ; carbonic anhydrase 1
AT1G67730.1	AT1G67730.1	AT1G67730.1	180	1.55542	0.940228	2.46761	2.50912	3.45137	1.92788	0	0.509311	3.23059	3.45608	2.89215	3.1992	2.94867	Symbols: YBR159, KCR1, ATKCR1 ; beta-ketoacyl reductase 1
AT1G09340.1	AT1G09340.1	AT1G09340.1	305	5.08828	5.46105	5.57983	1.65452	1.64315	5.41471	0	0.55128	2.38408	1.58327	6.31996	6.70445	6.69717	Symbols: CRB, CSP41B, HIP1.3 ; chloroplast RNA binding
AT1G73100.1	AT1G73100.1	AT1G73100.1	140	0	0	0	2.20152	0.711082	1.40056	0	0	0	0	0.584813	0	0.580398	Symbols: SUVH3, SDG19 ; SU(VAR)3-9 homolog 3
AT4G31850.1	AT4G31850.1	AT4G31850.1	950	0	0	0	2.57403	1.61425	1.831	0	0	0	0	0	0	0.364172	Symbols: PGR3 ; proton gradient regulation 3
AT1G04820.1	AT1G04820.1	AT1G04820.1;AT1G50010.1	60	4.20068	3.82267	4.67766	0	0	0	0	2.59284	0	0	4.53366	4.49476	4.65045	Symbols: TUA4, TOR2 ; tubulin alpha-4 chain
AT1G09340.1	AT1G09340.1	AT1G09340.1	311	2.73097	2.64911	2.53716	3.52595	4.06945	6.00811	0.972124	1.01031	4.51447	4.60323	6.80839	7.32148	7.03114	Symbols: CRB, CSP41B, HIP1.3 ; chloroplast RNA binding
AT5G38760.1	AT5G38760.1	AT5G38760.1	60	4.86948	5.20741	6.09407	0	0	0	0	0	0	0	0	0	0	Symbols:|Late embryogenesis abundant protein (LEA) family protein
AT3G27690.1	AT3G27690.1	AT3G27690.1	43	0	0	0	0.274518	2.30416	1.88993	0	0	3.67571	3.81591	0	0	0	Symbols: LHCB2.4, LHCB2.3, LHCB2 ; photosystem II light harvesting complex gene 2.3
AT2G37660.1	AT2G37660.1	AT2G37660.1	252	0	0	0	3.79086	0	2.54519	0	0	0	0.0532466	0.0839566	0	0.0463262	Symbols:|NAD(P)-binding Rossmann-fold superfamily protein
AT3G54760.1	AT3G54760.1	AT3G54760.1	510	0	0	0	1.15536	1.34144	0.721585	2.43766	2.85526	5.81139	6.02815	0.337585	0	0.574064	Symbols:|dentin sialophosphoprotein-related
AT1G13440.1	AT1G13440.1; AT1G79530.1; AT3G04120.1	AT1G13440.1	198	6.14858	6.58054	7.03379	6.12633	6.41954	5.25196	6.58649	7.05059	7.66377	7.534	6.35218	6.68178	6.5877	Symbols: GAPC-2, GAPC2 ; glyceraldehyde-3-phosphate dehydrogenase C2
AT5G64040.1	AT5G64040.1	AT5G64040.1	140	0	0	0	2.5158	3.28269	2.09362	0	0	0	0	0.218351	0.106372	0.183428	Symbols: PSAN ; photosystem I reaction center subunit PSI-N, chloroplast, putative / PSI-N, putative (PSAN)
AT5G15090.2	AT5G15090.2	AT5G15090.1;AT5G15090.2	246	1.94066	2.34453	1.88493	0.326286	0.425604	0.131318	5.12108	5.06214	5.30636	5.5501	1.95641	1.87572	1.97247	Symbols: VDAC3 ; voltage dependent anion channel 3
AT2G28190.1	AT2G28190.1	AT2G28190.1	185	3.26422	3.59814	4.01239	3.91605	3.587	2.58525	3.93832	4.27867	4.26448	4.57557	5.14517	5.31059	5.45555	Symbols: CSD2, CZSOD2 ; copper/zinc superoxide dismutase 2
AT2G36720.1	AT2G36720.1	AT2G36720.1	425	5.66235	6.10065	5.95759	0	0.614243	0	2.90354	3.13747	3.35025	3.26547	3.54738	3.34329	3.60237	Symbols:|Acyl-CoA N-acyltransferase with RING/FYVE/PHD-type zinc finger domain
AT2G16600.1	AT2G16600.1	AT2G16600.1	133	3.41817	3.99469	3.80442	3.19782	3.7815	1.31068	4.97462	4.95234	3.5375	3.69916	2.89193	2.55825	2.68409	Symbols: ROC3 ; rotamase CYP 3
AT4G34870.1	AT4G34870.1	AT4G34870.1	132	4.86005	5.48766	5.62191	3.01453	4.36682	3.02595	7.20864	7.0851	3.80032	3.90865	3.52291	3.55374	3.70054	Symbols: ROC5, ATCYP1 ; rotamase cyclophilin 5
AT3G21380.1	AT3G21380.1	AT3G21380.1	460	0	0	0	0.627914	0	0	0	0	4.48839	4.64937	0.337307	0.169369	0	Symbols:|Mannose-binding lectin superfamily protein
AT3G62030.2	AT3G62030.2	AT3G62030.2	269	1.51892	2.70881	2.58747	4.70232	5.48256	3.74205	0	0	1.75094	2.32432	4.55048	4.5515	4.43116	Symbols: ROC4 ; rotamase CYP 4
AT1G52690.2	AT1G52690.2	AT1G52690.1;AT1G52690.2	10	0.475664	0	0	0	0	0	0	0	1.79179	1.99949	0	0	0	Symbols:|Late embryogenesis abundant protein (LEA) family protein
AT4G11820.2	AT4G11820.2	AT4G11820.2	194	4.77656	5.12729	4.40447	0	0	0	5.06482	4.94841	4.23725	4.19295	4.42883	4.36564	4.24332	Symbols: MVA1, FKP1 ; hydroxymethylglutaryl-CoA synthase / HMG-CoA synthase / 3-hydroxy-3-methylglutaryl coenzyme A synthase
AT5G38600.1	AT5G38600.1	AT5G38600.1	129	3.07642	3.14741	3.53828	0	0	0.19119	4.76707	4.92773	1.65764	1.90096	2.75332	2.70408	2.54539	Symbols:|Proline-rich spliceosome-associated (PSP) family protein / zinc knuckle (CCHC-type) family protein
AT3G16460.2	AT3G16460.2	AT3G16460.1;AT3G16460.2	92	0	0	0	0	0	0	6.62535	7.37732	0	0	0.593834	0.642323	0.873777	Symbols:|Mannose-binding lectin superfamily protein
AT1G75950.1	AT1G75950.1	AT1G75950.1	140	4.72982	4.98271	5.22226	0.687818	0.867594	0.810949	3.0629	3.51077	2.29821	2.67436	4.68069	4.76414	4.97252	Symbols: SKP1, ASK1, ATSKP1, SKP1A, UIP1 ; S phase kinase-associated protein 1
AT3G60770.1	AT3G60770.1	AT3G60770.1	42	0	0	0	3.3846	3.04487	2.15606	0	0	0	0	0	0	0	Symbols:|Ribosomal protein S13/S15
AT3G32980.1	AT3G32980.1	AT3G32980.1	203	0.0950248	0	0	0	0	0	4.71789	4.19983	0	1.11393	0.143491	0.226049	0.181853	Symbols:|Peroxidase superfamily protein
AT5G49460.1	AT5G49460.1	AT5G49460.1	19	0	0	0.538866	3.26776	4.46186	2.83443	0.620203	0.421357	0	0	0.455448	0.455095	0	Symbols: ACLB-2 ; ATP citrate lyase subunit B 2
AT3G09670.1	AT3G09670.1	AT3G09670.1;AT3G09670.2	626	3.45378	3.59743	3.71607	3.03728	0	1.9463	3.61031	4.42338	2.69743	2.60365	1.80292	1.53566	1.90138	Symbols:|Tudor/PWWP/MBT superfamily protein
AT1G07940.1	AT1G07940.1	AT1G07920.1;AT1G07930.1;AT1G07940.1;AT1G07940.2;AT5G60390.1;AT5G60390.3	179	6.85902	7.29141	7.81314	4.60122	5.13402	4.5207	5.25893	5.16691	6.19381	6.29222	6.40065	6.19988	6.58088	Symbols:|GTP binding Elongation factor Tu family protein
AT2G36530.1	AT2G36530.1	AT2G36530.1	137	1.57866	0.524488	1.00295	0	0	0	6.00463	6.04983	4.56697	4.84282	3.2343	4.07688	3.59622	Symbols: LOS2, ENO2 ; Enolase
AT5G22450.1	AT5G22450.1	AT5G22450.1	473	3.30666	3.55446	3.98442	0	0	0	5.82967	5.8503	3.23237	3.58749	2.8334	3.15726	2.9486	Symbols:|unknown protein; LOCATED IN: chloroplast; EXPRESSED IN: 22 plant structures; EXPRESSED DURING: 13 growth stages; BEST Arabidopsis thaliana protein match is: unknown protein (TAIR:AT2G19390.1); Has 30201 Blast hits to 17322 proteins in 780 species: Archae - 12; Bacteria - 1396; Metazoa - 17338; Fungi - 3422; Plants - 5037; Viruses - 0; Other Eukaryotes - 2996 (source: NCBI BLink).
AT5G15810.1	AT5G15810.1	AT5G15810.1	634	0.593577	1.09843	0	0	0.82661	0.392753	3.9938	3.66199	3.2836	2.83233	1.02482	0.795457	1.12843	Symbols:|N2,N2-dimethylguanosine tRNA methyltransferase
AT4G32520.2	AT4G32520.2	AT4G32520.1;AT4G32520.2	137	5.0063	5.47397	6.02612	3.88695	4.91047	3.18946	4.12554	4.20699	2.25573	2.76355	4.60831	4.46743	4.71638	Symbols: SHM3 ; serine hydroxymethyltransferase 3
AT5G59910.1	AT5G59910.1	AT5G59910.1	7	7.4594	7.62594	8.20402	1.84351	2.34269	1.01632	5.46399	5.36945	3.64136	3.96786	5.21192	5.38911	6.35083	Symbols: HTB4 ; Histone superfamily protein
AT5G59910.1	AT5G59910.1	AT5G59910.1	12	7.4594	7.62594	8.20402	1.84351	2.34269	1.01632	5.46399	5.36945	3.64136	3.96786	5.21192	5.38911	6.35083	Symbols: HTB4 ; Histone superfamily protein
AT5G63400.1	AT5G63400.1	AT5G63400.1	242	0	0	0	2.11112	0	1.18928	0	0.238546	0	0	0.430188	0	0.315858	Symbols: ADK1 ; adenylate kinase 1
AT1G75280.1	AT1G75280.1	AT1G75280.1	193	1.08149	0.767834	1.35106	3.84383	0	2.6255	1.53735	0.0640619	0.0781503	0	4.37784	4.50378	4.76508	Symbols:|NmrA-like negative transcriptional regulator family protein
AT2G44440.1	AT2G44440.1	AT2G44440.1	191	1.33579	0.205902	0.413296	0.90887	2.17289	1.40986	2.85464	1.85993	1.72725	2.09184	0.488136	0.572522	0.810581	Symbols:|Emsy N Terminus (ENT) domain-containing protein
AT1G72370.1	AT1G72370.1	AT1G72370.1	93	0.416465	0	0	0.499223	2.21188	1.05312	1.83301	2.25107	0	0.503238	1.99834	2.2078	1.97257	Symbols: P40, AP40, RP40, RPSAA ; 40s ribosomal protein SA
AT3G01570.1	AT3G01570.1	AT3G01570.1	153	1.8501	1.47844	1.4497	0.682789	1.63625	0.445221	1.09389	1.27415	8.31579	8.36433	0.72791	1.41385	0.852034	Symbols:|Oleosin family protein
AT3G01570.1	AT3G01570.1	AT3G01570.1	144	0.669474	0.180382	1.22225	0.150421	0	0.237042	0.418343	0	5.15785	5.40719	0.0969977	0.0296815	0	Symbols:|Oleosin family protein
AT1G15780.1	AT1G15780.1	AT1G15780.1	1055	0	0	0	0	0	0	0	1.31349	0	0	1.24277	0	0	Symbols:|unknown protein; BEST Arabidopsis thaliana protein match is: unknown protein (TAIR:AT2G10440.1); Has 103701 Blast hits to 43153 proteins in 1828 species: Archae - 30; Bacteria - 7385; Metazoa - 38639; Fungi - 11531; Plants - 7727; Viruses - 307; Other Eukaryotes - 38082 (source: NCBI BLink).
AT3G45980.1	AT3G45980.1	AT3G45980.1	7	7.78572	7.92785	8.55104	1.70916	2.45578	1.75045	6.03518	5.75136	3.27095	3.18207	5.30297	5.82218	6.47202	Symbols: H2B, HTB9 ; Histone superfamily protein
AT3G45980.1	AT3G45980.1	AT3G45980.1	12	7.78572	7.92785	8.55104	1.70916	2.45578	1.75045	6.03518	5.75136	3.27095	3.18207	5.30297	5.82218	6.47202	Symbols: H2B, HTB9 ; Histone superfamily protein
AT4G21020.1	AT4G21020.1	AT4G21020.1	151	0	0	0	0	0	0	0	0	4.06568	3.97537	0	0	0	Symbols:|Late embryogenesis abundant protein (LEA) family protein
AT4G32260.1	AT4G32260.1	AT4G32260.1	159	5.26974	5.89424	6.49218	3.64339	5.02229	4.3804	3.36972	2.4459	4.63767	4.07228	4.30425	4.97464	4.52484	Symbols:|ATPase, F0 complex, subunit B/B', bacterial/chloroplast
AT1G29470.2	AT1G29470.2	AT1G29470.1;AT1G29470.2	63	4.92559	5.35715	5.43263	0.172592	0.0714493	1.12582	2.52325	1.93313	1.1254	1.23043	6.47294	6.10089	6.60524	Symbols:|S-adenosyl-L-methionine-dependent methyltransferases superfamily protein
AT1G64760.1	AT1G64760.1	AT1G64760.1;AT1G64760.2	274	5.51591	5.63546	4.61814	0	0	0	0	1.37248	2.77437	1.00945	5.47634	5.2575	5.3218	Symbols:|O-Glycosyl hydrolases family 17 protein
AT4G34110.1	AT4G34110.1	AT4G34110.1	279	1.26564	1.21242	0	2.58436	0	2.06786	0	0	0	0	1.83189	1.08184	2.1482	Symbols: PAB2, PABP2, ATPAB2 ; poly(A) binding protein 2
AT5G44310.2	AT5G44310.2	AT5G44310.2	154	0	0	0	0	0	0	0.451618	0	5.47655	5.61594	0.101657	0	0	Symbols:|Late embryogenesis abundant protein (LEA) family protein
AT4G18810.2	AT4G18810.2	AT4G18810.2	318	0	0	0	2.51944	2.11681	1.81868	0	0	0	0	0.107959	0	0.301378	Symbols:|NAD(P)-binding Rossmann-fold superfamily protein
AT2G41790.1	AT2G41790.1	AT2G41790.1	153	2.06695	2.03819	2.11856	2.74498	0.920075	2.04375	2.53534	2.73456	2.19013	2.47148	3.33371	2.48772	3.38142	Symbols:|Insulinase (Peptidase family M16) family protein
AT1G07890.2	AT1G07890.2	AT1G07890.3;AT1G07890.1;AT1G07890.2;AT1G07890.4;AT1G07890.5;AT1G07890.7;AT1G07890.8	14	0.757916	0	0.358076	3.18464	4.30394	2.15764	0	0.133608	0	0.811073	0	0.414957	0	Symbols: APX1, MEE6, CS1, ATAPX1, ATAPX01 ; ascorbate peroxidase 1
AT5G28060.1	AT5G28060.1	AT5G28060.1	70	4.02488	4.43338	4.14752	1.48997	1.06331	0.704378	6.08533	6.04983	3.87738	3.93994	3.71903	3.60972	3.57376	Symbols:|Ribosomal protein S24e family protein
AT2G15620.1	AT2G15620.1	AT2G15620.1	447	0.450593	0	0	0.113602	0.804085	1.51385	0.628881	0.809227	0	0	0.152245	0	0.365066	Symbols: NIR1, NIR, ATHNIR ; nitrite reductase 1
AT3G25050.1	AT3G25050.1	AT3G25050.1	186	5.40154	5.77099	4.73776	0	0	0.204408	0	0	2.63307	3.10195	0.352952	0.175966	0	Symbols: XTH3 ; xyloglucan endotransglucosylase/hydrolase 3
AT1G20440.1	AT1G20440.1	AT1G20440.1	6	6.01309	5.0901	6.72713	0.330669	0	0.0935213	7.93269	8.55221	0	0	6.77093	6.77715	7.18443	Symbols: COR47, RD17, AtCOR47 ; cold-regulated 47
AT4G31990.3	AT4G31990.3	AT4G31990.3	101	0	0.436521	0	1.25423	2.13043	2.27657	0.48844	0.756918	0.79068	1.7814	1.09814	1.24193	1.51244	Symbols: ASP5, AAT3, ATAAT1 ; aspartate aminotransferase 5
AT1G70680.1	AT1G70680.1	AT1G70680.1	185	0	0	0	0.69553	0	0	0.410455	0.644007	4.91375	5.14523	0.267671	0.535711	0.250704	Symbols:|Caleosin-related family protein
AT5G07300.1	AT5G07300.1	AT5G07300.1	239	3.10791	3.21762	3.09967	0	0	0.476728	4.85898	4.84719	0.852916	1.81003	4.02325	3.3224	4.03316	Symbols: BON2 ; Calcium-dependent phospholipid-binding Copine family protein
AT2G16600.1	AT2G16600.1	AT2G16600.1	16	4.39903	5.01036	5.4992	1.96197	1.44875	1.21309	6.07132	6.5637	4.74878	4.92666	4.58912	4.99586	5.15911	Symbols: ROC3 ; rotamase CYP 3
AT1G04270.1	AT1G04270.1; AT5G09510.1	AT1G04270.1	134	4.41113	4.06164	3.7565	0	0	2.61863	5.27599	4.79407	3.62467	2.10547	1.68495	2.95645	2.19434	Symbols: RPS15 ; cytosolic ribosomal protein S15
AT5G19510.1	AT5G19510.1	AT5G19510.1	15	0.065238	0	0.241383	1.93655	0	0.986718	0	0	0.0659329	0.0575053	0.0635225	0.207692	0.0459565	Symbols:|Translation elongation factor EF1B/ribosomal protein S6 family protein
AT4G21650.1	AT4G21650.1	AT4G21650.1	182	1.23022	0.623735	1.00349	0	0	0	0	0	0	0	3.1963	3.1132	3.34394	Symbols:|Subtilase family protein
AT1G75350.1	AT1G75350.1	AT1G75350.1	78	0	0	0	0.296895	1.54963	0.637348	0	0	0	0	0.801086	1.07839	1.14473	Symbols: emb2184 ; Ribosomal protein L31
AT1G16080.1	AT1G16080.1	AT1G16080.1	275	0.198771	0	0	2.3275	3.62811	2.73155	0.959983	0.588577	0	0	0.541373	0.865368	0.475082	Symbols:|unknown protein; LOCATED IN: apoplast, chloroplast stroma, chloroplast, chloroplast envelope; EXPRESSED IN: 23 plant structures; EXPRESSED DURING: 14 growth stages; Has 81 Blast hits to 81 proteins in 28 species: Archae - 0; Bacteria - 2; Metazoa - 0; Fungi - 0; Plants - 62; Viruses - 0; Other Eukaryotes - 17 (source: NCBI BLink).
AT4G39260.1	AT4G39260.1	AT4G39260.1	36	1.88492	1.81594	1.378	1.79532	2.27351	2.89986	4.48346	4.60661	4.64808	4.88817	3.57137	3.63909	3.764	Symbols: CCR1, ATGRP8, GR-RBP8, GRP8 ; cold, circadian rhythm, and RNA binding 1
AT3G46030.1	AT3G46030.1; AT3G45980.1; AT5G59910.1	AT3G46030.1	23	4.43814	4.81201	4.983	0	0.782562	0.113944	1.04971	2.28645	0.392406	0.306961	0.352908	1.21507	0.976767	Symbols: HTB11 ; Histone superfamily protein
AT3G46030.1	AT3G46030.1; AT3G45980.1; AT5G59910.1	AT3G46030.1	28	3.58053	3.95912	4.21764	1.1832	1.72799	0.658238	1.34191	2.1762	0.209503	0.161629	0.276031	0.824352	0.625972	Symbols: HTB11 ; Histone superfamily protein
AT3G46030.1	AT3G46030.1; AT3G45980.1; AT5G59910.1	AT3G46030.1	34	8.44112	8.51473	9.17696	5.13236	6.18614	4.50537	7.07466	6.85784	4.95475	5.22493	5.19879	5.05612	5.87164	Symbols: HTB11 ; Histone superfamily protein
AT5G55220.1	AT5G55220.1	AT5G55220.1	243	0.669104	0.910426	0.932646	2.8525	3.60277	2.52606	0	0	0	0	0	1.0057	0	Symbols:|trigger factor type chaperone family protein
AT4G26900.1	AT4G26900.1	AT4G26900.1	427	1.83616	2.2857	2.23155	2.24905	3.01008	2.03293	1.1914	3.27288	3.44381	3.32448	0	0.513215	2.31886	Symbols: AT-HF, HISN4 ; HIS HF
AT2G28490.1	AT2G28490.1	AT2G28490.1	447	0.389972	0	0	0	0	0	1.21697	2.6332	4.88427	4.19421	0.811329	1.62967	1.78422	Symbols:|RmlC-like cupins superfamily protein
AT3G04920.1	AT3G04920.1	AT3G04920.1	70	5.04888	5.62423	5.29491	3.36005	4.13754	3.03062	6.78831	6.6584	5.97005	6.28274	4.23014	4.65345	4.22598	Symbols:|Ribosomal protein S24e family protein
ATCG00480.1	ATCG00480.1	ATCG00480.1	86	3.89067	4.49765	4.92895	7.98779	7.91852	6.59867	2.72565	1.29885	4.45674	4.29895	4.92293	4.91966	4.97602	Symbols: ATPB, PB ; ATP synthase subunit beta
ATCG00810.1	ATCG00810.1	ATCG00810.1	93	3.80276	3.6297	4.34746	0	1.06359	0.694716	2.59389	0.429878	0	0	0.32601	0.436516	0	Symbols: RPL22 ; ribosomal protein L22
AT3G26450.1	AT3G26450.1	AT3G26450.1	19	0	0	0	0.627788	0.781907	0	3.73239	3.84005	0	0	0.133789	0.371147	0.321004	Symbols:|Polyketide cyclase/dehydrase and lipid transport superfamily protein
AT3G14180.1	AT3G14180.1	AT3G14180.1	290	5.73578	6.03964	6.48302	3.2751	4.66175	3.16104	5.22112	5.78183	6.78932	6.84885	2.31547	1.60438	2.00579	Symbols:|sequence-specific DNA binding transcription factors
AT1G26630.1	AT1G26630.1; AT1G69410.1	AT1G26630.1	48	3.89079	3.59708	4.37021	4.12425	4.96775	3.11205	3.65871	3.37337	2.44901	2.70398	2.21072	2.29266	2.43022	Symbols: FBR12, ATELF5A-2, ELF5A-2 ; Eukaryotic translation initiation factor 5A-1 (eIF-5A 1) protein
AT1G02780.1	AT1G02780.1	AT1G02780.1	162	3.54728	4.13098	4.24251	1.50427	3.31806	1.09788	3.65584	3.66852	3.74028	3.79818	2.53152	2.18445	2.21541	Symbols: emb2386 ; Ribosomal protein L19e family protein
AT1G14950.1	AT1G14950.1	AT1G14950.1	18	0	0	0	0	0	0	2.94258	3.22556	8.7804	8.7603	0.1432	0.289537	0.0882556	Symbols:|Polyketide cyclase/dehydrase and lipid transport superfamily protein
AT2G25080.1	AT2G25080.1	AT2G25080.1	228	0	0	0	0	0	2.08092	0	0.114391	0	0	0	0.292858	0	Symbols: ATGPX1, GPX1 ; glutathione peroxidase 1
AT4G24280.1	AT4G24280.1	AT4G24280.1	316	2.12691	2.78579	2.69106	1.32532	1.6495	1.37218	0	0	2.26262	0	1.86037	2.09471	2.00633	Symbols: cpHsc70-1 ; chloroplast heat shock protein 70-1
AT2G42810.2	AT2G42810.2	AT2G42810.2	59	1.37078	1.50441	2.39169	0.214341	1.78123	1.70023	4.46859	5.24499	1.76102	1.34831	3.46528	4.16873	3.78717	Symbols: PP5, PP5.2 ; protein phosphatase 5.2
AT2G01530.1	AT2G01530.1	AT2G01530.1	19	0	0	0	0.228429	0	0	6.02732	6.33431	4.17004	4.33707	0.933984	1.58156	0.718257	Symbols: MLP329 ; MLP-like protein 329
ATCG00120.1	ATCG00120.1	ATCG00120.1	491	0	0	0	1.95807	0	0.751506	0	0	0	0	0.137633	0	0	Symbols: ATPA ; ATP synthase subunit alpha
AT2G47400.1	AT2G47400.1	AT2G47400.1	56	3.30753	4.00401	4.34424	3.56948	4.50123	2.78485	4.06388	3.1121	3.24499	3.10446	3.88316	4.0842	4.22992	Symbols: CP12-1, CP12 ; CP12 domain-containing protein 1
AT1G34430.1	AT1G34430.1	AT1G34430.1	181	3.82611	3.64794	4.05131	0.618663	1.29759	0.549237	4.49274	4.09219	2.32023	2.11276	3.2471	3.36595	3.55256	Symbols: EMB3003 ; 2-oxoacid dehydrogenases acyltransferase family protein
AT3G32940.1	AT3G32940.1	AT3G32940.1	72	3.92289	4.25136	4.63504	3.35246	1.63415	3.36835	4.53281	5.06852	3.94434	4.08678	3.9121	4.13558	4.01959	Symbols:|RNA-binding KH domain-containing protein
AT3G09670.1	AT3G09670.1	AT3G09670.1;AT3G09670.2	473	7.35649	8.05093	8.48533	0.0705815	0.649869	4.77938	6.97288	6.83774	6.67424	6.96717	4.10782	4.75499	4.35129	Symbols:|Tudor/PWWP/MBT superfamily protein
AT5G58070.1	AT5G58070.1	AT5G58070.1	63	0.346238	0	0.255272	0.713718	1.27555	0	3.06114	2.6815	7.32031	7.464	2.72764	2.8177	2.72246	Symbols: ATTIL, TIL ; temperature-induced lipocalin
AT1G55490.1	AT1G55490.1	AT1G55490.1;AT1G55490.2	397	0.836428	0.824241	0.903454	0.839008	0	0.591809	0	0	0.772776	0.243301	2.26582	1.70052	2.37168	Symbols: CPN60B, LEN1 ; chaperonin 60 beta
ATCG00350.1	ATCG00350.1	ATCG00350.1	38	1.28638	2.06246	1.08716	1.21181	0.657324	0.112801	0.364612	0	0	0	3.98318	4.16351	3.59914	Symbols: PSAA ; Photosystem I, PsaA/PsaB protein
AT4G31990.3	AT4G31990.3	AT4G31990.3	185	1.98867	2.14693	2.40386	3.38057	4.14331	2.83335	2.49197	2.35854	3.40363	3.35458	3.03701	3.37727	3.07277	Symbols: ASP5, AAT3, ATAAT1 ; aspartate aminotransferase 5
AT4G28440.1	AT4G28440.1	AT4G28440.1	17	2.68234	2.89816	3.32579	1.2888	1.65198	0.521666	2.92987	1.84081	0.451616	1.92064	1.60905	1.16463	1.46596	Symbols:|Nucleic acid-binding, OB-fold-like protein
AT2G21330.1	AT2G21330.1	AT2G21330.1	82	4.70375	4.93666	5.29858	7.01483	3.76195	5.86814	0.0762697	0	3.86189	4.03042	5.82314	5.58618	5.94109	Symbols: FBA1 ; fructose-bisphosphate aldolase 1
AT2G01250.1	AT2G01250.1	AT2G01250.1	53	0	0	0	5.95836	0	4.62827	0	0	0	0	0.305437	0	0.553959	Symbols:|Ribosomal protein L30/L7 family protein
AT5G44310.2	AT5G44310.2	AT5G44310.2	316	0	0	0	1.23536	0.877611	0.298216	0	0.405303	4.44574	4.74004	0.557097	0.667068	0.575131	Symbols:|Late embryogenesis abundant protein (LEA) family protein
AT3G25860.1	AT3G25860.1	AT3G25860.1	273	0.422605	0	0	1.4855	0	0.170257	4.32703	4.15988	4.7449	4.78868	1.64746	3.37515	1.20582	Symbols: LTA2, PLE2 ; 2-oxoacid dehydrogenases acyltransferase family protein
AT4G34050.1	AT4G34050.1	AT4G34050.1	10	0.13818	0	0	0	0	0	2.53932	2.29956	0.442154	0.445077	1.78684	1.24088	2.20153	Symbols: CCoAOMT1 ; S-adenosyl-L-methionine-dependent methyltransferases superfamily protein
AT4G32605.1	AT4G32605.1	AT4G32605.1	28	0.976985	0.546757	0.878631	0	0	0	5.18559	5.07997	0	0	1.32104	0.544502	0.583107	Symbols:|Mitochondrial glycoprotein family protein
AT3G20050.1	AT3G20050.1	AT3G20050.1	403	5.142	5.60526	5.85682	0	0.455964	0.861668	3.35615	3.70031	1.1781	1.3614	4.61749	5.01109	5.04437	Symbols: ATTCP-1, TCP-1 ; T-complex protein 1 alpha subunit
AT3G63140.1	AT3G63140.1	AT3G63140.1	338	5.65386	5.9665	6.71634	5.33449	6.47567	4.70025	0	0	1.5258	0	6.14999	5.5568	5.95486	Symbols: CSP41A ; chloroplast stem-loop binding protein of 41 kDa
AT5G26000.1	AT5G26000.1	AT5G26000.1	198	5.91753	6.26676	6.6883	0	0	0.30057	0	0.757346	0	0	4.67667	5.09333	5.1706	Symbols: TGG1, BGLU38 ; thioglucoside glucohydrolase 1
AT2G47910.1	AT2G47910.1	AT2G47910.1	116	0	0	0	2.60743	1.16346	1.38438	0	0.302908	0	0.155267	0	0.124226	0.0850483	Symbols: CRR6 ; chlororespiratory reduction 6
AT5G42270.1	AT5G42270.1	AT5G42270.1	446	0	0	0	1.0436	2.05348	1.02257	0	0	0	0	0	0	0	Symbols: VAR1, FTSH5 ; FtsH extracellular protease family
AT3G03250.1	AT3G03250.1; AT5G17310.2	AT3G03250.1	284	4.98571	5.50255	5.74277	0	0	3.41137	4.62381	4.66815	5.24466	5.47293	4.83548	4.92715	5.02435	Symbols: UGP, UGP1, AtUGP1 ; UDP-GLUCOSE PYROPHOSPHORYLASE 1
ATCG00490.1	ATCG00490.1	ATCG00490.1	18	2.1713	2.26082	2.14434	5.97681	2.94915	5.88533	0.489421	0	1.05512	1.1894	5.37918	5.34728	5.59033	Symbols: RBCL ; ribulose-bisphosphate carboxylases
AT2G38040.2	AT2G38040.2	AT2G38040.1;AT2G38040.2	200	0	0	0	1.84579	0	1.10215	0	0.18503	0	0	0.688763	0	0.426443	Symbols: CAC3 ; acetyl Co-enzyme a carboxylase carboxyltransferase alpha subunit
AT1G52690.2	AT1G52690.2	AT1G52690.1;AT1G52690.2	110	0.412957	0	0	0.678394	1.46129	0.0711468	0.716176	0	3.88707	4.07016	0	0	0	Symbols:|Late embryogenesis abundant protein (LEA) family protein
AT1G32470.1	AT1G32470.1	AT1G32470.1	153	0	0	0	0.628539	0	2.7925	0	0	0	0	0	0	0.450909	Symbols:|Single hybrid motif superfamily protein
AT2G17420.1	AT2G17420.1	AT2G17420.1	281	2.20612	2.3052	1.86455	1.93864	1.91495	1.0682	4.09826	4.43469	0	0.803124	3.50854	3.76138	4.06927	Symbols: NTRA, ATNTRA, NTR2 ; NADPH-dependent thioredoxin reductase A
AT2G35370.1	AT2G35370.1	AT2G35370.1	152	0	0	0	1.90463	0	1.5004	0	0	0	0	0	0	0	Symbols: GDCH ; glycine decarboxylase complex H
AT5G46290.3	AT5G46290.3	AT5G46290.3	158	1.75495	2.16677	2.53434	5.71036	0.334962	4.29416	2.16501	2.92717	4.3986	4.00025	2.35168	1.55947	2.62327	Symbols: KASI ; 3-ketoacyl-acyl carrier protein synthase I
AT1G42970.1	AT1G42970.1	AT1G42970.1	255	0	0	0	3.43825	0	2.01829	0	0	0	0	0	0	0	Symbols: GAPB ; glyceraldehyde-3-phosphate dehydrogenase B subunit
AT5G01670.1	AT5G01670.1	AT5G01670.1	306	0.36412	0	0	1.21583	1.077	1.12352	1.31263	0.96711	7.44411	7.63756	0.587184	0.788319	0.618111	Symbols:|NAD(P)-linked oxidoreductase superfamily protein
AT1G23310.1	AT1G23310.1	AT1G23310.1	16	1.04734	1.15671	1.28746	3.8558	4.72944	3.27897	0.995818	0	0	0	2.49636	2.4006	2.12642	Symbols: GGT1, AOAT1, GGAT1 ; glutamate:glyoxylate aminotransferase
AT3G15190.1	AT3G15190.1	AT3G15190.1	126	1.79637	2.00092	2.6901	4.05153	4.71988	3.0936	0	0	1.64349	1.86049	2.31633	2.1055	2.22486	Symbols:|chloroplast 30S ribosomal protein S20, putative
AT4G32260.1	AT4G32260.1	AT4G32260.1	214	2.14008	2.47845	3.08764	0.32545	1.44617	4.69088	2.96706	1.99838	3.87071	4.11673	3.18809	3.31174	3.45517	Symbols:|ATPase, F0 complex, subunit B/B', bacterial/chloroplast
AT1G48130.1	AT1G48130.1	AT1G48130.1	162	0	0	0	0	0.635197	0.416314	2.30676	1.19892	7.63571	7.75946	0.644352	0.479194	1.35602	Symbols: ATPER1, PER1 ; 1-cysteine peroxiredoxin 1
AT4G37930.1	AT4G37930.1	AT4G37930.1	414	0	0	0	3.72896	4.27874	3.2876	0	0	0	0	0.764537	0	0	Symbols: SHM1, STM, SHMT1 ; serine transhydroxymethyltransferase 1
AT3G08740.1	AT3G08740.1	AT3G08740.1	80	0	0	0	3.86056	4.88493	3.51924	0	0	0	0	0.196897	0.148687	0	Symbols:|elongation factor P (EF-P) family protein
AT2G42740.1	AT2G42740.1	AT2G42740.1	51	5.20833	5.91739	6.28034	4.05818	4.79752	3.19657	4.59309	4.73805	4.56183	4.1392	4.42369	4.2531	4.52062	Symbols: RPL16A ; ribosomal protein large subunit 16A
AT1G52690.2	AT1G52690.2	AT1G52690.1;AT1G52690.2	61	0.973424	1.69375	0	0.753123	0.608303	0.133105	0	1.03849	4.53958	4.59688	0.921413	1.2003	0.192931	Symbols:|Late embryogenesis abundant protein (LEA) family protein
AT3G21370.1	AT3G21370.1	AT3G21370.1	79	0.217454	0.610366	0	0	0	0.505007	0	0.107333	7.35514	7.6998	0.12661	0	0	Symbols: BGLU19 ; beta glucosidase 19
AT3G52930.1	AT3G52930.1	AT3G52930.1	306	2.20894	2.21358	2.57905	1.43016	0	0.880684	6.5364	6.94183	4.54122	4.53399	3.06417	2.83539	3.26201	Symbols:|Aldolase superfamily protein
AT1G77800.1	AT1G77800.1	AT1G77800.1	678	2.20421	1.93321	0.676615	0.287602	0.180934	0.0741993	5.15781	5.37634	3.6084	2.84251	3.9348	3.38054	3.69775	Symbols:|PHD finger family protein
AT4G38970.1	AT4G38970.1	AT4G38970.1	347	3.19796	3.51996	3.8626	5.73046	6.48327	4.96377	0.721014	0.186941	5.46546	5.64492	6.2591	5.99408	6.33119	Symbols: FBA2 ; fructose-bisphosphate aldolase 2
AT1G20910.1	AT1G20910.1	AT1G20910.1	86	4.28238	4.87207	5.30805	0.52978	0.96072	0.353857	1.78427	2.05139	0.817218	1.09201	1.85832	1.56216	1.61699	Symbols:|ARID/BRIGHT DNA-binding domain-containing protein
AT1G16080.1	AT1G16080.1	AT1G16080.1	81	0.450614	0.691408	0.864878	4.32287	2.41097	2.84061	0.187142	0	0.0486728	0	1.57163	1.70001	1.76431	Symbols:|unknown protein; LOCATED IN: apoplast, chloroplast stroma, chloroplast, chloroplast envelope; EXPRESSED IN: 23 plant structures; EXPRESSED DURING: 14 growth stages; Has 81 Blast hits to 81 proteins in 28 species: Archae - 0; Bacteria - 2; Metazoa - 0; Fungi - 0; Plants - 62; Viruses - 0; Other Eukaryotes - 17 (source: NCBI BLink).
AT3G21380.1	AT3G21380.1	AT3G21380.1	49	0	0	0	0	0	0	0	0	4.08934	3.40063	0.321561	0.459997	0	Symbols:|Mannose-binding lectin superfamily protein
AT4G28520.1	AT4G28520.1	AT4G28520.1	496	1.81556	1.95028	0	2.1433	5.23318	4.83826	4.07312	4.29933	9.00903	9.25961	4.72085	5.35552	5.39103	Symbols: CRU3, CRC ; cruciferin 3
AT2G36250.1	AT2G36250.1	AT2G36250.1;AT2G36250.2	343	0.233023	0.354819	0.392417	1.82825	2.96588	1.83923	0.977382	1.14259	0.863444	0.0685931	2.11983	2.13355	0	Symbols: FTSZ2-1, ATFTSZ2-1 ; Tubulin/FtsZ family protein
AT4G13940.1	AT4G13940.1; AT3G23810.1	AT4G13940.1	7	0	0	0	1.28581	2.04989	1.54023	0	0	0	0	0.0659956	0.280424	0.27853	Symbols: HOG1, EMB1395, SAHH1, MEE58, ATSAHH1 ; S-adenosyl-L-homocysteine hydrolase
AT3G20840.1	AT3G20840.1	AT3G20840.1	364	0	0	0	0	0	0	3.07075	3.2611	1.30552	1.07563	0.19064	0.64093	0.369045	Symbols: PLT1 ; Integrase-type DNA-binding superfamily protein
AT3G09260.1	AT3G09260.1	AT3G09260.1	196	0	0	0	0	1.24757	0	4.88197	4.28914	3.36982	0.534415	0.63428	0.472721	0.548857	Symbols: PYK10, PSR3.1, BGLU23, LEB ; Glycosyl hydrolase superfamily protein
AT5G25980.2	AT5G25980.2	AT5G25980.2	210	3.66172	4.07727	0	1.98193	0	0	4.52378	3.32563	0	0	5.16795	5.73412	5.12871	Symbols: TGG2, BGLU37 ; glucoside glucohydrolase 2
AT2G35940.1	AT2G35940.1	AT2G35940.1;AT2G35940.2;AT2G35940.3	668	1.21393	0.565153	0.451526	0	0	0	2.24684	3.13361	0	0	2.82745	2.26686	2.91348	Symbols: BLH1, EDA29 ; BEL1-like homeodomain 1
AT1G76180.1	AT1G76180.1	AT1G76180.1;AT1G76180.2	66	1.8966	1.11255	1.03605	1.82702	2.47367	1.2319	3.53495	3.82773	2.05433	1.6931	4.93643	5.28127	5.11967	Symbols: ERD14 ; Dehydrin family protein
AT5G23060.1	AT5G23060.1	AT5G23060.1	328	4.23484	4.43491	4.77368	1.54752	2.04525	1.30478	0.549319	0.297599	2.42171	1.02442	5.80115	5.83855	6.12149	Symbols: CaS ; calcium sensing receptor
AT4G11010.1	AT4G11010.1	AT4G11010.1	134	2.97632	3.02206	2.07846	0	0	0	5.33325	5.5304	1.4498	1.00174	2.26473	2.4054	2.44183	Symbols: NDPK3 ; nucleoside diphosphate kinase 3
AT1G57720.2	AT1G57720.2; AT1G09640.1	AT1G57720.1;AT1G57720.2	254	7.28867	7.5937	7.50676	6.34986	7.12981	5.39084	5.14476	5.18189	6.63129	6.49005	7.07749	6.65181	6.65901	Symbols:|Translation elongation factor EF1B, gamma chain
AT3G23700.1	AT3G23700.1	AT3G23700.1	262	1.91516	2.18579	2.35409	2.37141	2.08566	1.35935	1.85875	0	0	0	2.13737	2.08322	2.70702	Symbols:|Nucleic acid-binding proteins superfamily
AT5G35160.2	AT5G35160.2	AT5G35160.2	202	2.24605	2.28911	2.98175	1.10668	1.77534	1.5783	1.57586	0	0	0.384911	3.79895	3.68633	3.89484	Symbols:|Endomembrane protein 70 protein family
AT3G07740.4	AT3G07740.4	AT3G07740.4	236	5.94268	6.28224	6.81408	2.60452	3.71273	3.32512	4.40835	4.57024	5.64344	5.87368	4.12794	4.06256	4.31972	Symbols: ADA2A ; homolog of yeast ADA2 2A
AT1G55490.1	AT1G55490.1	AT1G55490.1;AT1G55490.2	532	0	0	0	0.320792	0.983319	0.869084	0	0	0	0	0.132052	0.10753	0	Symbols: CPN60B, LEN1 ; chaperonin 60 beta
AT5G15970.1	AT5G15970.1	AT5G15970.1	45	3.32123	3.48718	3.92904	0.627659	1.21658	0.403273	2.68654	2.74369	0.441642	0.740565	1.11405	1.05695	0.941761	Symbols: KIN2, COR6.6 ; stress-responsive protein (KIN2) / stress-induced protein (KIN2) / cold-responsive protein (COR6.6) / cold-regulated protein (COR6.6)
AT4G24280.1	AT4G24280.1	AT4G24280.1	375	0	0	0	2.9843	0	1.7074	0	0	0	0	0.380763	0	0.330101	Symbols: cpHsc70-1 ; chloroplast heat shock protein 70-1
AT3G12490.1	AT3G12490.1	AT3G12490.1	68	0	0	0	0	0	0	0	0	4.50656	4.53218	0.253802	0	0	Symbols: ATCYSB, ATCYS6, CYSB ; cystatin B
AT4G21020.1	AT4G21020.1	AT4G21020.1	168	0	0	0	0	0	0	0	0	4.63152	4.76137	0	0.0705138	0.164474	Symbols:|Late embryogenesis abundant protein (LEA) family protein
AT4G37050.1	AT4G37050.1	AT4G37050.1	406	0	0	0	0	0	0	0	0	2.73561	3.02651	0.153594	0	0	Symbols: PLP4, PLA V, AtPLAIVC ; PATATIN-like protein 4
AT3G63410.1	AT3G63410.1	AT3G63410.1	151	1.31441	1.27836	2.06891	0.199144	0.681032	1.0377	0.524666	0.134733	3.06499	2.87871	1.32873	1.47811	1.52218	Symbols: APG1, VTE3, IEP37, E37 ; S-adenosyl-L-methionine-dependent methyltransferases superfamily protein
AT5G57800.1	AT5G57800.1	AT5G57800.1	412	4.36689	4.5942	4.29827	0	0.12692	0.240174	0.234355	0.283614	0.858064	0.841589	4.51409	4.9789	4.62827	Symbols: FLP1, YRE, CER3, WAX2 ; Fatty acid hydroxylase superfamily
AT1G05500.1	AT1G05500.1	AT1G05500.1	414	4.81746	5.09662	5.72775	0	0	0	3.91197	3.40372	0	0	4.65522	4.5637	4.98271	Symbols: SYTE, ATSYTE, NTMC2TYPE2.1, NTMC2T2.1, SYT5 ; Calcium-dependent lipid-binding (CaLB domain) family protein
AT3G15670.1	AT3G15670.1	AT3G15670.1	60	0	0	0	0	0	0.158158	0.610377	0.830983	5.1052	5.17243	0	0	0	Symbols:|Late embryogenesis abundant protein (LEA) family protein
AT5G50920.1	AT5G50920.1	AT5G50920.1	143	0	0	0	1.90675	2.50581	1.63142	0	0	0	0	0	0	0	Symbols: CLPC, ATHSP93-V, HSP93-V, DCA1, CLPC1 ; CLPC homologue 1
AT5G65770.2	AT5G65770.2	AT5G65770.2	42	4.08001	4.71252	5.08542	3.82017	4.66291	3.35052	4.25706	4.18978	2.14157	0.421607	3.07606	3.24658	3.21305	Symbols: LINC4 ; little nuclei4
AT5G08280.1	AT5G08280.1	AT5G08280.1	249	0.558977	2.80002	2.67264	0	0	0	0	0	1.55881	1.51904	1.89865	3.69893	2.78641	Symbols: HEMC ; hydroxymethylbilane synthase
AT3G02360.1	AT3G02360.1	AT3G02360.2;AT3G02360.1	80	1.91876	2.06577	2.44121	0	0	0	2.29262	2.63461	3.17541	0	3.62657	3.5167	3.99584	Symbols:|6-phosphogluconate dehydrogenase family protein
AT3G26650.1	AT3G26650.1; AT1G12900.1	AT3G26650.1	311	1.44698	1.9581	2.5842	0	0	0	0	0	0	0	2.78451	1.99454	3.36648	Symbols: GAPA, GAPA-1 ; glyceraldehyde 3-phosphate dehydrogenase A subunit
AT3G02530.1	AT3G02530.1	AT3G02530.1	15	0.327153	0	0	0	0	0.862825	3.64952	3.38666	1.94274	1.1707	0.725149	0.735454	0.946081	Symbols:|TCP-1/cpn60 chaperonin family protein
AT3G54050.2	AT3G54050.2	AT3G54050.1;AT3G54050.2	411	0	0	0.54448	4.24005	0	3.02875	0.277982	0	0	0	0.628092	0	0.517356	Symbols: HCEF1 ; high cyclic electron flow 1
AT1G22780.1	AT1G22780.1	AT1G22780.1;AT1G34030.1;AT4G09800.1	23	5.21792	5.52439	6.02938	3.2565	3.72014	1.84094	4.87806	4.71402	1.1094	1.06468	3.776	3.49816	4.01454	Symbols: PFL, RPS18A, PFL1 ; Ribosomal protein S13/S18 family
AT2G05990.1	AT2G05990.1	AT2G05990.1;AT2G05990.2	159	3.97296	4.13208	4.6988	1.77267	3.19022	2.74161	1.50792	2.64772	6.88724	7.0787	4.13597	4.39258	4.22936	Symbols: MOD1, ENR1 ; NAD(P)-binding Rossmann-fold superfamily protein
AT1G03880.1	AT1G03880.1	AT1G03880.1	134	0.53203	0.558877	0.51352	0.0165715	0	0	0	0	5.81252	6.03341	0.344655	0.264839	0.701563	Symbols: CRU2, CRB ; cruciferin 2
AT5G53560.1	AT5G53560.1	AT5G53560.1	15	2.05961	2.92012	3.00712	0.699996	1.84499	1.10069	3.46984	3.25538	1.69359	1.88841	0.943059	0.613713	1.68441	Symbols: ATB5-A, B5 #2, ATCB5-E, CB5-E ; cytochrome B5 isoform E
AT5G64040.1	AT5G64040.1	AT5G64040.1	160	0	0	0	3.4106	0	2.32781	0	0	0	0	0.65346	0	0.541977	Symbols: PSAN ; photosystem I reaction center subunit PSI-N, chloroplast, putative / PSI-N, putative (PSAN)
AT4G25130.1	AT4G25130.1	AT4G25130.1	116	0.426253	0.181523	0	0	0	1.3021	0.187166	0.614115	0	0	2.23889	1.98796	2.53169	Symbols: PMSR4 ; peptide met sulfoxide reductase 4
AT3G22640.1	AT3G22640.1	AT3G22640.1	90	0.657983	0	0	0.876537	0.4279	0.912818	0.151169	0.208373	8.56919	8.31973	0.223049	0.389583	0	Symbols: PAP85 ; cupin family protein
AT3G60750.1	AT3G60750.1	AT3G60750.1	100	3.0961	2.46729	2.60631	2.33252	1.59139	0	0	4.78322	2.55741	1.3216	4.74398	5.00636	4.71335	Symbols:|Transketolase
AT1G70600.1	AT1G70600.1	AT1G70600.1	89	0	0	0	3.13557	2.85246	3.24213	3.8754	3.86994	2.58264	2.2421	2.10809	2.20293	1.95164	Symbols:|Ribosomal protein L18e/L15 superfamily protein
AT4G34870.1	AT4G34870.1	AT4G34870.1	77	0.765759	0.916821	1.38413	1.84659	2.86713	1.36447	4.6215	4.68073	1.02494	1.09188	1.45673	1.31878	0.527636	Symbols: ROC5, ATCYP1 ; rotamase cyclophilin 5
AT1G34430.1	AT1G34430.1	AT1G34430.1	285	5.76286	6.30626	6.86628	2.11493	0	0.573164	6.57661	6.57183	7.28461	7.51434	5.80133	5.97853	6.10431	Symbols: EMB3003 ; 2-oxoacid dehydrogenases acyltransferase family protein
AT5G25150.1	AT5G25150.1	AT5G25150.1	293	2.91541	2.8869	3.60957	1.12365	1.39744	0.516869	2.07042	2.10827	1.35642	1.46676	1.624	2.87942	1.90845	Symbols: TAF5 ; TBP-associated factor 5
AT1G77800.1	AT1G77800.1	AT1G77800.1	58	4.66999	4.96262	3.45561	0	3.83987	2.4479	5.35614	3.84124	3.75159	5.39038	3.93329	4.43152	4.46284	Symbols:|PHD finger family protein
AT1G16880.1	AT1G16880.1	AT1G16880.1	136	0	0	0.738755	3.74311	3.72672	2.86104	0.345036	0	0	0	1.63878	1.02063	0.946087	Symbols:|uridylyltransferase-related
AT3G17240.1	AT3G17240.1	AT3G17240.1;AT3G17240.3	133	0	0	0	1.21022	0.880886	0.180532	3.91845	4.06501	2.84424	2.94303	1.32263	1.28103	1.16872	Symbols: mtLPD2 ; lipoamide dehydrogenase 2
AT3G24870.1	AT3G24870.1	AT3G24870.1	271	3.40306	3.69769	3.7626	0.773673	2.00003	0.700113	4.01629	4.61623	4.06687	3.77704	2.36601	1.92215	2.41169	Symbols:|Helicase/SANT-associated, DNA binding protein
AT3G09180.1	AT3G09180.1	AT3G09180.1	249	3.8917	3.93025	4.33272	0	1.24187	2.4059	3.96177	4.42159	5.56964	5.72254	3.61091	3.14615	3.71583	Symbols:|CONTAINS InterPro DOMAIN/s: Mediator complex subunit Med27 (InterPro:IPR021627); Has 112 Blast hits to 112 proteins in 38 species: Archae - 0; Bacteria - 0; Metazoa - 79; Fungi - 0; Plants - 23; Viruses - 0; Other Eukaryotes - 10 (source: NCBI BLink).
AT1G66240.1	AT1G66240.1	AT1G66240.1	51	2.0143	2.51436	2.04914	1.21368	1.43372	0	0	1.83656	3.36985	2.25044	1.78878	1.56841	1.21766	Symbols: ATX1, ATATX1 ; homolog of anti-oxidant 1
AT3G54560.1	AT3G54560.1	AT3G54560.1	4	6.19048	6.45699	6.88857	4.3336	3.96781	3.39312	4.78742	4.83981	6.00938	6.07319	3.57082	3.71548	3.75548	Symbols: HTA11 ; histone H2A 11
AT1G53240.1	AT1G53240.1; AT3G15020.1	AT1G53240.1	249	0	0	0	2.67176	3.24627	2.47019	0	0	0	1.54254	0	0	0	Symbols: mMDH1 ; Lactate/malate dehydrogenase family protein
AT1G06680.1	AT1G06680.1	AT1G06680.1	88	2.03672	2.22157	2.81871	0.25913	6.06989	4.93931	0.68284	0.468051	2.35144	2.58177	3.51289	4.06884	3.82154	Symbols: PSBP-1, OEE2, PSII-P, OE23 ; photosystem II subunit P-1
AT5G10360.1	AT5G10360.1; AT4G31700.1	AT5G10360.1	215	0	0	0	1.6467	1.19395	1.19927	0	0	0	0	0	0	0	Symbols: EMB3010, RPS6B ; Ribosomal protein S6e
AT5G62530.1	AT5G62530.1	AT5G62530.1	148	1.30423	0.501202	0.568086	0.647597	1.00553	0.760664	5.40698	5.6826	2.69881	2.6144	1.34329	1.36901	1.20758	Symbols: ALDH12A1, ATP5CDH, P5CDH ; aldehyde dehydrogenase 12A1
AT4G18480.1	AT4G18480.1	AT4G18480.1	347	0	0	0	0	1.82585	2.7258	0	0	0	0	0.400103	0.475817	0.660659	Symbols: CHLI1, CH42, CH-42, CHL11, CHLI-1 ; P-loop containing nucleoside triphosphate hydrolases superfamily protein
AT1G03220.1	AT1G03220.1; AT1G03230.1	AT1G03220.1	334	0	0	0	3.02823	2.35673	2.3931	2.73324	2.96244	0	0	0.392032	0.724879	0.118861	Symbols:|Eukaryotic aspartyl protease family protein
AT1G20450.1	AT1G20450.1	AT1G20450.1	28	3.55139	4.03722	4.3751	0.341672	0.997231	0.194967	2.60879	2.37223	0	0	2.14776	1.42563	2.15319	Symbols: LTI29, LTI45, ERD10 ; Dehydrin family protein
AT2G46100.1	AT2G46100.1	AT2G46100.1	114	0	0	0	0	0	0.488822	0	0	0	0	0.299546	0.606401	0.513515	Symbols:|Nuclear transport factor 2 (NTF2) family protein
AT1G55490.1	AT1G55490.1	AT1G55490.1;AT1G55490.2	484	0	0	0	2.1753	2.46173	2.46598	0	0	0	0	0.143062	0.414677	0	Symbols: CPN60B, LEN1 ; chaperonin 60 beta
AT3G48090.1	AT3G48090.1	AT3G48090.1	424	1.94712	1.99844	1.9299	2.47546	3.59773	2.1495	0	0.453635	0	0.0478042	2.6983	2.21235	2.64202	Symbols: EDS1, ATEDS1 ; alpha/beta-Hydrolases superfamily protein
AT3G62870.1	AT3G62870.1; AT2G47610.1	AT3G62870.1	219	1.391	1.79018	1.76174	1.40162	1.65848	0.9073	0.9254	0.968024	5.16598	5.04095	1.89295	2.07339	1.71137	Symbols:|Ribosomal protein L7Ae/L30e/S12e/Gadd45 family protein
AT3G52960.1	AT3G52960.1	AT3G52960.1	106	3.28388	3.24767	3.59627	3.42684	4.76887	2.77952	1.55251	2.11677	6.53386	6.37455	3.40516	3.21197	3.49304	Symbols:|Thioredoxin superfamily protein
AT2G38810.2	AT2G38810.2	AT2G38810.1;AT2G38810.3;AT2G38810.2	4	5.45636	5.63233	5.91668	3.40838	3.874	2.9267	5.44673	5.22315	5.42092	5.53277	3.56581	3.39212	3.68052	Symbols: HTA8 ; histone H2A 8
AT2G37520.1	AT2G37520.1	AT2G37520.1	345	6.73895	7.08162	7.82083	0.294434	0	0.193698	4.63727	4.31347	2.71723	3.00153	4.37323	3.7935	4.45585	Symbols:|Acyl-CoA N-acyltransferase with RING/FYVE/PHD-type zinc finger domain
AT1G33810.1	AT1G33810.1	AT1G33810.1	28	1.3441	0	1.01852	2.6766	4.17765	2.5225	0	0.586584	0	0	0.804645	0.496517	0	Symbols:|unknown protein; FUNCTIONS IN: molecular_function unknown; INVOLVED IN: biological_process unknown; LOCATED IN: chloroplast thylakoid membrane, chloroplast, chloroplast envelope; EXPRESSED IN: 22 plant structures; EXPRESSED DURING: 13 growth stages; Has 39 Blast hits to 39 proteins in 18 species: Archae - 0; Bacteria - 0; Metazoa - 0; Fungi - 0; Plants - 39; Viruses - 0; Other Eukaryotes…
AT4G18100.1	AT4G18100.1	AT4G18100.1	104	0	0	0	1.43537	0.42391	0.649624	0	0.322066	0	0	0.56805	0	0.616966	Symbols:|Ribosomal protein L32e
AT3G16830.1	AT3G16830.1	AT3G16830.1	310	4.23672	4.76397	3.95398	0	0	1.14666	4.30109	4.85828	0.695868	1.31611	2.68782	2.32359	2.7109	Symbols: TPR2 ; TOPLESS-related 2
AT2G30620.1	AT2G30620.1	AT2G30620.1	165	7.10746	7.18116	7.79761	0	0	0	4.42989	4.12844	2.35557	2.53199	3.5698	3.3196	3.6552	Symbols:|winged-helix DNA-binding transcription factor family protein
AT3G16000.1	AT3G16000.1	AT3G16000.1	426	0	0	0	1.5385	2.45808	1.14511	0	0	0	0	0	0.144845	0	Symbols: MFP1 ; MAR binding filament-like protein 1
AT1G55450.2	AT1G55450.2	AT1G55450.2	78	0	0	0	0.967215	2.44913	1.00078	0.221288	0.670152	0	0	0.102297	0.311287	0.185837	Symbols:|S-adenosyl-L-methionine-dependent methyltransferases superfamily protein
ATCG00340.1	ATCG00340.1	ATCG00340.1	169	3.85328	4.51906	4.88459	0.0850432	2.41031	2.51145	0.948075	0.261712	0	0.430024	4.41289	4.49437	5.25491	Symbols: PSAB ; Photosystem I, PsaA/PsaB protein
AT1G13930.2	AT1G13930.2	AT1G13930.1;AT1G13930.3;AT1G13930.2	83	0	0	0.274928	2.77771	0	1.68841	0.370924	0.37952	0	0	1.63214	0	1.59221	Symbols:|Involved in response to salt stress. Knockout mutants are hypersensitive to salt stress.
AT5G52510.1	AT5G52510.1	AT5G52510.1	67	2.64106	3.87458	4.61756	1.65833	1.88124	0.361153	3.90463	3.57711	0	0	0.144159	0.0372938	0.284606	Symbols: SCL8 ; SCARECROW-like 8
AT3G63490.1	AT3G63490.1	AT3G63490.1	237	0	0	0	1.42468	2.29283	1.22484	0	0	0	0	0	0	0	Symbols:|Ribosomal protein L1p/L10e family
AT5G28040.1	AT5G28040.1	AT5G28040.1	76	2.66009	2.61459	2.39508	0	0	0.658043	4.25293	4.57797	0.768407	1.90423	3.40707	3.02538	3.30216	Symbols:|DNA-binding storekeeper protein-related transcriptional regulator
AT3G13470.1	AT3G13470.1	AT3G13470.1	480	0.593443	0	0	5.14601	6.54109	4.94627	0	0	0.229913	0	0.47673	0.364056	0.976454	Symbols:|TCP-1/cpn60 chaperonin family protein
AT4G14920.1	AT4G14920.1	AT4G14920.1	546	7.98812	8.45113	8.81985	0	0	0	5.95263	5.75808	2.28695	2.74387	3.41296	3.0304	3.63672	Symbols:|Acyl-CoA N-acyltransferase with RING/FYVE/PHD-type zinc finger protein
AT4G14920.1	AT4G14920.1	AT4G14920.1	549	7.406	7.86823	8.24038	0	0	0	5.40336	5.20864	1.84271	2.26277	2.90365	2.54463	3.11468	Symbols:|Acyl-CoA N-acyltransferase with RING/FYVE/PHD-type zinc finger protein
AT2G28720.1	AT2G28720.1	AT2G28720.1	7	4.02365	4.00989	4.42523	0.510939	0.352409	0.125031	6.09919	5.94101	3.27601	3.40332	2.50908	2.28139	2.82563	Symbols:|Histone superfamily protein
AT2G28720.1	AT2G28720.1	AT2G28720.1	12	4.57874	4.56469	4.98763	0.711465	0.500839	0.183704	6.67249	6.48835	3.81045	3.9421	3.00699	2.76387	3.31375	Symbols:|Histone superfamily protein
AT5G01670.1	AT5G01670.1	AT5G01670.1	294	0	0	0	0	0	1.34476	1.4728	1.55825	6.09005	6.11879	0	0	1.39491	Symbols:|NAD(P)-linked oxidoreductase superfamily protein
AT4G28520.1	AT4G28520.1	AT4G28520.1	266	0	0	0	0	5.71885	4.21462	2.82524	2.0252	7.68218	7.64662	4.32275	5.40353	4.78175	Symbols: CRU3, CRC ; cruciferin 3
AT3G16000.1	AT3G16000.1	AT3G16000.1	175	0	0	0	2.82075	0.544679	1.7926	0	0.211303	0.233628	0	0.421154	0	0.320692	Symbols: MFP1 ; MAR binding filament-like protein 1
AT1G79730.1	AT1G79730.1	AT1G79730.1	554	5.20888	5.62208	6.26423	1.16481	0.502547	0.226943	4.41992	4.04598	1.44335	0	1.503	0.986961	1.38091	Symbols: ELF7 ; hydroxyproline-rich glycoprotein family protein
AT4G26450.1	AT4G26450.1	AT4G26450.1	445	2.64447	3.22784	3.36641	0.755678	1.95612	0.630798	2.66274	2.25665	1.7296	1.94009	1.5165	1.6005	1.39261	Symbols:|unknown protein; Has 614 Blast hits to 492 proteins in 137 species: Archae - 0; Bacteria - 94; Metazoa - 255; Fungi - 76; Plants - 69; Viruses - 0; Other Eukaryotes - 120 (source: NCBI BLink).
AT4G26450.1	AT4G26450.1	AT4G26450.1	458	2.5285	2.97462	2.96214	0	0	0	2.11022	1.84981	1.3281	1.37798	1.06371	1.08033	0.961924	Symbols:|unknown protein; Has 614 Blast hits to 492 proteins in 137 species: Archae - 0; Bacteria - 94; Metazoa - 255; Fungi - 76; Plants - 69; Viruses - 0; Other Eukaryotes - 120 (source: NCBI BLink).
AT1G74040.1	AT1G74040.1	AT1G74040.1	399	3.25638	3.14618	2.80439	0	0	0	4.87078	4.63954	6.21951	6.03916	0.82382	0.838858	0.115699	Symbols: IMS1, MAML-3, IPMS2 ; 2-isopropylmalate synthase 1
AT4G02520.1	AT4G02520.1	AT4G02520.1	5	0.434158	1.39223	0.537618	0	0	0.182737	3.25019	2.3015	1.59973	1.76962	0.0796314	0.142992	0	Symbols: ATGSTF2, ATPM24.1, ATPM24, GST2, GSTF2 ; glutathione S-transferase PHI 2
AT5G44120.3	AT5G44120.3	AT5G44120.3	394	0	0	0	0.312786	0	0.261306	0.397191	0.276214	11.5358	11.715	0.398424	0.498884	0.690388	Symbols: CRA1, ATCRA1, CRU1 ; RmlC-like cupins superfamily protein
AT3G15260.2	AT3G15260.2	AT3G15260.1;AT3G15260.2	33	0.254867	1.33876	0	0.658171	1.21392	0.471789	0	0.524563	6.31292	6.55373	0.683624	0.416517	0.534546	Symbols:|Protein phosphatase 2C family protein
AT1G58220.1	AT1G58220.1	AT1G58220.1	281	4.38234	4.94482	5.45316	2.57277	3.59991	2.2212	3.09553	4.27154	5.95747	5.70584	3.47018	3.23893	3.71051	Symbols:|Homeodomain-like superfamily protein
AT5G35630.3	AT5G35630.3	AT5G35630.1;AT5G35630.2;AT5G35630.3	382	0	4.49425	3.57157	4.64486	5.3647	3.09495	4.32868	2.32204	2.17382	3.03555	0.984655	0	0.428721	Symbols: GS2, GLN2, ATGSL1 ; glutamine synthetase 2
AT2G35490.1	AT2G35490.1	AT2G35490.1	333	0	0	0	4.14184	5.09928	3.57293	0	0	6.04886	6.26212	0.562104	0.552169	0.423025	Symbols:|Plastid-lipid associated protein PAP / fibrillin family protein
AT2G36460.1	AT2G36460.1	AT2G36460.1	225	0.412346	0.695947	0	0	0.973929	0	0	0.958276	7.68218	7.88722	0.268958	1.2771	0.905319	Symbols:|Aldolase superfamily protein
AT3G52930.1	AT3G52930.1	AT3G52930.1	225	1.43799	1.33384	1.93164	1.58767	2.23854	1.31147	6.28054	6.20432	7.68218	7.79247	2.7667	3.36958	3.42164	Symbols:|Aldolase superfamily protein
AT5G38430.1	AT5G38430.1; AT5G38410.1	AT5G38430.1	57	0	0	0	4.83316	5.89167	4.07102	0	0	1.50403	0	0.369132	0.186327	0	Symbols:|Ribulose bisphosphate carboxylase (small chain) family protein
AT2G18960.1	AT2G18960.1; AT4G30190.1	AT2G18960.1	405	3.90632	4.13113	3.79984	2.88636	3.53529	2.04208	3.97628	4.10312	0	0	1.22813	1.31097	1.36247	Symbols: AHA1, PMA, OST2, HA1 ; H(+)-ATPase 1
AT3G17240.1	AT3G17240.1; AT1G48030.2	AT3G17240.1;AT3G17240.3	419	0.402553	0.297466	0.35944	5.15637	6.24317	4.38192	1.07458	1.50337	0	1.60934	0.196616	0.0887636	0.592046	Symbols: mtLPD2 ; lipoamide dehydrogenase 2
AT1G13440.1	AT1G13440.1; AT3G04120.1	AT1G13440.1	310	2.86484	3.484	3.48655	1.87897	3.27941	3.012	3.72282	4.01238	3.68941	3.9229	2.90674	2.57923	3.09499	Symbols: GAPC-2, GAPC2 ; glyceraldehyde-3-phosphate dehydrogenase C2
AT2G19390.1	AT2G19390.1	AT2G19390.1	358	7.44135	7.856	8.3311	1.13828	0.923347	0	6.87953	6.68114	4.94318	5.3644	4.95322	4.69646	5.15805	Symbols:|unknown protein; BEST Arabidopsis thaliana protein match is: unknown protein (TAIR:AT4G29790.1); Has 203 Blast hits to 188 proteins in 60 species: Archae - 0; Bacteria - 11; Metazoa - 24; Fungi - 34; Plants - 93; Viruses - 0; Other Eukaryotes - 41 (source: NCBI BLink).
AT5G22450.1	AT5G22450.1	AT5G22450.1	379	0	0	0	0	0	0	2.30459	2.82148	0	0	1.12039	1.5631	1.59938	Symbols:|unknown protein; LOCATED IN: chloroplast; EXPRESSED IN: 22 plant structures; EXPRESSED DURING: 13 growth stages; BEST Arabidopsis thaliana protein match is: unknown protein (TAIR:AT2G19390.1); Has 30201 Blast hits to 17322 proteins in 780 species: Archae - 12; Bacteria - 1396; Metazoa - 17338; Fungi - 3422; Plants - 5037; Viruses - 0; Other Eukaryotes - 2996 (source: NCBI BLink).
AT1G32060.1	AT1G32060.1	AT1G32060.1	135	0	0	0	2.15485	1.31314	4.8342	0	0	3.33949	0	0.330894	0.404979	0.0781126	Symbols: PRK ; phosphoribulokinase
AT5G35360.1	AT5G35360.1	AT5G35360.1	515	4.49375	5.14385	5.22223	1.09158	0	0.732722	3.24527	3.37045	2.18726	0.914156	4.63413	4.96573	4.61115	Symbols: CAC2 ; acetyl Co-enzyme a carboxylase biotin carboxylase subunit
AT4G37670.2	AT4G37670.2	AT4G37670.2	221	2.92822	3.29379	3.60848	3.95624	5.74178	5.32936	3.5383	3.66719	3.95284	4.5184	1.96199	2.88445	2.35349	Symbols: NAGS2 ; N-acetyl-l-glutamate synthase 2
AT5G17920.1	AT5G17920.1	AT5G17920.1;AT5G17920.2	555	5.92512	6.14607	5.47123	0	2.31582	0.882571	1.94706	2.77969	3.30145	2.97536	6.09467	6.02094	5.87316	Symbols: ATCIMS, ATMETS, ATMS1 ; Cobalamin-independent synthase family protein
AT5G02490.1	AT5G02490.1; AT5G02500.1	AT5G02490.1	545	0.37804	0.373711	1.57876	0	0	1.53457	3.38324	3.67888	2.40036	2.18865	1.10645	1.24337	3.11465	Symbols:|Heat shock protein 70 (Hsp 70) family protein
AT2G28290.1	AT2G28290.1	AT2G28290.1	1028	1.99618	2.0388	2.08619	0	0.970548	0.520953	1.95972	1.87666	3.76892	2.91377	0.608786	1.30395	1.29153	Symbols: SYD, CHR3 ; P-loop containing nucleoside triphosphate hydrolases superfamily protein
AT1G14940.1	AT1G14940.1	AT1G14940.1	19	2.84981	3.34369	3.43277	0	0	0	1.95071	2.12031	7.73603	7.75946	1.06461	1.44315	1.44027	Symbols:|Polyketide cyclase/dehydrase and lipid transport superfamily protein
AT2G42560.1	AT2G42560.1	AT2G42560.1	196	0	0	0	0	0	0	0.313414	1.41454	6.79197	6.99608	0.227598	0.664844	0	Symbols:|late embryogenesis abundant domain-containing protein / LEA domain-containing protein
AT3G53900.2	AT3G53900.2	AT3G53900.2	175	0	0	0	1.44337	2.6348	1.8911	0.978786	0.42385	0	0	0.232194	0.249733	0	Symbols: UPP, PYRR ; uracil phosphoribosyltransferase
AT5G59250.1	AT5G59250.1	AT5G59250.1	313	0	0	0	2.82265	3.91779	2.29045	0	0	0	0	0.151359	0	0	Symbols:|Major facilitator superfamily protein
AT2G18020.1	AT2G18020.1; AT4G36130.1	AT2G18020.1	188	4.93836	5.40052	5.93835	1.72342	2.70037	1.14567	4.3659	4.06161	0	0	0.854197	0.447993	1.91595	Symbols: EMB2296 ; Ribosomal protein L2 family
AT3G60750.1	AT3G60750.1	AT3G60750.1	582	0	0	0	2.30802	2.96709	2.07957	0	0	0	0	0	0	0	Symbols:|Transketolase
AT1G55300.1	AT1G55300.1	AT1G55300.1	163	1.18578	1.94236	0.191084	0	0	2.49224	1.95866	1.33722	3.42109	3.55281	1.22167	1.05985	0.629902	Symbols: TAF7 ; TBP-associated factor 7
AT3G55250.1	AT3G55250.1	AT3G55250.1	253	0	0	0	0.479128	0.913431	0.337732	0	0	0	0	0	0.649131	0	Symbols:|unknown protein; FUNCTIONS IN: molecular_function unknown; INVOLVED IN: biological_process unknown; LOCATED IN: mitochondrion, chloroplast, nucleus; EXPRESSED IN: 23 plant structures; EXPRESSED DURING: 13 growth stages; Has 46 Blast hits to 46 proteins in 17 species: Archae - 0; Bacteria - 0; Metazoa - 0; Fungi - 0; Plants - 46; Viruses - 0; Other Eukaryotes - 0 (source: NCBI BLink).
AT5G48300.1	AT5G48300.1	AT5G48300.1	166	5.09088	5.07763	5.01762	1.25481	0	0.905884	3.29709	3.26556	4.32663	4.92545	4.15021	4.62643	4.4913	Symbols: ADG1, APS1 ; ADP glucose pyrophosphorylase 1
ATCG00490.1	ATCG00490.1	ATCG00490.1	161	0	0	0	4.22732	0.79833	3.24807	0	0	0	0	1.24223	0.521728	1.61684	Symbols: RBCL ; ribulose-bisphosphate carboxylases
AT1G31180.1	AT1G31180.1	AT1G31180.1	358	0.0459735	0.370267	0	1.51813	0	1.14323	0	0.351629	2.68941	0.206709	0.357969	0	0.298506	Symbols: ATIMD3, IMD3, IPMDH1 ; isopropylmalate dehydrogenase 3
AT5G62140.1	AT5G62140.1	AT5G62140.1	86	0	0	0	1.0018	2.01898	3.20798	0	0	0.744535	0	1.18161	1.87244	1.6648	Symbols:|unknown protein; FUNCTIONS IN: molecular_function unknown; INVOLVED IN: biological_process unknown; LOCATED IN: chloroplast; EXPRESSED IN: 19 plant structures; EXPRESSED DURING: 13 growth stages; Has 60 Blast hits to 60 proteins in 24 species: Archae - 0; Bacteria - 14; Metazoa - 0; Fungi - 0; Plants - 45; Viruses - 0; Other Eukaryotes - 1 (source: NCBI BLink).
AT2G28000.1	AT2G28000.1	AT2G28000.1	67	0	0	0	0	0	1.82049	0	0	0	0	0	0	0	Symbols: CPN60A, CH-CPN60A, SLP ; chaperonin-60alpha
AT5G54160.1	AT5G54160.1	AT5G54160.1	115	5.63816	5.86772	6.3128	0	0	1.88227	3.18615	3.78119	1.77304	0	5.13052	5.61935	5.52655	Symbols: ATOMT1, OMT1 ; O-methyltransferase 1
AT3G06650.1	AT3G06650.1; AT5G49460.1	AT3G06650.1	590	4.28154	4.41977	4.86371	2.25991	2.2655	1.2657	1.86192	2.01235	2.17757	1.93567	3.43562	4.30061	4.12345	Symbols: ACLB-1 ; ATP-citrate lyase B-1
AT2G42790.1	AT2G42790.1	AT2G42790.1	406	0.750495	1.37573	1.45905	2.49714	2.40159	1.74293	0	1.85791	4.29462	4.32643	2.31977	2.1005	2.51877	Symbols: CSY3 ; citrate synthase 3
AT3G58740.1	AT3G58740.1	AT3G58740.1	408	3.13341	3.62985	3.89652	3.20242	1.77365	2.09822	0.93225	1.31064	2.50179	2.74454	1.97756	2.1243	2.97857	Symbols: CSY1 ; citrate synthase 1
AT1G68010.2	AT1G68010.2	AT1G68010.2	248	1.43082	0.655263	1.6268	5.43818	6.22029	4.93012	0.308236	0	0	0	2.37509	2.47737	2.12571	Symbols: HPR ; hydroxypyruvate reductase
AT1G09340.1	AT1G09340.1	AT1G09340.1	373	0.856032	1.61469	1.74623	4.81919	5.96826	4.42087	0	0.108452	0.942037	1.30798	2.31437	2.28974	2.41848	Symbols: CRB, CSP41B, HIP1.3 ; chloroplast RNA binding
ATCG00490.1	ATCG00490.1	ATCG00490.1	450	1.549	0	0	0	1.47971	2.25444	0	0	0	0	0.845114	1.17684	1.07022	Symbols: RBCL ; ribulose-bisphosphate carboxylases
AT1G79920.1	AT1G79920.1	AT1G79920.1	724	0	0	0	2.82226	4.2629	2.68123	0	0	0.717422	0.589047	1.01895	0.902478	0	Symbols:|Heat shock protein 70 (Hsp 70) family protein
AT1G79930.1	AT1G79930.1	AT1G79930.1	724	0	0	0	0	3.11546	1.94269	0	0	0	0	0	0.202895	0	Symbols: HSP91 ; heat shock protein 91
AT1G03630.1	AT1G03630.1	AT1G03630.1	336	0	0	0	1.90552	0.425277	1.12016	0.211151	0	0.160981	0	0	0	0	Symbols: POR C, PORC ; protochlorophyllide oxidoreductase C
AT3G46780.1	AT3G46780.1	AT3G46780.1	381	0.613162	0.748676	0.797518	2.6377	4.05078	2.41238	0.964399	0.630575	1.38575	1.87689	1.33212	1.25234	0	Symbols: PTAC16 ; plastid transcriptionally active 16
AT1G30480.1	AT1G30480.1	AT1G30480.1	184	3.00187	1.54921	3.31528	1.10955	1.17599	0	0	0	0	0	0	0	0	Symbols: DRT111 ; D111/G-patch domain-containing protein
AT5G44120.3	AT5G44120.3	AT5G44120.3	82	0	0	0	1.74195	1.83707	0	2.75142	1.6506	7.23561	7.26666	2.18868	2.46533	2.49086	Symbols: CRA1, ATCRA1, CRU1 ; RmlC-like cupins superfamily protein
AT3G46780.1	AT3G46780.1	AT3G46780.1	377	0.691185	0.387353	0	3.19641	3.87744	2.20094	0	0	0.28309	0.386338	0.493773	1.60181	1.03788	Symbols: PTAC16 ; plastid transcriptionally active 16
AT1G30120.1	AT1G30120.1	AT1G30120.1	333	3.30025	3.3974	3.39752	6.94976	7.86471	6.32397	0.855078	1.25014	1.95856	2.04068	0.982385	2.31169	0	Symbols: PDH-E1 BETA ; pyruvate dehydrogenase E1 beta
AT5G10020.1	AT5G10020.1	AT5G10020.1	180	3.44065	3.30775	0	0	0	0	3.42719	2.87102	1.05055	0	1.41545	0	0	Symbols:|Leucine-rich receptor-like protein kinase family protein
AT2G34590.1	AT2G34590.1	AT2G34590.1	333	3.83806	4.11833	4.34051	5.63	6.67927	5.11071	1.93866	2.069	1.87885	2.30618	1.82387	2.80688	2.02796	Symbols:|Transketolase family protein
AT2G21170.1	AT2G21170.1	AT2G21170.1	198	0.925722	0	0	0	1.16751	2.97348	0	0	0	0	0.723965	0.975486	0.81327	Symbols: TIM, PDTPI ; triosephosphate isomerase
AT3G15670.1	AT3G15670.1	AT3G15670.1	116	0	0	0	0	0	0	0	0	5.81763	5.60767	1.28019	0.962921	1.98425	Symbols:|Late embryogenesis abundant protein (LEA) family protein
AT1G21610.3	AT1G21610.3	AT1G21610.3	274	0.334371	0	0	0	0	0.293041	3.05392	3.40122	5.63169	5.81151	0	0	0	Symbols:|wound-responsive family protein
AT1G56070.1	AT1G56070.1	AT1G56070.1	618	1.46833	0.330201	0	0	0	1.20827	2.60266	1.25421	2.48029	2.90191	0	0.379604	0	Symbols: LOS1 ; Ribosomal protein S5/Elongation factor G/III/V family protein
AT2G01140.1	AT2G01140.1	AT2G01140.1	381	4.41122	4.7156	5.44891	3.5028	4.53929	1.80962	3.4746	3.32793	2.72766	3.01507	1.40987	1.60534	2.18528	Symbols:|Aldolase superfamily protein
AT4G32620.2	AT4G32620.2	AT4G32620.2	959	5.06502	5.01106	4.96139	0.623293	0.689658	0.164566	4.99744	5.01803	4.50537	4.75064	2.75261	2.63488	2.75804	Symbols:|Enhancer of polycomb-like transcription factor protein
AT5G38660.2	AT5G38660.2	AT5G38660.2	193	1.54641	0.965172	0	2.74456	3.63773	2.17459	0.534961	0.495077	0.641494	0	0.693415	0.754824	0	Symbols: APE1 ; acclimation of photosynthesis to environment
AT3G10050.1	AT3G10050.1	AT3G10050.1	141	1.06053	1.38402	1.71655	0.469513	0.581766	0.0167982	6.97288	7.09077	1.16252	1.46336	0.439401	0.420745	0.636135	Symbols: OMR1 ; L-O-methylthreonine resistant 1
AT2G37520.1	AT2G37520.1; AT3G53680.1	AT2G37520.1	683	5.18738	5.87878	6.23914	3.99399	3.65568	2.94689	4.54295	4.96162	1.31934	0	4.39603	4.43343	4.80297	Symbols:|Acyl-CoA N-acyltransferase with RING/FYVE/PHD-type zinc finger domain
AT4G20760.1	AT4G20760.1	AT4G20760.1	89	0	0	0	2.02274	3.2575	1.78303	0	0	0	0	0	0	0	Symbols:|NAD(P)-binding Rossmann-fold superfamily protein
AT3G17520.1	AT3G17520.1	AT3G17520.1	119	1.90402	2.58743	2.98637	0.556383	1.74426	0.421251	2.17636	1.91708	4.58339	4.86187	0	0.17008	0	Symbols:|Late embryogenesis abundant protein (LEA) family protein
AT3G17520.1	AT3G17520.1	AT3G17520.1	117	0.462499	0.519875	0	0.92984	0	0.179161	0.997118	0.396745	5.56536	6.26629	0.254344	0.486872	0.173284	Symbols:|Late embryogenesis abundant protein (LEA) family protein
AT1G08360.1	AT1G08360.1	AT1G08360.1	19	1.23861	1.26002	2.12446	1.31756	2.5509	1.25058	3.18116	3.63443	0	0	1.96185	1.95516	2.17925	Symbols:|Ribosomal protein L1p/L10e family
AT1G03140.1	AT1G03140.1	AT1G03140.1	22	3.87743	4.28543	4.81673	1.36101	2.23717	0.737788	0.247922	1.80415	3.52251	3.59354	0.88185	0.776086	1.03881	Symbols:|splicing factor Prp18 family protein
AT1G72150.1	AT1G72150.1	AT1G72150.1	278	1.41654	1.83748	0.814205	0	2.05389	1.08742	0	0	0	0	2.87505	3.14109	3.03283	Symbols: PATL1 ; PATELLIN 1
AT2G41380.1	AT2G41380.1	AT2G41380.1	56	0	0.134868	1.72863	0	0	0.36755	5.83485	6.01446	4.4112	4.9056	0.522082	0.720026	0.523319	Symbols:|S-adenosyl-L-methionine-dependent methyltransferases superfamily protein
AT3G11964.1	AT3G11964.1	AT3G11964.1	1216	0	0	0	0	0	0.0245851	0	0	4.88264	4.70364	0.29503	0.101398	0.186177	Symbols:|RNA binding;RNA binding
AT1G64190.1	AT1G64190.1	AT1G64190.1	328	1.69657	1.2063	0.917348	2.82009	3.88649	2.38193	2.95982	3.24575	3.86095	4.04277	1.92038	1.71558	1.92448	Symbols:|6-phosphogluconate dehydrogenase family protein
AT5G61410.2	AT5G61410.2	AT5G61410.1;AT5G61410.2	271	0	0	0	0	0.776412	0.60614	0	0	0	0	0	0.129213	0.167758	Symbols: RPE ; D-ribulose-5-phosphate-3-epimerase
AT3G47590.1	AT3G47590.1	AT3G47590.1	94	0.781681	0	0	0	0	0	3.75949	3.61108	0	0	0.848641	0.413116	0.546931	Symbols:|alpha/beta-Hydrolases superfamily protein
AT5G45930.1	AT5G45930.1	AT5G45930.1	341	0	0	0	0.785873	0	0.506202	0	0	0	0	0.155688	0	0	Symbols: CHLI2, CHL I2, CHLI-2 ; magnesium chelatase i2
AT2G24530.1	AT2G24530.1	AT2G24530.1	152	3.67738	3.5311	3.34113	0	1.61387	0	2.53768	2.49561	0.562531	0.907245	3.07704	2.73482	3.19983	Symbols:|unknown protein; BEST Arabidopsis thaliana protein match is: unknown protein (TAIR:AT4G31440.1); Has 30201 Blast hits to 17322 proteins in 780 species: Archae - 12; Bacteria - 1396; Metazoa - 17338; Fungi - 3422; Plants - 5037; Viruses - 0; Other Eukaryotes - 2996 (source: NCBI BLink).
AT5G27850.1	AT5G27850.1	AT5G27850.1	50	3.78925	4.30355	4.41932	1.53327	2.90436	2.16063	2.54953	3.0956	1.07573	0.790512	2.73386	3.07812	3.34501	Symbols:|Ribosomal protein L18e/L15 superfamily protein
AT4G04640.1	AT4G04640.1	AT4G04640.1	64	1.38916	1.52746	1.17886	2.1999	2.22731	1.42474	0.924462	0.480322	2.49851	2.62043	2.35948	2.73385	2.6572	Symbols: ATPC1 ; ATPase, F1 complex, gamma subunit protein
AT1G71695.1	AT1G71695.1	AT1G71695.1	269	5.66339	5.85006	5.89394	0.692309	0.58801	2.25865	0	0	7.17191	7.21888	1.15688	0.895614	1.30814	Symbols:|Peroxidase superfamily protein
AT3G57150.1	AT3G57150.1	AT3G57150.1	87	0	0	0	1.83341	3.05529	2.12035	0	0.899301	0	0	0.754408	0.655579	0	Symbols: NAP57, AtNAP57, CBF5, AtCBF5 ; homologue of NAP57
AT2G37520.1	AT2G37520.1	AT2G37520.1	39	8.0948	8.4912	8.68586	0	0	0	7.70676	7.4049	6.51369	6.83025	6.38317	5.9615	6.50715	Symbols:|Acyl-CoA N-acyltransferase with RING/FYVE/PHD-type zinc finger domain
AT2G04865.1	AT2G04865.1	AT2G04865.1	490	3.51267	3.85147	3.93397	0	1.58404	0.651642	1.09994	2.58927	2.05794	2.65767	2.54399	2.55939	3.06325	Symbols:|Aminotransferase-like, plant mobile domain family protein
ATCG00490.1	ATCG00490.1	ATCG00490.1	177	0.658583	0.499438	0	0	0	0	0	0	0	0	3.62271	3.8757	3.73196	Symbols: RBCL ; ribulose-bisphosphate carboxylases
AT5G36210.1	AT5G36210.1	AT5G36210.1	89	0	0	0	0	0.907665	0.711225	0	0	0	0	0.747043	1.25083	1.26594	Symbols:|alpha/beta-Hydrolases superfamily protein
AT1G51980.1	AT1G51980.1	AT1G51980.1	424	0	0	0	0	2.24242	1.44321	3.23517	3.56405	0.599393	0.85019	0.376813	1.09886	1.47055	Symbols:|Insulinase (Peptidase family M16) protein
AT4G31440.1	AT4G31440.1	AT4G31440.1	91	3.70963	3.25009	1.92683	5.93825	0	4.70996	7.1432	6.83098	5.84845	5.87877	3.06021	2.24487	3.06962	Symbols:|unknown protein; BEST Arabidopsis thaliana protein match is: unknown protein (TAIR:AT2G24530.1); Has 210 Blast hits to 209 proteins in 55 species: Archae - 0; Bacteria - 72; Metazoa - 2; Fungi - 6; Plants - 128; Viruses - 0; Other Eukaryotes - 2 (source: NCBI BLink).
AT5G66190.1	AT5G66190.1; AT1G20020.1	AT5G66190.1	321	0.501704	0.547811	1.10732	1.85136	2.69409	3.37382	0	0	0.534278	1.02047	3.1112	3.23257	3.38887	Symbols: ATLFNR1, FNR1 ; ferredoxin-NADP(+)-oxidoreductase 1
AT3G24870.1	AT3G24870.1	AT3G24870.1	1568	1.16786	1.02599	0	0.367762	0	0	0	0	0	0.672344	0.168203	0.433118	0.272852	Symbols:|Helicase/SANT-associated, DNA binding protein
AT3G54640.1	AT3G54640.1	AT3G54640.1	302	0.699957	0	0.626972	0	0	0.715331	0	0.649282	0.67683	0	0.402586	0	0	Symbols: TSA1, TRP3 ; tryptophan synthase alpha chain
AT1G04410.1	AT1G04410.1	AT1G04410.1	119	3.79395	4.04691	4.35954	1.05122	2.86337	0.684362	5.19328	4.89714	2.55475	2.84564	4.18034	3.85588	4.38719	Symbols:|Lactate/malate dehydrogenase family protein
AT3G17930.1	AT3G17930.1	AT3G17930.1	165	4.97151	5.63633	5.96194	3.44552	4.33232	2.9717	1.01206	0.570849	0	0.194512	4.72556	4.82222	4.93816	Symbols:|unknown protein; FUNCTIONS IN: molecular_function unknown; INVOLVED IN: biological_process unknown; LOCATED IN: chloroplast thylakoid membrane; EXPRESSED IN: 22 plant structures; EXPRESSED DURING: 13 growth stages; CONTAINS InterPro DOMAIN/s: Protein of unknown function DUF3007 (InterPro:IPR021562); Has 236 Blast hits to 236 proteins in 83 species: Archae - 0; Bacteria - 117; Metazoa - 0…
AT1G16710.1	AT1G16710.1	AT1G16710.1	581	5.34521	5.61312	5.84598	2.94605	0.919857	2.20447	6.84703	6.84447	5.28622	5.29848	4.16912	4.23253	4.33418	Symbols: HAC12 ; histone acetyltransferase of the CBP family 12
AT2G38230.1	AT2G38230.1	AT2G38230.1	204	0	0	0	2.50646	3.63394	2.06318	0	0	0	0	0.212049	0.240491	0	Symbols: ATPDX1.1, PDX1.1 ; pyridoxine biosynthesis 1.1
AT5G64270.1	AT5G64270.1	AT5G64270.1	94	3.74133	3.93258	3.70969	5.7469	0	4.4124	3.98942	4.24403	4.71991	4.67149	2.99037	2.70111	3.05428	Symbols:|splicing factor, putative
AT3G08580.1	AT3G08580.1	AT3G08580.1;AT3G08580.2	325	2.56793	2.85111	3.143	2.86266	4.14235	2.54336	4.7378	4.95589	2.1714	2.45181	2.11648	1.74432	1.99407	Symbols: AAC1 ; ADP/ATP carrier 1
AT3G08580.1	AT3G08580.1	AT3G08580.1;AT3G08580.2	336	0.825311	0.809764	0.818616	1.96915	2.84868	1.57777	2.73604	2.56389	1.40764	1.55954	0.504462	0.762661	0.442075	Symbols: AAC1 ; ADP/ATP carrier 1
AT1G53580.1	AT1G53580.1	AT1G53580.1	235	0	0.247316	0	0.547517	0	0	4.3302	3.56363	0	0	1.58483	1.81687	1.51599	Symbols: GLX2-3, ETHE1, GLY3 ; glyoxalase II 3
AT2G19390.1	AT2G19390.1	AT2G19390.1	610	0.422368	0	0	0	0	0.213727	2.06451	2.52797	4.55795	4.43953	0.473035	0.448052	0	Symbols:|unknown protein; BEST Arabidopsis thaliana protein match is: unknown protein (TAIR:AT4G29790.1); Has 203 Blast hits to 188 proteins in 60 species: Archae - 0; Bacteria - 11; Metazoa - 24; Fungi - 34; Plants - 93; Viruses - 0; Other Eukaryotes - 41 (source: NCBI BLink).
AT1G77180.1	AT1G77180.1	AT1G77180.1;AT1G77180.2	205	2.89887	3.37323	3.67521	0	0	0	4.05243	3.79732	5.39515	5.69299	1.65488	1.09862	1.51563	Symbols: SKIP ; chromatin protein family
AT5G47210.1	AT5G47210.1	AT5G47210.1	312	4.3943	4.79272	5.05227	1.43704	1.25043	0.387051	4.50897	4.65042	5.88158	6.11393	2.04974	2.10748	2.10641	Symbols:|Hyaluronan / mRNA binding family
AT1G69010.1	AT1G69010.1	AT1G69010.1	306	3.44674	4.22394	4.73174	0.609095	1.29237	0.0846211	1.5568	1.12673	1.22204	1.28432	0.342532	0.559866	0.782846	Symbols: BIM2 ; BES1-interacting Myc-like protein 2
AT5G51970.2	AT5G51970.2	AT5G51970.1;AT5G51970.2	312	4.64024	4.98036	4.00957	0	0	0.833653	5.31817	5.40588	3.74106	4.11777	3.70192	3.33631	3.04052	Symbols:|GroES-like zinc-binding alcohol dehydrogenase family protein
AT5G20060.3	AT5G20060.3	AT5G20060.2;AT5G20060.1;AT5G20060.3	195	0	0.493706	0.474865	1.92096	2.52639	1.20734	0	0.826187	0	0	0.401702	0.265537	0	Symbols:|alpha/beta-Hydrolases superfamily protein
AT4G04830.1	AT4G04830.1	AT4G04830.1	10	0	0	0	0	0	0	3.73045	3.70858	0	0	0.769294	0.171906	0.308805	Symbols: ATMSRB5, MSRB5 ; methionine sulfoxide reductase B5
AT3G09260.1	AT3G09260.1; AT1G66270.1; AT1G66280.1	AT3G09260.1	103	0	0	0	0	0	0	5.38105	5.45372	1.0814	1.46314	0.836463	1.69435	0.837473	Symbols: PYK10, PSR3.1, BGLU23, LEB ; Glycosyl hydrolase superfamily protein
AT4G28750.1	AT4G28750.1	AT4G28750.1	82	4.55104	4.33265	4.43401	4.74893	0	3.33667	0.598366	0.256607	0.145638	0	5.19009	5.03351	5.13021	Symbols: PSAE-1 ; Photosystem I reaction centre subunit IV / PsaE protein
AT5G56010.1	AT5G56010.1; AT5G56030.1	AT5G56010.1	440	0.795019	0	0	4.74689	4.67054	2.97417	2.97246	3.90457	1.50704	1.81988	2.86762	2.81069	3.1638	Symbols: HSP81-3, Hsp81.3, AtHsp90-3, AtHsp90.3 ; heat shock protein 81-3
AT5G56140.1	AT5G56140.1	AT5G56140.1	308	0.54088	0.225848	0	0	0	0.907918	1.63592	1.83318	2.68681	3.36039	0.791786	0.619777	0.907103	Symbols:|RNA-binding KH domain-containing protein
AT3G60750.1	AT3G60750.1	AT3G60750.1	83	1.0624	0	0	1.51946	0	0.79934	0.726509	0.919238	0	0	1.88659	0	1.71225	Symbols:|Transketolase
AT1G33520.1	AT1G33520.1	AT1G33520.1	64	1.08327	0.977278	0.657767	3.02927	3.68637	2.48083	1.45332	1.62679	2.03061	2.42171	0.173544	0	0	Symbols: MOS2 ; D111/G-patch domain-containing protein
AT1G26550.1	AT1G26550.1	AT1G26550.1	44	1.71276	2.09271	2.31319	0	0	0.186813	1.23063	1.55478	0	0	1.34056	1.44362	1.52923	Symbols:|FKBP-like peptidyl-prolyl cis-trans isomerase family protein
AT4G28520.1	AT4G28520.1	AT4G28520.1	95	0	0	0	0	6.60473	3.7015	3.96742	1.35924	7.88647	7.62845	4.03287	3.68521	0	Symbols: CRU3, CRC ; cruciferin 3
AT1G29470.2	AT1G29470.2	AT1G29470.1;AT1G29470.2	82	2.76377	2.87503	3.1775	0	0	0	0.166244	0	0	0	5.11425	4.55162	5.16655	Symbols:|S-adenosyl-L-methionine-dependent methyltransferases superfamily protein
AT3G63500.2	AT3G63500.2	AT3G63500.2	253	2.38384	2.63944	3.05832	0.567927	1.05509	0.685387	1.44275	2.23309	2.49837	2.37205	2.93653	3.30435	3.45737	Symbols:|Protein of unknown function (DUF1423)
AT5G63570.1	AT5G63570.1	AT5G63570.1	52	0	0	0	3.03904	0.54952	1.91999	0	0	0	0	1.43938	1.03308	1.5837	Symbols: GSA1 ; glutamate-1-semialdehyde-2,1-aminomutase
AT4G02450.1	AT4G02450.1	AT4G02450.1	241	0.930952	0	0	0	1.04598	0.413955	0	0	0.598774	0	0.678218	1.00229	0.424135	Symbols:|HSP20-like chaperones superfamily protein
AT4G29060.1	AT4G29060.1	AT4G29060.1	877	0.623599	0.915785	1.13542	3.66105	5.19319	3.61993	0	0	1.5311	1.60778	0.0273919	0.0918114	0	Symbols: emb2726 ; elongation factor Ts family protein
AT1G29470.2	AT1G29470.2	AT1G29470.1;AT1G29470.2	110	2.03601	2.53175	2.95325	0	0.526829	0.0726367	0	0.190982	0	0.77515	2.25098	2.0477	2.35077	Symbols:|S-adenosyl-L-methionine-dependent methyltransferases superfamily protein
AT1G54870.1	AT1G54870.1	AT1G54870.1	81	0.143474	0	0.146598	0	0	0	0	0	5.55385	5.36998	0.0516228	0	0	Symbols:|NAD(P)-binding Rossmann-fold superfamily protein
AT4G29840.1	AT4G29840.1	AT4G29840.1	121	0.766391	1.02614	0	1.96093	0	1.34468	0	0	0	0	0.136293	0	0.346712	Symbols: MTO2, TS ; Pyridoxal-5'-phosphate-dependent enzyme family protein
AT1G52740.1	AT1G52740.1	AT1G52740.1	4	5.84799	5.9086	6.16893	4.20921	5.90867	5.0838	6.28054	6.39974	7.85437	7.90242	5.20761	5.18451	5.27006	Symbols: HTA9 ; histone H2A protein 9
AT1G52740.1	AT1G52740.1	AT1G52740.1	7	5.74566	5.80353	6.06356	4.10828	5.80514	4.98229	6.17972	6.29555	7.74481	7.79247	5.10661	5.08064	5.16819	Symbols: HTA9 ; histone H2A protein 9
AT1G24180.1	AT1G24180.1	AT1G24180.1	279	0	0.324574	0	1.07479	1.31256	0.811172	3.93889	3.87698	0	0	0.621893	0.54852	0.457077	Symbols: IAR4 ; Thiamin diphosphate-binding fold (THDP-binding) superfamily protein
AT1G15690.1	AT1G15690.1	AT1G15690.1	265	0	0	0	2.09137	0	1.16356	1.68016	0.929228	0	0	0.550004	0	0	Symbols: AVP1, ATAVP3, AVP-3, AtVHP1;1 ; Inorganic H pyrophosphatase family protein
AT4G16420.1	AT4G16420.1	AT4G16420.1	216	0.956274	1.5639	1.27773	0.960232	1.21311	0.322495	1.99335	2.15404	1.45073	0	1.27951	1.01169	1.23547	Symbols: ADA2B, PRZ1 ; homolog of yeast ADA2 2B
AT4G16420.1	AT4G16420.1	AT4G16420.1	217	0.956274	1.5639	1.27773	0.960232	1.21311	0.322495	1.99335	2.15404	1.45073	0	1.27951	1.01169	1.23547	Symbols: ADA2B, PRZ1 ; homolog of yeast ADA2 2B
AT1G54270.1	AT1G54270.1; AT3G13920.2	AT1G54270.1	125	3.01793	3.39372	3.94033	1.61597	0.939985	1.9526	0	0.602461	0	0	3.50376	3.8765	3.92121	Symbols: EIF4A-2 ; eif4a-2
AT4G24620.1	AT4G24620.1	AT4G24620.1	537	0.575102	0.808196	0.83678	3.81464	5.26852	4.03685	0.548736	0.461571	1.9282	1.68052	0.765491	0.729142	0.922236	Symbols: PGI1, PGI ; phosphoglucose isomerase 1
AT5G22450.1	AT5G22450.1	AT5G22450.1	526	3.66345	4.12276	4.19858	0	0	2.39645	5.85622	5.75579	3.76057	3.99252	3.48447	3.52777	3.61845	Symbols:|unknown protein; LOCATED IN: chloroplast; EXPRESSED IN: 22 plant structures; EXPRESSED DURING: 13 growth stages; BEST Arabidopsis thaliana protein match is: unknown protein (TAIR:AT2G19390.1); Has 30201 Blast hits to 17322 proteins in 780 species: Archae - 12; Bacteria - 1396; Metazoa - 17338; Fungi - 3422; Plants - 5037; Viruses - 0; Other Eukaryotes - 2996 (source: NCBI BLink).
AT5G10400.1	AT5G10400.1; AT4G40030.2	AT1G09200.1;AT3G27360.1;AT5G10390.1;AT5G10400.1;AT5G65360.1	80	5.03318	5.59906	5.84986	2.6547	4.17216	3.74164	4.55135	5.01159	3.04628	2.85772	4.08964	4.46324	4.41638	Symbols:|Histone superfamily protein
AT1G30120.1	AT1G30120.1	AT1G30120.1	264	5.45343	5.90412	4.7926	3.07292	3.08199	3.56093	0	0	0	0	3.32499	3.15588	3.08845	Symbols: PDH-E1 BETA ; pyruvate dehydrogenase E1 beta
AT1G77800.1	AT1G77800.1	AT1G77800.1	1187	3.48051	3.63017	4.21644	0	0	1.56744	2.83215	3.73914	0.805471	0.217348	2.50629	2.31811	3.00194	Symbols:|PHD finger family protein
AT5G26780.3	AT5G26780.3; AT4G37930.1	AT5G26780.3;AT5G26780.2	127	2.89183	2.72256	2.96337	4.28315	0	4.89332	0	0.174016	0	0	4.28636	4.35837	4.23582	Symbols: SHM2 ; serine hydroxymethyltransferase 2
AT3G15260.2	AT3G15260.2	AT3G15260.1;AT3G15260.2	266	0	0.298914	0	0	0	0.395524	0	0.127849	3.64412	3.83654	0	0	0	Symbols:|Protein phosphatase 2C family protein
AT4G16210.1	AT4G16210.1	AT4G16210.1	202	0.375302	0.321534	0	0	0	0.361249	1.0487	2.06587	3.60746	3.7792	0.800909	0.129179	0.561004	Symbols: ECHIA, E-COAH-2 ; enoyl-CoA hydratase/isomerase A
AT3G04590.2	AT3G04590.2	AT3G04590.2	157	0.81191	0	0.457841	2.04268	2.84767	1.44433	0.654212	0.492403	1.36272	1.80091	1.0946	1.23814	1.29927	Symbols:|AT hook motif DNA-binding family protein
AT3G01500.1	AT3G01500.1; AT5G14740.2	AT3G01500.1	66	0	0	0	5.10437	6.29421	4.70081	0.184778	0	2.74046	3.22872	3.20164	3.0532	3.58281	Symbols: CA1, ATBCA1, SABP3, ATSABP3 ; carbonic anhydrase 1
AT5G10550.1	AT5G10550.1	AT5G10550.1	206	3.27616	3.88661	4.5336	0.596228	0.651355	0.129274	3.63681	2.78623	9.16111	8.48537	0.872412	0.416789	0.950306	Symbols: GTE2 ; global transcription factor group E2
AT3G16780.1	AT3G16780.1	AT3G16780.1	162	2.57403	2.27291	2.94288	0	0	0	1.38336	2.07985	0.551704	0	3.67783	0.470602	4.37845	Symbols:|Ribosomal protein L19e family protein
AT5G43830.1	AT5G43830.1	AT5G43830.1	205	2.09215	2.01801	2.17236	2.1815	0	0.240843	4.06612	3.78058	0.911768	0.989254	1.57675	0.902493	2.01982	Symbols:|Aluminium induced protein with YGL and LRDR motifs
AT3G49010.3	AT3G49010.3	AT3G49010.1;AT3G49010.2;AT3G49010.3	166	0	0	0	0	0	0.593337	1.36514	0.721393	0	0	0	0	0	Symbols: ATBBC1, BBC1, RSU2 ; breast basic conserved 1
AT3G56090.1	AT3G56090.1	AT3G56090.1	154	4.12456	4.63979	5.08463	2.58782	2.27246	1.41362	3.97849	4.14678	0.432063	0.588776	1.7657	1.06465	2.24808	Symbols: ATFER3, FER3 ; ferritin 3
AT3G26650.1	AT3G26650.1	AT3G26650.1	170	2.64002	2.72544	2.88559	0.518833	1.62454	1.0563	0	0	0	0	2.39463	2.11499	2.82252	Symbols: GAPA, GAPA-1 ; glyceraldehyde 3-phosphate dehydrogenase A subunit
AT1G14930.1	AT1G14930.1	AT1G14930.1	19	0.924213	0.881146	1.33786	0	0	0	0.427658	0.13373	4.84495	5.1536	0	0	0.547434	Symbols:|Polyketide cyclase/dehydrase and lipid transport superfamily protein
AT5G17310.2	AT5G17310.2	AT5G17310.2	153	0	0	0	0	0	0	0	0	4.31993	4.01267	0	0	0	Symbols: UGP2 ; UDP-glucose pyrophosphorylase 2
AT1G77800.1	AT1G77800.1	AT1G77800.1	109	9.06166	9.53976	9.93114	2.23054	3.27869	1.67896	7.64664	7.48029	5.22191	5.30571	5.43399	5.26382	5.74995	Symbols:|PHD finger family protein
AT1G77800.1	AT1G77800.1	AT1G77800.1	110	9.06166	9.53976	9.93114	2.23054	3.27869	1.67896	7.64664	7.48029	5.22191	5.30571	5.43399	5.26382	5.74995	Symbols:|PHD finger family protein
AT1G77800.1	AT1G77800.1	AT1G77800.1	111	9.06166	9.53976	9.93114	2.23054	3.27869	1.67896	7.64664	7.48029	5.22191	5.30571	5.43399	5.26382	5.74995	Symbols:|PHD finger family protein
AT1G77800.1	AT1G77800.1	AT1G77800.1	112	9.60042	10.0997	10.4857	2.70921	3.75786	2.03322	8.17785	8.01264	5.79392	5.87846	6.00541	5.83237	6.32406	Symbols:|PHD finger family protein
AT1G77800.1	AT1G77800.1	AT1G77800.1	113	10.5648	11.0702	11.4529	3.59446	4.70352	2.84526	9.16055	8.99177	6.78086	6.86615	6.96034	6.78344	7.26053	Symbols:|PHD finger family protein
AT1G21350.3	AT1G21350.3	AT1G21350.3	188	3.20308	2.13736	4.25028	4.89322	5.25001	4.59991	5.27935	5.01373	6.94975	6.07292	6.16575	5.93622	6.5364	Symbols:|Thioredoxin superfamily protein
AT4G31580.2	AT4G31580.2	AT4G31580.1;AT4G31580.2	193	2.69541	2.65522	2.94092	1.28615	2.02963	0.855138	3.3902	3.55136	0.600423	0.928449	1.03136	0.79608	1.20777	Symbols: SRZ-22, SRZ22, RSZP22, RSZ22, At-RSZ22 ; serine/arginine-rich 22
AT3G55800.1	AT3G55800.1	AT3G55800.1	305	2.84754	2.94378	3.49442	0.536108	1.38516	3.36233	0	0.173636	2.65782	2.72925	3.79981	3.78501	3.96621	Symbols: SBPASE ; sedoheptulose-bisphosphatase
AT4G38970.1	AT4G38970.1; AT2G21330.1	AT4G38970.1	394	0.590543	0.247182	0.831155	5.18443	5.24259	4.37694	0.36247	0.0638048	0.329192	0.30047	2.9627	2.34464	2.6357	Symbols: FBA2 ; fructose-bisphosphate aldolase 2
AT5G35210.1	AT5G35210.1	AT5G35210.1	612	0.499365	0	0	2.71694	3.78581	2.31094	0	0	0	0.84108	0.346418	0	0	Symbols:|metalloendopeptidases;zinc ion binding;DNA binding
AT2G21045.1	AT2G21045.1	AT2G21045.1	84	0	0	0	1.5486	0.720829	0.801341	6.66319	6.48835	2.55225	3.03319	0.822076	0.711317	0.440783	Symbols:|Rhodanese/Cell cycle control phosphatase superfamily protein
AT2G42490.1	AT2G42490.1	AT2G42490.1	657	0.676038	1.29189	0.891401	0	0	0	3.62272	3.51286	3.25443	3.0909	1.26448	1.50303	1.42885	Symbols:|Copper amine oxidase family protein
AT3G17520.1	AT3G17520.1	AT3G17520.1	250	1.08674	1.2429	1.49456	0.506069	0	0.308228	1.34668	0.175446	6.43539	6.31962	1.08358	1.15335	1.48615	Symbols:|Late embryogenesis abundant protein (LEA) family protein
AT3G07740.4	AT3G07740.4	AT3G07740.4	221	2.17555	3.44972	2.88729	0.33888	0.57586	0.382083	3.44436	3.33652	6.85732	7.15685	1.52215	0.849264	0.803796	Symbols: ADA2A ; homolog of yeast ADA2 2A
AT5G10230.1	AT5G10230.1	AT5G10230.1	198	0	0	0	0	0	0	3.94103	4.57527	0.33407	0	0	0.267508	0.216678	Symbols: ANNAT7, ANN7 ; annexin 7
AT3G21350.2	AT3G21350.2	AT3G21350.2	294	2.34097	0.639529	1.84557	2.53473	2.52229	2.14776	6.38613	6.88421	7.09157	7.18198	0.158627	0.402948	1.0187	Symbols: MED6 ; RNA polymerase transcriptional regulation mediator-related
AT1G48610.1	AT1G48610.1	AT1G48610.1	45	2.19884	2.51619	2.91304	0	0	0	3.78942	3.64198	3.04411	3.20005	2.23021	1.62528	2.14445	Symbols:|AT hook motif-containing protein
AT1G52740.1	AT1G52740.1	AT1G52740.1	13	5.09344	5.57419	5.87869	0	0.355369	1.28892	4.77272	4.93408	5.84046	5.93685	3.82306	3.62708	3.94482	Symbols: HTA9 ; histone H2A protein 9
AT1G55325.2	AT1G55325.2	AT1G55325.2	725	5.51903	5.95141	6.16693	3.07252	3.63701	2.23952	5.24137	4.88099	6.40603	7.23097	3.91849	3.89517	4.12358	Symbols: GCT ; RNA polymerase II transcription mediators
AT5G51660.1	AT5G51660.1	AT5G51660.1	468	5.00607	5.39979	5.21203	4.48163	5.78474	4.16778	4.4871	4.7624	4.7718	4.66917	5.07557	4.96441	5.16837	Symbols: CPSF160, ATCPSF160 ; cleavage and polyadenylation specificity factor 160
AT3G48990.1	AT3G48990.1	AT3G48990.1	475	2.82995	3.24303	3.46872	5.52866	4.93834	4.75333	0	0	1.43819	0	3.0451	2.24129	2.25394	Symbols:|AMP-dependent synthetase and ligase family protein
ATCG00270.1	ATCG00270.1	ATCG00270.1	318	1.70358	2.06886	0	1.6268	2.08364	0.775747	0	1.39383	3.36614	2.33027	1.85149	0.802225	1.55596	Symbols: PSBD ; photosystem II reaction center protein D
AT1G07820.2	AT1G07820.2	AT1G07660.1;AT1G07820.1;AT1G07820.2;AT2G28740.1;AT3G45930.1;AT3G53730.1;AT3G46320.1;AT5G59690.1;AT5G59970.1	6	3.3889	3.56973	4.06858	7.46637	9.17631	5.73224	3.60887	3.71218	5.77696	5.84614	2.35963	2.51253	2.39003	Symbols:|Histone superfamily protein
AT1G07820.2	AT1G07820.2	AT1G07660.1;AT1G07820.1;AT1G07820.2;AT2G28740.1;AT3G45930.1;AT3G53730.1;AT3G46320.1;AT5G59690.1;AT5G59970.1	13	4.08626	4.19533	4.63283	7.86963	9.22837	7.03971	3.48019	3.48138	5.07165	5.1426	2.05935	2.16544	2.22775	Symbols:|Histone superfamily protein
AT1G20020.1	AT1G20020.1	AT1G20020.1	146	0	0	0	7.59252	2.13557	6.22617	0.294793	0	0	0	0	0	0	Symbols: ATLFNR2, FNR2 ; ferredoxin-NADP(+)-oxidoreductase 2
AT5G50750.1	AT5G50750.1	AT5G50750.1	204	2.198	1.67638	0.933257	0	0	0	1.09351	1.27615	4.8686	4.88299	0.958858	1.02114	0.541227	Symbols: RGP4 ; reversibly glycosylated polypeptide 4
AT5G66190.1	AT5G66190.1	AT5G66190.1	137	3.95105	5.15092	3.95526	3.82186	0.315488	5.4953	0.254282	0.700119	5.1684	5.12147	5.20399	5.10747	5.26734	Symbols: ATLFNR1, FNR1 ; ferredoxin-NADP(+)-oxidoreductase 1
AT2G39730.1	AT2G39730.1; AT2G39730.2	AT2G39730.1	392	0.876178	0.844516	1.18717	3.60758	4.53389	3.29959	0	0	1.198	0.747757	1.75121	1.71772	0	Symbols: RCA ; rubisco activase
AT4G02770.1	AT4G02770.1	AT4G02770.1	128	0.251295	0.460034	1.86122	3.94215	5.66856	5.18412	0	0	0	0	3.35621	3.47691	3.54573	Symbols: PSAD-1 ; photosystem I subunit D-1
AT1G07820.2	AT1G07820.2	AT1G07660.1;AT1G07820.1;AT1G07820.2;AT2G28740.1;AT3G45930.1;AT3G53730.1;AT3G46320.1;AT5G59690.1;AT5G59970.1	9	3.22603	3.35023	3.87128	4.28451	5.27692	2.84662	3.14168	3.37952	4.75171	4.70182	1.86	1.76709	2.35565	Symbols:|Histone superfamily protein
AT3G22480.1	AT3G22480.1	AT3G22480.2;AT3G22480.1	26	0	0	0	1.98648	0	1.05534	1.34588	2.12744	0	0.482352	1.42095	1.44568	1.37034	Symbols: PDF2 ; prefoldin 2
AT1G21670.1	AT1G21670.1	AT1G21670.1	514	1.8125	2.0952	1.99812	1.78215	0	1.90805	1.72097	0	4.43703	4.24301	2.43328	3.04527	2.55111	Symbols:|LOCATED IN: cell wall, plant-type cell wall; EXPRESSED IN: 23 plant structures; EXPRESSED DURING: 14 growth stages; CONTAINS InterPro DOMAIN/s: WD40-like Beta Propeller (InterPro:IPR011659), Six-bladed beta-propeller, TolB-like (InterPro:IPR011042); BEST Arabidopsis thaliana protein match is: DPP6 N-terminal domain-like protein (TAIR:AT1G21680.1); Has 8461 Blast hits to 5060 proteins in …
AT3G16950.2	AT3G16950.2	AT3G16950.2	472	0.828676	0.51923	1.49259	0	0	0	5.0591	5.51373	6.29799	6.26953	2.25861	3.40497	2.5055	Symbols: LPD1, ptlpd1 ; lipoamide dehydrogenase 1
AT4G16155.1	AT4G16155.1	AT4G16155.1	532	4.74263	5.19735	5.52113	4.88544	6.22856	4.30822	5.05931	5.4023	7.24802	7.20669	4.08765	4.46983	4.23166	Symbols:|dihydrolipoyl dehydrogenases
AT1G21720.1	AT1G21720.1	AT1G21720.1	98	6.90583	7.46784	6.41338	2.72165	2.62244	1.49141	1.41784	3.17361	5.01608	5.40859	5.93743	6.35898	5.90387	Symbols: PBC1 ; proteasome beta subunit C1
AT3G55440.1	AT3G55440.1	AT3G55440.1	195	0.548235	1.1969	2.18115	0	0	0	4.56804	5.20011	3.2536	3.94575	3.16679	3.96564	3.55547	Symbols: ATCTIMC, TPI, CYTOTPI ; triosephosphate isomerase
AT1G12900.1	AT1G12900.1	AT1G12900.1	180	0	0	0	0	1.71184	0.456876	0	0	0	0	0.123171	0.129526	0	Symbols: GAPA-2 ; glyceraldehyde 3-phosphate dehydrogenase A subunit 2
AT3G25520.1	AT3G25520.1	AT3G25520.1	8	7.7007	8.17422	8.79836	3.70418	2.78727	1.25637	8.05514	7.79367	4.27837	4.51764	6.11269	5.81101	6.54075	Symbols: ATL5, PGY3, OLI5, RPL5A ; ribosomal protein L5
AT1G14950.1	AT1G14950.1	AT1G14950.1	25	0.131508	0.147728	0	0.524643	0.553964	0	0.169992	0.340805	7.01585	7.16947	0.133533	0.175673	0	Symbols:|Polyketide cyclase/dehydrase and lipid transport superfamily protein
AT1G20620.1	AT1G20620.1	AT1G20620.1	396	1.19945	1.89816	1.71101	4.34384	1.38026	2.94909	1.96562	2.3016	3.33086	3.83032	4.69772	4.7199	4.85869	Symbols: CAT3, SEN2, ATCAT3 ; catalase 3
AT3G56240.1	AT3G56240.1	AT3G56240.1	82	1.10547	1.04015	0	0	0	0	2.20195	1.71507	0	0	0.137731	0.235721	0	Symbols: CCH ; copper chaperone
AT1G04270.1	AT1G04270.1; AT5G09510.1	AT1G04270.1	15	4.36215	4.75894	5.22732	3.23019	4.41645	2.77625	4.69498	4.88071	3.9695	4.04594	3.56093	3.57109	3.84596	Symbols: RPS15 ; cytosolic ribosomal protein S15
AT5G25520.2	AT5G25520.2	AT5G25520.2	106	2.88411	3.0013	3.54431	1.4451	0	0	0.278371	0.902667	1.9696	1.95971	1.02934	2.13792	1.17285	Symbols:|SPOC domain / Transcription elongation factor S-II protein
AT4G30920.1	AT4G30920.1	AT4G30920.1	253	1.22494	0.704917	1.30265	0.806725	1.84237	2.66017	0.713001	0.331834	2.47474	2.94065	2.45937	2.55971	2.8244	Symbols:|Cytosol aminopeptidase family protein
AT5G09810.1	AT5G09810.1; AT1G49240.1; AT3G53750.1; AT3G46520.1	AT5G09810.1	63	5.81395	6.39955	7.18993	4.54286	5.34016	0	5.75467	5.57537	4.48426	4.56557	6.57405	6.65937	6.85084	Symbols: ACT7 ; actin 7
AT2G36640.1	AT2G36640.1	AT2G36640.1	76	0	0	0	0	0	0	0	0	3.47839	3.63087	0	0	0	Symbols: ATECP63, ECP63 ; embryonic cell protein 63
AT1G18080.1	AT1G18080.1	AT1G18080.1	292	4.58509	4.82961	5.48595	3.95599	3.60095	2.27996	0	0.277489	0.727915	0	0.556447	0.41755	0.948593	Symbols: ATARCA, RACK1A_AT, RACK1A ; Transducin/WD40 repeat-like superfamily protein
AT3G18190.1	AT3G18190.1	AT3G18190.1	317	3.72984	4.15864	4.50022	0	0	0	3.24385	3.46137	0	0	3.28148	3.18271	3.53746	Symbols:|TCP-1/cpn60 chaperonin family protein
AT3G53040.1	AT3G53040.1	AT3G53040.1	72	0	0	0	0.108156	0.82293	0.085223	0	0.248729	4.03727	4.31205	0.892234	1.14709	1.63063	Symbols:|late embryogenesis abundant protein, putative / LEA protein, putative
AT4G30920.1	AT4G30920.1	AT4G30920.1	254	0.293513	0.680879	0	1.87561	2.22484	1.54541	0	0.371421	4.73201	4.94545	1.81492	2.64694	1.55274	Symbols:|Cytosol aminopeptidase family protein
AT4G23680.1	AT4G23680.1	AT4G23680.1	25	6.12851	6.01589	5.24441	0	0	0	5.56226	5.78183	1.68133	0.353228	0	0.151593	0.0806613	Symbols:|Polyketide cyclase/dehydrase and lipid transport superfamily protein
AT3G20050.1	AT3G20050.1	AT3G20050.1	469	4.51261	5.38647	5.55373	2.81816	3.48684	2.4897	3.45056	3.44907	0	0	3.72798	4.11139	3.93052	Symbols: ATTCP-1, TCP-1 ; T-complex protein 1 alpha subunit
AT1G07940.1	AT1G07940.1	AT1G07920.1;AT1G07930.1;AT1G07940.1;AT1G07940.2;AT5G60390.1;AT5G60390.3	301	0	0.309511	0	0.243904	0	0.0331043	3.45898	3.26187	1.72027	1.48753	0.684822	0.78724	0.62851	Symbols:|GTP binding Elongation factor Tu family protein
AT1G07940.1	AT1G07940.1	AT1G07920.1;AT1G07930.1;AT1G07940.1;AT1G07940.2;AT5G60390.1;AT5G60390.3	306	0	0.173283	0	0	0	0	3.64671	3.57913	2.02147	1.76784	0.751573	0.976505	0.738931	Symbols:|GTP binding Elongation factor Tu family protein
AT2G40430.2	AT2G40430.2	AT2G40430.2	61	0.949674	0.39445	0.349475	3.23071	4.50594	2.9637	0	0	4.61111	4.88417	0.250719	0.373091	0.266634	Symbols:|FUNCTIONS IN: molecular_function unknown; INVOLVED IN: biological_process unknown; LOCATED IN: cellular_component unknown; EXPRESSED IN: 22 plant structures; EXPRESSED DURING: 13 growth stages; CONTAINS InterPro DOMAIN/s: P60-like (InterPro:IPR011687), Tumour suppressor protein Gltscr2 (InterPro:IPR011211); Has 706 Blast hits to 639 proteins in 197 species: Archae - 0; Bacteria - 32; Met…
AT1G56190.1	AT1G56190.1	AT1G56190.1	88	0	0	0	3.03594	2.96083	1.88016	0	0	0	0	0.44835	0	0.411465	Symbols:|Phosphoglycerate kinase family protein
AT5G11340.1	AT5G11340.1	AT5G11340.1	155	0	0	0	3.18451	0	1.96353	0.306252	0	0	0	0	0	0.278798	Symbols:|Acyl-CoA N-acyltransferases (NAT) superfamily protein
AT1G35720.1	AT1G35720.1	AT1G35720.1	97	2.46342	2.79879	3.31006	3.71306	3.93235	1.38237	4.00692	4.18211	4.05637	4.12681	5.38118	5.73136	6.00909	Symbols: ANNAT1, OXY5, ATOXY5 ; annexin 1
AT3G62170.1	AT3G62170.1	AT3G62170.1	374	2.11769	2.01035	1.77067	0	0	0	0	0	4.80156	5.1641	0.0951142	0	0.209554	Symbols: VGDH2 ; VANGUARD 1 homolog 2
AT2G46020.2	AT2G46020.2	AT2G46020.2	2179	4.26909	4.45829	4.00945	0	0	0.954184	5.8068	6.08436	6.67783	6.77121	3.8458	4.00672	3.80958	Symbols: CHR2, ATBRM, BRM, CHA2 ; transcription regulatory protein SNF2, putative
AT3G15670.1	AT3G15670.1	AT3G15670.1	38	0	0	0	0	0	0	0	0	3.91041	3.9442	0.2746	0.35416	0.100013	Symbols:|Late embryogenesis abundant protein (LEA) family protein
AT2G37520.1	AT2G37520.1	AT2G37520.1	161	0	0	1.03009	1.34594	1.21623	1.69926	0	0	1.49048	1.90827	0.977105	0.809746	2.40844	Symbols:|Acyl-CoA N-acyltransferase with RING/FYVE/PHD-type zinc finger domain
AT2G19390.1	AT2G19390.1; AT4G29790.1	AT2G19390.1	466	4.90458	5.2728	5.10522	0.807816	0.863491	1.47427	6.47391	6.94183	6.09793	5.97187	6.05359	6.14713	6.24781	Symbols:|unknown protein; BEST Arabidopsis thaliana protein match is: unknown protein (TAIR:AT4G29790.1); Has 203 Blast hits to 188 proteins in 60 species: Archae - 0; Bacteria - 11; Metazoa - 24; Fungi - 34; Plants - 93; Viruses - 0; Other Eukaryotes - 41 (source: NCBI BLink).
AT3G54810.2	AT3G54810.2	AT3G54810.2;AT3G54810.1	144	0.398742	0	0	0.613733	0	0.985558	3.03838	4.54078	0	0	1.40157	0.657214	1.78273	Symbols: BME3-ZF, BME3, GATA8 ; Plant-specific GATA-type zinc finger transcription factor family protein
AT4G08390.1	AT4G08390.1	AT4G08390.1;AT4G08390.2	108	1.34058	1.51743	2.16991	0	0	0	2.74445	2.63831	0	0	1.43067	1.41799	1.88662	Symbols: SAPX ; stromal ascorbate peroxidase
AT4G35090.1	AT4G35090.1	AT4G35090.1	163	0	0.858563	1.79644	1.06589	2.3287	1.74013	1.12361	0	0	0	0	0	0	Symbols: CAT2 ; catalase 2
AT4G00450.1	AT4G00450.1	AT4G00450.1	180	2.90692	4.41057	4.45973	0	0	0	3.87505	5.5729	1.20457	1.37982	2.94974	2.30973	2.0226	Symbols: CRP, CCT ; RNA polymerase II transcription mediators
AT2G30200.1	AT2G30200.1	AT2G30200.1	380	6.21932	7.07301	7.42181	4.53625	3.67291	3.58172	7.13649	7.50599	6.082	6.23959	4.56192	4.98077	4.56475	Symbols:|catalytics;transferases;[acyl-carrier-protein] S-malonyltransferases;binding
AT1G06680.1	AT1G06680.1	AT1G06680.1	115	0	0	0	0	0	2.99516	0	0	0	0	2.30691	2.33527	2.66746	Symbols: PSBP-1, OEE2, PSII-P, OE23 ; photosystem II subunit P-1
AT1G79000.2	AT1G79000.2	AT1G79000.2	1563	6.40303	6.79406	6.54033	4.91583	1.02876	3.48433	7.10247	6.72556	6.35759	6.45391	6.79601	6.48772	6.81348	Symbols: HAC1 ; histone acetyltransferase of the CBP family 1
AT5G46290.3	AT5G46290.3	AT5G46290.3	309	1.24147	1.81659	0	0.558483	0	1.22244	2.20496	1.7525	5.65948	5.8372	1.40885	3.05869	1.85543	Symbols: KASI ; 3-ketoacyl-acyl carrier protein synthase I
AT3G13790.1	AT3G13790.1	AT3G13790.1	500	0	0	0	0	0	0.87066	7.03192	6.82419	0	0.153244	0.659531	1.06327	0.741463	Symbols: ATCWINV1, ATBFRUCT1 ; Glycosyl hydrolases family 32 protein
AT3G12780.1	AT3G12780.1	AT3G12780.1	91	2.83334	3.08738	3.53885	5.96789	6.49526	4.99301	0	0.21605	3.89401	3.74532	3.92097	4.20857	4.21263	Symbols: PGK1 ; phosphoglycerate kinase 1
AT3G12640.1	AT3G12640.1	AT3G12640.1	207	3.32757	3.44204	4.26123	3.44431	1.59224	2.11621	3.82751	4.30957	5.41855	5.51622	2.47552	2.55958	2.61578	Symbols:|RNA binding (RRM/RBD/RNP motifs) family protein
AT2G30790.1	AT2G30790.1; AT1G06680.1	AT2G30790.1	82	3.64001	4.03398	4.27982	5.61776	4.53891	4.49915	0.144096	0.364044	2.85635	2.71895	5.86622	5.803	6.15576	Symbols: PSBP-2 ; photosystem II subunit P-2
AT3G53040.1	AT3G53040.1	AT3G53040.1	163	2.95564	2.81945	3.52992	0	1.226	0.388585	0.939659	0.205159	3.70311	3.54191	1.62433	1.28052	1.7676	Symbols:|late embryogenesis abundant protein, putative / LEA protein, putative
AT2G44430.1	AT2G44430.1	AT2G44430.1	625	2.04528	2.10628	3.02009	1.343	0.884691	0.267507	2.53365	0.340557	0.623484	1.00763	1.50016	0	1.58848	Symbols:|DNA-binding bromodomain-containing protein
AT5G42080.1	AT5G42080.1	AT5G42080.1	373	0	0	0	2.31745	3.14584	1.68866	1.76581	2.53819	0	0	1.79693	1.77144	1.94774	Symbols: ADL1, ADL1A, AG68, DRP1A, RSW9, DL1 ; dynamin-like protein
AT2G22610.1	AT2G22610.1	AT2G22610.1	1058	0.972171	1.39023	1.8023	0	2.2361	0	1.24297	1.09187	0	0	0.511026	0.313755	0.35899	Symbols:|Di-glucose binding protein with Kinesin motor domain
AT2G21820.1	AT2G21820.1	AT2G21820.1	29	0	0	0	0	0	0	0	0.989706	5.44093	5.4614	0.507435	0.610818	0.356704	Symbols:|unknown protein; Has 45 Blast hits to 45 proteins in 13 species: Archae - 0; Bacteria - 0; Metazoa - 0; Fungi - 0; Plants - 45; Viruses - 0; Other Eukaryotes - 0 (source: NCBI BLink).
AT3G11930.3	AT3G11930.3	AT3G11930.3	33	0	0	0	3.06656	4.37435	2.55199	0	0	2.3172	2.44958	0	0	0	Symbols:|Adenine nucleotide alpha hydrolases-like superfamily protein
AT3G25050.1	AT3G25050.1	AT3G25050.1	176	3.25002	4.49464	3.40716	0	0	0	0	0	0	0.816377	0.221108	0.21666	0	Symbols: XTH3 ; xyloglucan endotransglucosylase/hydrolase 3
AT1G70730.3	AT1G70730.3	AT1G70730.3	389	0	0	0	2.31543	3.7771	1.83223	0	0.260327	1.82528	1.94171	0.221599	0.192646	0	Symbols: PGM2 ; Phosphoglucomutase/phosphomannomutase family protein
AT5G08280.1	AT5G08280.1	AT5G08280.1	285	0	0	0	5.0585	0	3.84674	0	0	0	0	0	0	0	Symbols: HEMC ; hydroxymethylbilane synthase
AT2G23600.1	AT2G23600.1	AT2G23600.1	211	6.15958	6.3702	6.67674	3.23985	4.66938	2.89008	5.26943	6.09568	4.29243	4.34805	5.23799	4.62517	5.28737	Symbols: ACL, ATMES2, MES2, ATME8, ME8 ; acetone-cyanohydrin lyase
AT2G36720.1	AT2G36720.1	AT2G36720.1	480	7.09185	7.21252	8.12047	1.54728	2.69892	0.660611	3.60566	3.51912	2.81346	3.3343	5.18415	5.19227	5.54992	Symbols:|Acyl-CoA N-acyltransferase with RING/FYVE/PHD-type zinc finger domain
AT2G39730.1	AT2G39730.1; AT2G39730.2	AT2G39730.1	326	1.10072	1.02397	0	3.75878	0	3.80194	0	0.715008	1.85597	1.59811	0	1.31829	0	Symbols: RCA ; rubisco activase
AT2G21130.1	AT2G21130.1; AT4G38740.1	AT2G21130.1	133	4.50929	5.14606	5.10378	0.477501	2.64874	2.61711	5.39994	6.08436	6.19019	6.42168	3.2681	3.70262	3.94335	Symbols:|Cyclophilin-like peptidyl-prolyl cis-trans isomerase family protein
AT1G16710.1	AT1G16710.1	AT1G16710.1	776	4.29633	5.31825	5.76821	3.11627	2.39111	1.87715	0.70031	3.27785	2.55704	2.95985	3.8743	3.41947	4.0301	Symbols: HAC12 ; histone acetyltransferase of the CBP family 12
AT3G12780.1	AT3G12780.1	AT3G12780.1	93	0	0	0	4.64825	3.84874	3.42164	0	0	3.01089	3.18289	0.969505	1.00166	0.132692	Symbols: PGK1 ; phosphoglycerate kinase 1
AT3G55800.1	AT3G55800.1	AT3G55800.1	352	0	0	0	2.03465	0	2.63683	0	0	0.0806547	0.0687365	0.861875	0.980604	1.01119	Symbols: SBPASE ; sedoheptulose-bisphosphatase
AT5G15960.1	AT5G15960.1	AT5G15960.1	45	2.03878	2.20163	2.65204	0	0.206965	0.467914	2.43288	2.61463	0.14459	0.661738	0.594867	0.561391	0.362236	Symbols: KIN1 ; stress-responsive protein (KIN1) / stress-induced protein (KIN1)
AT1G79000.2	AT1G79000.2	AT1G79000.2	752	0	0	0	0	0	0	1.52404	3.13868	0	0	1.13239	0.567497	0.793225	Symbols: HAC1 ; histone acetyltransferase of the CBP family 1
AT4G29790.1	AT4G29790.1	AT4G29790.1	606	6.33069	6.87693	6.94268	1.73453	2.2095	1.29787	7.06763	7.46291	7.77084	7.90996	5.83089	5.79666	5.80186	Symbols:|unknown protein; BEST Arabidopsis thaliana protein match is: unknown protein (TAIR:AT2G19390.1); Has 538 Blast hits to 357 proteins in 124 species: Archae - 0; Bacteria - 74; Metazoa - 109; Fungi - 58; Plants - 105; Viruses - 2; Other Eukaryotes - 190 (source: NCBI BLink).
AT4G29790.1	AT4G29790.1	AT4G29790.1	611	6.33069	6.87693	6.94268	1.73453	2.2095	1.29787	7.06763	7.46291	7.77084	7.90996	5.83089	5.79666	5.80186	Symbols:|unknown protein; BEST Arabidopsis thaliana protein match is: unknown protein (TAIR:AT2G19390.1); Has 538 Blast hits to 357 proteins in 124 species: Archae - 0; Bacteria - 74; Metazoa - 109; Fungi - 58; Plants - 105; Viruses - 2; Other Eukaryotes - 190 (source: NCBI BLink).
AT1G07790.1	AT1G07790.1	AT1G07790.1	28	5.38468	5.03247	6.328	1.82734	2.20842	1.39422	3.39669	3.47991	5.05415	5.12821	3.66123	3.79455	4.19648	Symbols: HTB1 ; Histone superfamily protein
AT1G07790.1	AT1G07790.1	AT1G07790.1	33	5.38468	5.03247	6.328	1.82734	2.20842	1.39422	3.39669	3.47991	5.05415	5.12821	3.66123	3.79455	4.19648	Symbols: HTB1 ; Histone superfamily protein
AT5G47690.3	AT5G47690.3	AT5G47690.3	1186	0	0	0	3.88642	0	2.71633	0	0	0	0	0.307398	0	0.696207	Symbols:|binding
AT1G04710.1	AT1G04710.1; AT5G48880.3; AT2G33150.1	AT1G04710.1	403	4.54379	4.85146	5.10809	1.34793	1.48209	1.6111	4.08629	4.53283	4.54564	4.72286	1.76752	1.895	2.04287	Symbols: KAT1, PKT4 ; peroxisomal 3-ketoacyl-CoA thiolase 4
AT4G09650.1	AT4G09650.1	AT4G09650.1	173	0	0	0	4.34097	5.27938	3.87551	0	0	0	0	0.26446	0.195475	0	Symbols: ATPD ; ATP synthase delta-subunit gene
AT4G23670.1	AT4G23670.1	AT4G23670.1	25	1.0291	0	1.85611	0.853426	0.941037	0.771814	4.70475	4.98118	0.677893	0.738719	0.856199	0.521834	0.453705	Symbols:|Polyketide cyclase/dehydrase and lipid transport superfamily protein
AT4G32770.1	AT4G32770.1	AT4G32770.1	243	1.44239	1.15153	0.406154	0	0	0	2.40625	1.28302	9.19995	9.52078	2.3862	2.50925	3.0041	Symbols: VTE1, ATSDX1 ; tocopherol cyclase, chloroplast / vitamin E deficient 1 (VTE1) / sucrose export defective 1 (SXD1)
AT5G44120.3	AT5G44120.3	AT5G44120.3	307	3.61472	2.33155	2.41304	3.19107	4.08186	2.57343	3.13048	2.74982	6.05122	6.41722	3.07758	4.33425	4.11079	Symbols: CRA1, ATCRA1, CRU1 ; RmlC-like cupins superfamily protein
AT1G14950.1	AT1G14950.1	AT1G14950.1	72	0.928841	0.558399	1.41758	0.67877	1.43802	0.690705	0.654353	0	4.83889	4.65821	0.922729	1.00052	0	Symbols:|Polyketide cyclase/dehydrase and lipid transport superfamily protein
AT1G14930.1	AT1G14930.1	AT1G14930.1	72	0	0	0	0.726501	0	0.604669	0	0	5.84979	5.6273	0.246255	0.504279	0.181224	Symbols:|Polyketide cyclase/dehydrase and lipid transport superfamily protein
AT5G28050.2	AT5G28050.2	AT5G28050.2	181	0	0	0	0	0	1.50335	0	0	0.573754	1.03477	0	0	0	Symbols:|Cytidine/deoxycytidylate deaminase family protein
AT3G53040.1	AT3G53040.1	AT3G53040.1	141	0	0	0	0	0	0	0	0	2.33205	2.59785	0	0	0	Symbols:|late embryogenesis abundant protein, putative / LEA protein, putative
AT4G38900.1	AT4G38900.1	AT4G38900.1	57	5.36246	5.90156	6.07212	3.88531	3.61515	3.37439	7.34874	7.6474	2.30762	2.64812	3.88412	3.29327	3.8388	Symbols:|Basic-leucine zipper (bZIP) transcription factor family protein
AT5G11200.2	AT5G11200.2	AT5G11200.2	163	7.62053	7.9851	8.23467	0	0	0.151032	5.49211	5.99039	1.56307	1.27044	5.64923	5.79209	5.98265	Symbols:|DEAD/DEAH box RNA helicase family protein
AT3G48000.1	AT3G48000.1	AT3G48000.1	471	2.56086	2.78203	3.08416	0.73677	1.38259	0.687317	6.09919	6.02635	5.65822	5.86872	3.16494	3.10581	3.26913	Symbols: ALDH2B4, ALDH2, ALDH2A ; aldehyde dehydrogenase 2B4
AT5G23680.1	AT5G23680.1	AT5G23680.1	157	7.7405	8.01839	8.58908	0	0	0	6.85522	6.75443	3.11444	3.15278	5.95615	5.83777	6.23046	Symbols:|Sterile alpha motif (SAM) domain-containing protein
AT5G15450.1	AT5G15450.1	AT5G15450.1	648	0	0	0	1.4157	0	0.681862	0.273278	0	0	0	0	0	0	Symbols: APG6, CLPB3, CLPB-P ; casein lytic proteinase B3
AT2G34900.1	AT2G34900.1	AT2G34900.1	366	3.38541	3.73966	4.31709	0.592235	0	0.242885	1.50755	0	0	0	1.22213	0.483668	1.726	Symbols: GTE01, IMB1, GTE1 ; Transcription factor GTE6
AT1G65440.1	AT1G65440.1	AT1G65440.1	1623	1.48545	1.52584	2.26127	0.951616	1.29804	0.155388	1.53222	1.661	0	0.306625	0.642328	0.882358	1.09811	Symbols: GTB1 ; global transcription factor group B1
AT3G07740.4	AT3G07740.4	AT3G07740.4	264	6.02217	6.5146	7.18974	4.78018	3.68064	3.82705	3.97943	4.15215	4.82501	4.95877	1.9041	1.69271	2.57092	Symbols: ADA2A ; homolog of yeast ADA2 2A
ATCG01060.1	ATCG01060.1	ATCG01060.1	37	4.41988	4.3465	3.83625	0	0	0	0	1.19347	0	0	3.67695	4.81624	5.05215	Symbols: PSAC ; iron-sulfur cluster binding;electron carriers;4 iron, 4 sulfur cluster binding
AT1G79930.1	AT1G79930.1; AT1G79920.1	AT1G79930.1	771	0.378549	0.76188	0.484038	0	0	0	0	1.36677	0.784812	0	0.856918	1.0468	0	Symbols: HSP91 ; heat shock protein 91
AT4G21280.1	AT4G21280.1	AT4G21280.1	175	2.02286	2.33086	2.22056	0	3.00326	3.82876	0	0	1.97598	2.1696	2.35984	2.3587	3.012	Symbols: PSBQ, PSBQA, PSBQ-1 ; photosystem II subunit QA
AT1G09340.1	AT1G09340.1	AT1G09340.1	265	0	0	0	2.58761	3.38237	2.53368	2.63984	1.33332	0	2.19601	0	2.59847	0	Symbols: CRB, CSP41B, HIP1.3 ; chloroplast RNA binding
AT5G49900.1	AT5G49900.1	AT5G49900.1	478	3.64216	4.40263	4.62961	1.00345	0	0.329507	3.63639	3.73451	0	0	5.10998	5.02934	5.25416	Symbols:|Beta-glucosidase, GBA2 type family protein
AT1G49760.1	AT1G49760.1	AT1G49760.1;AT1G49760.2	332	0.969616	1.22886	1.08755	1.96386	0	1.1507	1.73508	3.09734	0.0897556	0	1.33463	0.287915	1.28271	Symbols: PAB8, PABP8 ; poly(A) binding protein 8
AT3G63140.1	AT3G63140.1	AT3G63140.1	364	0.562458	0.404881	0	1.40597	0	1.72735	0	0	1.05246	0	1.26933	1.37576	1.44355	Symbols: CSP41A ; chloroplast stem-loop binding protein of 41 kDa
AT5G13490.1	AT5G13490.1; AT3G08580.1	AT5G13490.1;AT5G13490.2	173	1.3424	0	2.22925	0	0	0	0	1.13127	0	0	4.6778	5.24209	5.05791	Symbols: AAC2 ; ADP/ATP carrier 2
AT1G67630.1	AT1G67630.1	AT1G67630.1	141	2.39614	2.3402	2.39204	1.45902	1.49716	0.733237	4.82296	4.4779	0.358759	0.50131	1.33553	1.36455	1.55725	Symbols: POLA2 ; DNA polymerase alpha 2
AT4G25080.1	AT4G25080.1	AT4G25080.3;AT4G25080.1;AT4G25080.2;AT4G25080.5	240	1.49927	1.66037	1.50984	0	0.729782	0.704047	1.60445	0.217498	1.22055	1.27379	1.36763	1.16365	1.12872	Symbols: CHLM ; magnesium-protoporphyrin IX methyltransferase
AT3G48750.1	AT3G48750.1	AT3G48750.1	33	6.57972	6.9309	7.34577	4.85062	5.91758	4.29216	5.34497	5.63376	5.46582	5.59612	4.79882	4.37077	4.89087	Symbols: CDKA;1, CDC2AAT, CDK2, CDC2, CDC2A, CDKA1 ; cell division control 2
AT5G59240.1	AT5G59240.1; AT5G20290.1	AT5G59240.1	197	2.56186	3.20425	3.46479	3.30737	2.1513	2.6649	3.04196	3.40218	2.99769	3.25872	1.79648	1.53435	1.89629	Symbols:|Ribosomal protein S8e family protein
AT3G07740.4	AT3G07740.4	AT3G07740.4	249	1.73917	2.50894	2.60063	2.47129	2.37855	2.09476	0.745244	0.856892	0.797108	0	1.18548	1.13389	0.508163	Symbols: ADA2A ; homolog of yeast ADA2 2A
AT5G20720.1	AT5G20720.1	AT5G20720.1;AT5G20720.2;AT5G20720.3	235	0	0	0	0	0	0.364817	0	0	0	0	0	0	0	Symbols: CPN20, CPN10, CHCPN10, ATCPN21, CPN21 ; chaperonin 20
AT3G13930.1	AT3G13930.1	AT3G13930.1	363	4.00767	4.21975	4.70266	2.78214	3.68332	2.21648	6.24355	6.02635	3.9939	4.16199	2.85991	2.56911	3.36808	Symbols:|Dihydrolipoamide acetyltransferase, long form protein
AT5G39740.2	AT5G39740.2	AT5G39740.1;AT5G39740.2	8	6.54403	6.70401	7.28777	4.86403	5.84926	3.51168	8.29696	7.88789	4.86604	5.15672	5.08493	4.62031	5.20463	Symbols: RPL5B ; ribosomal protein L5 B
AT4G08390.1	AT4G08390.1	AT4G08390.1;AT4G08390.2	348	0.309007	0	0	2.57609	0	1.63209	0	0.368955	0	0	0.877246	1.01712	1.36637	Symbols: SAPX ; stromal ascorbate peroxidase
AT5G64170.2	AT5G64170.2	AT5G64170.2	431	0	0	0	2.91013	2.73983	1.79303	1.63153	1.93548	0.831878	0.0713151	0.051868	0	0.116519	Symbols:|dentin sialophosphoprotein-related
AT2G33340.1	AT2G33340.1	AT2G33340.1;AT2G33340.2	166	2.53795	3.36608	4.05091	1.44154	2.66352	1.52289	1.95274	1.94721	0	0	2.10332	1.81368	1.63914	Symbols: MAC3B ; MOS4-associated complex 3B
AT5G23680.1	AT5G23680.1	AT5G23680.1	98	1.08984	0.873625	0	0	0	0	5.09492	4.88393	0	0	1.31119	1.06665	1.61467	Symbols:|Sterile alpha motif (SAM) domain-containing protein
AT3G15670.1	AT3G15670.1	AT3G15670.1	131	1.07276	0.449565	0.634754	3.14994	2.37047	0.0942201	0	0	6.42268	6.52288	1.32686	1.64044	1.81821	Symbols:|Late embryogenesis abundant protein (LEA) family protein
AT3G14310.1	AT3G14310.1	AT3G14310.1	384	0.251086	0	0	0	0	0.133558	2.22058	2.4106	1.05858	1.99293	1.86889	2.6144	2.23459	Symbols: ATPME3, PME3 ; pectin methylesterase 3
AT3G15670.1	AT3G15670.1	AT3G15670.1	118	4.01859	4.19963	4.08999	0.666054	0	0.0500906	1.01335	0	6.36374	6.38586	0.903531	0.879468	0.794927	Symbols:|Late embryogenesis abundant protein (LEA) family protein
AT3G15670.1	AT3G15670.1	AT3G15670.1	133	0	0	0	0.382585	0.838803	0.402438	0.65145	0.162657	7.11885	7.28997	0.486862	0.404898	0.661664	Symbols:|Late embryogenesis abundant protein (LEA) family protein
AT1G53310.3	AT1G53310.3; AT2G42600.2	AT1G53310.1;AT1G53310.2;AT1G53310.3	206	2.89983	2.94556	3.66296	3.15566	3.03052	1.65801	2.64008	2.81573	0.41628	0.326975	3.05889	2.81434	3.44419	Symbols: ATPPC1, PEPC1, ATPEPC1, PPC1 ; phosphoenolpyruvate carboxylase 1
AT1G79550.2	AT1G79550.2	AT1G79550.1;AT1G79550.2	50	4.08113	4.68111	4.6382	3.10934	4.53134	2.79124	6.55665	6.19381	4.99325	5.22899	4.11321	4.26288	4.23806	Symbols: PGK ; phosphoglycerate kinase
AT4G29060.1	AT4G29060.1	AT4G29060.1	733	0	0	0	0.781317	0.374317	0.647303	1.05896	0.340097	0	0	0.0707615	0	0.0556214	Symbols: emb2726 ; elongation factor Ts family protein
AT2G47390.1	AT2G47390.1	AT2G47390.1	440	0	0	0	0	0	0.267058	0	0	0	0	0.459953	0.303127	0.489156	Symbols:|Prolyl oligopeptidase family protein
AT4G15020.2	AT4G15020.2	AT4G15020.1;AT4G15020.2	180	4.84008	5.33384	5.24382	0	0	0.83678	4.07116	3.75879	0	1.56626	2.35516	2.11404	0.692895	Symbols:|hAT transposon superfamily
AT3G56350.1	AT3G56350.1	AT3G56350.1	233	2.93858	2.56698	1.90848	0	0	0	0.334219	0	4.21187	4.03486	0	0.239912	0	Symbols:|Iron/manganese superoxide dismutase family protein
AT1G51680.1	AT1G51680.1	AT1G51680.1	533	0	0	0	2.00086	3.21619	1.71315	0	0	0	0	0	0	0	Symbols: 4CL1, 4CL.1, AT4CL1 ; 4-coumarate:CoA ligase 1
AT1G77120.1	AT1G77120.1	AT1G77120.1	230	0.999756	1.69056	1.89693	0.745618	1.19045	0.843579	0.629224	1.06582	5.98635	5.86414	0.862167	0.967291	1.24556	Symbols: ADH1, ADH, ATADH, ATADH1 ; alcohol dehydrogenase 1
AT1G76400.1	AT1G76400.1	AT1G76400.1	203	0.404565	1.23621	1.1796	0	0	0	5.53441	5.47956	3.35832	3.37868	3.90927	4.23502	4.10357	Symbols:|Ribophorin I
AT5G52840.1	AT5G52840.1	AT5G52840.1	69	3.82417	4.09079	3.62978	2.03732	3.90935	2.34096	0.333255	0.732092	0	0	2.99515	3.35565	2.66992	Symbols:|NADH-ubiquinone oxidoreductase-related
AT4G29790.1	AT4G29790.1	AT4G29790.1	120	3.01615	3.51521	3.99508	0.646761	1.6553	1.50158	3.56602	3.83266	3.12901	3.40744	1.91918	1.97713	1.79107	Symbols:|unknown protein; BEST Arabidopsis thaliana protein match is: unknown protein (TAIR:AT2G19390.1); Has 538 Blast hits to 357 proteins in 124 species: Archae - 0; Bacteria - 74; Metazoa - 109; Fungi - 58; Plants - 105; Viruses - 2; Other Eukaryotes - 190 (source: NCBI BLink).
AT2G44730.1	AT2G44730.1	AT2G44730.1	281	7.47325	7.7142	8.37823	1.86598	2.82016	1.83481	5.37754	5.03604	6.11713	6.42594	2.89243	3.05617	2.94472	Symbols:|Alcohol dehydrogenase transcription factor Myb/SANT-like family protein
AT4G06599.1	AT4G06599.1	AT4G06599.1	335	3.81357	4.45705	4.63912	0.459751	0.203832	0.804798	2.22477	2.70443	1.48413	1.40686	2.6137	3.52878	2.75694	Symbols:|ubiquitin family protein
AT5G45690.1	AT5G45690.1	AT5G45690.1	141	0	0	0	1.78551	2.45326	1.5357	0	0	5.64474	5.8694	0.213324	0	0.568922	Symbols:|Protein of unknown function (DUF1264)
AT1G18080.1	AT1G18080.1	AT1G18080.1	185	5.13144	5.77515	6.13747	2.70327	3.47518	2.01081	2.85941	3.50726	0	0	4.00629	4.00378	4.15649	Symbols: ATARCA, RACK1A_AT, RACK1A ; Transducin/WD40 repeat-like superfamily protein
AT4G39680.1	AT4G39680.1	AT4G39680.1;AT4G39680.2	27	1.558	1.20325	1.39059	3.0752	4.50882	1.93583	1.09349	1.12128	0.253471	0	0	0	0.648902	Symbols:|SAP domain-containing protein
AT5G09900.3	AT5G09900.3	AT5G09900.3	59	0	0	0	1.32235	2.13588	0.978718	0	0	0	1.30068	0.33535	0	0	Symbols: EMB2107, RPN5A, MSA ; 26S proteasome regulatory subunit, putative (RPN5)
AT3G46780.1	AT3G46780.1	AT3G46780.1	147	2.69086	3.01944	3.43624	3.96953	5.07296	3.30313	0	0	3.27382	3.35443	3.48964	3.07863	3.56536	Symbols: PTAC16 ; plastid transcriptionally active 16
AT1G72390.1	AT1G72390.1	AT1G72390.1	245	0	0	0	0	0	0	1.06939	0.965461	4.01773	3.97079	0.229877	1.77782	0.515256	Symbols:|CONTAINS InterPro DOMAIN/s: Spt20 family (InterPro:IPR021950); Has 8778 Blast hits to 7244 proteins in 477 species: Archae - 6; Bacteria - 326; Metazoa - 4198; Fungi - 1506; Plants - 923; Viruses - 22; Other Eukaryotes - 1797 (source: NCBI BLink).
AT5G41970.1	AT5G41970.1	AT5G41970.1	217	2.60545	2.8276	3.1047	3.42101	0	2.39431	0	0.705463	0.838978	0	2.15953	1.48252	1.279	Symbols:|Metal-dependent protein hydrolase
AT5G02870.1	AT5G02870.1	AT5G02870.1	313	0.677248	0.669494	0.50754	0	1.83894	2.95222	1.50925	1.3854	2.90491	3.03724	1.56031	2.17406	1.89073	Symbols:|Ribosomal protein L4/L1 family
AT4G18440.1	AT4G18440.1	AT4G18440.1	167	0.74023	0.660792	0.727679	0.78498	0	3.14821	0	0	0	0	1.71192	1.74165	2.07115	Symbols:|L-Aspartase-like family protein
AT2G32240.1	AT2G32240.1	AT2G32240.1	984	0	0	0	0	0	1.16905	2.70802	2.80742	1.43895	0	1.4715	1.57724	1.79384	Symbols:|FUNCTIONS IN: molecular_function unknown; INVOLVED IN: response to cadmium ion; LOCATED IN: plasma membrane; EXPRESSED IN: 25 plant structures; EXPRESSED DURING: 13 growth stages; CONTAINS InterPro DOMAIN/s: Prefoldin (InterPro:IPR009053); BEST Arabidopsis thaliana protein match is: unknown protein (TAIR:AT1G05320.3); Has 470429 Blast hits to 168274 proteins in 4282 species: Archae - 689…
AT3G27120.1	AT3G27120.1	AT3G27120.1	147	2.51374	2.90485	3.28756	0.906129	0.749354	0.355766	2.59446	2.69523	0.465348	0.848007	0	0.661936	0.884595	Symbols:|P-loop containing nucleoside triphosphate hydrolases superfamily protein
AT1G54870.1	AT1G54870.1	AT1G54870.1	296	0.811462	1.24837	1.15932	0	0.122645	0.198762	0.875802	0.35764	6.18271	6.08597	0.826627	0.415973	1.54548	Symbols:|NAD(P)-binding Rossmann-fold superfamily protein
AT4G16210.1	AT4G16210.1	AT4G16210.1	191	0	1.45619	2.98957	0	0	0.534519	3.78362	4.96373	3.50455	3.77857	0.298726	0.378733	0.57871	Symbols: ECHIA, E-COAH-2 ; enoyl-CoA hydratase/isomerase A
AT1G48620.1	AT1G48620.1	AT1G48620.1	361	0	0	0	0	0	0	2.59187	2.28478	6.29728	6.48481	0	0	0	Symbols: HON5 ; high mobility group A5
AT1G64110.2	AT1G64110.2	AT1G64110.2	643	0	0	0	0	0	0	0	0	4.41028	4.37914	1.29936	1.22279	1.13667	Symbols:|P-loop containing nucleoside triphosphate hydrolases superfamily protein
AT5G64270.1	AT5G64270.1	AT5G64270.1	206	1.09435	1.49254	3.36127	0	0.439681	2.5643	0	2.79192	0	0	2.33655	1.84899	2.42129	Symbols:|splicing factor, putative
AT4G34870.1	AT4G34870.1	AT4G34870.1	56	1.7097	1.64328	0	0	0	0	4.24048	4.26643	2.35734	2.25022	1.2671	1.15651	0.94162	Symbols: ROC5, ATCYP1 ; rotamase cyclophilin 5
AT3G62030.2	AT3G62030.2	AT3G62030.2	193	0	0	0	4.76899	3.51243	2.73725	0	0.119153	2.32503	2.66387	0.340064	0.558484	0	Symbols: ROC4 ; rotamase CYP 4
AT5G08410.1	AT5G08410.1	AT5G08410.1	160	0	0	0	4.64331	2.62739	3.51023	0	0	0	0	0	0	0.249772	Symbols: FTRA2 ; ferredoxin/thioredoxin reductase subunit A (variable subunit) 2
AT3G56350.1	AT3G56350.1	AT3G56350.1	63	0	0	0	0	0	0.263728	0	0	8.52908	8.50044	0.14006	0.363837	0.219106	Symbols:|Iron/manganese superoxide dismutase family protein
AT3G13670.1	AT3G13670.1	AT3G13670.1	440	7.58712	8.36747	8.77655	5.78184	6.8435	5.19795	4.57879	5.09791	3.87824	3.68322	5.70408	5.66792	6.02742	Symbols:|Protein kinase family protein
AT5G43990.2	AT5G43990.2	AT5G43990.2	133	1.37763	1.55519	1.28539	0.543817	0.73011	0	0.267348	0	2.67267	2.25241	1.1368	1.07054	1.47605	Symbols: SUVR2, SDG18 ; SET-domain containing protein lysine methyltransferase family protein
AT4G36810.1	AT4G36810.1	AT4G36810.1	116	3.80056	4.28826	4.73686	3.51375	5.12221	3.42585	2.5803	2.83565	0	0	3.53831	2.98492	3.43322	Symbols: GGPS1 ; geranylgeranyl pyrophosphate synthase 1
AT2G16570.1	AT2G16570.1	AT2G16570.1	173	0	0	0	0	0	0.366707	2.44519	2.81555	3.50052	3.76751	0.549077	0.530408	0	Symbols: ATASE, ATASE1, ASE1 ; GLN phosphoribosyl pyrophosphate amidotransferase 1
AT3G58610.2	AT3G58610.2	AT3G58610.1;AT3G58610.2;AT3G58610.3	344	2.07282	2.0753	2.33355	0	0	3.26509	0	2.88194	1.65865	2.02791	1.94965	3.82146	2.48123	Symbols:|ketol-acid reductoisomerase
AT3G16640.1	AT3G16640.1	AT3G16640.1	84	8.48329	8.90128	9.54912	4.42439	4.91088	2.96367	4.94566	4.6838	4.26036	4.59659	8.041	7.66747	8.28648	Symbols: TCTP ; translationally controlled tumor protein
AT1G76080.1	AT1G76080.1	AT1G76080.1	92	0	0	0	0	0	1.07003	0	0	0	0	0	0	0	Symbols: ATCDSP32, CDSP32 ; chloroplastic drought-induced stress protein of 32 kD
AT1G54410.1	AT1G54410.1	AT1G54410.1	59	2.36802	2.21255	1.89462	0	0	0	2.00936	1.77581	0.49818	0.682773	0.0950162	0	0.231368	Symbols:|dehydrin family protein
AT2G17695.2	AT2G17695.2	AT2G17695.1;AT2G17695.2;AT2G17695.3	42	0.976191	0.945903	0	5.81163	4.3067	4.80311	0	0	0.181306	0	2.32303	2.83469	2.26329	Symbols:|FUNCTIONS IN: molecular_function unknown; INVOLVED IN: biological_process unknown; LOCATED IN: chloroplast; CONTAINS InterPro DOMAIN/s: Domain of unknown function DUF1990 (InterPro:IPR018960); Has 30201 Blast hits to 17322 proteins in 780 species: Archae - 12; Bacteria - 1396; Metazoa - 17338; Fungi - 3422; Plants - 5037; Viruses - 0; Other Eukaryotes - 2996 (source: NCBI BLink).
AT2G26670.1	AT2G26670.1	AT2G26670.1	72	0	0	0	0.974967	1.91745	0.946448	0	0	0	0	0.215901	0.330399	0	Symbols: HY1, ATHO1, HO1, TED4, GUN2, HY6 ; Plant haem oxygenase (decyclizing) family protein
AT3G07110.2	AT3G07110.2	AT3G07110.2	10	3.95535	4.16036	4.75726	0.810595	1.31726	0.528581	1.59346	2.10355	0	0.214603	1.89252	1.31071	2.19449	Symbols:|Ribosomal protein L13 family protein
AT5G07090.1	AT5G07090.1	AT5G07090.1	120	2.4853	3.02631	3.48769	2.0627	0	1.1128	1.50914	1.46624	0	0	1.32921	0.679085	0	Symbols:|Ribosomal protein S4 (RPS4A) family protein
AT1G02780.1	AT1G02780.1	AT1G02780.1	92	1.58378	0.924477	1.40076	0	0	0.709686	5.07637	4.90241	1.28451	1.19859	1.00309	0.712436	1.00004	Symbols: emb2386 ; Ribosomal protein L19e family protein
AT1G78040.2	AT1G78040.2	AT1G78040.1;AT1G78040.2	168	0	0	0	1.34905	2.33103	1.24727	0	0	0	0	0	0.363895	0	Symbols:|Pollen Ole e 1 allergen and extensin family protein
AT4G32520.2	AT4G32520.2	AT4G32520.1;AT4G32520.2	507	0	0	0	1.09922	1.07284	0	1.68322	1.96792	0	1.34149	0.391699	0.602982	0.320824	Symbols: SHM3 ; serine hydroxymethyltransferase 3
AT1G56070.1	AT1G56070.1	AT1G56070.1	751	0	0	0	0	0	1.7453	3.03486	3.24545	0	0	1.22462	2.14503	3.3647	Symbols: LOS1 ; Ribosomal protein S5/Elongation factor G/III/V family protein
AT2G39730.1	AT2G39730.1; AT2G39730.2	AT2G39730.1	218	4.50954	4.82884	5.08333	7.47411	6.53546	6.09194	0	0.0814865	0.496362	0.907555	5.45628	4.80094	5.14154	Symbols: RCA ; rubisco activase
AT4G20360.1	AT4G20360.1	AT4G20360.1	426	1.18952	1.63436	2.05533	2.66592	4.01828	2.6357	0	0	0	0	0.69935	0.957221	0.729171	Symbols: ATRAB8D, ATRABE1B, RABE1b ; RAB GTPase homolog E1B
AT5G54600.1	AT5G54600.1	AT5G54600.1	167	1.44042	0.84617	0.706404	0	0	1.64395	0	0	0	0	0.274999	0.567439	0.665811	Symbols:|Translation protein SH3-like family protein
AT1G56070.1	AT1G56070.1	AT1G56070.1	310	1.24359	1.3858	0.616232	0	0	0	2.1035	2.36537	2.22335	1.20218	2.12278	2.57296	1.91237	Symbols: LOS1 ; Ribosomal protein S5/Elongation factor G/III/V family protein
AT2G05250.1	AT2G05250.1	AT2G05250.1;AT2G05230.1	308	2.6956	2.96428	3.07174	0	0	0.178125	2.84853	3.02931	2.62613	2.91001	1.1672	0.638946	1.26405	Symbols:|DNAJ heat shock N-terminal domain-containing protein
AT5G50920.1	AT5G50920.1	AT5G50920.1	608	1.58502	1.08938	1.5411	3.01867	2.27588	1.92484	2.46752	0.610771	1.19584	1.73806	1.5228	1.13891	1.95115	Symbols: CLPC, ATHSP93-V, HSP93-V, DCA1, CLPC1 ; CLPC homologue 1
AT5G57870.1	AT5G57870.1	AT5G57870.1	412	1.4411	2.10662	2.15571	0	0.777963	0.646468	1.89183	2.45941	0.565345	0	1.50125	1.39438	1.76094	Symbols: eIFiso4G1 ; MIF4G domain-containing protein / MA3 domain-containing protein
AT5G17820.1	AT5G17820.1	AT5G17820.1	282	0	0	0	0.952512	2.63004	0	4.53875	5.04164	0.185839	0.149713	0.137872	0	0	Symbols:|Peroxidase superfamily protein
AT1G02140.1	AT1G02140.1	AT1G02140.1	45	7.78003	8.07223	8.47182	0	0.437513	0	5.40495	5.2977	4.74657	4.90778	4.89663	5.16405	5.06955	Symbols: MEE63, MAGO, HAP1 ; mago nashi family protein
AT2G14170.1	AT2G14170.1	AT2G14170.1	361	0	0	0	0	0	0	1.37847	0.958676	0	0	3.04714	0	0.57786	Symbols: ALDH6B2 ; aldehyde dehydrogenase 6B2
AT4G19210.1	AT4G19210.1	AT4G19210.1	126	0	0	0	3.94295	4.90917	3.50412	0	0	0	0	0	0	0	Symbols: ATRLI2, RLI2 ; RNAse l inhibitor protein 2
AT2G37760.1	AT2G37760.1	AT2G37760.2;AT2G37760.1	252	0.43397	0.315907	0.305351	0.508094	0	0.339509	2.36	1.49712	0	0.780204	0.0652103	1.26508	0.0889374	Symbols:|NAD(P)-linked oxidoreductase superfamily protein
AT5G46280.1	AT5G46280.1	AT5G46280.1	498	1.7354	0.679279	1.14796	0.885602	0	0.268656	0	0.631994	0	0	0.746761	0.70889	0.749141	Symbols: MCM3 ; Minichromosome maintenance (MCM2/3/5) family protein
AT3G46010.1	AT3G46010.1; AT5G59890.1	AT3G46010.1	84	4.2662	4.81272	5.23257	0	0	1.47456	0	0	0	0	3.69494	3.7047	4.02026	Symbols: ADF1, atadf, ATADF1 ; actin depolymerizing factor 1
AT4G20400.1	AT4G20400.1	AT4G20400.1	690	4.82622	4.20362	4.67126	0	0	0	3.75504	3.42215	5.12664	5.19661	2.19608	2.25601	3.37416	Symbols: JMJ14, PKDM7B ; JUMONJI 14
AT1G70410.3	AT1G70410.3	AT1G70410.3;AT1G70410.1	66	0.165936	0	0	3.25985	4.57425	3.06115	6.51587	6.9165	0.9711	0.801955	1.67163	0.934057	1.62451	Symbols: ATBCA4, BCA4 ; beta carbonic anhydrase 4
AT5G25150.1	AT5G25150.1	AT5G25150.1	286	0.929892	1.52473	1.84255	0.723325	0	0.209858	2.04904	1.99863	2.04298	2.17888	1.5947	3.56682	1.7516	Symbols: TAF5 ; TBP-associated factor 5
AT5G26780.3	AT5G26780.3; AT4G37930.1	AT5G26780.3;AT5G26780.2	187	3.36089	3.30251	2.28715	1.92827	1.5891	1.42056	2.66256	2.9338	4.32777	3.95101	3.60741	3.76494	3.75192	Symbols: SHM2 ; serine hydroxymethyltransferase 2
AT1G54000.1	AT1G54000.1	AT1G54000.1	190	4.66309	4.89476	5.18785	0.968099	1.3151	0.0782547	9.01084	9.42119	3.0994	2.86562	3.26601	2.85456	3.69525	Symbols:|GDSL-like Lipase/Acylhydrolase superfamily protein
ATCG00540.1	ATCG00540.1	ATCG00540.1	144	0.978515	2.10453	2.19851	2.60768	3.46476	1.46129	1.26149	1.57673	2.17098	2.198	3.42177	3.65435	3.10572	Symbols: PETA ; photosynthetic electron transfer A
AT5G08180.2	AT5G08180.2	AT5G08180.1;AT5G08180.2	32	4.58738	4.52568	5.26072	0.820172	0	1.29534	4.24855	4.97006	5.95051	2.58927	2.73524	0.919318	1.76158	Symbols:|Ribosomal protein L7Ae/L30e/S12e/Gadd45 family protein
AT3G46630.1	AT3G46630.1	AT3G46630.1	88	0.346673	0	0.375099	0.0883018	0	1.25177	0.46168	0	0	0	0.142102	0.193679	0.180606	Symbols:|Protein of unknown function (DUF3223)
AT5G48480.1	AT5G48480.1	AT5G48480.1	155	1.91489	2.15838	2.27764	0	3.20681	1.18556	1.53816	0	0	1.43251	1.05262	0	2.46476	Symbols:|Lactoylglutathione lyase / glyoxalase I family protein
AT3G49010.3	AT3G49010.3	AT3G49010.1;AT3G49010.2;AT3G49010.3	2	0.573817	0	0	0	0	0	2.91717	2.57183	1.25796	1.45621	0.763181	0.171581	0.155119	Symbols: ATBBC1, BBC1, RSU2 ; breast basic conserved 1
AT3G05260.1	AT3G05260.1	AT3G05260.1	241	0.653417	0	0	3.802	2.04047	2.65568	3.05132	1.93593	6.41103	6.60518	3.1752	2.8381	3.35929	Symbols:|NAD(P)-binding Rossmann-fold superfamily protein
AT5G54600.1	AT5G54600.1	AT5G54600.1	128	0	0	0.474317	0	0	0.694144	1.18522	1.0511	0	0	0.585055	0.164696	2.05678	Symbols:|Translation protein SH3-like family protein
AT3G07220.1	AT3G07220.1	AT3G07220.1	184	2.9605	3.22206	3.30159	0	0	0	3.69443	3.97034	4.2535	4.31519	2.81818	2.39727	2.23573	Symbols:|SMAD/FHA domain-containing protein
AT1G31812.1	AT1G31812.1	AT1G31812.1	37	4.14424	4.07853	4.55042	0	1.00575	0.56371	5.14269	5.51395	5.10448	5.26875	2.49238	2.14519	2.8816	Symbols: ACBP6, ACBP ; acyl-CoA-binding protein 6
AT1G03475.1	AT1G03475.1	AT1G03475.1	240	0	0	0	5.05317	3.37188	3.63787	0	0	0.0590385	0	0.19782	0	0.322113	Symbols: LIN2, HEMF1, ATCPO-I ; Coproporphyrinogen III oxidase
AT5G28060.1	AT5G28060.1	AT5G28060.1	85	1.2657	1.74926	2.50959	0	0	0	3.3301	2.92906	0	1.98218	1.82777	2.04867	2.27886	Symbols:|Ribosomal protein S24e family protein
AT1G50200.2	AT1G50200.2	AT1G50200.2	14	0.428344	0.552988	0	0	0	0	0.381093	1.28293	0	0	1.01935	0	0.49888	Symbols: ALATS ; Alanyl-tRNA synthetase
AT1G33520.1	AT1G33520.1	AT1G33520.1	173	7.53764	7.45616	8.12713	2.43962	1.50417	0.98428	2.62631	2.8483	0	0	3.25865	3.28262	3.66743	Symbols: MOS2 ; D111/G-patch domain-containing protein
AT1G33520.1	AT1G33520.1	AT1G33520.1	177	7.53764	7.45616	8.12713	2.43962	1.50417	0.98428	2.62631	2.8483	0	0	3.25865	3.28262	3.66743	Symbols: MOS2 ; D111/G-patch domain-containing protein
AT5G15200.1	AT5G15200.1	AT5G15200.1	12	5.23237	5.5265	5.97782	4.88782	3.7521	2.20888	6.89552	6.50544	5.22402	5.55341	5.34545	5.16226	5.37606	Symbols:|Ribosomal protein S4
AT3G49120.1	AT3G49120.1	AT3G49120.1	204	0	0	0	2.4106	1.12459	1.40376	3.09559	2.88959	0.922105	0.114969	0.629674	0.412698	0.762102	Symbols: ATPERX34, PERX34, PRXCB, ATPCB, PRX34 ; peroxidase CB
AT3G19480.1	AT3G19480.1	AT3G19480.1	572	0	0	0	2.78726	0	1.70951	0	0	0.216094	0	0.307184	0	0.109907	Symbols:|D-3-phosphoglycerate dehydrogenase
AT4G37910.1	AT4G37910.1	AT4G37910.1	120	0.254325	0	0	0	0	0	1.29548	2.0392	1.37786	1.1985	0.582496	0.450056	0.499337	Symbols: mtHsc70-1 ; mitochondrial heat shock protein 70-1
AT1G54060.1	AT1G54060.1	AT1G54060.1	140	6.00636	6.31829	6.83108	1.27825	2.34145	1.09859	4.27382	4.24387	0	0	3.34312	2.86485	3.43288	Symbols: ASIL1 ; 6B-interacting protein 1-like 1
AT1G06950.1	AT1G06950.1	AT1G06950.1	522	0	0	0	1.6801	0	1.03308	0	0	0	0	0	0	0	Symbols: ATTIC110, TIC110 ; translocon at the inner envelope membrane of chloroplasts 110
AT1G72390.1	AT1G72390.1	AT1G72390.1	609	5.8019	5.86525	6.28495	0	1.65395	0.462177	4.77192	4.37157	2.9799	2.99802	1.88325	1.97118	2.02952	Symbols:|CONTAINS InterPro DOMAIN/s: Spt20 family (InterPro:IPR021950); Has 8778 Blast hits to 7244 proteins in 477 species: Archae - 6; Bacteria - 326; Metazoa - 4198; Fungi - 1506; Plants - 923; Viruses - 22; Other Eukaryotes - 1797 (source: NCBI BLink).
AT4G29060.1	AT4G29060.1	AT4G29060.1	737	0.199408	0	0	2.37288	0	1.15855	0.239153	0.314491	0	0	0	0	0	Symbols: emb2726 ; elongation factor Ts family protein
AT5G43780.1	AT5G43780.1	AT5G43780.1	422	0.891756	1.52683	1.03236	0	0	0	5.67672	5.27311	0	0	3.68101	3.8718	4.00699	Symbols: APS4 ; Pseudouridine synthase/archaeosine transglycosylase-like family protein
AT5G16810.1	AT5G16810.1	AT5G16810.1	107	0.272084	0	0	2.4094	3.41012	2.06838	1.2047	0.59788	0	0	0.42219	0.459159	0.372645	Symbols:|Protein kinase superfamily protein
AT1G54220.1	AT1G54220.1	AT1G54220.1;AT1G54220.2	363	2.04168	2.34678	2.7716	0	0	0.112111	4.26449	3.7589	2.04848	2.09207	0	1.53225	1.99873	Symbols:|Dihydrolipoamide acetyltransferase, long form protein
AT3G05020.1	AT3G05020.1	AT3G05020.1	69	0	0	0	0	0	0	0	0.353287	3.88019	3.87369	0	0	0	Symbols: ACP1, ACP ; acyl carrier protein 1
AT4G22140.2	AT4G22140.2	AT4G22140.2	220	1.73005	2.09354	2.17873	0.301045	1.37785	0.7002	0.284267	1.0089	2.58063	2.37448	0.629793	0.741093	0.530881	Symbols: EBS ; PHD finger family protein / bromo-adjacent homology (BAH) domain-containing protein
AT2G23740.2	AT2G23740.2	AT2G23740.2	433	0	0	0	0.727954	0.407969	0.532134	0	0	0	0	0.601553	0	0	Symbols:|nucleic acid binding;sequence-specific DNA binding transcription factors;zinc ion binding
AT5G55070.1	AT5G55070.1	AT5G55070.1	286	1.55089	2.16911	1.98403	2.11793	0	1.06222	4.32515	4.32935	0.629572	0	1.64118	0.82376	1.27479	Symbols:|Dihydrolipoamide succinyltransferase
AT4G26910.1	AT4G26910.1	AT4G26910.1	286	1.7123	1.46543	2.50305	1.79857	1.96722	1.49035	4.76043	4.16128	1.36465	0.971099	0.830005	0.613664	1.22053	Symbols:|Dihydrolipoamide succinyltransferase
AT1G28060.1	AT1G28060.1	AT1G28060.1	218	0	0	0	0	0	0.117927	2.3393	2.69022	3.18325	3.30548	0.674637	0.268644	0.742908	Symbols:|Pre-mRNA-splicing factor 3
AT2G26080.1	AT2G26080.1; AT4G33010.1	AT2G26080.1	912	0.805555	0.478484	0.837685	3.1978	2.99909	1.08689	1.16676	0	0.653851	1.2645	2.71942	2.39771	2.90688	Symbols: AtGLDP2, GLDP2 ; glycine decarboxylase P-protein 2
AT2G36880.1	AT2G36880.1	AT2G36880.1;AT2G36880.2	389	0	0	0	0	0	0	1.90441	1.01351	0	0	1.95115	2.56816	2.35913	Symbols: MAT3 ; methionine adenosyltransferase 3
AT3G15660.1	AT3G15660.1	AT3G15660.1;AT3G15660.2	120	0.445724	0.732752	0	0	0	0	3.13858	3.55286	3.7183	4.03098	0.730436	0.952567	1.15086	Symbols: ATGRX4, GRX4 ; glutaredoxin 4
AT2G36720.1	AT2G36720.1	AT2G36720.1	212	6.40043	6.92204	6.97612	2.40137	3.75379	1.75596	5.68121	6.31506	4.45547	4.32483	3.86135	4.04228	4.10557	Symbols:|Acyl-CoA N-acyltransferase with RING/FYVE/PHD-type zinc finger domain
AT1G76510.3	AT1G76510.3	AT1G76510.3	332	6.74243	7.13598	7.59984	1.49067	1.38268	0.759643	5.75064	5.69873	6.71675	6.87745	3.84576	2.73802	3.59489	Symbols:|ARID/BRIGHT DNA-binding domain-containing protein
AT5G23740.1	AT5G23740.1; AT3G48930.1	AT5G23740.1	44	8.34585	8.22264	9.07343	5.14826	6.02608	4.47661	7.47111	8.0996	8.34496	8.36981	7.51524	7.39088	7.78338	Symbols: RPS11-BETA ; ribosomal protein S11-beta
ATCG01130.1	ATCG01130.1	ATCG01130.1	1521	0	0	0	1.59567	2.80704	1.4816	0	0	0	0	0.320876	0.192616	0	Symbols: YCF1.2 ; Ycf1 protein
AT1G11860.1	AT1G11860.1	AT1G11860.1;AT1G11860.2;AT1G11860.3	371	0.492107	0.518183	0	1.59557	3.61274	2.57015	0	0.859208	0.632385	0.28958	0.882605	1.2314	0.770457	Symbols:|Glycine cleavage T-protein family
AT1G67700.2	AT1G67700.2	AT1G67700.2	140	0	0	0	2.19107	0	1.25404	0	0	0	0	0	0	0	Symbols:|unknown protein; FUNCTIONS IN: molecular_function unknown; INVOLVED IN: biological_process unknown; LOCATED IN: chloroplast, chloroplast envelope; EXPRESSED IN: 22 plant structures; EXPRESSED DURING: 13 growth stages; Has 49 Blast hits to 49 proteins in 20 species: Archae - 0; Bacteria - 0; Metazoa - 0; Fungi - 0; Plants - 44; Viruses - 0; Other Eukaryotes - 5 (source: NCBI BLink).
AT1G10760.1	AT1G10760.1	AT1G10760.1	186	0.950722	0.751723	0	0	0	0	1.75314	1.57431	0	0.114685	3.42564	3.14501	3.46764	Symbols: SEX1, SOP1, SOP, GWD1, GWD ; Pyruvate phosphate dikinase, PEP/pyruvate binding domain
AT5G18380.1	AT5G18380.1	AT5G18380.1	26	5.70538	5.93281	6.51851	2.37644	3.03624	1.89921	2.16977	1.63597	0.820892	0.649988	1.91572	1.84763	2.42374	Symbols:|Ribosomal protein S5 domain 2-like superfamily protein
AT5G22450.1	AT5G22450.1	AT5G22450.1	485	0	0	0	3.26503	3.59119	3.02004	5.59046	5.26205	0.852427	1.15376	0.883604	0.266435	1.55191	Symbols:|unknown protein; LOCATED IN: chloroplast; EXPRESSED IN: 22 plant structures; EXPRESSED DURING: 13 growth stages; BEST Arabidopsis thaliana protein match is: unknown protein (TAIR:AT2G19390.1); Has 30201 Blast hits to 17322 proteins in 780 species: Archae - 12; Bacteria - 1396; Metazoa - 17338; Fungi - 3422; Plants - 5037; Viruses - 0; Other Eukaryotes - 2996 (source: NCBI BLink).
ATCG01060.1	ATCG01060.1	ATCG01060.1	52	3.19154	3.72026	4.28208	1.00816	1.96122	0.411721	0	0	0	0	2.26173	2.11205	2.52061	Symbols: PSAC ; iron-sulfur cluster binding;electron carriers;4 iron, 4 sulfur cluster binding
AT1G20910.1	AT1G20910.1	AT1G20910.1	87	4.1738	4.60853	5.3985	0.814017	1.98954	0.525612	0	0	0	0	0	0	0.377861	Symbols:|ARID/BRIGHT DNA-binding domain-containing protein
AT4G34050.1	AT4G34050.1	AT4G34050.1	178	0.223259	0	0.313735	0	0	0	0.431541	0.0673961	0	0	3.57936	3.68117	3.27623	Symbols: CCoAOMT1 ; S-adenosyl-L-methionine-dependent methyltransferases superfamily protein
AT1G49760.1	AT1G49760.1	AT1G49760.1;AT1G49760.2	342	0	0	0	0	0	0	0.864855	0.871098	0	0	0.263603	0.452005	0.418673	Symbols: PAB8, PABP8 ; poly(A) binding protein 8
ATCG00490.1	ATCG00490.1	ATCG00490.1	305	7.44261	7.47385	7.63915	7.72805	7.69007	6.51279	0	0.0911152	1.20755	1.08514	4.38787	4.70878	4.91925	Symbols: RBCL ; ribulose-bisphosphate carboxylases
AT2G21530.1	AT2G21530.1	AT2G21530.1	165	0.549088	0	0.396133	0	0.265346	1.09846	0.543719	0	0.996865	1.01847	0.503047	0.374698	0.999958	Symbols:|SMAD/FHA domain-containing protein
AT2G17930.1	AT2G17930.1	AT2G17930.1	2035	2.53984	2.37448	3.08849	0	0	0	0	0	0.546902	0	0.121805	0	0.377244	Symbols:|Phosphatidylinositol 3- and 4-kinase family protein with FAT domain
AT1G47128.1	AT1G47128.1	AT1G47128.1	321	1.62809	1.58109	2.63495	0.737608	1.07743	1.72875	6.65382	6.83774	4.28715	4.52193	3.32741	3.33715	3.96181	Symbols: RD21, RD21A ; Granulin repeat cysteine protease family protein
AT4G32520.2	AT4G32520.2	AT4G32520.1;AT4G32520.2	441	1.18807	0.898357	1.59995	1.44497	2.38706	1.98102	3.86889	4.18626	0.738896	2.86729	1.76622	0.49554	1.83838	Symbols: SHM3 ; serine hydroxymethyltransferase 3
AT5G45690.1	AT5G45690.1	AT5G45690.1	229	0	0	0	0	0	0	0	0	2.2905	0	0	0	0	Symbols:|Protein of unknown function (DUF1264)
AT5G25150.1	AT5G25150.1	AT5G25150.1	274	2.79184	2.97086	3.51074	0	0	0.164742	3.12337	3.09901	5.12402	5.27261	1.00838	1.01965	1.66553	Symbols: TAF5 ; TBP-associated factor 5
AT5G25150.1	AT5G25150.1	AT5G25150.1	281	2.79184	2.97086	3.51074	0	0	0.164742	3.12337	3.09901	5.12402	5.27261	1.00838	1.01965	1.66553	Symbols: TAF5 ; TBP-associated factor 5
AT1G27390.1	AT1G27390.1	AT1G27390.1	26	6.76757	7.36097	7.5535	2.45703	3.64023	2.29345	5.42762	5.76757	4.6641	4.95036	5.30169	5.27497	5.43274	Symbols: TOM20-2 ; translocase outer membrane 20-2
AT5G10400.1	AT5G10400.1; AT4G40030.2	AT1G09200.1;AT3G27360.1;AT5G10390.1;AT5G10400.1;AT5G65360.1	15	2.85627	2.83495	2.89857	2.14348	2.7882	1.01711	2.49213	1.93486	1.70891	1.87678	0.481303	0.852961	1.04597	Symbols:|Histone superfamily protein
AT5G10400.1	AT5G10400.1; AT4G40030.2	AT1G09200.1;AT3G27360.1;AT5G10390.1;AT5G10400.1;AT5G65360.1	19	8.78328	8.64833	9.32705	3.70454	4.62898	1.51817	5.67551	5.54487	5.94305	5.81902	6.666	6.06547	7.17134	Symbols:|Histone superfamily protein
AT3G50890.1	AT3G50890.1	AT3G50890.1	171	1.45287	1.41097	1.64884	1.60255	2.9067	1.35182	2.52713	0	2.34801	3.10925	0.203946	0	0.668504	Symbols: AtHB28, HB28, ZHD7 ; homeobox protein 28
ATCG00820.1	ATCG00820.1	ATCG00820.1	13	0	0	0	2.73089	3.78378	2.42602	0	0	0	0	0	0.16049	0	Symbols: RPS19 ; ribosomal protein S19
AT1G54000.1	AT1G54000.1	AT1G54000.1	188	0	0	0	0	0	0	3.02872	2.1294	0	0	0.949337	2.25426	3.283	Symbols:|GDSL-like Lipase/Acylhydrolase superfamily protein
AT2G19730.3	AT2G19730.3	AT2G19730.1;AT2G19730.2;AT2G19730.3	22	2.57473	2.95845	3.26024	0.943003	1.50505	0.857412	2.73314	3.10649	2.04455	2.04772	2.87263	2.68699	2.63116	Symbols:|Ribosomal L28e protein family
ATCG00350.1	ATCG00350.1	ATCG00350.1	11	0	0	0	1.94034	0	1.06451	0	0	0	0	0	0	0	Symbols: PSAA ; Photosystem I, PsaA/PsaB protein
AT1G76110.1	AT1G76110.1	AT1G76110.1	269	4.82739	5.36157	5.32779	1.80921	2.62956	1.62482	0	0	1.55787	1.48337	4.52727	4.63765	4.87553	Symbols:|HMG (high mobility group) box protein with ARID/BRIGHT DNA-binding domain
AT4G28520.1	AT4G28520.1	AT4G28520.1	358	0.712652	0.392634	0.490962	0.298964	0.741794	0.194277	0.582969	0.538656	8.98699	8.82157	1.19616	1.32116	1.56519	Symbols: CRU3, CRC ; cruciferin 3
AT1G05910.1	AT1G05910.1	AT1G05910.1	156	4.38702	4.09145	4.6358	0	0	0	4.22266	3.72436	0	0	0	0	1.08588	Symbols:|cell division cycle protein 48-related / CDC48-related
AT1G74310.1	AT1G74310.1	AT1G74310.1	893	0	0	0	0.312881	1.35611	1.81528	3.78433	1.2755	5.29235	5.31548	1.03099	1.00453	1.26724	Symbols: ATHSP101, HSP101, HOT1 ; heat shock protein 101
AT5G22450.1	AT5G22450.1	AT5G22450.1	1026	0	0	0	0	0	0	0	1.08276	0	0	0.30044	0.278634	0	Symbols:|unknown protein; LOCATED IN: chloroplast; EXPRESSED IN: 22 plant structures; EXPRESSED DURING: 13 growth stages; BEST Arabidopsis thaliana protein match is: unknown protein (TAIR:AT2G19390.1); Has 30201 Blast hits to 17322 proteins in 780 species: Archae - 12; Bacteria - 1396; Metazoa - 17338; Fungi - 3422; Plants - 5037; Viruses - 0; Other Eukaryotes - 2996 (source: NCBI BLink).
AT5G22450.1	AT5G22450.1	AT5G22450.1	1031	0	0	0	0	0	0	0	1.08276	0	0	0.30044	0.278634	0	Symbols:|unknown protein; LOCATED IN: chloroplast; EXPRESSED IN: 22 plant structures; EXPRESSED DURING: 13 growth stages; BEST Arabidopsis thaliana protein match is: unknown protein (TAIR:AT2G19390.1); Has 30201 Blast hits to 17322 proteins in 780 species: Archae - 12; Bacteria - 1396; Metazoa - 17338; Fungi - 3422; Plants - 5037; Viruses - 0; Other Eukaryotes - 2996 (source: NCBI BLink).
AT4G26450.1	AT4G26450.1	AT4G26450.1	441	2.18199	2.80196	2.95066	1.24905	2.7571	1.06822	2.33043	1.99528	1.38476	1.79764	1.79245	1.88383	1.68288	Symbols:|unknown protein; Has 614 Blast hits to 492 proteins in 137 species: Archae - 0; Bacteria - 94; Metazoa - 255; Fungi - 76; Plants - 69; Viruses - 0; Other Eukaryotes - 120 (source: NCBI BLink).
AT1G70560.1	AT1G70560.1	AT1G70560.1	217	0	0	0	0.717679	0	0	0	0	0	0	0	0	0	Symbols: WEI8, TAA1, SAV3 ; tryptophan aminotransferase of Arabidopsis 1
AT1G48610.1	AT1G48610.1	AT1G48610.1	95	1.85963	1.67212	0	0	0	0.0826669	2.3849	2.49236	3.73551	3.75907	1.36107	1.60288	1.27855	Symbols:|AT hook motif-containing protein
AT1G19570.1	AT1G19570.1	AT1G19570.1	135	3.58172	4.5808	3.21574	2.15252	0	2.17405	0	0	0	0	0	0	0	Symbols: DHAR1, ATDHAR1, DHAR5 ; dehydroascorbate reductase
AT1G06950.1	AT1G06950.1	AT1G06950.1	424	0.418712	0.707549	0.906361	0	0.662894	1.28894	0	0	0	0	0.86048	0.683535	0.737607	Symbols: ATTIC110, TIC110 ; translocon at the inner envelope membrane of chloroplasts 110
AT1G54780.1	AT1G54780.1	AT1G54780.1	241	0	0	0.30179	3.60549	0	2.36899	0	0.16595	0	0	0	0	0	Symbols: TLP18.3 ; thylakoid lumen 18.3 kDa protein
AT1G12230.2	AT1G12230.2	AT1G12230.2	316	3.43492	3.41413	3.75786	5.52648	6.82027	5.01055	2.78022	2.62286	5.23872	5.16359	2.5338	2.02833	2.60643	Symbols:|Aldolase superfamily protein
AT2G23350.1	AT2G23350.1	AT2G23350.1	139	2.55835	3.42277	3.55075	0.383796	0	0.295885	4.21589	4.43605	2.09097	2.65227	2.72146	3.20692	2.84186	Symbols: PAB4, PABP4 ; poly(A) binding protein 4
AT5G61790.1	AT5G61790.1	AT5G61790.1	73	0	0	0	0	0	0.378183	0	0	0	0	0.266976	0.274362	0.337567	Symbols: CNX1, ATCNX1 ; calnexin 1
AT4G21670.1	AT4G21670.1	AT4G21670.1	947	2.87636	6.58259	7.47328	2.14196	2.29363	1.0478	5.92771	5.72489	6.82098	7.1183	3.98032	3.45235	3.84631	Symbols: CPL1, FRY2, ATCPL1 ; C-terminal domain phosphatase-like 1
AT4G32620.2	AT4G32620.2	AT4G32620.2	856	3.64634	3.75642	4.24072	0	0	0	3.46963	3.44766	3.72074	3.94782	3.21119	2.71427	3.3388	Symbols:|Enhancer of polycomb-like transcription factor protein
AT1G63940.2	AT1G63940.2	AT1G63940.2	381	1.59349	1.05199	0	0	0	0.529726	2.70481	2.26447	1.4261	0	1.54684	1.10578	1.46485	Symbols: MDAR6 ; monodehydroascorbate reductase 6
AT1G77800.1	AT1G77800.1	AT1G77800.1	1118	5.54267	6.19495	5.95364	0	0	0	2.90862	2.55764	4.26526	3.26594	2.05777	1.64586	2.08006	Symbols:|PHD finger family protein
AT3G55440.1	AT3G55440.1	AT3G55440.1	70	2.11561	2.28626	2.94822	0	0	0	0	0	0	0	2.12185	0	0	Symbols: ATCTIMC, TPI, CYTOTPI ; triosephosphate isomerase
AT2G13370.1	AT2G13370.1	AT2G13370.1	89	1.19504	1.48819	1.22036	0.678707	0	0.291605	2.12667	2.37304	0.770225	1.44947	1.25588	0.934399	1.21135	Symbols: CHR5 ; chromatin remodeling 5
AT5G44650.1	AT5G44650.1	AT5G44650.1	114	0.39947	0	0	2.42107	3.73911	2.33377	0	0	0	1.64453	0.773973	0	0	Symbols: CEST, AtCEST ; Encodes a chloroplast protein that induces tolerance to multiple environmental stresses and reduces photooxidative damage.
AT3G11630.1	AT3G11630.1	AT3G11630.1	181	0	0	0	0	0	0.645568	0	0	0.679382	0.778137	0.205794	0.534963	0.710788	Symbols:|Thioredoxin superfamily protein
AT2G47470.1	AT2G47470.1	AT2G47470.1	350	0.362947	0.424756	0	0	0.562517	0.754029	2.36519	3.01991	3.42604	3.10393	2.06739	2.01058	2.41793	Symbols: ATPDIL2-1, UNE5, MEE30, PDI11, ATPDI11 ; thioredoxin family protein
AT1G31180.1	AT1G31180.1	AT1G31180.1	122	0.823333	2.07838	1.6942	0	0	0	1.88092	2.2458	3.00657	3.08999	2.77872	3.24187	3.39897	Symbols: ATIMD3, IMD3, IPMDH1 ; isopropylmalate dehydrogenase 3
AT3G53020.1	AT3G53020.1	AT3G53020.1	96	0	0	0	0	1.74917	1.05686	0	0.502545	0	0	0.093179	0	0	Symbols: STV1, RPL24B, RPL24 ; Ribosomal protein L24e family protein
AT5G55040.2	AT5G55040.2	AT5G55040.1;AT5G55040.2	515	0.354653	0	0	0	0	0	0.325209	0.996282	0	0	0.236118	0	0	Symbols:|DNA-binding bromodomain-containing protein
AT3G09670.1	AT3G09670.1	AT3G09670.1;AT3G09670.2	589	0	0	0	0	0	0.0965131	0.888533	1.54003	0	0	0	0	0	Symbols:|Tudor/PWWP/MBT superfamily protein
AT3G09630.1	AT3G09630.1; AT5G02870.1	AT3G09630.1	189	4.64537	4.57579	4.5867	0.707211	1.3132	0.725499	4.20135	3.76603	2.7687	2.65817	2.27227	1.47407	1.70852	Symbols:|Ribosomal protein L4/L1 family
ATCG00540.1	ATCG00540.1	ATCG00540.1	216	0	0	0	1.58894	0.341776	1.2013	0	0	0	0	0.443746	0.155778	0.328598	Symbols: PETA ; photosynthetic electron transfer A
AT1G20130.1	AT1G20130.1	AT1G20130.1	237	3.75759	4.18363	4.09416	0	0.780621	0	0	0	0	0.484892	0.0349196	0	0	Symbols:|GDSL-like Lipase/Acylhydrolase superfamily protein
AT4G29060.1	AT4G29060.1	AT4G29060.1	777	0.841548	0.860351	1.06168	1.03276	1.85233	0.802699	1.44366	0.639352	1.58042	1.46237	1.06924	0.805288	0.750492	Symbols: emb2726 ; elongation factor Ts family protein
AT1G78380.1	AT1G78380.1	AT1G78380.1	52	3.58557	3.58129	3.89369	6.39489	7.47047	5.65416	4.00969	4.08867	4.00451	4.1101	2.23	2.53297	2.01905	Symbols: ATGSTU19, GST8, GSTU19 ; glutathione S-transferase TAU 19
AT5G13010.1	AT5G13010.1	AT5G13010.1	188	3.11983	3.29869	3.14134	0.889827	3.14387	0.504903	1.92362	1.29705	2.76107	0.428557	1.94234	0.168299	0	Symbols: EMB3011 ; RNA helicase family protein
AT4G32620.2	AT4G32620.2	AT4G32620.2	974	3.32581	3.32194	2.97687	0.25882	0.147978	0.11474	2.52458	2.3917	1.74723	2.00867	2.24236	2.2346	2.38472	Symbols:|Enhancer of polycomb-like transcription factor protein
AT1G17790.1	AT1G17790.1	AT1G17790.1	101	0	0	0	1.28417	2.84185	1.42852	0.254779	0.331239	1.58157	1.4259	0	0.289065	0	Symbols:|DNA-binding bromodomain-containing protein
AT5G27120.1	AT5G27120.1	AT5G27120.1	363	0	0	0.41298	0	0	0	4.91965	4.9102	0	0	0	0.31433	0	Symbols:|NOP56-like pre RNA processing ribonucleoprotein
AT3G09500.1	AT3G09500.1	AT3G09500.1	64	0	0.823726	0	0	0	0	0	2.79269	0	0	1.8689	2.00053	2.09596	Symbols:|Ribosomal L29 family protein
AT3G06510.2	AT3G06510.2	AT3G06510.2	562	0	0	0	0	0.76045	1.37684	0	0	0	0	0	0.106835	0.144778	Symbols: SFR2 ; Glycosyl hydrolase superfamily protein
AT1G31800.1	AT1G31800.1	AT1G31800.1	460	0.129566	0.312894	0	1.35631	0	0.551135	0	0	0	0	0.367198	0.20465	0	Symbols: CYP97A3, LUT5 ; cytochrome P450, family 97, subfamily A, polypeptide 3
AT1G28680.1	AT1G28680.1	AT1G28680.1	336	0	0	0	0	0	0.209546	0	0.819415	0.729142	0	0	0	0	Symbols:|HXXXD-type acyl-transferase family protein
AT3G56120.1	AT3G56120.1	AT3G56120.1	358	7.27377	7.23838	7.88925	0	0	0.146366	2.49337	2.77773	0.748013	0.701653	1.05485	1.27882	1.80263	Symbols:|S-adenosyl-L-methionine-dependent methyltransferases superfamily protein
AT4G02770.1	AT4G02770.1	AT4G02770.1	191	0	0	0	3.02553	2.91366	2.04804	1.31188	0.364907	4.16503	3.99835	0.344997	0.170734	1.19914	Symbols: PSAD-1 ; photosystem I subunit D-1
AT4G09620.1	AT4G09620.1	AT4G09620.1	148	2.48353	2.37233	4.11819	3.70445	0	1.3828	0	0	0	0	0.640778	0.448476	0	Symbols:|Mitochondrial transcription termination factor family protein
AT4G25100.2	AT4G25100.2	AT4G25100.1;AT4G25100.3;AT4G25100.2;AT4G25100.5	38	0.603307	0.887512	0	0.40258	1.10443	1.84736	5.54296	5.11233	6.07354	5.79069	0.426465	0.77742	0.647448	Symbols: FSD1 ; Fe superoxide dismutase 1
AT5G13480.2	AT5G13480.2	AT5G13480.2	33	5.84167	6.01927	5.82725	5.32203	0	4.69298	6.56667	6.95432	8.17991	8.0116	5.17549	4.83615	5.11551	Symbols: FY ; Transducin/WD40 repeat-like superfamily protein
AT5G13490.1	AT5G13490.1; AT3G08580.1	AT5G13490.1;AT5G13490.2	349	1.76802	1.39752	2.43143	2.79511	3.30033	1.8763	3.00592	3.14305	0	0	0.854834	1.35909	1.10553	Symbols: AAC2 ; ADP/ATP carrier 2
AT5G67530.1	AT5G67530.1	AT5G67530.1	26	3.18207	3.57337	4.01106	0	0	0	2.23633	2.06539	0	0	2.03605	2.14327	1.75225	Symbols: ATPUB49, PUB49 ; plant U-box 49
AT5G50920.1	AT5G50920.1; AT3G48870.1	AT5G50920.1	158	0	0	0	2.57513	2.08939	1.55391	0	0	0	0	0	0	0	Symbols: CLPC, ATHSP93-V, HSP93-V, DCA1, CLPC1 ; CLPC homologue 1
AT2G47210.1	AT2G47210.1	AT2G47210.1	411	0	0	0	0	0	0	0	0	3.68812	3.92499	0	0	0	Symbols:|myb-like transcription factor family protein
AT4G39980.1	AT4G39980.1; AT1G22410.1	AT4G39980.1	185	3.76931	4.14562	4.60904	2.52081	3.03606	1.74042	3.17056	3.29644	3.47055	3.50945	3.49347	2.88187	3.54549	Symbols: DHS1 ; 3-deoxy-D-arabino-heptulosonate 7-phosphate synthase 1
AT5G42020.1	AT5G42020.1	AT5G42020.1	158	0	0	0	0	0	0	0	0.736588	0	0	0	0	0	Symbols: BIP, BIP2 ; Heat shock protein 70 (Hsp 70) family protein
AT4G24970.1	AT4G24970.1	AT4G24970.1	59	3.72203	4.01186	4.46796	4.01289	2.5287	2.10115	3.65604	4.01005	0	0.595007	1.82482	2.02749	2.49472	Symbols:|Histidine kinase-, DNA gyrase B-, and HSP90-like ATPase family protein
AT1G70830.1	AT1G70830.1	AT1G70830.1	7	6.57405	7.14973	7.54934	0	0	0	1.81787	0.203833	2.5484	2.58954	1.03353	0.79624	1.05247	Symbols: MLP28 ; MLP-like protein 28
AT1G07940.1	AT1G07940.1	AT1G07920.1;AT1G07930.1;AT1G07940.1;AT1G07940.2;AT5G60390.1;AT5G60390.3	187	2.06629	0	0	1.8023	2.27028	1.84114	6.38613	4.57753	6.57997	5.99281	3.10571	3.45389	2.79236	Symbols:|GTP binding Elongation factor Tu family protein
AT2G30010.1	AT2G30010.1	AT2G30010.1	367	0.460431	0	0.465877	1.6477	0.316364	2.4095	0	2.13116	0	1.03519	2.32407	2.64392	2.58723	Symbols: TBL45 ; TRICHOME BIREFRINGENCE-LIKE 45
AT2G28720.1	AT2G28720.1	AT2G28720.1	33	2.95797	2.15481	2.88452	1.27342	1.67317	0.821674	3.02379	2.89673	2.07905	2.26006	2.41257	1.99055	2.76528	Symbols:|Histone superfamily protein
AT3G42170.1	AT3G42170.1	AT3G42170.1	110	2.63516	2.89506	4.20449	2.33757	2.51838	1.03949	0.616132	1.20942	1.43264	1.03454	0.45866	0.25536	0.217058	Symbols:|BED zinc finger ;hAT family dimerisation domain
AT1G74470.1	AT1G74470.1	AT1G74470.1	220	0	0	0	4.39533	0	3.11468	0.402687	0	0	0	1.16822	0.18979	0.544912	Symbols:|Pyridine nucleotide-disulphide oxidoreductase family protein
AT5G35360.1	AT5G35360.1	AT5G35360.1	392	4.95026	5.29331	5.8394	1.27385	1.05449	1.02619	1.15448	1.00338	0	0	3.80115	3.23798	3.99211	Symbols: CAC2 ; acetyl Co-enzyme a carboxylase biotin carboxylase subunit
AT1G73530.1	AT1G73530.1	AT1G73530.1	118	0	0	0	2.01566	3.09219	1.66556	0	0	0	0	0	0.720693	0	Symbols:|RNA-binding (RRM/RBD/RNP motifs) family protein
AT5G65020.1	AT5G65020.1	AT5G65020.1	5	0	0	0	0	0	0.448554	5.43569	4.01618	0	0	0.267005	0	1.03228	Symbols: ANNAT2 ; annexin 2
AT4G37925.1	AT4G37925.1	AT4G37925.1	195	0	0	0	3.50597	4.57606	3.03394	0	0	0	0	0	0.184891	0	Symbols: NDH-M ; subunit NDH-M of NAD(P)H:plastoquinone dehydrogenase complex
AT1G16710.1	AT1G16710.1	AT1G16710.1	1587	3.17114	2.94429	3.58844	1.10252	0.0929254	0.438423	0.892688	1.26667	1.77476	1.46601	2.18772	1.17214	1.89848	Symbols: HAC12 ; histone acetyltransferase of the CBP family 12
AT2G38040.2	AT2G38040.2	AT2G38040.1;AT2G38040.2	537	2.83434	3.35097	3.52641	4.03208	4.02573	2.74131	0	3.35285	5.52655	5.49258	3.85254	3.3933	3.95263	Symbols: CAC3 ; acetyl Co-enzyme a carboxylase carboxyltransferase alpha subunit
AT5G08530.1	AT5G08530.1	AT5G08530.1	398	5.10915	4.9718	4.5135	0	0	0.221524	5.07175	5.05414	0	0	5.77434	5.30875	5.8044	Symbols: CI51 ; 51 kDa subunit of complex I
AT5G64260.1	AT5G64260.1	AT5G64260.1	272	0	0	0	1.54297	1.98152	0.828581	0	0	0	0	0	0	0	Symbols: EXL2 ; EXORDIUM like 2
AT1G60170.1	AT1G60170.1	AT1G60170.1	299	1.74835	2.08983	2.20527	0.71359	1.5186	0	4.13226	4.34429	1.88192	1.79172	0.719585	0.413507	0	Symbols: emb1220 ; pre-mRNA processing ribonucleoprotein binding region-containing protein
AT5G22450.1	AT5G22450.1	AT5G22450.1	251	3.85766	4.25909	4.4736	0.499079	0	0.253911	3.68567	3.46626	2.05254	2.39349	1.63478	1.41679	1.56225	Symbols:|unknown protein; LOCATED IN: chloroplast; EXPRESSED IN: 22 plant structures; EXPRESSED DURING: 13 growth stages; BEST Arabidopsis thaliana protein match is: unknown protein (TAIR:AT2G19390.1); Has 30201 Blast hits to 17322 proteins in 780 species: Archae - 12; Bacteria - 1396; Metazoa - 17338; Fungi - 3422; Plants - 5037; Viruses - 0; Other Eukaryotes - 2996 (source: NCBI BLink).
AT3G32940.1	AT3G32940.1	AT3G32940.1	15	0.867465	1.30737	1.97826	0	0	0	0	2.00502	3.27134	3.60158	0.786204	1.11518	0	Symbols:|RNA-binding KH domain-containing protein
AT3G07740.4	AT3G07740.4	AT3G07740.4	237	6.14279	6.52139	7.2539	0	0	1.93817	4.58606	4.91747	4.78425	5.28015	3.62618	3.74224	3.94634	Symbols: ADA2A ; homolog of yeast ADA2 2A
AT4G36080.1	AT4G36080.1	AT4G36080.1	2034	2.90038	3.17729	3.62048	0	0	0	0.72276	1.07905	2.64349	3.14893	1.9959	1.39654	1.89688	Symbols:|phosphotransferases, alcohol group as acceptor;binding;inositol or phosphatidylinositol kinases
AT4G35630.1	AT4G35630.1	AT4G35630.1	428	0	0	0	1.44018	2.24411	1.39211	2.85274	3.12978	1.81864	1.39622	0.175053	0	0	Symbols: PSAT ; phosphoserine aminotransferase
AT3G27660.1	AT3G27660.1	AT3G27660.1	43	0	0	0	0	0	0	0	0	4.8061	4.9065	0	0	0	Symbols: OLEO4, OLE3 ; oleosin 4
AT3G61050.1	AT3G61050.1	AT3G61050.1;AT3G61050.2	393	2.98081	1.19271	1.90488	2.7874	4.48353	3.09839	1.05776	0.822915	0	0	3.03013	2.79411	2.63159	Symbols: NTMC2TYPE4, NTMC2T4 ; Calcium-dependent lipid-binding (CaLB domain) family protein
AT3G16000.1	AT3G16000.1	AT3G16000.1	532	0	0	0	1.72061	0.284254	0.898413	2.90323	1.6329	0	0	0.327683	0	0.198705	Symbols: MFP1 ; MAR binding filament-like protein 1
AT3G01280.1	AT3G01280.1; AT5G15090.2	AT3G01280.1	13	4.4423	5.69594	6.22611	2.77837	4.06901	3.39215	6.47391	6.94809	6.78154	6.63159	4.49678	4.57812	4.55108	Symbols: VDAC1, ATVDAC1 ; voltage dependent anion channel 1
AT1G34430.1	AT1G34430.1	AT1G34430.1	190	5.08555	5.453	5.98833	1.08178	1.80277	0.581309	5.04344	4.72573	4.83583	5.08983	3.00616	2.34528	3.02254	Symbols: EMB3003 ; 2-oxoacid dehydrogenases acyltransferase family protein
AT2G37520.1	AT2G37520.1	AT2G37520.1	177	4.10374	4.41509	4.8961	1.27343	1.74651	0.825115	2.75882	3.34237	2.62193	2.8991	2.48231	2.65138	2.80387	Symbols:|Acyl-CoA N-acyltransferase with RING/FYVE/PHD-type zinc finger domain
AT5G20950.1	AT5G20950.1	AT5G20950.1;AT5G20950.2	208	1.10553	0.707646	1.03368	0	0	0	0	0.794225	4.6739	4.83645	0.703511	2.0957	1.36755	Symbols:|Glycosyl hydrolase family protein
AT1G07170.3	AT1G07170.3	AT1G07170.1;AT1G07170.2;AT1G07170.3;AT2G30000.1	95	0	0	0	0.619851	0.839212	0.176606	1.03918	1.64721	0.250474	0.334315	0.519079	0.832728	0.865839	Symbols:|PHF5-like protein
AT3G10060.1	AT3G10060.1	AT3G10060.1	195	0	0	0	3.58896	4.67093	3.06544	0	0	1.25763	0	0.131504	0.122307	0	Symbols:|FKBP-like peptidyl-prolyl cis-trans isomerase family protein
AT3G26650.1	AT3G26650.1; AT1G12900.1	AT3G26650.1	228	1.43996	1.34985	1.27904	5.71521	6.26909	4.60284	0	0	2.35954	2.42342	1.73766	1.75529	1.47917	Symbols: GAPA, GAPA-1 ; glyceraldehyde 3-phosphate dehydrogenase A subunit
AT1G20910.1	AT1G20910.1	AT1G20910.1	259	3.48334	3.85677	3.26188	1.30839	1.49802	0.795267	1.8111	2.08916	1.78292	1.35111	1.63359	1.86895	2.19187	Symbols:|ARID/BRIGHT DNA-binding domain-containing protein
ATCG00480.1	ATCG00480.1	ATCG00480.1	392	3.02706	3.04004	3.64349	1.78567	2.5501	1.2461	0	0	0	0	1.07681	0.986365	0	Symbols: ATPB, PB ; ATP synthase subunit beta
AT2G23600.1	AT2G23600.1	AT2G23600.1	27	0	0.640299	0.450025	0.983744	1.57482	0.918724	0	0	0.626443	0	0	0	0	Symbols: ACL, ATMES2, MES2, ATME8, ME8 ; acetone-cyanohydrin lyase
AT4G11040.1	AT4G11040.1	AT4G11040.1	39	0	0	0	0	0	0	0	0	4.78348	4.8587	0	0	0	Symbols:|Protein phosphatase 2C family protein
AT3G61870.1	AT3G61870.1	AT3G61870.1	126	0	0	0	2.98028	3.02756	2.2528	0	1.28754	2.85935	1.98979	0.383198	0	0.234812	Symbols:|unknown protein; FUNCTIONS IN: molecular_function unknown; INVOLVED IN: biological_process unknown; LOCATED IN: chloroplast, chloroplast inner membrane, chloroplast envelope; EXPRESSED IN: 23 plant structures; EXPRESSED DURING: 14 growth stages; Has 200 Blast hits to 200 proteins in 73 species: Archae - 0; Bacteria - 112; Metazoa - 0; Fungi - 0; Plants - 53; Viruses - 0; Other Eukaryotes…
AT2G24940.1	AT2G24940.1	AT2G24940.1	61	1.92472	1.98771	2.45743	1.17652	2.38916	1.09616	4.77848	5.2083	3.17944	3.33319	2.9348	3.1752	3.32053	Symbols: AtMAPR2, MAPR2 ; membrane-associated progesterone binding protein 2
AT3G62250.1	AT3G62250.1; AT3G52590.1; AT1G31340.1; AT2G47110.2	AT3G62250.1	6	2.92986	2.63026	3.45923	2.58404	0.551715	2.71725	6.6349	6.32472	5.79637	5.95601	2.36494	2.71991	2.56698	Symbols: UBQ5 ; ubiquitin 5
AT4G17330.1	AT4G17330.1	AT4G17330.1	1874	3.70078	4.01448	4.34218	3.04109	3.00592	2.02812	4.30423	4.5425	5.53569	5.40198	1.73117	1.38707	1.75505	Symbols: ATG2484-1, G2484-1 ; G2484-1 protein
AT1G13930.2	AT1G13930.2	AT1G13930.1;AT1G13930.3;AT1G13930.2	10	1.56067	1.68687	2.59787	5.07341	5.72491	4.13011	1.26519	1.79037	0	1.02718	0.725796	0.360029	0.75195	Symbols:|Involved in response to salt stress. Knockout mutants are hypersensitive to salt stress.
AT2G38230.1	AT2G38230.1	AT2G38230.1	85	0	0	0	2.96222	4.72825	3.11197	0	0	0	1.43914	0	0.402797	0	Symbols: ATPDX1.1, PDX1.1 ; pyridoxine biosynthesis 1.1
AT1G76510.3	AT1G76510.3	AT1G76510.3	87	3.19485	3.15599	3.90187	1.9502	0.846155	0	1.66712	2.23025	2.35264	2.8695	0	0.0688809	0.229426	Symbols:|ARID/BRIGHT DNA-binding domain-containing protein
AT3G14790.1	AT3G14790.1; AT1G78570.1	AT3G14790.1	550	3.09989	3.27132	4.17457	0	0.836968	0.234367	3.29615	3.85431	0	0	2.54064	2.34546	2.68657	Symbols: RHM3, ATRHM3 ; rhamnose biosynthesis 3
AT4G25080.1	AT4G25080.1	AT4G25080.3;AT4G25080.1;AT4G25080.2;AT4G25080.5	257	2.10856	2.89987	3.11325	1.38366	2.15197	0.874195	1.42857	0.351892	0	0.107265	2.10243	2.97094	2.9948	Symbols: CHLM ; magnesium-protoporphyrin IX methyltransferase
AT1G14940.1	AT1G14940.1	AT1G14940.1	135	0	0	0	0	0	0	2.50405	1.67212	3.39028	3.58588	0.177406	0	0	Symbols:|Polyketide cyclase/dehydrase and lipid transport superfamily protein
AT2G33150.1	AT2G33150.1	AT2G33150.1	275	0	0	0	2.78513	3.87374	2.83139	0	0	1.07008	0	0	0.109281	0	Symbols: PKT3, PED1, KAT2 ; peroxisomal 3-ketoacyl-CoA thiolase 3
AT1G56070.1	AT1G56070.1	AT1G56070.1	319	1.71153	2.02642	2.27789	1.84363	0.542879	1.21979	1.67001	1.5226	1.9712	2.27136	1.21404	0.510317	0.235043	Symbols: LOS1 ; Ribosomal protein S5/Elongation factor G/III/V family protein
AT2G25170.1	AT2G25170.1	AT2G25170.1	746	3.39889	3.8557	4.14995	0	0	0.424477	0	0.624978	1.69611	1.76703	0.889865	1.14959	0.841529	Symbols: PKL, GYM, CHD3, CHR6, SSL2 ; chromatin remodeling factor CHD3 (PICKLE)
AT2G38230.1	AT2G38230.1	AT2G38230.1	98	9.34801	9.37817	9.23409	7.9101	7.6651	7.68989	8.80623	7.17327	8.62734	9.08407	7.2866	8.12666	7.47804	Symbols: ATPDX1.1, PDX1.1 ; pyridoxine biosynthesis 1.1
AT3G54230.2	AT3G54230.2	AT3G54230.2	424	2.65324	2.97394	3.29772	0.292103	0.363043	0.484375	2.3225	1.69544	3.87496	4.0147	0.829927	0.483789	0.878145	Symbols: SUA ; suppressor of abi3-5
AT1G52280.1	AT1G52280.1	AT1G52280.1	178	0.655674	2.60506	3.01778	0	0	0.361475	1.62396	2.59262	0	0	4.89735	4.60687	4.71183	Symbols: AtRABG3d, RABG3d ; RAB GTPase homolog G3D
AT1G60200.1	AT1G60200.1	AT1G60200.1	801	3.64752	3.36242	2.61677	0	0	0.388212	1.6945	0.85133	0	0	3.89072	4.42565	3.66149	Symbols:|splicing factor PWI domain-containing protein / RNA recognition motif (RRM)-containing protein
AT5G50920.1	AT5G50920.1; AT3G48870.1	AT5G50920.1	308	0	0	0	0	0	0.816413	0	0.898588	1.09651	0	0.424598	0	0.292611	Symbols: CLPC, ATHSP93-V, HSP93-V, DCA1, CLPC1 ; CLPC homologue 1
AT4G04910.1	AT4G04910.1	AT4G04910.1	431	0.199769	0	0.662692	0.7301	1.21089	0.835675	0.592292	1.80653	0	0	2.33814	3.70749	2.8569	Symbols: NSF ; AAA-type ATPase family protein
AT1G79850.1	AT1G79850.1	AT1G79850.1	116	0.531026	2.8025	0.729228	2.29789	3.36264	2.18914	4.10552	3.61095	5.51238	5.09772	1.508	0	0	Symbols: RPS17, CS17, PRPS17 ; ribosomal protein S17
AT3G48420.1	AT3G48420.1	AT3G48420.1	104	1.06532	2.1185	0	4.28201	2.59675	3.34152	0	0	0	0	0.946855	0.933198	1.99938	Symbols:|Haloacid dehalogenase-like hydrolase (HAD) superfamily protein
AT4G22140.2	AT4G22140.2	AT4G22140.2	11	4.35449	4.43864	4.94747	3.55112	2.67003	1.9193	4.34862	4.03202	1.756	1.98012	1.65606	1.35441	2.061	Symbols: EBS ; PHD finger family protein / bromo-adjacent homology (BAH) domain-containing protein
AT5G40420.1	AT5G40420.1	AT5G40420.1	146	0.65958	0	0	0.18727	2.12407	1.48309	0.7743	0.865743	9.1212	9.05375	0.54934	0.999483	1.41323	Symbols: OLEO2, OLE2 ; oleosin 2
AT2G46020.2	AT2G46020.2	AT2G46020.2	849	3.34848	3.91184	4.29398	2.10543	1.0976	0.403343	2.99223	2.93567	0	0.482587	1.53211	1.43363	1.51115	Symbols: CHR2, ATBRM, BRM, CHA2 ; transcription regulatory protein SNF2, putative
AT3G63030.1	AT3G63030.1	AT3G63030.1	120	3.33212	3.86072	4.0332	1.65345	2.62537	1.62286	5.00632	5.37631	1.33878	1.88059	3.55191	3.60536	3.72306	Symbols: MBD4 ; methyl-CPG-binding domain 4
AT3G42050.1	AT3G42050.1	AT3G42050.1	13	0	0	0	0	0	3.27436	1.76477	1.65436	2.86685	2.81676	1.02525	1.29067	1.77339	Symbols:|vacuolar ATP synthase subunit H family protein
AT2G39730.1	AT2G39730.1; AT2G39730.2	AT2G39730.1	302	0	0	0	0	2.07886	4.79814	0.204694	0	0.593671	0.532098	1.22667	1.55816	1.44182	Symbols: RCA ; rubisco activase
AT3G52150.1	AT3G52150.1	AT3G52150.1;AT3G52150.2	94	0	0	0	3.02823	0	1.85474	0.993214	0.94036	0	0	0.392032	0	0.118861	Symbols:|RNA-binding (RRM/RBD/RNP motifs) family protein
AT5G02500.1	AT5G02500.1	AT5G02500.1	334	0	0	0	0	0.268366	1.05537	0	0.655539	0	0	0	0.249845	0	Symbols: HSC70-1, HSP70-1, AT-HSC70-1, HSC70 ; heat shock cognate protein 70-1
AT1G22440.1	AT1G22440.1	AT1G22440.1	3	0.413546	0	0	1.96533	1.29973	0.900236	1.96901	2.32568	0	0	0.462617	0.350313	0.663392	Symbols:|Zinc-binding alcohol dehydrogenase family protein
AT4G22745.1	AT4G22745.1	AT4G22745.1	147	3.29708	3.53495	4.02836	1.32096	2.32633	0.899052	1.71586	2.13987	6.08284	0.57451	1.93215	2.09185	2.22902	Symbols: MBD1 ; methyl-CPG-binding domain 1
AT2G37520.1	AT2G37520.1	AT2G37520.1	338	2.09076	2.19223	2.40873	0	0	0	0	1.5901	1.79497	2.06632	0.399507	0.606274	0.486183	Symbols:|Acyl-CoA N-acyltransferase with RING/FYVE/PHD-type zinc finger domain
AT1G77800.1	AT1G77800.1	AT1G77800.1	945	6.69476	7.11507	7.61613	1.3284	2.12146	0.924813	3.64611	3.45784	3.83486	4.08575	3.67265	3.53468	3.67425	Symbols:|PHD finger family protein
AT3G14310.1	AT3G14310.1	AT3G14310.1	308	0.302892	0.318661	0	1.29838	2.73305	1.68564	1.522	0.960809	0.874273	1.22149	1.95126	1.73917	1.94593	Symbols: ATPME3, PME3 ; pectin methylesterase 3
AT4G14920.1	AT4G14920.1	AT4G14920.1	1062	2.12117	2.88873	2.9189	0	0	0	0.606424	1.87776	5.42232	3.97854	1.98294	1.73999	2.24123	Symbols:|Acyl-CoA N-acyltransferase with RING/FYVE/PHD-type zinc finger protein
AT5G13520.1	AT5G13520.1	AT5G13520.1	568	0	0	0	0	0	0	4.6067	4.58746	5.25237	5.28716	0.615639	0.747589	0.444474	Symbols:|peptidase M1 family protein
AT2G32730.1	AT2G32730.1	AT2G32730.1	880	1.58651	0	0	0	0	0	0.718788	0	0	0	0	0	0	Symbols:|26S proteasome regulatory complex, non-ATPase subcomplex, Rpn2/Psmd1 subunit
AT4G11790.1	AT4G11790.1	AT4G11790.1	397	0	0	0	0	0	0.484847	3.40891	3.48222	0	0	0.744195	0.649429	1.20943	Symbols:|Pleckstrin homology (PH) domain superfamily protein
AT2G36720.1	AT2G36720.1	AT2G36720.1	2	1.96752	2.02984	2.11177	0	0	0.915556	0	0	1.9409	2.52094	0.559739	0.810975	1.36596	Symbols:|Acyl-CoA N-acyltransferase with RING/FYVE/PHD-type zinc finger domain
AT3G28730.1	AT3G28730.1	AT3G28730.1	549	2.21801	1.55501	3.10623	0	0	0	0	0	0	0	0	0	0	Symbols: ATHMG, SSRP1, NFD, HMG ; high mobility group
AT5G57290.1	AT5G57290.1	AT5G57290.1	9	2.2564	2.34069	3.44559	4.68951	5.8816	3.88127	2.67742	3.07146	1.73768	2.56629	1.61236	1.68544	1.77557	Symbols:|60S acidic ribosomal protein family
AT3G09630.1	AT3G09630.1; AT5G02870.1	AT3G09630.1	111	4.86078	5.27612	5.8678	1.41548	0.763732	0.804385	4.78784	4.99635	3.35218	1.93767	2.17717	2.25294	2.74485	Symbols:|Ribosomal protein L4/L1 family
AT5G64360.3	AT5G64360.3	AT5G64360.3;AT5G64360.2;AT5G64360.4	395	4.23441	4.60546	5.46951	0.906816	0.388842	0.321348	3.23875	2.90826	1.64119	2.30835	2.32813	1.62619	1.92975	Symbols:|Chaperone DnaJ-domain superfamily protein
AT5G50920.1	AT5G50920.1	AT5G50920.1	781	0	0	0	4.33382	5.89833	4.34443	0	0	0	0.806791	0	0	0	Symbols: CLPC, ATHSP93-V, HSP93-V, DCA1, CLPC1 ; CLPC homologue 1
AT2G19730.3	AT2G19730.3	AT2G19730.1;AT2G19730.2;AT2G19730.3	47	2.04788	1.97208	2.65377	0	0	0.260392	3.92758	3.76301	2.91668	3.37455	0.66148	0.392682	0.461049	Symbols:|Ribosomal L28e protein family
AT5G10360.1	AT5G10360.1; AT4G31700.1	AT5G10360.1	14	5.25766	5.46645	5.63164	1.62908	1.89277	0.941758	3.59627	3.53689	0.780718	1.14197	4.06177	2.25767	3.69847	Symbols: EMB3010, RPS6B ; Ribosomal protein S6e
AT2G40840.1	AT2G40840.1	AT2G40840.1	717	0.291925	0	0	2.24871	0	2.2843	0	0	0	0	0.296952	0.492964	0.160748	Symbols: DPE2 ; disproportionating enzyme 2
AT2G44730.1	AT2G44730.1	AT2G44730.1	150	3.64431	4.33005	3.70982	0	1.78742	0	3.45522	3.3976	3.00668	3.49626	3.80664	4.45178	4.30107	Symbols:|Alcohol dehydrogenase transcription factor Myb/SANT-like family protein
AT5G15810.1	AT5G15810.1	AT5G15810.1	619	3.94248	4.51277	4.61283	3.54871	4.46281	2.86556	6.60605	6.92287	2.48967	2.61552	2.30724	1.63771	2.26801	Symbols:|N2,N2-dimethylguanosine tRNA methyltransferase
AT1G33140.1	AT1G33140.1	AT1G33120.1;AT1G33140.1	187	4.91161	5.37532	5.93242	2.28468	2.75576	0	0	4.03969	2.77479	2.89471	4.31389	4.59664	4.3624	Symbols: PGY2 ; Ribosomal protein L6 family
AT1G06950.1	AT1G06950.1	AT1G06950.1	220	2.98139	3.27614	3.29426	0	0	0	0.928863	1.19021	0	0	3.12717	3.24113	3.69704	Symbols: ATTIC110, TIC110 ; translocon at the inner envelope membrane of chloroplasts 110
AT2G16600.1	AT2G16600.1; AT4G34870.1	AT2G16600.1	98	4.10081	4.43725	4.62128	4.04814	0	2.829	5.26418	5.40014	4.67511	4.74912	2.19053	1.44905	1.88402	Symbols: ROC3 ; rotamase CYP 3
AT4G17430.1	AT4G17430.1	AT4G17430.1	453	0.469555	0	0	3.75527	4.64893	3.09205	0	0.656983	0	0	1.35195	0.571582	0	Symbols:|O-fucosyltransferase family protein
AT1G31812.1	AT1G31812.1	AT1G31812.1	52	6.00095	6.61078	6.58522	0.616128	0	0.877621	7.13649	7.33015	6.5215	6.80767	4.4005	4.3616	4.1252	Symbols: ACBP6, ACBP ; acyl-CoA-binding protein 6
AT5G03940.1	AT5G03940.1	AT5G03940.1	410	1.84421	2.14153	2.59124	2.73911	0	0	0	0	3.13307	0	1.36532	1.67368	0	Symbols: FFC, 54CP, CPSRP54, SRP54CP ; chloroplast signal recognition particle 54 kDa subunit
AT5G17920.1	AT5G17920.1	AT5G17920.1;AT5G17920.2	28	0	0	0	0	0	1.23332	6.03106	4.54321	5.13244	5.41514	3.4765	3.56784	3.86498	Symbols: ATCIMS, ATMETS, ATMS1 ; Cobalamin-independent synthase family protein
AT1G43170.3	AT1G43170.3	AT1G43170.1;AT1G43170.2;AT1G43170.3;AT1G43170.5;AT1G43170.6;AT1G43170.7;AT1G43170.9;AT1G43170.8	380	6.08883	6.8362	7.13731	0.487662	1.4492	0.588364	4.79126	4.67256	1.49699	1.9169	3.25692	2.62216	3.11937	Symbols: ARP1, RPL3A, RP1 ; ribosomal protein 1
AT5G23940.1	AT5G23940.1	AT5G23940.1	254	4.9321	5.49545	5.81339	0	0	0	0	0	0	0	0.647213	0.660235	0.805909	Symbols: EMB3009, PEL3, DCR ; HXXXD-type acyl-transferase family protein
AT3G47810.2	AT3G47810.2	AT3G47810.2;AT3G47810.1;AT3G47810.3	74	4.22796	4.71742	4.89537	4.25966	0	3.15533	4.39839	4.4364	3.77022	3.80073	5.10915	5.01875	5.07769	Symbols: MAG1 ; Calcineurin-like metallo-phosphoesterase superfamily protein
AT4G21020.1	AT4G21020.1	AT4G21020.1	217	0.797694	0.856953	1.35985	0	0	1.82621	1.22222	1.44911	4.10545	4.54654	0.869705	1.07374	1.48406	Symbols:|Late embryogenesis abundant protein (LEA) family protein
AT5G23280.1	AT5G23280.1	AT5G23280.1	122	0.761062	0.405008	0	1.21802	0	1.08318	0	0	0	0	0.925292	0.769963	0	Symbols:|TCP family transcription factor
AT2G43980.1	AT2G43980.1	AT2G43980.1	290	3.65482	4.19321	4.08677	0	0	2.12584	3.2541	4.1853	3.13957	3.18658	2.17016	1.68778	1.84929	Symbols: AtITPK4, ITPK4 ; inositol 1,3,4-trisphosphate 5/6-kinase 4
AT5G23740.1	AT5G23740.1; AT3G48930.1	AT5G23740.1	37	4.84524	5.49539	6.00152	0	0	0	4.1661	4.03405	6.34867	6.64933	2.20268	2.58178	2.47642	Symbols: RPS11-BETA ; ribosomal protein S11-beta
AT1G04690.1	AT1G04690.1	AT1G04690.1	236	0	0	1.48743	0	0	0	2.62307	2.79143	2.72597	3.43816	1.02587	0.720348	1.1435	Symbols: KAB1, KV-BETA1 ; potassium channel beta subunit 1
AT1G70680.1	AT1G70680.1	AT1G70680.1	115	0	0	0	0	0	0	0	0	5.14477	5.06459	0	0	0	Symbols:|Caleosin-related family protein
AT2G29070.2	AT2G29070.2	AT2G29070.2	222	5.73805	6.69899	6.74546	0	0	0	6.04485	6.68114	0	0	4.16982	3.06542	3.93464	Symbols:|Ubiquitin fusion degradation UFD1 family protein
AT2G19750.1	AT2G19750.1	AT2G19750.1;AT4G29390.1;AT5G56670.1	53	5.20627	5.45209	5.91456	1.26819	2.07418	2.24896	4.53645	4.72446	6.43484	6.72187	3.43836	4.69429	3.63238	Symbols:|Ribosomal protein S30 family protein
AT5G35330.1	AT5G35330.1	AT5G35330.1;AT5G35330.2;AT5G35330.3	157	3.76591	4.25515	4.66373	1.97237	3.13419	2.17003	4.50869	4.85195	4.14864	4.10982	4.28069	4.2718	4.53121	Symbols: MBD02, MBD2, ATMBD2 ; methyl-CPG-binding domain protein 02
AT5G24460.1	AT5G24460.1	AT5G24460.1	286	0	0	0	0.859123	1.78869	0.809813	0	0	0	0	0.101163	0	0	Symbols:|unknown protein; INVOLVED IN: biological_process unknown; LOCATED IN: cell wall; EXPRESSED IN: 24 plant structures; EXPRESSED DURING: 15 growth stages; Has 1807 Blast hits to 1807 proteins in 277 species: Archae - 0; Bacteria - 0; Metazoa - 736; Fungi - 347; Plants - 385; Viruses - 0; Other Eukaryotes - 339 (source: NCBI BLink).
AT5G09810.1	AT5G09810.1; AT1G49240.1; AT3G53750.1; AT3G46520.1	AT5G09810.1	328	0.964906	1.00882	1.0481	2.02374	3.13296	2.32829	0.75608	1.06297	0	0.481946	1.87952	2.5335	2.06786	Symbols: ACT7 ; actin 7
AT2G18960.1	AT2G18960.1; AT4G30190.1	AT2G18960.1	911	3.56119	4.24403	4.64894	2.43003	2.18073	2.05605	2.85423	2.95015	2.15738	0	2.31298	2.17999	1.26043	Symbols: AHA1, PMA, OST2, HA1 ; H(+)-ATPase 1
AT5G30510.1	AT5G30510.1	AT5G30510.1	235	0	0	0	0.877404	0	0.358029	0	0	0	0	0	0	0	Symbols: RPS1, ARRPS1 ; ribosomal protein S1
AT3G11510.1	AT3G11510.1; AT2G36160.1	AT3G11510.1	95	3.19556	3.77605	3.97459	0	0	0	2.62133	3.06627	2.71596	2.97296	1.85025	1.45585	2.11075	Symbols:|Ribosomal protein S11 family protein
AT5G39590.1	AT5G39590.1	AT5G39590.1	32	0.418162	0	0	0	0.294953	0	1.71137	2.11321	0	0	0	0.334723	0.379469	Symbols:|TLD-domain containing nucleolar protein
AT4G37050.1	AT4G37050.1	AT4G37050.1	120	0	0	0	0	0	0	0	0	4.01023	4.44235	0.556358	0.93516	0.224146	Symbols: PLP4, PLA V, AtPLAIVC ; PATATIN-like protein 4
AT5G04140.2	AT5G04140.2	AT5G04140.2	949	0	0.475806	0	0	0	0.21989	1.75163	0	0	0	2.55015	2.78864	3.09708	Symbols: GLU1, GLS1, GLUS, FD-GOGAT ; glutamate synthase 1
AT5G45170.1	AT5G45170.1	AT5G45170.1	164	0.564467	0.742161	0	5.084	0	3.93341	0.717271	0	0	0.221414	1.8534	0	2.48838	Symbols:|Haloacid dehalogenase-like hydrolase (HAD) superfamily protein
AT3G55800.1	AT3G55800.1	AT3G55800.1	307	0	0	0	0.766141	1.79617	1.35058	0	0	0	0	0.259482	0.334166	0.469736	Symbols: SBPASE ; sedoheptulose-bisphosphatase
AT4G32520.2	AT4G32520.2	AT4G32520.1;AT4G32520.2	484	0.675681	0	0	1.5292	3.40326	1.57348	0.557728	0.690901	0.932066	0	0.199648	0.201467	0	Symbols: SHM3 ; serine hydroxymethyltransferase 3
AT5G58330.1	AT5G58330.1	AT5G58330.1	320	1.89346	1.93047	1.59542	1.72031	0	2.18397	0	0.119885	0	0.390991	2.59037	2.09205	3.26566	Symbols:|lactate/malate dehydrogenase family protein
AT4G28025.1	AT4G28025.1	AT4G28025.1	90	0	0	0	1.79766	1.07379	0.734848	0.247266	0.137842	0	0	0.197465	0.0549535	0.204321	Symbols:|unknown protein; FUNCTIONS IN: molecular_function unknown; INVOLVED IN: biological_process unknown; LOCATED IN: chloroplast thylakoid membrane; EXPRESSED IN: 23 plant structures; EXPRESSED DURING: 13 growth stages; Has 30201 Blast hits to 17322 proteins in 780 species: Archae - 12; Bacteria - 1396; Metazoa - 17338; Fungi - 3422; Plants - 5037; Viruses - 0; Other Eukaryotes - 2996 (source…
AT2G23110.2	AT2G23110.2	AT2G23110.1;AT2G23110.2	18	0	0	0	0	0	0	0.756216	0	3.86406	3.8706	0.118511	0.168698	0.504416	Symbols:|Late embryogenesis abundant protein, group 6
AT1G05190.1	AT1G05190.1	AT1G05190.1	87	0	0	0	1.25037	2.71252	1.55211	0	0	0	0	1.07517	0.596009	0.658372	Symbols: emb2394 ; Ribosomal protein L6 family
AT5G07940.2	AT5G07940.2	AT5G07940.1;AT5G07940.3;AT5G07940.2	1193	0	0	0	0	0	0	3.19854	3.01906	2.07253	0.400224	0.101724	0.381414	0.437447	Symbols:|FUNCTIONS IN: molecular_function unknown; INVOLVED IN: biological_process unknown; LOCATED IN: cellular_component unknown; EXPRESSED IN: pollen tube; BEST Arabidopsis thaliana protein match is: dentin sialophosphoprotein-related (TAIR:AT5G07980.1).
AT1G79730.1	AT1G79730.1	AT1G79730.1	297	0.751844	0	0.511532	2.21526	2.41401	1.48106	2.38043	2.81322	0.83911	0	0.0841574	0.210387	0.112336	Symbols: ELF7 ; hydroxyproline-rich glycoprotein family protein
AT5G46290.3	AT5G46290.3	AT5G46290.3	123	2.20983	2.2866	2.68437	1.66077	2.72321	1.65053	4.27161	4.50355	5.80189	5.75979	2.82666	2.6858	3.21359	Symbols: KASI ; 3-ketoacyl-acyl carrier protein synthase I
AT3G08940.2	AT3G08940.2	AT3G08940.2	46	0	0	0	2.99156	3.70727	1.89025	0	0	0	0	0.118346	1.64023	0	Symbols: LHCB4.2 ; light harvesting complex photosystem II
AT1G22780.1	AT1G22780.1	AT1G22780.1;AT1G34030.1;AT4G09800.1	54	3.73914	3.69148	4.36903	0	0.914736	0.193965	2.28559	1.83299	0	0	1.05922	1.06252	1.77413	Symbols: PFL, RPS18A, PFL1 ; Ribosomal protein S13/S18 family
AT1G32160.1	AT1G32160.1	AT1G32160.1	133	0	0	0	1.19771	2.34084	1.15392	0	0	0	0	0	0.126578	0	Symbols:|Protein of unknown function (DUF760)
AT3G14790.1	AT3G14790.1	AT3G14790.1	355	2.50967	2.22058	1.95693	0	0	0	0	0	1.69819	1.6993	3.18446	2.626	3.44235	Symbols: RHM3, ATRHM3 ; rhamnose biosynthesis 3
AT5G02240.1	AT5G02240.1	AT5G02240.1	145	0	0	0	0	0	0	0	0	4.49999	4.54779	0	0	0	Symbols:|NAD(P)-binding Rossmann-fold superfamily protein
AT5G01670.1	AT5G01670.1	AT5G01670.1	71	0	0	0	0	0	0	0	0	5.44595	5.57986	0	0.29418	0.195679	Symbols:|NAD(P)-linked oxidoreductase superfamily protein
AT3G53020.1	AT3G53020.1	AT3G53020.1	71	7.01434	7.16555	7.69273	0.807545	0	0	2.23614	2.32106	0	0	3.18235	3.00485	3.92962	Symbols: STV1, RPL24B, RPL24 ; Ribosomal protein L24e family protein
AT4G13940.1	AT4G13940.1	AT4G13940.1	446	0	0	0	2.73134	3.59377	1.91389	0	0	0	0	0.246891	0.120592	0	Symbols: HOG1, EMB1395, SAHH1, MEE58, ATSAHH1 ; S-adenosyl-L-homocysteine hydrolase
AT3G49680.1	AT3G49680.1	AT3G49680.1	290	2.355	2.88587	2.83385	0	0	0	0.429742	0	0	0.720675	2.18476	2.06926	2.40707	Symbols: ATBCAT-3, BCAT3 ; branched-chain aminotransferase 3
AT1G79550.2	AT1G79550.2	AT1G79550.1;AT1G79550.2	74	0	0	0	1.64071	1.81151	0.519611	0	0	0	0	0	0	0	Symbols: PGK ; phosphoglycerate kinase
ATCG00900.1	ATCG00900.1	ATCG01240.1;ATCG00900.1	76	2.94105	3.35219	3.6632	4.94944	5.00887	3.79694	0	0	0	0	3.07641	2.45098	3.02417	Symbols: RPS7.1, RPS7 ; Ribosomal protein S7p/S5e family protein
AT1G78820.1	AT1G78820.1	AT1G78820.1	156	0	0	0	0	1.69942	0.811109	0	0	0	0	0	0	0	Symbols:|D-mannose binding lectin protein with Apple-like carbohydrate-binding domain
AT3G22640.1	AT3G22640.1	AT3G22640.1	141	0.481829	0.566884	0.510589	0	0	0	0.810955	0.145648	3.0158	3.21179	0.944103	1.4477	1.33564	Symbols: PAP85 ; cupin family protein
AT4G38740.1	AT4G38740.1	AT4G38740.1	59	0.318491	0	0.591056	0	0	0	2.65577	2.19196	5.90799	5.77857	0	0.356712	0	Symbols: ROC1 ; rotamase CYP 1
AT1G78370.1	AT1G78370.1	AT1G78370.1	52	1.64547	1.44335	0	0	0	2.09637	0.434537	1.82374	1.25746	1.15709	3.83165	3.45158	4.70895	Symbols: ATGSTU20, GSTU20 ; glutathione S-transferase TAU 20
AT5G39740.2	AT5G39740.2	AT5G39740.1;AT5G39740.2	241	1.18905	1.13154	1.84286	2.27976	3.54179	1.97266	1.27116	1.43735	0.912317	1.52887	1.24469	1.46067	1.16495	Symbols: RPL5B ; ribosomal protein L5 B
AT2G20420.1	AT2G20420.1	AT2G20420.1	58	0.281818	0.751371	0.707356	2.01819	3.07644	1.69168	0.611544	0.90803	0	0	0.595994	0.70303	0	Symbols:|ATP citrate lyase (ACL) family protein
AT1G48620.1	AT1G48620.1	AT1G48620.1	270	0.619185	0.511268	0.225778	0	0	0.0976472	0.825173	1.61182	1.80438	1.96814	0.410281	0.829767	0.418834	Symbols: HON5 ; high mobility group A5
AT1G16710.1	AT1G16710.1	AT1G16710.1	1563	1.56595	0.428022	1.30202	0	0	0	0	0.271791	1.2384	0	0	0.23474	0	Symbols: HAC12 ; histone acetyltransferase of the CBP family 12
AT1G16710.1	AT1G16710.1	AT1G16710.1	1572	3.03153	2.59718	3.29873	0.993501	0	0.420546	1.00003	1.41524	1.74981	1.0978	2.30535	1.01951	1.92929	Symbols: HAC12 ; histone acetyltransferase of the CBP family 12
AT3G47800.1	AT3G47800.1	AT3G47800.1	304	0.287761	0.25669	0.30533	2.45108	5.0699	3.51338	0	0.180566	3.20478	3.37592	1.23074	0.852642	0.735597	Symbols:|Galactose mutarotase-like superfamily protein
AT2G34700.1	AT2G34700.1	AT2G34700.1	106	0	0	0	0.471462	1.0206	0.254123	0.351686	0	4.63079	4.59853	0.158477	0	0	Symbols:|Pollen Ole e 1 allergen and extensin family protein
AT4G39680.1	AT4G39680.1	AT4G39680.1;AT4G39680.2	396	2.04359	2.67756	1.47645	0	0	0	1.98004	2.11953	4.17583	4.30499	0.294331	0.421633	0.591831	Symbols:|SAP domain-containing protein
AT2G21270.3	AT2G21270.3	AT2G21270.3	334	4.53651	4.83795	5.44679	1.75454	2.76282	1.37205	4.00128	3.98114	5.56739	5.6278	3.14507	2.09762	3.08221	Symbols: UFD1 ; ubiquitin fusion degradation 1
AT5G08280.1	AT5G08280.1	AT5G08280.1	99	0	0	0	0	0	0	0	0	1.72116	0	1.25942	1.81953	1.37017	Symbols: HEMC ; hydroxymethylbilane synthase
AT2G21170.1	AT2G21170.1; AT3G55440.1	AT2G21170.1	65	0	0	0	3.54621	4.67534	3.12903	0	0	0	0	0	0	0	Symbols: TIM, PDTPI ; triosephosphate isomerase
AT1G20020.1	AT1G20020.1	AT1G20020.1	143	0	0	0	5.96423	2.40116	4.6237	0	0	0	0	0	0	0	Symbols: ATLFNR2, FNR2 ; ferredoxin-NADP(+)-oxidoreductase 2
AT2G16570.1	AT2G16570.1	AT2G16570.1	447	0	0	0	2.44077	3.51262	1.93264	0.783037	0	0.289785	0.387371	0.406442	0.353997	0	Symbols: ATASE, ATASE1, ASE1 ; GLN phosphoribosyl pyrophosphate amidotransferase 1
AT5G42960.1	AT5G42960.1	AT5G42960.1	30	0.280428	0	0.402371	0	0	0	3.78746	4.37658	0	1.13215	2.50362	2.66792	2.55599	Symbols:|unknown protein; FUNCTIONS IN: molecular_function unknown; INVOLVED IN: biological_process unknown; LOCATED IN: mitochondrion, chloroplast, plastid, chloroplast envelope; EXPRESSED IN: 24 plant structures; EXPRESSED DURING: 13 growth stages; BEST Arabidopsis thaliana protein match is: unknown protein (TAIR:AT1G45170.1); Has 30201 Blast hits to 17322 proteins in 780 species: Archae - 12; …
AT3G20670.1	AT3G20670.1	AT3G20670.1	6	5.78172	6.19853	6.91206	4.50988	5.23712	3.4289	6.05718	5.79578	3.50872	3.76388	2.06245	1.70214	2.76217	Symbols: HTA13 ; histone H2A 13
AT1G51060.1	AT1G51060.1	AT1G51060.1	6	6.05425	6.46744	7.2783	3.14154	4.06287	2.19507	6.68174	6.41791	2.90428	2.44138	2.60729	2.83784	3.4496	Symbols: HTA10 ; histone H2A 10
AT3G20330.1	AT3G20330.1	AT3G20330.1	343	0.281306	0.582873	0.4418	1.44256	2.17408	1.35323	0	0.515924	2.44803	2.41631	0.335485	0.852469	0	Symbols: PYRB ; PYRIMIDINE B
AT1G77470.1	AT1G77470.1	AT1G77470.1	25	0.182447	0	0	0	0	0.046064	2.97492	3.40549	2.83483	2.90533	0.823953	1.17376	1.85195	Symbols: RFC3, RFC5 ; replication factor C subunit 3
AT2G47210.1	AT2G47210.1	AT2G47210.1	7	2.37904	2.63316	3.1322	1.73125	2.8382	2.38	1.74436	2.15032	3.39196	3.28644	0.889515	1.85899	1.22583	Symbols:|myb-like transcription factor family protein
AT3G58610.2	AT3G58610.2	AT3G58610.1;AT3G58610.2;AT3G58610.3	110	2.35653	2.6923	2.96369	2.33145	2.73494	1.73695	4.37495	4.16349	3.46167	3.54212	1.95532	2.0431	1.82906	Symbols:|ketol-acid reductoisomerase
AT1G12000.1	AT1G12000.1	AT1G12000.1	142	1.86859	1.32804	2.66831	1.23397	0.71997	0.469943	1.51675	2.31252	1.312	1.03628	1.70786	1.97428	1.52902	Symbols:|Phosphofructokinase family protein
AT5G35660.1	AT5G35660.1	AT5G35660.1	185	0	0	0	0	0	0	0	0	4.32493	4.48922	0.93307	0.923496	1.53546	Symbols:|Glycine-rich protein family
AT5G35660.1	AT5G35660.1	AT5G35660.1	94	0	0	0.978281	0	0	0	0.701149	0	6.53284	6.58338	1.13687	0.342084	1.34112	Symbols:|Glycine-rich protein family
AT5G38020.1	AT5G38020.1	AT5G38020.1	23	0	0	0	0	0	0	0	2.2652	0	0	0	0	0	Symbols:|S-adenosyl-L-methionine-dependent methyltransferases superfamily protein
AT3G43980.1	AT3G43980.1	AT3G43980.1;AT3G44010.1;AT4G33865.1	12	5.25662	5.87181	5.98279	0.627417	1.46319	0	4.80671	4.14096	3.87963	4.14792	2.04526	1.71117	2.13686	Symbols:|Ribosomal protein S14p/S29e family protein
AT5G57655.2	AT5G57655.2	AT5G57655.2	281	0	0	0	0	0	0	0	0	0	1.17234	0.834255	1.07275	1.40696	Symbols:|xylose isomerase family protein
AT1G61520.1	AT1G61520.1	AT1G61520.1;AT1G61520.3	213	0	0	0	4.56079	5.15139	4.02122	2.91299	0	0	0	0.762049	4.66105	0	Symbols: LHCA3 ; photosystem I light harvesting complex gene 3
AT1G09770.1	AT1G09770.1	AT1G09770.1	217	0	0	0	1.50167	0	0.842527	0	0	0	0	0.343622	0	0.384197	Symbols: ATCDC5, CDC5, ATMYBCDC5 ; cell division cycle 5
AT5G08530.1	AT5G08530.1	AT5G08530.1	104	0.899927	1.87398	1.61661	0	1.38538	1.92068	2.35169	3.06969	0	0.693734	1.1548	1.56897	2.23375	Symbols: CI51 ; 51 kDa subunit of complex I
AT1G32990.1	AT1G32990.1	AT1G32990.1	159	0	0	0	4.93127	1.973	4.29085	0	0	0	0	0.26692	0.301092	0.137106	Symbols: PRPL11 ; plastid ribosomal protein l11
AT3G06480.1	AT3G06480.1	AT3G06480.1	552	0.497223	0.37044	0.814697	2.55225	3.53865	1.99787	0	0	0	0	0.294722	0.223033	0	Symbols:|DEAD box RNA helicase family protein
AT1G03630.1	AT1G03630.1	AT1G03630.1	277	0	0	0	1.92429	0	0.989801	0	0	0	0	0	0	0	Symbols: POR C, PORC ; protochlorophyllide oxidoreductase C
AT3G49720.1	AT3G49720.1	AT3G49720.1;AT3G49720.2	249	1.18597	0.509042	0.376739	3.12283	4.85091	3.05177	0	0	0	0	0.811094	0.982928	0	Symbols:|unknown protein; FUNCTIONS IN: molecular_function unknown; INVOLVED IN: biological_process unknown; LOCATED IN: chloroplast thylakoid membrane, Golgi apparatus, plasma membrane, membrane; EXPRESSED IN: 25 plant structures; EXPRESSED DURING: 15 growth stages; BEST Arabidopsis thaliana protein match is: unknown protein (TAIR:AT5G65810.1); Has 64 Blast hits to 64 proteins in 11 species: Arc…
AT3G54210.1	AT3G54210.1	AT3G54210.1	125	0	0.211979	0.438977	0	0	0	0	0	0	0	1.16282	0.823423	0.620332	Symbols:|Ribosomal protein L17 family protein
AT4G34350.1	AT4G34350.1	AT4G34350.1	403	0.263546	0	0.63613	2.23393	3.19135	1.8379	0	0	0	0	1.66369	2.37486	2.53696	Symbols: CLB6, ISPH, HDR ; 4-hydroxy-3-methylbut-2-enyl diphosphate reductase
AT3G11630.1	AT3G11630.1; AT5G06290.1	AT3G11630.1	202	2.88724	0	0	4.05855	5.31174	4.28002	0	0	2.72463	0	0	0	0	Symbols:|Thioredoxin superfamily protein
AT3G45140.1	AT3G45140.1	AT3G45140.1	459	0	0	0	1.8378	0	1.10255	0	0	0	0	0	0	0.259384	Symbols: LOX2, ATLOX2 ; lipoxygenase 2
AT2G36720.1	AT2G36720.1	AT2G36720.1	511	4.66838	5.2589	4.96225	0	0	0	0	0	0	0	0.192712	0.419775	0	Symbols:|Acyl-CoA N-acyltransferase with RING/FYVE/PHD-type zinc finger domain
AT4G00570.1	AT4G00570.1	AT4G00570.1	409	0.121729	0	0	1.39076	0.986305	0.570761	0.577776	0	0	0	0	0	0.169836	Symbols: NAD-ME2 ; NAD-dependent malic enzyme 2
AT1G48610.1	AT1G48610.1	AT1G48610.1	55	2.0008	2.1513	3.06579	0	0	0	2.68161	2.25195	1.92318	2.21793	1.32411	1.28643	1.27803	Symbols:|AT hook motif-containing protein
AT5G09650.1	AT5G09650.1	AT5G09650.1	118	0	0	0	3.1331	2.93554	2.49138	0.577326	0.880384	2.16696	3.09938	0.672458	0.261067	0	Symbols: AtPPa6, PPa6 ; pyrophosphorylase 6
AT2G40170.1	AT2G40170.1	AT2G40170.1	15	0	0	0	0	0	0	0	0	7.07773	6.91927	0	0.389419	0	Symbols: ATEM6, GEA6, EM6 ; Stress induced protein
AT2G40170.1	AT2G40170.1	AT2G40170.1	16	0	0	0	0	0	0	0	0	6.31571	6.17953	0	0.207809	0	Symbols: ATEM6, GEA6, EM6 ; Stress induced protein
AT1G07170.3	AT1G07170.3	AT1G07170.1;AT1G07170.2;AT1G07170.3;AT2G30000.1	3	4.61927	4.86728	4.82694	2.18086	0	1.54137	5.27748	5.2914	6.41476	6.46016	2.97511	2.70698	2.83168	Symbols:|PHF5-like protein
AT1G19920.1	AT1G19920.1	AT1G19920.1	432	2.82279	3.71122	3.64259	3.52667	4.78777	3.30248	1.8094	1.71234	0.678907	0.908878	2.41695	1.83369	1.59448	Symbols: APS2, ASA1 ; Pseudouridine synthase/archaeosine transglycosylase-like family protein
AT1G20140.1	AT1G20140.1	AT1G20140.1	143	3.1425	3.23369	3.17593	0	0	0	2.41251	2.8056	0	0.329371	2.24529	2.47704	2.71435	Symbols: ASK4, SK4 ; SKP1-like 4
AT2G26540.1	AT2G26540.1	AT2G26540.1	212	0	0	0	2.11546	1.27608	1.16099	0	0	0	0	0	0	0.567083	Symbols: HEMD, UROS, ATUROS, ATDUF3, DUF3 ; uroporphyrinogen-III synthase family protein
AT5G62300.2	AT5G62300.2	AT3G45030.1;AT5G62300.1;AT5G62300.2	24	0	0	0	1.38516	0	0.616074	2.20696	1.26821	0	0	0.140209	0	0	Symbols:|Ribosomal protein S10p/S20e family protein
AT4G20860.1	AT4G20860.1	AT4G20860.1	374	1.14988	0.956965	0	0	0	0.365534	2.52664	2.69105	1.68669	1.95309	0.373698	1.79015	0	Symbols:|FAD-binding Berberine family protein
AT4G36700.1	AT4G36700.1	AT4G36700.1	263	0	0	0	0	0	0	0	0	4.31677	4.61772	0.143464	0.343285	0.299405	Symbols:|RmlC-like cupins superfamily protein
AT3G45140.1	AT3G45140.1	AT3G45140.1	74	0.548614	1.37639	1.42736	4.64859	4.10015	3.32862	0	0	0	0	0.211483	0	0	Symbols: LOX2, ATLOX2 ; lipoxygenase 2
AT1G56070.1	AT1G56070.1	AT1G56070.1	482	2.5659	2.67285	3.2985	1.03688	1.58533	0.850187	3.04661	3.06106	2.66677	2.96318	1.42828	2.15702	2.03369	Symbols: LOS1 ; Ribosomal protein S5/Elongation factor G/III/V family protein
AT3G53040.1	AT3G53040.1	AT3G53040.1	313	0.161706	0.428677	0.979746	0	0	0.369545	0	0.314997	4.68355	4.82808	0.302413	1.70922	0	Symbols:|late embryogenesis abundant protein, putative / LEA protein, putative
AT1G57720.2	AT1G57720.2	AT1G57720.1;AT1G57720.2	9	0	0	0	0.42556	1.46852	0	4.16392	3.19016	3.63366	3.85257	0.148112	0.168884	0	Symbols:|Translation elongation factor EF1B, gamma chain
AT3G02730.1	AT3G02730.1	AT3G02730.1	115	0.402497	0	0	0	0	0.596434	0	0	0	0	1.71322	0.194363	0.190697	Symbols: TRXF1, ATF1 ; thioredoxin F-type 1
AT5G22880.1	AT5G22880.1	AT5G22880.1	34	9.73849	9.80438	10.4789	6.40066	7.46146	5.74171	8.37883	8.14665	6.2493	6.51462	6.48798	6.34526	7.17134	Symbols: H2B, HTB2 ; histone B2
AT5G22880.1	AT5G22880.1	AT5G22880.1	35	9.73849	9.80438	10.4789	6.40066	7.46146	5.74171	8.37883	8.14665	6.2493	6.51462	6.48798	6.34526	7.17134	Symbols: H2B, HTB2 ; histone B2
AT3G01500.1	AT3G01500.1	AT3G01500.1	47	0	0	0	5.12623	0	3.95088	0	0	0	0	0	0	0	Symbols: CA1, ATBCA1, SABP3, ATSABP3 ; carbonic anhydrase 1
AT4G17520.1	AT4G17520.1; AT5G47210.1	AT4G17520.1	236	3.08328	3.26131	4.0172	0.371601	0	0	2.73893	2.78703	1.57061	2.29631	0.256211	0.39564	0.580783	Symbols:|Hyaluronan / mRNA binding family
AT1G13440.1	AT1G13440.1	AT1G13440.1	273	4.92954	5.33537	5.90762	5.41422	6.92401	5.19795	3.41739	3.15765	2.66129	2.666	3.73244	3.42018	4.05752	Symbols: GAPC-2, GAPC2 ; glyceraldehyde-3-phosphate dehydrogenase C2
AT3G04120.1	AT3G04120.1	AT3G04120.1	273	4.14669	4.44569	4.97363	0.684352	2.28508	0.356158	3.26805	2.94423	1.88401	1.58139	3.27674	3.28062	3.83639	Symbols: GAPC, GAPC-1, GAPC1 ; glyceraldehyde-3-phosphate dehydrogenase C subunit 1
AT5G17440.1	AT5G17440.1	AT5G17440.1	240	3.14532	3.49049	3.75715	2.48365	3.33877	1.92859	4.46883	4.25783	2.91905	3.23712	2.31597	1.59146	2.34392	Symbols:|LUC7 related protein
AT1G33590.1	AT1G33590.1	AT1G33590.1	280	0	0	0	1.66171	1.38992	1.17645	0	0	0	0	0	0	0	Symbols:|Leucine-rich repeat (LRR) family protein
AT3G16000.1	AT3G16000.1	AT3G16000.1	410	0	0	0.555679	2.44828	3.86353	2.2666	0.390577	0	0	0.707912	0.502487	0.276653	0	Symbols: MFP1 ; MAR binding filament-like protein 1
AT2G28720.1	AT2G28720.1	AT2G28720.1	39	9.14745	9.21065	9.8911	5.81091	6.82927	5.1584	7.79461	7.56015	5.66128	5.93752	5.91033	5.76915	6.59073	Symbols:|Histone superfamily protein
AT2G28720.1	AT2G28720.1	AT2G28720.1	40	9.14745	9.21065	9.8911	5.81091	6.82927	5.1584	7.79461	7.56015	5.66128	5.93752	5.91033	5.76915	6.59073	Symbols:|Histone superfamily protein
AT5G22880.1	AT5G22880.1	AT5G22880.1	12	8.09109	8.25093	8.52512	0	0	0	3.28297	3.02629	0	0	4.8163	4.79137	5.0461	Symbols: H2B, HTB2 ; histone B2
AT5G52100.1	AT5G52100.1	AT5G52100.1	55	0	0	0	1.76649	1.90018	1.07183	0	0	0	0	0	0	0.153203	Symbols: crr1 ; Dihydrodipicolinate reductase, bacterial/plant
AT1G13440.1	AT1G13440.1; AT3G04120.1	AT1G13440.1	263	6.61616	6.93986	7.6085	2.71332	3.25703	1.55711	6.16661	5.9782	5.77919	5.84005	6.59633	5.80102	6.63081	Symbols: GAPC-2, GAPC2 ; glyceraldehyde-3-phosphate dehydrogenase C2
AT2G38540.1	AT2G38540.1	AT2G38540.1	98	0	0	0	0.997074	1.73822	1.22524	0	0	0	1.24464	0.272917	0.40344	0	Symbols: LP1, LTP1, ATLTP1 ; lipid transfer protein 1
ATCG01310.1	ATCG01310.1	ATCG00830.1;ATCG01310.1	161	0	0	0	1.92575	2.57596	1.32727	0	0	0	0	0.126704	0	0	Symbols: RPL2.2 ; ribosomal protein L2
AT5G65620.1	AT5G65620.1	AT5G65620.1	395	1.13126	1.56403	1.85981	1.67585	3.35937	2.84424	0.659503	0.285853	0.940296	1.223	1.24011	0	1.74255	Symbols:|Zincin-like metalloproteases family protein
AT4G21020.1	AT4G21020.1	AT4G21020.1	111	0	0	0	0	0	0	0	0	2.43166	2.77521	0	0.0697407	0	Symbols:|Late embryogenesis abundant protein (LEA) family protein
AT5G44310.2	AT5G44310.2	AT5G44310.2	130	0	0.359668	0	0	0	0.170086	0.913313	0	4.79896	4.88134	0.236598	0	0.13109	Symbols:|Late embryogenesis abundant protein (LEA) family protein
AT2G33540.1	AT2G33540.1	AT2G33540.1	578	2.69688	3.25004	3.59376	0.19449	0	1.9374	4.50535	3.63925	0.93324	4.53244	1.58895	2.18817	1.91896	Symbols: CPL3, ATCPL3 ; C-terminal domain phosphatase-like 3
AT1G32990.1	AT1G32990.1	AT1G32990.1	156	0	0	0	1.54121	0	0.99947	0	0	0	0	0	0	0	Symbols: PRPL11 ; plastid ribosomal protein l11
AT3G02360.1	AT3G02360.1	AT3G02360.2;AT3G02360.1	322	1.66998	2.18629	2.48872	4.43546	2.02128	3.68251	2.7884	3.2975	2.14481	2.11274	2.25702	1.61529	2.36528	Symbols:|6-phosphogluconate dehydrogenase family protein
AT3G04870.2	AT3G04870.2	AT3G04870.1;AT3G04870.2	179	0	0	0	2.52047	3.36364	1.84834	0	0	0	0	0	0	0	Symbols: ZDS, PDE181, SPC1 ; zeta-carotene desaturase
AT1G79000.2	AT1G79000.2	AT1G79000.2	839	0.707235	0	0.693333	3.13544	0	2.03535	1.00065	1.62179	0	0	1.00838	0.770835	0.581425	Symbols: HAC1 ; histone acetyltransferase of the CBP family 1
AT5G16710.1	AT5G16710.1	AT5G16710.1	255	0.662213	0	0	0	0	2.20639	1.7973	0.409362	1.61906	1.83222	0.817591	0.997976	1.05728	Symbols: DHAR3 ; dehydroascorbate reductase 1
AT2G01250.1	AT2G01250.1	AT2G01250.1	66	0	0	0	3.27786	0	2.04305	0	0	0	0	0	0	0	Symbols:|Ribosomal protein L30/L7 family protein
AT1G03600.1	AT1G03600.1	AT1G03600.1	84	0	0	0	2.85517	1.67279	2.01319	0	0	0	0	0.0940568	0	0.0856379	Symbols: PSB27 ; photosystem II family protein
AT1G55480.1	AT1G55480.1	AT1G55480.1	100	0	0	0	3.23734	0	2.01657	0	0	0	0	0	0	0	Symbols: ZKT ; protein containing PDZ domain, a K-box domain, and a TPR region
AT3G46030.1	AT3G46030.1; AT1G07790.1; AT3G45980.1; AT5G59910.1	AT3G46030.1	7	4.1074	4.48064	5.38388	1.0098	1.63601	0.723687	4.5332	4.09092	0	0	0.313119	0.202291	0.33636	Symbols: HTB11 ; Histone superfamily protein
AT3G46030.1	AT3G46030.1; AT1G07790.1; AT3G45980.1; AT5G59910.1	AT3G46030.1	12	4.1074	4.48064	5.38388	1.0098	1.63601	0.723687	4.5332	4.09092	0	0	0.313119	0.202291	0.33636	Symbols: HTB11 ; Histone superfamily protein
AT1G07790.1	AT3G46030.1; AT1G07790.1; AT3G45980.1; AT5G59910.1	AT1G07790.1	12	4.70195	4.20704	4.95195	0.591505	1.03845	0.406753	3.7709	3.36388	0	0	0.177759	0.104688	0.242257	Symbols: HTB1 ; Histone superfamily protein
AT3G07110.2	AT3G07110.2; AT3G24830.1	AT3G07110.2	83	2.68419	2.777	2.82904	0.710591	1.66451	0.466197	2.01667	2.15774	0	1.3028	1.60374	1.4916	1.73442	Symbols:|Ribosomal protein L13 family protein
AT3G25920.1	AT3G25920.1	AT3G25920.1	183	0	0	0	3.42613	4.71903	3.21714	2.34578	0.862438	0	0	0.171507	0	0.477642	Symbols: RPL15 ; ribosomal protein L15
AT1G52690.2	AT1G52690.2	AT1G52690.1;AT1G52690.2	39	0	0	0	0	0	0	0	0.509742	1.89684	2.52635	0	0	0	Symbols:|Late embryogenesis abundant protein (LEA) family protein
AT2G33150.1	AT2G33150.1	AT2G33150.1	305	0	0	0	0.152612	2.00939	0.887856	0.748403	1.75858	2.55363	3.61796	0.267655	0.193784	0.675154	Symbols: PKT3, PED1, KAT2 ; peroxisomal 3-ketoacyl-CoA thiolase 3
AT5G66190.1	AT5G66190.1	AT5G66190.1	346	1.99457	2.47896	2.98845	4.4038	2.98679	3.99492	0.523494	0.162796	0.853453	0	2.79481	2.62632	3.32697	Symbols: ATLFNR1, FNR1 ; ferredoxin-NADP(+)-oxidoreductase 1
AT4G21280.1	AT4G21280.1	AT4G21280.1	109	3.76781	4.42874	4.03647	4.96569	4.40229	4.24361	1.05483	0.736956	3.45606	3.14901	2.84118	2.61569	2.95838	Symbols: PSBQ, PSBQA, PSBQ-1 ; photosystem II subunit QA
AT4G39960.1	AT4G39960.1	AT4G39960.1	127	0	0	0	2.96609	0	1.91372	0.713889	0	0	0	0.627006	0	0.257455	Symbols:|Molecular chaperone Hsp40/DnaJ family protein
AT1G03880.1	AT1G03880.1	AT1G03880.1	294	0	0	0	0	2.45488	1.83981	0	0	4.53218	4.98885	2.37541	1.03031	2.26979	Symbols: CRU2, CRB ; cruciferin 2
AT4G27150.1	AT4G27150.1; AT4G27160.1	AT4G27150.1	47	0	0	0	0	0	0	0	0	8.93037	9.66369	0.221596	0.318569	0	Symbols: SESA2, AT2S2 ; seed storage albumin 2
AT5G56360.1	AT5G56360.1	AT5G56360.1	596	2.38543	2.76049	3.20683	0.263862	0.512973	0	2.23058	2.04608	0	1.0003	1.881	1.61754	1.91927	Symbols: PSL4 ; calmodulin-binding protein
AT4G17600.1	AT4G17600.1	AT4G17600.1	122	0	0	0	1.94814	3.15866	2.03254	0	0.503149	0	1.1287	0.556377	0.6278	0	Symbols: LIL3:1 ; Chlorophyll A-B binding family protein
AT5G63610.1	AT5G63610.1	AT5G63610.1	466	2.71881	3.37175	3.27393	1.05612	0	0.0578241	3.78976	3.57108	3.21617	3.6667	2.53658	1.97475	2.5185	Symbols: HEN3, CDKE;1, ATCDK8 ; cyclin-dependent kinase E;1
AT3G58610.2	AT3G58610.2	AT3G58610.1;AT3G58610.2;AT3G58610.3	146	2.8983	2.78185	3.44057	0.41796	1.21944	1.33084	2.80307	2.46753	0	0	2.05	2.83633	2.75582	Symbols:|ketol-acid reductoisomerase
AT5G37475.1	AT5G37475.1	AT5G37475.1	89	0	0	0	1.68025	0	0.908335	0	0.31336	0.371165	0	0.19265	0	0.124414	Symbols:|Translation initiation factor eIF3 subunit
AT5G61510.1	AT5G61510.1	AT5G61510.1	275	4.91005	5.45934	5.26256	3.13535	1.76018	2.33993	3.70858	3.98826	5.27377	5.24945	4.96814	4.56186	4.91418	Symbols:|GroES-like zinc-binding alcohol dehydrogenase family protein
AT1G03600.1	AT1G03600.1	AT1G03600.1	115	0	0	0	2.17041	1.58945	1.3378	0	0	0	0	0.681044	0	0.651071	Symbols: PSB27 ; photosystem II family protein
AT1G78620.2	AT1G78620.2	AT1G78620.2	170	7.39328	7.38762	8.47182	2.75496	2.88724	1.06267	3.21418	2.87935	0	0	4.54015	3.96865	4.91474	Symbols:|Protein of unknown function DUF92, transmembrane
AT3G48930.1	AT3G48930.1	AT3G48930.1	57	4.45682	4.95536	5.38428	0	1.47496	0.0674488	1.60006	2.01744	1.3966	1.04594	1.66494	2.04099	3.55606	Symbols: EMB1080 ; Nucleic acid-binding, OB-fold-like protein
AT3G60600.1	AT3G60600.1; AT2G45140.1	AT3G60600.1	136	3.42178	3.93395	4.16278	0.596854	1.1051	0.438693	3.62322	3.33109	2.52195	2.63962	1.44417	1.36414	2.0873	Symbols: VAP27-1, VAP, (AT)VAP, VAP27 ; vesicle associated protein
AT1G62780.1	AT1G62780.1	AT1G62780.1	226	0	0	0	1.35862	2.69003	1.31122	0	0	0.880816	0	0	0	0	Symbols:|unknown protein; FUNCTIONS IN: molecular_function unknown; INVOLVED IN: biological_process unknown; LOCATED IN: chloroplast, chloroplast stroma; EXPRESSED IN: 22 plant structures; EXPRESSED DURING: 14 growth stages; Has 94 Blast hits to 94 proteins in 35 species: Archae - 6; Bacteria - 10; Metazoa - 21; Fungi - 2; Plants - 48; Viruses - 0; Other Eukaryotes - 7 (source: NCBI BLink).
AT1G28960.1	AT1G28960.1	AT1G28960.1;AT1G28960.3;AT1G28960.5	179	2.54626	1.43899	0	2.01275	2.15664	3.12085	1.91003	2.00135	1.60183	1.83133	0.809259	0	0	Symbols: ATNUDT15, ATNUDX15, NUDX15 ; nudix hydrolase homolog 15
AT2G26930.1	AT2G26930.1	AT2G26930.1	255	1.59105	1.70379	2.2875	0	0	0	3.92751	1.34492	3.30375	3.58846	2.276	2.75411	2.65696	Symbols: ATCDPMEK, PDE277, ISPE, CDPMEK ; 4-(cytidine 5'-phospho)-2-C-methyl-D-erithritol kinase
AT1G79920.1	AT1G79920.1	AT1G79920.1	733	0	0	0	0.948503	2.06899	0.899579	0	0	0	0	0.484024	0.679758	0	Symbols:|Heat shock protein 70 (Hsp 70) family protein
AT3G01280.1	AT3G01280.1	AT3G01280.1	228	0.197725	0	0	0	0	0.187154	3.32526	3.65629	4.71735	5.17143	2.42896	2.19956	3.11913	Symbols: VDAC1, ATVDAC1 ; voltage dependent anion channel 1
ATCG01130.1	ATCG01130.1	ATCG01130.1	1265	0	0	0	1.25043	0	0.837594	0	0	0	0	0.374165	0.0746878	0.277343	Symbols: YCF1.2 ; Ycf1 protein
AT3G27830.1	AT3G27830.1	AT3G27830.1	178	2.14076	0.523945	1.71873	1.45686	1.85367	0.668806	0.747913	0.692529	0.942988	2.38194	0.399997	0.502431	0.970923	Symbols: RPL12-A, RPL12 ; ribosomal protein L12-A
AT5G22800.1	AT5G22800.1	AT5G22800.1	556	0	0	0	1.55645	2.37308	1.20406	0	0	0	0	0	0	0	Symbols: EMB86, EMB1030, EMB263 ; Alanyl-tRNA synthetase, class IIc
AT3G55800.1	AT3G55800.1	AT3G55800.1	277	0	0	0	0	0	1.35554	0	0	0	1.05677	0	0	0.506629	Symbols: SBPASE ; sedoheptulose-bisphosphatase
AT5G67500.1	AT5G67500.1	AT5G67500.1	194	2.46433	2.75506	2.16365	0.729686	2.29891	0.738765	4.42129	4.60235	3.29043	3.0582	1.92856	1.84173	2.17793	Symbols: VDAC2, ATVDAC2 ; voltage dependent anion channel 2
AT3G15670.1	AT3G15670.1	AT3G15670.1	9	0	0	0	0	0	0	0	0	2.72802	2.72943	0.13861	0.23838	0.235639	Symbols:|Late embryogenesis abundant protein (LEA) family protein
AT1G45233.2	AT1G45233.2	AT1G45233.2	217	1.31686	1.51636	0.942662	0	0.87369	0.386897	0.829602	0.8779	1.1777	1.1508	1.26355	1.32491	1.53647	Symbols: THO5, AtTHO5 ; THO complex, subunit 5
AT1G55490.1	AT1G55490.1	AT1G55490.1;AT1G55490.2	493	4.26579	4.5157	4.90564	6.32427	7.31487	5.32936	1.67395	0.662695	0.567078	1.53888	4.06117	4.86126	3.97239	Symbols: CPN60B, LEN1 ; chaperonin 60 beta
AT3G11130.1	AT3G11130.1; AT3G08530.1	AT3G11130.1	104	2.87622	3.1114	3.18576	0	0.311519	0	4.18321	4.29853	0.939842	1.68723	3.82012	3.88875	4.16431	Symbols:|Clathrin, heavy chain
AT5G01530.1	AT5G01530.1; AT3G08940.2	AT5G01530.1	244	0.448062	0.81943	0.615181	0	0	0.269468	1.61628	1.20447	1.2607	1.37186	1.25134	0.519728	1.61182	Symbols: LHCB4.1 ; light harvesting complex photosystem II
AT5G53820.1	AT5G53820.1	AT5G53820.1	60	7.08927	7.25873	7.9787	2.78458	2.33392	0.121526	1.59297	0.10857	0	0.408643	0.246978	0	0	Symbols:|Late embryogenesis abundant protein (LEA) family protein
AT5G55220.1	AT5G55220.1	AT5G55220.1	355	0	0	0	0	0	0.644132	0	0	0	0	0.463549	0.33508	0.51162	Symbols:|trigger factor type chaperone family protein
AT3G58610.2	AT3G58610.2	AT3G58610.1;AT3G58610.2;AT3G58610.3	88	3.18648	3.695	4.21271	0	0	0	3.62473	3.97013	0	0	3.01126	3.65801	3.46204	Symbols:|ketol-acid reductoisomerase
AT5G06760.1	AT5G06760.1	AT5G06760.1	32	0	0	0	0	0	0	0	0	5.98832	5.97703	0.908056	1.00572	0	Symbols: LEA4-5 ; Late Embryogenesis Abundant 4-5
AT1G42970.1	AT1G42970.1	AT1G42970.1	307	5.8003	6.28927	6.87763	9.83228	10.9159	9.28565	0	0	6.02737	6.25909	6.36448	6.81714	6.6342	Symbols: GAPB ; glyceraldehyde-3-phosphate dehydrogenase B subunit
AT4G20850.1	AT4G20850.1	AT4G20850.1	263	0	0	0	2.21923	0	1.73697	0.232305	0.663029	1.83613	2.06681	0.742916	0	0.511575	Symbols: TPP2 ; tripeptidyl peptidase ii
AT4G20850.1	AT4G20850.1	AT4G20850.1	260	1.22528	1.45696	1.21942	0	0	0.15219	3.60823	4.07932	5.45974	5.28641	2.01744	1.86535	1.84501	Symbols: TPP2 ; tripeptidyl peptidase ii
AT2G33255.1	AT2G33255.1	AT2G33255.1	65	0.66691	0.710681	0.442287	1.02823	0	0.919775	0.349325	0.470479	0	1.8098	0	0	0	Symbols:|Haloacid dehalogenase-like hydrolase (HAD) superfamily protein
AT2G42530.1	AT2G42530.1	AT2G42530.1	53	0.435222	0.684899	0.657242	2.09296	0	1.09573	0.347776	0	0	0	0.390265	0	0.293418	Symbols: COR15B ; cold regulated 15b
AT3G54050.2	AT3G54050.2	AT3G54050.1;AT3G54050.2	69	0	0	0	1.47503	2.08031	0.80595	0	0	0	0	0.51028	0.4258	0	Symbols: HCEF1 ; high cyclic electron flow 1
AT5G55220.1	AT5G55220.1	AT5G55220.1	169	2.6253	3.28487	3.5009	3.03782	4.57205	3.49146	0	0	0	0	2.53215	1.82136	2.3041	Symbols:|trigger factor type chaperone family protein
AT1G15340.1	AT1G15340.1	AT1G15340.1	99	3.73691	4.21775	4.44365	0	0	0	0.497999	1.46501	5.05925	5.35886	0	0	0	Symbols: MBD10 ; methyl-CPG-binding domain 10
AT5G35590.1	AT5G35590.1; AT2G05840.1	AT5G35590.1	171	0	0.253383	0.47683	3.41993	0	2.58626	0.36861	0.236713	0	0	0.107071	0.100714	0.246026	Symbols: PAA1 ; proteasome alpha subunit A1
AT4G29060.1	AT4G29060.1	AT4G29060.1	347	3.13709	3.49573	3.35327	7.5419	0.77647	6.07706	0.55321	0.254272	0	1.88416	2.40424	2.38918	1.11798	Symbols: emb2726 ; elongation factor Ts family protein
AT5G56010.1	AT5G56010.1; AT5G56030.1	AT5G56010.1	277	0	0	0	0	1.48649	0.842044	0	0	0	0	0.153791	0	0.212289	Symbols: HSP81-3, Hsp81.3, AtHsp90-3, AtHsp90.3 ; heat shock protein 81-3
AT3G04840.1	AT3G04840.1; AT4G34670.1	AT3G04840.1	62	4.84574	5.24253	5.62399	2.18318	3.40012	1.76899	3.0438	3.09684	0.818328	1.31322	2.31357	1.22023	2.23988	Symbols:|Ribosomal protein S3Ae
AT3G05020.1	AT3G05020.1	AT3G05020.1	136	3.76256	3.64328	2.20338	0.916277	1.38167	0.207108	0	0	4.58712	3.64434	0.156005	0.429151	0.618437	Symbols: ACP1, ACP ; acyl carrier protein 1
AT2G34460.1	AT2G34460.1	AT2G34460.1	213	2.50755	2.4393	1.9431	0	0	0	0	0	0.860971	0	2.86385	2.68746	2.76179	Symbols:|NAD(P)-binding Rossmann-fold superfamily protein
AT3G45140.1	AT3G45140.1	AT3G45140.1	201	0.139162	0.492957	0	4.97617	6.01923	4.3735	0.642632	0	0	0	0.665766	0.751348	0	Symbols: LOX2, ATLOX2 ; lipoxygenase 2
AT5G28840.1	AT5G28840.1	AT5G28840.1;AT5G28840.2	186	0	0	0	1.10264	0.323045	1.13943	1.65667	0.825962	0.602041	0	2.40097	2.04865	2.66396	Symbols: GME ; GDP-D-mannose 3',5'-epimerase
AT2G36640.1	AT2G36640.1	AT2G36640.1	27	0	0	0	0	0	0	3.30205	2.38481	2.53367	2.30181	1.21067	1.40638	1.10299	Symbols: ATECP63, ECP63 ; embryonic cell protein 63
AT5G43970.1	AT5G43970.1	AT5G43970.1	10	0	0	0	0	0	0	2.50061	2.83339	2.13513	2.20867	1.01221	0.857486	1.03052	Symbols: TOM22-V, TOM9-2, ATTOM22-V ; translocase of outer membrane 22-V
AT3G54610.1	AT3G54610.1	AT3G54610.1	411	1.26919	2.32847	2.62176	0.612766	1.45989	0	1.99319	2.3162	0	0.745393	1.44573	1.4255	0.600391	Symbols: HAT1, GCN5, HAG1, HAC3, HAG01, BGT ; histone acetyltransferase of the GNAT family 1
AT5G28060.1	AT5G28060.1; AT3G04920.1	AT5G28060.1	22	0	0	0	0	0	0	3.58184	1.65664	0	1.48948	0.152731	0	0	Symbols:|Ribosomal protein S24e family protein
AT5G26210.1	AT5G26210.1	AT5G26210.1	142	2.1027	1.91459	0	0	0	0	2.82492	2.22109	3.41192	0	0.78294	1.64271	1.19991	Symbols: AL4 ; alfin-like 4
AT4G35700.1	AT4G35700.1	AT4G35700.1	253	0.618736	0.811657	0.499405	0	0	0	0	0	1.14917	2.18321	0.0926857	0	0.278665	Symbols:|zinc finger (C2H2 type) family protein
AT3G25860.1	AT3G25860.1	AT3G25860.1	193	3.61653	3.78412	4.36699	1.99806	1.77713	0.902782	4.56815	4.35704	2.75593	2.94334	2.59435	1.89541	2.46423	Symbols: LTA2, PLE2 ; 2-oxoacid dehydrogenases acyltransferase family protein
AT1G13440.1	AT1G13440.1; AT3G04120.1	AT1G13440.1	145	0	0	0	0	0	0	3.49448	3.01478	0	0	1.00583	0.9622	0.918871	Symbols: GAPC-2, GAPC2 ; glyceraldehyde-3-phosphate dehydrogenase C2
AT3G08580.1	AT3G08580.1	AT3G08580.1;AT3G08580.2	95	0.600518	0.489614	0.692817	0	0	0	1.82041	1.42973	1.45778	0.749862	0.449099	0	0.406893	Symbols: AAC1 ; ADP/ATP carrier 1
AT1G08060.1	AT1G08060.1	AT1G08060.1;AT1G08060.2	364	2.74012	3.15286	3.7467	0.769501	0	0.878589	3.67226	3.72101	4.63518	4.83096	0.91447	1.94738	1.89424	Symbols: MOM, MOM1 ; ATP-dependent helicase family protein
AT4G13940.1	AT4G13940.1; AT3G23810.1	AT4G13940.1	367	5.95104	5.96506	5.74841	0	0	2.07061	0	0	2.69038	2.40068	5.35759	5.03526	5.33102	Symbols: HOG1, EMB1395, SAHH1, MEE58, ATSAHH1 ; S-adenosyl-L-homocysteine hydrolase
AT2G47980.1	AT2G47980.1	AT2G47980.1	58	4.22959	4.22408	4.05572	1.18008	0.858965	0.845619	1.3455	2.7327	1.92053	0.633552	3.02577	3.074	2.88293	Symbols: SCC3, ATSCC3 ; sister-chromatid cohesion protein 3
AT3G53040.1	AT3G53040.1	AT3G53040.1	207	0	0	0	0	0	0	0.663562	0.353087	4.57524	4.36992	0.307953	0	0.298601	Symbols:|late embryogenesis abundant protein, putative / LEA protein, putative
AT1G79040.1	AT1G79040.1	AT1G79040.1	48	4.00322	4.42949	4.54728	1.37365	2.42707	3.0479	0	0	2.25434	2.41123	3.31163	3.59664	3.53384	Symbols: PSBR ; photosystem II subunit R
AT5G13420.1	AT5G13420.1	AT5G13420.1	376	0	0	0	0	0	0	0	3.28085	0	0	2.00051	3.34562	0	Symbols:|Aldolase-type TIM barrel family protein
AT3G10840.1	AT3G10840.1	AT3G10840.1	423	0	0	0	3.40192	3.13356	0	0	0	0	0	0	0	0	Symbols:|alpha/beta-Hydrolases superfamily protein
AT2G01530.1	AT2G01530.1; AT3G26460.1; AT4G23670.1; AT3G26450.1	AT2G01530.1	122	3.08384	3.35259	4.12658	1.77237	2.28503	0.877481	3.79457	4.10308	0	0	0.0973926	0.785855	1.31217	Symbols: MLP329 ; MLP-like protein 329
AT1G14940.1	AT1G14940.1; AT4G23680.1	AT1G14940.1	122	2.02313	2.37354	3.175	0	0	0	0	0.199156	5.46159	5.63153	0.0654107	0	0	Symbols:|Polyketide cyclase/dehydrase and lipid transport superfamily protein
AT1G65930.1	AT1G65930.1	AT1G65930.1	224	1.46245	0	0	0	0	0	0	2.09534	0	0	1.36314	0	0	Symbols: cICDH ; cytosolic NADP+-dependent isocitrate dehydrogenase
AT3G15670.1	AT3G15670.1	AT3G15670.1	102	0	0	0	0	0.77336	0	0	0	3.74386	3.93347	0	0	0	Symbols:|Late embryogenesis abundant protein (LEA) family protein
AT2G37520.1	AT2G37520.1	AT2G37520.1	349	1.05787	0.783543	1.37945	0	0	0	0	0	0	0.451694	0	0	0	Symbols:|Acyl-CoA N-acyltransferase with RING/FYVE/PHD-type zinc finger domain
AT2G37520.1	AT2G37520.1	AT2G37520.1	350	1.05787	0.783543	1.37945	0	0	0	0	0	0	0.451694	0	0	0	Symbols:|Acyl-CoA N-acyltransferase with RING/FYVE/PHD-type zinc finger domain
AT2G37520.1	AT2G37520.1	AT2G37520.1	363	1.05787	0.783543	1.37945	0	0	0	0	0	0	0.451694	0	0	0	Symbols:|Acyl-CoA N-acyltransferase with RING/FYVE/PHD-type zinc finger domain
AT1G29070.1	AT1G29070.1	AT1G29070.1	107	3.29394	3.44846	4.13226	0	0	1.18451	1.58951	0.242631	0	0	0.308323	0.37712	1.00047	Symbols:|Ribosomal protein L34
AT1G70410.3	AT1G70410.3	AT1G70410.3;AT1G70410.1	30	0	0	0	1.81368	2.03677	1.26996	0	0	0	0	0	0	0	Symbols: ATBCA4, BCA4 ; beta carbonic anhydrase 4
AT5G44310.2	AT5G44310.2	AT5G44310.2	69	0	0	0	0.402897	1.43052	0.343382	0	0	4.02963	4.26026	0.165451	0	0	Symbols:|Late embryogenesis abundant protein (LEA) family protein
AT3G12780.1	AT3G12780.1	AT3G12780.1	200	2.14492	2.15978	2.52926	6.22965	7.18778	5.22521	0	0	0	0	1.89731	1.85326	0	Symbols: PGK1 ; phosphoglycerate kinase 1
AT2G47470.1	AT2G47470.1	AT2G47470.1	284	2.87809	3.19819	3.71031	0.379109	0	0.209786	1.95305	1.88119	1.66156	2.07411	1.65532	1.43824	1.87235	Symbols: ATPDIL2-1, UNE5, MEE30, PDI11, ATPDI11 ; thioredoxin family protein
AT5G02530.1	AT5G02530.1	AT5G02530.1	135	0	0	0.441392	0	0	0	0.938965	1.12681	0	0	0.119213	0	0.208013	Symbols:|RNA-binding (RRM/RBD/RNP motifs) family protein
AT5G58330.1	AT5G58330.1	AT5G58330.1	384	0	0	0	1.80782	0	1.37054	0	0	0	0	0.130187	0	0.0839849	Symbols:|lactate/malate dehydrogenase family protein
AT5G49910.1	AT5G49910.1; AT4G24280.1	AT5G49910.1	198	0	0	0	0	0	2.20931	0	0	0.803733	0.970336	0.883448	1.29698	1.48152	Symbols: CPHSC70-2EAT SHOCK PROTEIN 70-2, HSC70-7, cpHsc70-2 ; chloroplast heat shock protein 70-2
AT1G72610.1	AT1G72610.1	AT1G72610.1	28	2.55791	2.31584	2.79208	1.68968	2.74832	2.67863	0.694516	0.389529	0.440837	0.785855	1.63349	1.90892	1.79587	Symbols: GLP1, ATGER1, GER1 ; germin-like protein 1
AT2G39730.1	AT2G39730.1; AT2G39730.2	AT2G39730.1	359	0	0	0	4.65701	3.96753	3.61638	0	0	0	0	0	0	0	Symbols: RCA ; rubisco activase
AT1G42970.1	AT1G42970.1	AT1G42970.1	347	1.43344	0.997607	0.730071	6.9274	1.36077	5.70345	0.449639	0.145955	1.99654	1.48926	2.81093	2.21966	3.13525	Symbols: GAPB ; glyceraldehyde-3-phosphate dehydrogenase B subunit
AT4G16420.1	AT4G16420.1	AT4G16420.1	175	4.36104	4.59104	5.12238	2.21758	3.14408	1.48529	3.11319	2.89308	1.86841	1.70641	2.74692	1.97377	2.79813	Symbols: ADA2B, PRZ1 ; homolog of yeast ADA2 2B
AT1G07940.1	AT1G07940.1	AT1G07920.1;AT1G07930.1;AT1G07940.1;AT1G07940.2;AT5G60390.1;AT5G60390.3	227	0	0	0	2.23592	3.12438	2.20216	4.1065	2.71819	2.97149	2.98456	1.89051	1.70442	0.743033	Symbols:|GTP binding Elongation factor Tu family protein
AT5G24490.1	AT5G24490.1	AT5G24490.1	111	3.27824	2.83269	3.68112	0.506235	0	0.250573	0	0.754627	0	0	0	0	0.536759	Symbols:|30S ribosomal protein, putative
AT5G03940.1	AT5G03940.1	AT5G03940.1	274	0	0.715278	1.13453	0	0.261913	0.865204	0.58946	0	0	0	0.0788405	0.107888	0	Symbols: FFC, 54CP, CPSRP54, SRP54CP ; chloroplast signal recognition particle 54 kDa subunit
AT1G43170.3	AT1G43170.3	AT1G43170.1;AT1G43170.2;AT1G43170.3;AT1G43170.5;AT1G43170.6;AT1G43170.7;AT1G43170.9;AT1G43170.8	359	4.81788	5.9022	5.89839	1.13568	2.1557	2.15339	3.85346	3.86704	2.95276	3.09701	3.15604	2.63838	3.25724	Symbols: ARP1, RPL3A, RP1 ; ribosomal protein 1
AT4G17060.1	AT4G17060.1	AT4G17060.1	153	3.21752	3.42443	3.17521	0.616197	1.31013	0.686557	3.38809	3.20222	3.26295	3.26447	1.17505	1.3529	1.26665	Symbols: FIP2 ; FRIGIDA interacting protein 2
AT1G31230.1	AT1G31230.1	AT1G31230.1	843	0	0.356173	0	2.83332	2.50556	1.69483	0	0	0	0	0.261709	0	0.244874	Symbols: AK-HSDH I, AK-HSDH ; aspartate kinase-homoserine dehydrogenase i
AT5G63400.1	AT5G63400.1	AT5G63400.1	221	2.0281	1.92308	1.9723	1.43559	0	1.06442	2.46738	3.09417	2.66567	2.80559	1.59703	1.91561	1.91035	Symbols: ADK1 ; adenylate kinase 1
AT5G47930.1	AT5G47930.1	AT5G47930.1	18	0.296436	0.49831	0.726646	0	0	1.55045	1.68756	0.350768	0.688264	0.998815	0.672088	0.718352	0	Symbols:|Zinc-binding ribosomal protein family protein
AT5G27850.1	AT5G27850.1; AT3G05590.1	AT5G27850.1	10	5.46333	6.16972	6.51499	3.03274	4.22525	2.90104	4.53366	5.16516	4.56208	4.4347	3.58932	3.57173	3.75801	Symbols:|Ribosomal protein L18e/L15 superfamily protein
AT1G06760.1	AT1G06760.1	AT1G06760.1	161	3.30653	2.01857	2.5357	0	0	0	0	0.502765	0	0	0	0	0	Symbols:|winged-helix DNA-binding transcription factor family protein
AT1G77490.1	AT1G77490.1	AT1G77490.1	262	0	0.745379	0	3.57542	3.3912	2.44706	0	0.356591	2.12403	0	1.50603	0.154221	1.64098	Symbols: TAPX ; thylakoidal ascorbate peroxidase
AT5G27380.1	AT5G27380.1	AT5G27380.1	484	1.14079	1.01147	0	4.52549	5.89803	4.08867	3.12848	3.17921	1.24833	0	3.56967	3.27911	3.75424	Symbols: GSH2, GSHB ; glutathione synthetase 2
AT3G22640.1	AT3G22640.1	AT3G22640.1	351	0.395052	0	0	0	0.870694	0	0.400813	0.743143	6.88887	7.09202	0.789708	4.15474	0.80697	Symbols: PAP85 ; cupin family protein
AT2G29560.1	AT2G29560.1	AT2G29560.1	9	0	0	0.93397	0	0	0.142208	1.64141	1.79839	0	0	0.678431	0.244628	1.02707	Symbols: ENOC ; cytosolic enolase
AT5G60600.1	AT5G60600.1	AT5G60600.1	379	0	0	0	5.63735	5.88125	5.02135	0.985409	0.366057	0	0	0.0830439	0.353989	0	Symbols: GCPE, ISPG, CSB3, CLB4, HDS ; 4-hydroxy-3-methylbut-2-enyl diphosphate synthase
AT2G30950.1	AT2G30950.1	AT2G30950.1	623	0.196139	0	0	0.94128	1.77876	0.742811	0	0	0	0	0	1.40888	0	Symbols: VAR2, FTSH2 ; FtsH extracellular protease family
AT3G12290.1	AT3G12290.1	AT3G12290.1	60	2.80367	2.92419	3.86199	1.14591	1.8235	0.666158	3.78942	2.21579	2.99352	2.98535	1.05828	1.04713	1.16441	Symbols:|Amino acid dehydrogenase family protein
AT4G35830.1	AT4G35830.1	AT4G35830.1	745	1.51911	1.33945	1.42613	1.05313	0	0.521008	2.67568	2.93274	1.57674	1.79454	1.31561	0.974433	1.4259	Symbols: ACO1 ; aconitase 1
AT4G34240.1	AT4G34240.1	AT4G34240.1	364	0	0	0	1.07254	1.68077	0.754811	0	0	0	0	0.117715	0	0	Symbols: ALDH3I1, ALDH3 ; aldehyde dehydrogenase 3I1
AT5G27700.1	AT5G27700.1; AT3G53890.1	AT5G27700.1	74	1.65067	2.07698	1.87248	3.16782	0	2.24414	2.40581	2.85283	2.97757	2.92753	1.52636	0.953001	1.6728	Symbols:|Ribosomal protein S21e
AT4G39330.1	AT4G39330.1	AT4G39330.1	58	4.36782	3.96127	0	4.16017	0	0	0	3.19875	3.38376	0	3.04873	4.00128	1.35937	Symbols: ATCAD9, CAD9 ; cinnamyl alcohol dehydrogenase 9
AT1G01090.1	AT1G01090.1	AT1G01090.1	133	2.79616	3.3944	3.67652	0	0.304138	0	0	0.25	0	0	1.83269	2.4037	1.90126	Symbols: PDH-E1 ALPHA ; pyruvate dehydrogenase E1 alpha
AT2G35040.1	AT2G35040.1	AT2G35040.1	133	0	0	0	0	0	0	0.743597	0.592686	0	0	0	0	0	Symbols:|AICARFT/IMPCHase bienzyme family protein
AT5G14320.1	AT5G14320.1	AT5G14320.1	123	4.88019	5.77603	6.08322	0.308734	0	0.13941	0	0.364077	1.45274	1.45304	4.09439	4.01477	4.41535	Symbols:|Ribosomal protein S13/S18 family
AT2G27680.1	AT2G27680.1	AT2G27680.1	50	1.41904	1.96478	1.90519	1.82451	2.95542	1.79876	0	0	0	0.763014	1.97741	1.23925	1.78428	Symbols:|NAD(P)-linked oxidoreductase superfamily protein
AT3G07090.1	AT3G07090.1	AT3G07090.1	7	0	0	0	0	0	0	1.30633	0	0	0	0	0	0.145049	Symbols:|PPPDE putative thiol peptidase family protein
AT4G09650.1	AT4G09650.1	AT4G09650.1	64	2.10614	2.35196	2.63283	0	1.17665	1.92197	0.928227	0.385874	1.79414	0.937622	2.28119	2.40482	2.35028	Symbols: ATPD ; ATP synthase delta-subunit gene
AT2G41430.1	AT2G41430.1	AT2G41430.1;AT2G41430.4;AT2G41430.2;AT2G41430.5	143	0	0	0	0	0	0	0	0	1.47551	1.26403	0	0.308367	0	Symbols: ERD15, LSR1, CID1 ; dehydration-induced protein (ERD15)
AT1G04270.1	AT1G04270.1; AT5G09510.1	AT1G04270.1	65	5.68264	6.00095	6.45821	1.73522	2.93838	2.33235	4.98711	4.65889	3.51886	3.81845	2.8787	2.17115	2.72512	Symbols: RPS15 ; cytosolic ribosomal protein S15
AT4G09010.1	AT4G09010.1	AT4G09010.1	132	0.455934	0	0	0	0	0.619971	0	0	0	1.83056	0.318489	0.322237	0.48693	Symbols: APX4, TL29 ; ascorbate peroxidase 4
AT5G50750.1	AT5G50750.1; AT3G02230.1; AT5G15650.1	AT5G50750.1	280	6.51914	7.22871	7.34787	0	0	0	4.16878	4.76771	6.02711	5.99063	5.38161	5.13598	5.5108	Symbols: RGP4 ; reversibly glycosylated polypeptide 4
AT3G15670.1	AT3G15670.1	AT3G15670.1	198	0	0	0	0	0	0	0	0	4.79357	4.61993	0.0735863	0.241043	0.758651	Symbols:|Late embryogenesis abundant protein (LEA) family protein
AT5G53820.1	AT5G53820.1	AT5G53820.1	29	5.31275	5.86753	6.88256	0.403715	0.333686	0.668236	0	0.292516	0	0.361665	0.0742258	0	0.153192	Symbols:|Late embryogenesis abundant protein (LEA) family protein
AT2G42540.2	AT2G42540.2	AT2G42540.2	115	6.20419	6.48484	7.18352	2.84452	4.63617	2.35331	0.5678	0	0.330962	0	0.379282	0.207353	0.797947	Symbols: COR15A, COR15 ; cold-regulated 15a
AT3G54660.1	AT3G54660.1	AT3G54660.1	361	0.273326	0	0	0	0	0.8329	0	0.480305	1.87949	0.985724	0.15625	0.244799	0.260867	Symbols: GR, EMB2360, ATGR2 ; glutathione reductase
AT3G55220.1	AT3G55220.1	AT3G55220.1;AT3G55200.1	100	0.849312	1.3435	1.51884	0	0	2.06278	0	0.563776	0	0	0.214459	0.435724	0	Symbols:|Cleavage and polyadenylation specificity factor (CPSF) A subunit protein
AT5G66570.1	AT5G66570.1	AT5G66570.1	152	0	0	0	3.54208	4.63565	3.12338	0	0	0	0	0.860229	0	0	Symbols: PSBO-1, OEE1, OEE33, OE33, PSBO1, MSP-1 ; PS II oxygen-evolving complex 1
AT2G04350.2	AT2G04350.2	AT2G04350.1;AT2G04350.2	675	0	0	0	1.83612	0	0.775177	0	0	0	0	0.261302	0	0.172807	Symbols: LACS8 ; AMP-dependent synthetase and ligase family protein
AT5G54740.1	AT5G54740.1	AT5G54740.1	49	1.33827	1.48369	0.974988	0.552909	1.45185	0.493504	0.651653	0.386551	7.55811	7.57252	0.23965	0.355582	0.533064	Symbols: SESA5 ; seed storage albumin 5
AT1G71990.1	AT1G71990.1	AT1G71990.1	211	1.79945	1.77723	0.86598	0.485352	0.987898	0	0	0.260723	1.58827	0	3.074	2.47294	3.13666	Symbols: FUT13, ATFUT13, FUCTC, FT4-M, ATFT4 ; fucosyltransferase 13
AT4G01050.1	AT4G01050.1	AT4G01050.1	136	2.06005	2.43243	3.02864	3.96513	3.50918	2.80894	0	0	5.40412	5.35366	3.71425	2.51741	4.2079	Symbols: TROL ; thylakoid rhodanese-like
AT5G20170.1	AT5G20170.1	AT5G20170.1	15	0	0	0	0	0	1.31208	0	0	0	0	0	0.158464	0	Symbols:|RNA polymerase II transcription mediators
AT1G22530.1	AT1G22530.1	AT1G22530.1	387	0	0	0	0	0	0	1.42678	1.47233	0	0	0.647942	0.721826	0.95636	Symbols: PATL2 ; PATELLIN 2
AT3G06910.1	AT3G06910.1	AT3G06910.1	240	4.91129	5.6751	6.23752	0	0	0	4.76237	4.61391	4.35931	4.77247	2.87465	2.7893	3.10052	Symbols: ULP1A, ELS1, AtULP1a ; UB-like protease 1A
AT1G13270.1	AT1G13270.1	AT1G13270.1	278	0	0	1.95606	2.26387	0	1.23683	1.85226	1.21195	0	0	0.965871	0	0	Symbols: MAP1C, MAP1B ; methionine aminopeptidase 1B
AT2G38040.2	AT2G38040.2	AT2G38040.1;AT2G38040.2	339	4.49184	4.972	5.40203	3.09955	3.99576	1.50962	4.3823	3.80386	4.64672	4.88888	3.77255	3.09711	3.76105	Symbols: CAC3 ; acetyl Co-enzyme a carboxylase carboxyltransferase alpha subunit
AT5G13030.1	AT5G13030.1	AT5G13030.1	522	0	0	0	2.30127	1.52422	1.24087	0	0	0	0	0.473875	0	0.445742	Symbols:|unknown protein; FUNCTIONS IN: molecular_function unknown; INVOLVED IN: biological_process unknown; LOCATED IN: chloroplast; EXPRESSED IN: 23 plant structures; EXPRESSED DURING: 13 growth stages; CONTAINS InterPro DOMAIN/s: Uncharacterised protein family UPF0061 (InterPro:IPR003846); Has 5046 Blast hits to 4997 proteins in 1211 species: Archae - 8; Bacteria - 2327; Metazoa - 120; Fungi -…
AT1G21200.1	AT1G21200.1	AT1G21200.1	319	5.06676	4.83934	5.68455	0.493158	0.69522	0	4.94703	4.75286	1.59244	1.72631	2.98823	3.08334	3.05614	Symbols:|sequence-specific DNA binding transcription factors
AT5G04890.1	AT5G04890.1	AT5G04890.1	108	1.02678	0.848273	1.734	3.20237	2.75994	2.03816	3.61093	3.7497	0	0	2.39923	1.96912	2.27637	Symbols: RTM2 ; HSP20-like chaperones superfamily protein
AT4G12420.2	AT4G12420.2	AT4G12420.1;AT4G12420.2	72	0.397255	0	0	0	0	0	0	0	2.49376	2.88781	0.801092	1.038	0.737365	Symbols: SKU5 ; Cupredoxin superfamily protein
AT5G02450.1	AT5G02450.1	AT5G02450.1	54	3.62543	4.05193	4.38955	0.14285	1.02817	1.76717	3.96713	3.71833	2.1976	2.30706	2.55182	2.42273	2.83111	Symbols:|Ribosomal protein L36e family protein
AT5G62000.2	AT5G62000.2	AT5G62000.1;AT5G62000.2;AT5G62000.3	541	3.04231	3.58247	3.67698	0	0	0.114696	1.51953	2.22558	0	0	0.429489	1.53607	1.41187	Symbols: ARF2, ARF1-BP, HSS, ORE14 ; auxin response factor 2
AT5G12140.1	AT5G12140.1	AT5G12140.1	38	4.43577	4.3895	4.34467	3.46478	0	2.58635	0.585114	0	1.85224	1.89041	3.59062	3.68813	3.70503	Symbols: ATCYS1, CYS1 ; cystatin-1
AT3G14310.1	AT3G14310.1	AT3G14310.1	476	0	0	0	0.887814	1.11839	0.484975	0	0.144449	4.49414	4.13554	1.65751	1.20539	1.64428	Symbols: ATPME3, PME3 ; pectin methylesterase 3
AT3G07740.4	AT3G07740.4	AT3G07740.4	215	5.26999	5.57543	5.51408	0	0.867545	1.58819	4.87615	5.24732	5.45904	6.06346	3.7394	3.05512	4.10626	Symbols: ADA2A ; homolog of yeast ADA2 2A
AT3G10090.1	AT3G10090.1; AT5G64140.1	AT3G10090.1;AT5G03850.1	6	0.31174	0	0	0.423719	1.03131	0.881843	2.80987	3.0072	1.4735	1.86218	1.30554	1.85276	1.39301	Symbols:|Nucleic acid-binding, OB-fold-like protein
AT3G23810.1	AT3G23810.1	AT3G23810.1	454	0	0	2.76138	1.95375	2.82076	1.65003	6.35178	5.96591	6.78143	7.464	4.90678	0	0	Symbols: SAHH2, ATSAHH2 ; S-adenosyl-l-homocysteine (SAH) hydrolase 2
AT1G35720.1	AT1G35720.1	AT1G35720.1	182	0.252042	0.521725	0.688449	0	0	0	2.2548	2.05478	0	0	2.66988	2.24316	3.12709	Symbols: ANNAT1, OXY5, ATOXY5 ; annexin 1
AT3G16400.2	AT3G16400.2	AT3G16400.1;AT3G16400.2	304	2.16887	2.10196	2.72193	0	1.28893	1.18305	5.1299	5.52209	0.767754	0	0.818538	1.19518	2.2294	Symbols: ATMLP-470 ; nitrile specifier protein 1
AT3G21240.1	AT3G21240.1	AT3G21240.1	320	0	0	0	3.04697	3.11177	1.74447	1.68738	1.63642	2.08635	1.94167	0.115939	0.132051	0.0965783	Symbols: 4CL2, AT4CL2 ; 4-coumarate:CoA ligase 2
AT5G56500.2	AT5G56500.2; AT1G55490.1; AT3G13470.1	AT5G56500.1;AT5G56500.2	504	2.80233	3.16379	3.59997	6.91609	7.70239	6.82042	2.10922	2.76565	0	0	2.67859	3.1135	2.82608	Symbols:|TCP-1/cpn60 chaperonin family protein
AT5G39760.1	AT5G39760.1	AT5G39760.1	33	1.97577	1.68285	2.05053	4.34536	5.15706	3.70225	0.456494	0.2168	2.94299	3.26635	0	0	0	Symbols: AtHB23, HB23, ZHD10 ; homeobox protein 23
AT5G61780.1	AT5G61780.1	AT5G61780.1	117	0	0	0	0	0	0.184202	0.523756	2.18741	0	0	1.57007	1.42606	2.16329	Symbols: Tudor2, AtTudor2, TSN2 ; TUDOR-SN protein 2
AT3G54670.3	AT3G54670.3	AT3G54670.3	453	2.0194	0.839078	0.855877	0	0	0	2.4909	2.61027	1.1456	1.66732	1.26765	1.01782	1.54773	Symbols: TTN8 ; Structural maintenance of chromosomes (SMC) family protein
AT3G12780.1	AT3G12780.1	AT3G12780.1	417	0	0	0	1.91986	0	0.765947	0.87945	0.299355	0	0	0	0	0	Symbols: PGK1 ; phosphoglycerate kinase 1
AT2G03070.1	AT2G03070.1	AT2G03070.1	311	0	0	0	0	0	0	0	0.809074	2.34155	2.72401	0	0	0	Symbols: MED8 ; mediator subunit 8
AT5G52410.2	AT5G52410.2	AT5G52410.2	124	0	0	0	0	0	0	0	0	3.14011	3.42821	0	0	0	Symbols:|INVOLVED IN: biological_process unknown; LOCATED IN: chloroplast; EXPRESSED IN: 13 plant structures; EXPRESSED DURING: 6 growth stages; CONTAINS InterPro DOMAIN/s: S-layer homology domain (InterPro:IPR001119); BEST Arabidopsis thaliana protein match is: unknown protein (TAIR:AT5G23890.1); Has 35333 Blast hits to 34131 proteins in 2444 species: Archae - 798; Bacteria - 22429; Metazoa - 97…
AT5G57550.1	AT5G57550.1	AT5G57550.1	254	1.00024	1.58214	1.54891	1.67464	1.08708	0.957277	0	0.324082	6.08649	6.03949	0.28882	1.30347	0.164698	Symbols: XTR3, XTH25 ; xyloglucan endotransglucosylase/hydrolase 25
AT4G29410.2	AT4G29410.2; AT2G19730.3	AT4G29410.1;AT4G29410.2	22	2.8121	3.36533	3.88516	0	0	0	2.65646	2.52652	2.84976	2.6051	1.7977	2.57442	2.23598	Symbols:|Ribosomal L28e protein family
AT1G04480.1	AT1G04480.1	AT1G04480.1;AT2G33370.1;AT3G04400.1	43	1.28778	1.87652	2.38623	4.41598	5.73186	4.29856	1.46094	1.46595	0	0	0.582893	0.795991	1.07771	Symbols:|Ribosomal protein L14p/L23e family protein
AT4G00570.1	AT4G00570.1	AT4G00570.1	366	0	0	0	0	0	1.58795	0	0	0	0	0.300462	0.921461	0.343584	Symbols: NAD-ME2 ; NAD-dependent malic enzyme 2
AT5G63320.1	AT5G63320.1	AT5G63320.1	43	3.61523	4.04057	4.53091	0	0	0	2.87662	3.23516	1.65896	2.33197	0.619086	0.429015	0.993181	Symbols: NPX1 ; nuclear protein X1
AT2G34740.1	AT2G34740.1	AT2G34740.1	21	1.09647	0.872124	0.988908	0	0	0.111601	0	0.727039	5.57746	5.6193	0.341859	0.136005	0.135334	Symbols:|Protein phosphatase 2C family protein
AT3G60770.1	AT3G60770.1; AT4G00100.1	AT3G60770.1	93	3.64254	4.21327	3.59196	0	0	0.731571	3.87207	3.41842	0	0	2.14247	3.34458	2.66372	Symbols:|Ribosomal protein S13/S15
AT3G04840.1	AT3G04840.1; AT4G34670.1	AT3G04840.1	222	0	0	0	2.39242	3.65878	2.19809	0	0	0	0	0	0	0	Symbols:|Ribosomal protein S3Ae
AT5G49910.1	AT5G49910.1	AT5G49910.1	120	0.271467	0	0.578054	7.55655	7.99064	7.25007	0.53279	0.981618	0	0	0	0	2.00584	Symbols: CPHSC70-2EAT SHOCK PROTEIN 70-2, HSC70-7, cpHsc70-2 ; chloroplast heat shock protein 70-2
AT3G22990.1	AT3G22990.1	AT3G22990.1	8	0.850755	1.72898	2.66213	0	0	0	2.95342	2.54217	2.29627	1.99452	0.818558	0.743078	0.484264	Symbols: LFR ; ARM repeat superfamily protein
AT1G65930.1	AT1G65930.1	AT1G65930.1	203	2.11422	2.44162	2.86615	4.45969	6.20103	4.43403	1.56238	1.627	2.0761	2.32362	2.33078	3.0632	1.04128	Symbols: cICDH ; cytosolic NADP+-dependent isocitrate dehydrogenase
AT1G74050.1	AT1G74050.1	AT1G74050.1	213	0	0	0	0.832412	0.716233	0	2.23455	2.2453	0.77211	1.09014	0	0.143332	0	Symbols:|Ribosomal protein L6 family protein
AT3G02900.1	AT3G02900.1	AT3G02900.1	129	0	0	0	0	0	0	1.01225	1.34955	0	0	0.182777	0	0	Symbols:|unknown protein; FUNCTIONS IN: molecular_function unknown; INVOLVED IN: biological_process unknown; LOCATED IN: chloroplast; EXPRESSED IN: 22 plant structures; EXPRESSED DURING: 13 growth stages; BEST Arabidopsis thaliana protein match is: unknown protein (TAIR:AT5G16660.1); Has 80 Blast hits to 80 proteins in 21 species: Archae - 0; Bacteria - 4; Metazoa - 0; Fungi - 0; Plants - 76; Vir…
AT3G45010.1	AT3G45010.1	AT3G45010.1	222	4.64868	4.77646	3.94807	0	0	0.150447	0.694587	0.194377	2.70244	0	2.28506	2.28399	2.38509	Symbols: scpl48 ; serine carboxypeptidase-like 48
AT3G15360.1	AT3G15360.1	AT3G15360.1	166	0	0	0	2.73199	3.74356	2.11885	0	0	0	0	0.132694	0.198334	0	Symbols: ATHM4, TRX-M4, ATM4 ; thioredoxin M-type 4
AT4G21160.2	AT4G21160.2	AT4G21160.1;AT4G21160.3;AT4G21160.2;AT4G21160.4	15	2.25493	2.36247	2.60137	0.613421	1.75902	0.160821	2.84225	2.55823	2.80049	3.11965	1.63757	1.3456	1.5008	Symbols: ZAC ; Calcium-dependent ARF-type GTPase activating protein family
AT3G55010.1	AT3G55010.1	AT3G55010.1;AT3G55010.2	368	0.506885	0	0.994405	0	0	0.305034	0.344821	0.78051	0	0	1.18458	0.72623	1.36725	Symbols: ATPURM, PUR5 ; phosphoribosylformylglycinamidine cyclo-ligase, chloroplast / phosphoribosyl-aminoimidazole synthetase / AIR synthase (PUR5)
AT3G02480.1	AT3G02480.1	AT3G02480.1	61	0	0	0	0	0	0	0	0	0.942569	1.25438	0	0	0	Symbols:|Late embryogenesis abundant protein (LEA) family protein
AT1G48850.1	AT1G48850.1	AT1G48850.1	354	5.2818	5.68618	6.1993	2.49194	3.78372	2.31238	4.8844	5.86361	6.17471	6.13786	4.33081	4.74623	4.62404	Symbols: EMB1144 ; chorismate synthase, putative / 5-enolpyruvylshikimate-3-phosphate phospholyase, putative
AT4G13430.1	AT4G13430.1	AT4G13430.1	139	0	0	0	0	0	0	1.65643	1.66162	0	0	0.392752	0.254834	0.853091	Symbols: IIL1, ATLEUC1 ; isopropyl malate isomerase large subunit 1
AT1G56070.1	AT1G56070.1	AT1G56070.1	16	3.86804	4.40683	4.44332	0.894404	3.16111	1.58175	3.98623	3.86354	3.54861	3.71913	3.09069	3.12662	3.10179	Symbols: LOS1 ; Ribosomal protein S5/Elongation factor G/III/V family protein
AT5G27030.2	AT5G27030.2	AT5G27030.2	307	0.498839	0.57605	0	0	0	0	0	0	1.88774	0	0.103577	1.56884	0	Symbols: TPR3 ; TOPLESS-related 3
AT5G26360.1	AT5G26360.1	AT5G26360.1	469	0	0	0	0	0	0	0.86819	0.913405	0	0	0.14336	0.296681	0.475604	Symbols:|TCP-1/cpn60 chaperonin family protein
AT1G65260.1	AT1G65260.1	AT1G65260.1	144	1.59171	0.233464	1.94497	1.91056	3.07538	1.31256	0.597817	0.17121	1.30148	1.65873	3.54024	2.93888	3.68843	Symbols: PTAC4, VIPP1 ; plastid transcriptionally active 4
AT3G21380.1	AT3G21380.1	AT3G21380.1	12	0	0	0	0.447248	0	0.145435	0	0	6.95545	7.0787	0.207752	0	0.222338	Symbols:|Mannose-binding lectin superfamily protein
AT1G67090.1	AT1G67090.1	AT1G67090.1	66	0.511951	0	1.30586	0	0	2.60729	1.75564	1.13857	2.05492	2.27265	2.90114	3.75631	3.37802	Symbols: RBCS1A ; ribulose bisphosphate carboxylase small chain 1A
AT3G55400.1	AT3G55400.1	AT3G55400.1	222	0	0	0	0	0.482878	0.481067	0	0	0	0	0	0.206801	0.269295	Symbols: OVA1 ; methionyl-tRNA synthetase / methionine--tRNA ligase / MetRS (cpMetRS)
AT5G04140.2	AT5G04140.2	AT5G04140.2	940	0	0	0	1.70542	1.76085	1.35964	0	0	0	0	0	1.15666	0	Symbols: GLU1, GLS1, GLUS, FD-GOGAT ; glutamate synthase 1
ATCG01130.1	ATCG01130.1	ATCG01130.1	1375	0.66567	0.834076	1.19734	1.12401	2.01166	0.77996	0	0	0	0.367659	1.14609	1.55498	1.31624	Symbols: YCF1.2 ; Ycf1 protein
AT1G09730.1	AT1G09730.1	AT1G09730.1	51	6.42379	6.86498	7.49844	0	0	0	3.64251	3.00827	1.23032	0.95925	3.64228	3.41319	3.67808	Symbols:|Cysteine proteinases superfamily protein
AT4G31990.3	AT4G31990.3	AT4G31990.3	408	0	1.00229	0	0	0	0	0	0	0	2.83422	0	0.732662	0.42535	Symbols: ASP5, AAT3, ATAAT1 ; aspartate aminotransferase 5
AT5G39320.1	AT5G39320.1; AT3G29360.1	AT5G39320.1	186	0	0	0.44043	0	0	0.1602	0	0	0	0	2.70133	2.25116	3.41923	Symbols:|UDP-glucose 6-dehydrogenase family protein
AT1G29400.2	AT1G29400.2	AT1G29400.1;AT1G29400.2	740	0.519031	0.357991	0	0.579276	0	0.105685	2.99993	2.70187	1.5757	1.69398	1.85577	1.66255	1.55158	Symbols: AML5, ML5 ; MEI2-like protein 5
AT3G12490.1	AT3G12490.1	AT3G12490.1	154	1.38181	0	0	0	4.53813	0.800497	3.4974	3.99948	4.16657	4.73168	2.07172	2.60031	2.25072	Symbols: ATCYSB, ATCYS6, CYSB ; cystatin B
AT3G17240.1	AT3G17240.1; AT1G48030.2	AT3G17240.1;AT3G17240.3	199	0	0.793743	0	4.48846	4.00685	3.33624	1.70922	2.41577	1.69653	2.31082	1.68775	1.58278	2.0658	Symbols: mtLPD2 ; lipoamide dehydrogenase 2
AT1G02780.1	AT1G02780.1	AT1G02780.1	117	0	0	0	0	0	0	0.429129	0.79002	0	0	0	0	0	Symbols: emb2386 ; Ribosomal protein L19e family protein
AT2G21130.1	AT2G21130.1; AT4G38740.1	AT2G21130.1	99	2.25029	1.98179	0	0	0	0	3.96801	3.77141	3.60165	4.02553	2.0986	1.39977	2.1311	Symbols:|Cyclophilin-like peptidyl-prolyl cis-trans isomerase family protein
AT2G33590.1	AT2G33590.1	AT2G33590.1	166	0.97782	0.29872	0.827937	0	0	2.07013	4.06875	2.93407	3.17627	4.09083	3.22379	4.53731	2.69444	Symbols:|NAD(P)-binding Rossmann-fold superfamily protein
AT1G77490.1	AT1G77490.1; AT4G08390.1	AT1G77490.1	279	0.199879	0	0.347832	2.66966	3.67645	2.46795	0.400333	0	0	0.646095	0.211737	0.315013	0	Symbols: TAPX ; thylakoidal ascorbate peroxidase
AT5G20950.1	AT5G20950.1	AT5G20950.1;AT5G20950.2	67	0	0.365429	0	0	0	0	0	0	4.78249	5.0416	0.132476	0.732948	0	Symbols:|Glycosyl hydrolase family protein
AT5G43630.1	AT5G43630.1	AT5G43630.1	281	2.90051	3.50668	2.54471	0	0.653247	0.0336677	2.81674	2.96062	6.3549	6.0813	3.03761	2.73243	1.12385	Symbols: TZP ; zinc knuckle (CCHC-type) family protein
AT5G23900.1	AT5G23900.1; AT3G49010.3	AT5G23900.1	14	5.87162	6.27778	5.74243	0	0	0.650444	7.91319	7.52706	6.51205	6.58791	4.65882	4.06093	4.46377	Symbols:|Ribosomal protein L13e family protein
AT2G21870.1	AT2G21870.1	AT2G21870.1	232	0	0	0	0.906488	1.45941	0.599823	0.564536	0.564503	0	0	0.375853	0.460897	0	Symbols: MGP1 ; copper ion binding;cobalt ion binding;zinc ion binding
AT5G10230.1	AT5G10230.1	AT5G10230.1	209	0	0	0	0	0	0	5.45137	5.8233	0.980355	0.896426	0.425151	0.577775	0.846431	Symbols: ANNAT7, ANN7 ; annexin 7
AT3G18630.1	AT3G18630.1	AT3G18630.1	17	4.9781	5.66563	6.27866	2.7361	3.62543	2.5425	5.61273	5.521	2.55325	0	1.90974	2.53024	2.08274	Symbols: ATUNG, UNG ; uracil dna glycosylase
AT1G56190.1	AT1G56190.1	AT1G56190.1	90	0	0	0	1.81555	0	0	0.919824	0.548509	0	0	0.421107	0	0	Symbols:|Phosphoglycerate kinase family protein
ATCG00680.1	ATCG00680.1	ATCG00680.1	304	0	0	0	0	0	1.43843	0	0	0	0	0.139009	0.467288	0	Symbols: PSBB ; photosystem II reaction center protein B
AT3G26060.2	AT3G26060.2	AT3G26060.2	152	0	0	0	1.27274	2.74508	1.14634	0	0	0	0	0.313452	0.359604	0	Symbols: ATPRX Q ; Thioredoxin superfamily protein
AT3G15670.1	AT3G15670.1	AT3G15670.1	80	0.64368	0	0.290568	0	0	0	0	0	1.50974	1.52072	0	0.053953	0	Symbols:|Late embryogenesis abundant protein (LEA) family protein
AT2G25080.1	AT2G25080.1	AT2G25080.1	96	0	0	0	1.78811	0	1.03258	0	0	0	0	0.306111	0	0.240625	Symbols: ATGPX1, GPX1 ; glutathione peroxidase 1
AT1G75830.1	AT1G75830.1	AT1G75830.1	59	0.447707	0	0	0.805787	1.60212	0.788688	1.00713	0.565546	4.45365	4.54359	0.16877	1.27748	0	Symbols: LCR67, PDF1.1 ; low-molecular-weight cysteine-rich 67
AT5G49910.1	AT5G49910.1	AT5G49910.1	635	0	0	0	3.02309	0	1.58901	0	0	0	0	0.148733	0	0	Symbols: CPHSC70-2EAT SHOCK PROTEIN 70-2, HSC70-7, cpHsc70-2 ; chloroplast heat shock protein 70-2
AT3G59920.1	AT3G59920.1	AT3G59920.1	112	0	0	0	0.753623	1.52236	0.892651	0	0.928124	0	0	1.25193	1.8141	1.76162	Symbols: ATGDI2, GDI2 ; RAB GDP dissociation inhibitor 2
AT5G09740.1	AT5G09740.1	AT5G09740.1	137	2.09259	2.37221	3.51369	0.877763	2.08171	1.21766	0	0.259284	0.0499568	0	0.690339	0.298072	0.520854	Symbols: HAM2 ; histone acetyltransferase of the MYST family 2
AT2G06850.1	AT2G06850.1	AT2G06850.1	49	5.37543	5.59593	6.17305	0	0.447104	2.55319	1.12831	1.16008	0	0	5.36925	5.96054	6.40682	Symbols: EXGT-A1, EXT, XTH4 ; xyloglucan endotransglucosylase/hydrolase 4
AT3G63520.1	AT3G63520.1	AT3G63520.1	213	0.24088	0.179341	0.416675	4.13863	0	3.0851	0	0	0	0	1.08986	0	1.06114	Symbols: CCD1, ATCCD1, ATNCED1, NCED1 ; carotenoid cleavage dioxygenase 1
AT3G05070.1	AT3G05070.1	AT3G05070.1	20	5.18366	5.36997	5.95762	5.52023	5.3068	4.23071	4.58912	4.3723	5.75117	5.86642	3.52723	2.66904	3.49851	Symbols:|CONTAINS InterPro DOMAIN/s: mRNA splicing factor, Cwf18 (InterPro:IPR013169); Has 292 Blast hits to 292 proteins in 153 species: Archae - 0; Bacteria - 0; Metazoa - 118; Fungi - 83; Plants - 38; Viruses - 11; Other Eukaryotes - 42 (source: NCBI BLink).
AT2G18040.1	AT2G18040.1	AT2G18040.1	15	1.75918	0	0	0	0	0.648809	5.49026	5.04509	2.89543	3.07573	3.61685	3.11558	3.51257	Symbols: PIN1AT ; peptidylprolyl cis/trans isomerase, NIMA-interacting 1
AT3G18035.1	AT3G18035.1	AT3G18035.1	263	0.437989	0.903216	0.835265	0	1.53883	1.60953	0	1.48682	3.9741	4.41274	0.587029	0.551051	0.756706	Symbols: HON4 ; winged-helix DNA-binding transcription factor family protein
AT5G66120.2	AT5G66120.2	AT5G66120.2	305	0	0	0	0	0	0	0	0	2.08953	1.44239	0.605263	1.41402	1.18298	Symbols:|3-dehydroquinate synthase, putative
AT4G01870.1	AT4G01870.1	AT4G01870.1	469	0	0	0	0	0	0	1.5108	1.78206	1.19041	0	0.213289	0	0.271427	Symbols:|tolB protein-related
AT5G19220.1	AT5G19220.1	AT5G19220.1	475	0	0	0	1.7028	2.89917	1.60047	0	0	2.04839	0	0	0	0	Symbols: ADG2, APL1 ; ADP glucose pyrophosphorylase large subunit 1
AT5G56500.2	AT5G56500.2; AT1G55490.1; AT3G13470.1	AT5G56500.1;AT5G56500.2	475	3.64413	4.2222	4.66867	3.08301	3.52879	1.87051	2.70814	2.65835	2.86942	3.60964	2.33103	2.18016	2.71128	Symbols:|TCP-1/cpn60 chaperonin family protein
AT2G04030.1	AT2G04030.1	AT2G04030.1	553	0	0	0	2.996	4.02416	2.83816	0	0	0	0	0	0	0	Symbols: CR88, EMB1956, HSP90.5, Hsp88.1, AtHsp90.5 ; Chaperone protein htpG family protein
AT4G35090.1	AT4G35090.1	AT4G35090.1	5	0	0	0	0	0.885287	0	2.29932	1.15992	1.29384	0	0.224756	0	0	Symbols: CAT2 ; catalase 2
AT4G05180.1	AT4G05180.1	AT4G05180.1	116	1.14017	1.38832	1.68005	3.07579	1.85139	2.15667	0	0	0	0	0.214153	0.206481	0.204778	Symbols: PSBQ, PSBQ-2, PSII-Q ; photosystem II subunit Q-2
AT5G38760.1	AT5G38760.1	AT5G38760.1	49	3.6171	3.86113	4.54382	0	1.51569	0	0.947211	0.272541	1.32038	0	0.269884	0	0.114598	Symbols:|Late embryogenesis abundant protein (LEA) family protein
AT1G24800.1	AT1G24800.1	AT1G24800.1;AT1G25211.1;AT1G24881.1;AT1G25055.1;AT1G25150.1	11	7.40744	7.74104	8.28572	1.23453	1.41532	0.443283	5.62523	5.37115	0.556465	0.204047	3.29901	2.78338	3.71102	Symbols:|F-box family protein
AT2G44870.1	AT2G44870.1	AT2G44870.1	67	0	0	0	1.04805	0	0.500285	1.83023	0.627164	0	0	0.640939	0	0.122835	Symbols:|unknown protein; FUNCTIONS IN: molecular_function unknown; INVOLVED IN: biological_process unknown; LOCATED IN: chloroplast; EXPRESSED IN: 22 plant structures; EXPRESSED DURING: 15 growth stages; Has 39 Blast hits to 39 proteins in 18 species: Archae - 0; Bacteria - 2; Metazoa - 0; Fungi - 0; Plants - 37; Viruses - 0; Other Eukaryotes - 0 (source: NCBI BLink).
AT1G01090.1	AT1G01090.1	AT1G01090.1	367	4.2014	4.66414	5.16259	1.48182	1.41269	0.235823	3.34605	3.24323	3.45952	3.60581	2.95306	2.96615	2.96114	Symbols: PDH-E1 ALPHA ; pyruvate dehydrogenase E1 alpha
AT3G16780.1	AT3G16780.1	AT3G16780.1	92	0	0	0	0	0	0	4.38248	4.35077	0	0	0	0	0	Symbols:|Ribosomal protein L19e family protein
AT5G53820.1	AT5G53820.1	AT5G53820.1	49	5.63626	6.21128	6.7254	0	0	0	0	0	0	0	0	0	0	Symbols:|Late embryogenesis abundant protein (LEA) family protein
AT2G38040.2	AT2G38040.2	AT2G38040.1;AT2G38040.2	396	0.943213	0	0.548869	0.985274	1.5265	0.344666	0.375988	1.47323	2.86756	3.34362	0.74238	0.243605	0	Symbols: CAC3 ; acetyl Co-enzyme a carboxylase carboxyltransferase alpha subunit
AT4G13940.1	AT4G13940.1; AT3G23810.1	AT4G13940.1	237	2.4041	2.46559	3.54847	3.14485	2.79239	2.27204	0.26868	1.85711	0	0	3.34428	3.38425	3.85263	Symbols: HOG1, EMB1395, SAHH1, MEE58, ATSAHH1 ; S-adenosyl-L-homocysteine hydrolase
AT4G04350.1	AT4G04350.1	AT4G04350.1	717	0	0	0	0.841285	1.52754	0.678971	0	0	0	0	0	0	0	Symbols: EMB2369 ; tRNA synthetase class I (I, L, M and V) family protein
AT1G02120.1	AT1G02120.1	AT1G02120.1	133	2.75835	2.81458	3.68854	2.87091	3.84829	2.56282	0	0.37095	0	0	3.47911	3.69752	3.6398	Symbols: VAD1 ; GRAM domain family protein
AT3G02530.1	AT3G02530.1	AT3G02530.1	126	0	0.71275	1.0469	0	0	0.555586	0	0.124131	0.945334	0	0.427201	0	0.608369	Symbols:|TCP-1/cpn60 chaperonin family protein
AT2G30580.1	AT2G30580.1	AT2G30580.1	132	2.71148	5.61908	3.99949	0	0	0	3.28333	1.8612	0	0	0.521668	0.359991	0.561406	Symbols: DRIP2 ; DREB2A-interacting protein 2
AT3G48990.1	AT3G48990.1	AT3G48990.1	495	0	0	0	0	0	0.178374	6.21836	6.66602	4.37623	4.17178	0.947557	0.32839	0.560517	Symbols:|AMP-dependent synthetase and ligase family protein
AT5G13490.1	AT5G13490.1; AT3G08580.1	AT5G13490.1;AT5G13490.2	378	3.65787	4.12701	4.72505	0.506239	0	0.783707	2.78701	2.84821	0	0	2.257	2.16256	2.26023	Symbols: AAC2 ; ADP/ATP carrier 2
AT3G16000.1	AT3G16000.1	AT3G16000.1	279	0	0	0	0	0	0.607528	0	0	0	0	0.424726	0.269966	0	Symbols: MFP1 ; MAR binding filament-like protein 1
AT3G06860.1	AT3G06860.1	AT3G06860.1	61	0.546419	0	0.558164	0	0	0	1.34669	0.47583	3.75551	3.90627	0	0.351981	0	Symbols: MFP2, ATMFP2 ; multifunctional protein 2
AT1G56070.1	AT1G56070.1	AT1G56070.1	427	0	0	0	0	0	0	2.74837	3.0426	0	0	0.251712	0	0	Symbols: LOS1 ; Ribosomal protein S5/Elongation factor G/III/V family protein
AT1G65930.1	AT1G65930.1	AT1G65930.1	384	0	0	0	0	0.919851	0.584896	0	0	0	0	0.188163	0	0	Symbols: cICDH ; cytosolic NADP+-dependent isocitrate dehydrogenase
AT4G13560.1	AT4G13560.1	AT4G13560.1	108	5.12293	5.52007	6.27064	1.7241	3.39686	1.32782	1.35277	0	0	0	0	0	0	Symbols: UNE15 ; Late embryogenesis abundant protein (LEA) family protein
AT1G14320.1	AT1G14320.1	AT1G14320.1	39	5.47831	6.06677	6.63888	1.3305	1.91851	0.665172	4.39076	4.04812	4.59028	4.65239	2.87	2.25494	2.71609	Symbols: SAC52, RPL10, RPL10A ; Ribosomal protein L16p/L10e family protein
AT1G35160.2	AT1G35160.2	AT1G35160.2	127	0.678871	0.612257	0	2.73961	3.94147	2.60373	0	0	0	0	1.26202	1.27118	0	Symbols: GF14 PHI ; GF14 protein phi chain
AT5G07830.1	AT5G07830.1	AT5G07830.1	238	2.21422	2.37299	1.34599	0	0	0	0	0	0	0	1.41767	1.38894	0	Symbols: AtGUS2, GUS2 ; glucuronidase 2
AT2G15620.1	AT2G15620.1	AT2G15620.1	554	0	0	0	1.52817	0	1.30497	1.40091	1.56606	0	0	0	0	0	Symbols: NIR1, NIR, ATHNIR ; nitrite reductase 1
AT3G54760.1	AT3G54760.1	AT3G54760.1	758	6.53299	6.63378	7.66549	4.31426	5.18078	4.22923	6.16661	5.56674	7.22309	6.30789	2.65889	2.90315	2.06251	Symbols:|dentin sialophosphoprotein-related
AT3G59920.1	AT3G59920.1	AT3G59920.1	136	2.4693	3.04941	3.61572	0	0	0	3.03305	2.53697	1.75264	1.05004	1.35465	1.14974	1.29127	Symbols: ATGDI2, GDI2 ; RAB GDP dissociation inhibitor 2
AT5G56010.1	AT5G56010.1; AT5G56030.1	AT5G56010.1	481	0.912066	1.61993	1.72457	0.438124	1.45324	1.97006	1.55873	2.06545	0.402255	0.713785	0.969674	1.1034	1.0589	Symbols: HSP81-3, Hsp81.3, AtHsp90-3, AtHsp90.3 ; heat shock protein 81-3
AT3G58630.1	AT3G58630.1	AT3G58630.1	77	2.00032	1.51352	2.42613	1.00913	1.22672	0	2.52113	2.32191	0	0.812275	0.439458	0.490613	0.914462	Symbols:|sequence-specific DNA binding transcription factors
AT2G44640.1	AT2G44640.1	AT2G44640.1	366	0	0	0	1.67734	2.18638	0.934499	0	0	0	0	0	0.551948	0	Symbols:|FUNCTIONS IN: molecular_function unknown; INVOLVED IN: biological_process unknown; LOCATED IN: mitochondrion, chloroplast, plasma membrane, plastid, chloroplast envelope; EXPRESSED IN: 23 plant structures; EXPRESSED DURING: 13 growth stages; CONTAINS InterPro DOMAIN/s: Protein of unknown function DUF3769 (InterPro:IPR022244); BEST Arabidopsis thaliana protein match is: pigment defective …
AT4G27170.1	AT4G27170.1	AT4G27170.1	47	0	0	0	0	0	0	0.535989	0	5.76896	6.37642	0.104732	0.145777	0	Symbols: SESA4, AT2S4 ; seed storage albumin 4
AT2G36720.1	AT2G36720.1	AT2G36720.1	525	2.13922	2.59719	2.35011	0	0.460871	0	0	0	0	0	0.124536	0	0	Symbols:|Acyl-CoA N-acyltransferase with RING/FYVE/PHD-type zinc finger domain
AT2G36640.1	AT2G36640.1	AT2G36640.1	215	0	0	0	0	0	0	0	0	2.44479	2.64844	1.53353	1.61554	3.38794	Symbols: ATECP63, ECP63 ; embryonic cell protein 63
AT2G40300.1	AT3G56090.1; AT2G40300.1	AT2G40300.1	156	3.94864	4.54241	5.13415	2.61714	2.75429	1.29133	3.48443	3.29774	0	0.454439	1.62895	0.540554	2.24661	Symbols: ATFER4, FER4 ; ferritin 4
AT4G20360.1	AT4G20360.1	AT4G20360.1	418	1.16162	0.799313	1.45201	2.14781	3.45419	1.80274	0.648923	0	0	0.562436	0.826892	0.163536	0	Symbols: ATRAB8D, ATRABE1B, RABE1b ; RAB GTPase homolog E1B
AT4G38970.1	AT4G38970.1; AT2G21330.1	AT4G38970.1	388	0	0	0	3.91428	5.31153	3.88546	1.09929	0.239856	0	0	0	0	0.731823	Symbols: FBA2 ; fructose-bisphosphate aldolase 2
AT1G55325.2	AT1G55325.2	AT1G55325.2	733	3.05225	3.00567	3.19826	0	0	0.170794	2.06023	3.04661	1.95502	2.53538	2.36527	1.89584	2.63956	Symbols: GCT ; RNA polymerase II transcription mediators
AT2G21130.1	AT2G21130.1	AT2G21130.1	90	1.64696	1.88505	2.23456	1.6379	2.74404	1.26744	0	0	0	0	0	0	0	Symbols:|Cyclophilin-like peptidyl-prolyl cis-trans isomerase family protein
AT1G31330.1	AT1G31330.1	AT1G31330.1	219	0	0	0	1.55655	0	0.704533	2.34472	1.02699	0	0	0.139832	0	0	Symbols: PSAF ; photosystem I subunit F
AT5G35660.1	AT5G35660.1	AT5G35660.1	318	1.57227	2.16007	3.17103	0	0	0	3.60136	3.97525	4.91136	4.58051	0.749347	0.853132	1.45694	Symbols:|Glycine-rich protein family
AT2G34700.1	AT2G34700.1	AT2G34700.1	95	0.404403	0	0	0	1.06023	0	0	3.4196	3.18716	3.37147	0.273951	0.394957	0	Symbols:|Pollen Ole e 1 allergen and extensin family protein
AT4G34050.1	AT4G34050.1	AT4G34050.1	164	0	0	0	2.01792	0	0	0	0	0	0	3.54343	1.83581	3.12657	Symbols: CCoAOMT1 ; S-adenosyl-L-methionine-dependent methyltransferases superfamily protein
AT2G21870.1	AT2G21870.1	AT2G21870.1	57	0	0	0	0	1.37201	0.74013	0	0	0	0	0	0	0	Symbols: MGP1 ; copper ion binding;cobalt ion binding;zinc ion binding
AT1G29850.3	AT1G29850.3	AT1G29850.3	36	1.08912	0	0	0	0	0	0	0	0	0	0.158527	0.203899	0.59533	Symbols:|double-stranded DNA-binding family protein
AT1G48030.2	AT1G48030.2	AT1G48030.1;AT1G48030.2	332	0	0	0	0	0	0.524017	0	0	0	0	0	0	0.423721	Symbols: mtLPD1 ; mitochondrial lipoamide dehydrogenase 1
AT1G54270.1	AT1G54270.1; AT3G13920.2	AT1G54270.1	297	2.59943	2.85864	2.76251	0	0	0	0	0	1.18129	0	0.876766	1.76662	1.28801	Symbols: EIF4A-2 ; eif4a-2
AT2G39460.2	AT2G39460.2	AT2G39460.1;AT2G39460.2	76	0	0	0	4.39836	5.39179	3.96005	0	0	0	0	0	0	0	Symbols: ATRPL23A, RPL23A, RPL23AA ; ribosomal protein L23AA
AT5G58490.1	AT5G58490.1	AT5G58490.1	145	0.970111	1.33774	1.73966	0	0	0	0	0	0.639772	0	0	0	0.158757	Symbols:|NAD(P)-binding Rossmann-fold superfamily protein
AT1G80480.1	AT1G80480.1	AT1G80480.1	250	0	0	0	0	0	0.65903	0	0.67205	0	0	0.320257	0.428756	0.693982	Symbols: PTAC17 ; plastid transcriptionally active 17
AT5G22450.1	AT5G22450.1	AT5G22450.1	518	2.38666	2.31449	0	0	0	0	4.49216	4.26451	0	0	2.67589	2.43365	2.63839	Symbols:|unknown protein; LOCATED IN: chloroplast; EXPRESSED IN: 22 plant structures; EXPRESSED DURING: 13 growth stages; BEST Arabidopsis thaliana protein match is: unknown protein (TAIR:AT2G19390.1); Has 30201 Blast hits to 17322 proteins in 780 species: Archae - 12; Bacteria - 1396; Metazoa - 17338; Fungi - 3422; Plants - 5037; Viruses - 0; Other Eukaryotes - 2996 (source: NCBI BLink).
AT1G20020.1	AT1G20020.1	AT1G20020.1	171	2.1771	0	0	2.15824	1.08208	4.25927	1.35827	0	1.84793	0	3.41724	4.57395	3.84812	Symbols: ATLFNR2, FNR2 ; ferredoxin-NADP(+)-oxidoreductase 2
AT1G20110.1	AT1G20110.1	AT1G20110.1	227	0.249712	0	0.812838	0	0.626066	0	0.873067	0.651406	0	0.66507	0	0	0	Symbols:|RING/FYVE/PHD zinc finger superfamily protein
AT4G24280.1	AT4G24280.1	AT4G24280.1	120	0	0	0	2.96826	3.22173	1.90715	0.262714	0.255052	0	0	0.355907	0	0.327107	Symbols: cpHsc70-1 ; chloroplast heat shock protein 70-1
AT5G67500.1	AT5G67500.1	AT5G67500.1	61	0	0.251826	0.299882	1.0599	0	0.44514	1.50291	1.58426	0	0	0	0	0	Symbols: VDAC2, ATVDAC2 ; voltage dependent anion channel 2
AT1G01790.1	AT1G01790.1	AT1G01790.1	1088	0	0	0	2.57042	3.46384	2.1594	0	0	0	0	0	0.172896	0	Symbols: KEA1, ATKEA1 ; K+ efflux antiporter 1
AT1G28470.1	AT1G28470.1	AT1G28470.1	274	0	0	0	0	0	0	3.28754	3.33074	0.754879	0	0	0.458453	2.04046	Symbols: ANAC010, SND3, NAC010 ; NAC domain containing protein 10
AT1G02500.2	AT1G02500.2	AT1G02500.1;AT1G02500.2	355	0	0	0	0	0	0	0	0	0	0	0.879378	0	0	Symbols: SAM1, SAM-1, MAT1, AtSAM1 ; S-adenosylmethionine synthetase 1
AT4G31160.1	AT4G31160.1	AT4G31160.1	1159	0.502115	0.329819	0.81277	1.61326	2.27637	1.18723	0	0.768664	1.15129	0.968786	0.38012	0.306723	0.403419	Symbols: DCAF1 ; DDB1-CUL4 associated factor 1
AT3G61740.1	AT3G61740.1	AT3G61740.1	16	0	0	0.517495	1.2536	0.537908	0.588356	0.770695	1.10091	0	0	0.818923	0	1.07027	Symbols: SDG14, ATX3 ; SET domain protein 14
[truncated: 987 more rows]
